# Supplementary material for: An organic proton cage that is ultra-resistant to hydroxide-promoted degradation
Source: Nat Commun. 2024 Apr 22;15:3395. doi: 10.1038/s41467-024-47809-0 (PMC11035699; doi:10.1038/s41467-024-47809-0)
Supplement: Supplementary file 3 — Source Data [file 41467_2024_47809_MOESM3_ESM.zip › Paper/MMI-oh-opt-wb97xd.out]

 Entering Gaussian System, Link 0=g09
 Initial command:
 /opt/software/gaussian/g09.e01/l1.exe "/localscratch/clr426.6818666.0/Gau-26902.inp" -scrdir="/localscratch/clr426.6818666.0/"
 Entering Link 1 = /opt/software/gaussian/g09.e01/l1.exe PID=     26905.
  
 Copyright (c) 1988,1990,1992,1993,1995,1998,2003,2009,2015,
            Gaussian, Inc.  All Rights Reserved.
  
 This is part of the Gaussian(R) 09 program.  It is based on
 the Gaussian(R) 03 system (copyright 2003, Gaussian, Inc.),
 the Gaussian(R) 98 system (copyright 1998, Gaussian, Inc.),
 the Gaussian(R) 94 system (copyright 1995, Gaussian, Inc.),
 the Gaussian 92(TM) system (copyright 1992, Gaussian, Inc.),
 the Gaussian 90(TM) system (copyright 1990, Gaussian, Inc.),
 the Gaussian 88(TM) system (copyright 1988, Gaussian, Inc.),
 the Gaussian 86(TM) system (copyright 1986, Carnegie Mellon
 University), and the Gaussian 82(TM) system (copyright 1983,
 Carnegie Mellon University). Gaussian is a federally registered
 trademark of Gaussian, Inc.
  
 This software contains proprietary and confidential information,
 including trade secrets, belonging to Gaussian, Inc.
  
 This software is provided under written license and may be
 used, copied, transmitted, or stored only in accord with that
 written license.
  
 The following legend is applicable only to US Government
 contracts under FAR:
  
                    RESTRICTED RIGHTS LEGEND
  
 Use, reproduction and disclosure by the US Government is
 subject to restrictions as set forth in subparagraphs (a)
 and (c) of the Commercial Computer Software - Restricted
 Rights clause in FAR 52.227-19.
  
 Gaussian, Inc.
 340 Quinnipiac St., Bldg. 40, Wallingford CT 06492
  
  
 ---------------------------------------------------------------
 Warning -- This program may not be used in any manner that
 competes with the business of Gaussian, Inc. or will provide
 assistance to any competitor of Gaussian, Inc.  The licensee
 of this program is prohibited from giving any competitor of
 Gaussian, Inc. access to this program.  By using this program,
 the user acknowledges that Gaussian, Inc. is engaged in the
 business of creating and licensing software in the field of
 computational chemistry and represents and warrants to the
 licensee that it is not a competitor of Gaussian, Inc. and that
 it will not use this program in any manner prohibited above.
 ---------------------------------------------------------------
  

 Cite this work as:
 Gaussian 09, Revision E.01,
 M. J. Frisch, G. W. Trucks, H. B. Schlegel, G. E. Scuseria, 
 M. A. Robb, J. R. Cheeseman, G. Scalmani, V. Barone, B. Mennucci, 
 G. A. Petersson, H. Nakatsuji, M. Caricato, X. Li, H. P. Hratchian, 
 A. F. Izmaylov, J. Bloino, G. Zheng, J. L. Sonnenberg, M. Hada, 
 M. Ehara, K. Toyota, R. Fukuda, J. Hasegawa, M. Ishida, T. Nakajima, 
 Y. Honda, O. Kitao, H. Nakai, T. Vreven, J. A. Montgomery, Jr., 
 J. E. Peralta, F. Ogliaro, M. Bearpark, J. J. Heyd, E. Brothers, 
 K. N. Kudin, V. N. Staroverov, T. Keith, R. Kobayashi, J. Normand, 
 K. Raghavachari, A. Rendell, J. C. Burant, S. S. Iyengar, J. Tomasi, 
 M. Cossi, N. Rega, J. M. Millam, M. Klene, J. E. Knox, J. B. Cross, 
 V. Bakken, C. Adamo, J. Jaramillo, R. Gomperts, R. E. Stratmann, 
 O. Yazyev, A. J. Austin, R. Cammi, C. Pomelli, J. W. Ochterski, 
 R. L. Martin, K. Morokuma, V. G. Zakrzewski, G. A. Voth, 
 P. Salvador, J. J. Dannenberg, S. Dapprich, A. D. Daniels, 
 O. Farkas, J. B. Foresman, J. V. Ortiz, J. Cioslowski, 
 and D. J. Fox, Gaussian, Inc., Wallingford CT, 2013.
 
 ******************************************
 Gaussian 09:  EM64L-G09RevE.01 30-Nov-2015
                 8-Jul-2023 
 ******************************************
 %chk=c2im-oh-opt-wb97xd.chk
 %mem=10GB
 --------------------------------------------
 # opt=restart freq=restart wb97xd/6-31g(d,p)
 --------------------------------------------
 1/14=-1,18=20,19=15,26=3,35=1/3(2);
 2/9=110/2;
 99//99;
 2/9=110/2;
 3/5=1,6=6,7=101,11=2,16=1,25=1,30=1,71=1,74=-58/1,2,3;
 4/5=5,16=3,69=1/1;
 5/5=2,38=5/2;
 7//1,2,3,16;
 1/14=-1,18=20,19=15,26=3/3(-5);
 2/9=110/2;
 6/7=2,8=2,9=2,10=2,19=2,28=1/1;
 99/9=1/99;

 GradGradGradGradGradGradGradGradGradGradGradGradGradGradGradGradGradGrad
 Berny optimization.
 Restoring state from the checkpoint file "c2im-oh-opt-wb97xd.chk".
 ONIOM results not found on unit 2.
 Title:  Title Card Required
 Route:  # opt freq wb97xd/6-31g(d,p)
 Using GEDIIS/GDIIS optimizer.
 FormGI is forming the generalized inverse of G from B-inverse, IUseBI=4.
 Internal  Forces:  Max     0.000155261 RMS     0.000026635
 Search for a local minimum.
 Step number  29 out of a maximum of  309
 All quantities printed in internal units (Hartrees-Bohrs-Radians)
 Mixed Optimization -- En-DIIS/RFO-DIIS
 Swapping is turned off.
 Update second derivatives using D2CorX and points   20   21   22   23   24
                                                     25   26   27   28   29
 DE= -8.45D-07 DEPred=-7.07D-07 R= 1.20D+00
 Trust test= 1.20D+00 RLast= 1.38D-02 DXMaxT set to 8.20D-01
 ITU=  0  1  1  1  1  1  1  1  1  1  1  0  1  0 -1  0  0 -1  1  0
 ITU=  1 -1  1  1  1  0  0 -1  0
     Eigenvalues ---    0.00177   0.00411   0.00488   0.00656   0.00695
     Eigenvalues ---    0.00722   0.00789   0.01263   0.01433   0.01456
     Eigenvalues ---    0.01508   0.01559   0.01593   0.01773   0.01807
     Eigenvalues ---    0.01840   0.01857   0.01900   0.02019   0.02125
     Eigenvalues ---    0.02135   0.02138   0.02153   0.02172   0.02173
     Eigenvalues ---    0.02174   0.02178   0.02189   0.02190   0.02194
     Eigenvalues ---    0.02199   0.02200   0.02201   0.02206   0.02213
     Eigenvalues ---    0.02217   0.02252   0.02831   0.03050   0.03446
     Eigenvalues ---    0.03874   0.04036   0.05034   0.05802   0.06109
     Eigenvalues ---    0.07090   0.07104   0.07142   0.07231   0.07275
     Eigenvalues ---    0.07658   0.07668   0.07855   0.07991   0.09374
     Eigenvalues ---    0.10247   0.11915   0.13845   0.15249   0.15686
     Eigenvalues ---    0.15932   0.15982   0.15988   0.15998   0.16000
     Eigenvalues ---    0.16000   0.16000   0.16000   0.16000   0.16001
     Eigenvalues ---    0.16001   0.16002   0.16005   0.16011   0.16016
     Eigenvalues ---    0.16038   0.16045   0.16088   0.16167   0.16485
     Eigenvalues ---    0.16606   0.17863   0.19027   0.21798   0.21991
     Eigenvalues ---    0.22008   0.22036   0.22115   0.22264   0.23219
     Eigenvalues ---    0.23330   0.23468   0.23621   0.23697   0.24519
     Eigenvalues ---    0.24865   0.24919   0.24944   0.25020   0.25214
     Eigenvalues ---    0.25842   0.26487   0.29110   0.29922   0.31593
     Eigenvalues ---    0.31872   0.31997   0.33303   0.34180   0.34226
     Eigenvalues ---    0.34245   0.34287   0.34518   0.34539   0.34578
     Eigenvalues ---    0.34642   0.34695   0.34741   0.34894   0.34910
     Eigenvalues ---    0.34934   0.34961   0.35206   0.35222   0.35268
     Eigenvalues ---    0.35367   0.35429   0.35434   0.35447   0.35453
     Eigenvalues ---    0.35456   0.35462   0.35627   0.35707   0.36032
     Eigenvalues ---    0.36421   0.37045   0.39082   0.41097   0.41822
     Eigenvalues ---    0.42276   0.42340   0.42490   0.42862   0.43321
     Eigenvalues ---    0.44237   0.45488   0.45664   0.46109   0.46254
     Eigenvalues ---    0.46458   0.46555   0.46753   0.46935   0.47102
     Eigenvalues ---    0.47137   0.47329   0.47558   0.47858   0.51712
     Eigenvalues ---    0.55692   0.56543   0.61654   0.69616   3.64674
 En-DIIS/RFO-DIIS IScMMF=        0 using points:    29   28   27   26   25
 RFO step:  Lambda=-2.31870725D-07.
 DidBck=F Rises=F RFO-DIIS coefs:    1.06241    0.15858   -0.53711    0.21109    0.10503
 Iteration  1 RMS(Cart)=  0.00072909 RMS(Int)=  0.00000026
 Iteration  2 RMS(Cart)=  0.00000029 RMS(Int)=  0.00000017
 Variable       Old X    -DE/DX   Delta X   Delta X   Delta X     New X
                                 (Linear)    (Quad)   (Total)
    R1        2.52529  -0.00002  -0.00002   0.00001  -0.00001   2.52528
    R2        2.52707  -0.00003  -0.00001   0.00002   0.00000   2.52707
    R3        2.78285  -0.00001   0.00003  -0.00001   0.00003   2.78288
    R4        2.56770  -0.00003  -0.00007   0.00001  -0.00006   2.56763
    R5        2.61168  -0.00005   0.00004  -0.00002   0.00002   2.61169
    R6        2.78960  -0.00003   0.00002  -0.00005  -0.00002   2.78958
    R7        2.61948  -0.00007  -0.00003  -0.00004  -0.00008   2.61940
    R8        2.78688  -0.00003  -0.00013   0.00003  -0.00010   2.78678
    R9        2.74119  -0.00001  -0.00004   0.00002  -0.00002   2.74117
   R10        2.75638   0.00003   0.00012   0.00009   0.00021   2.75659
   R11        2.64782   0.00002  -0.00004   0.00006   0.00001   2.64783
   R12        2.63210   0.00003   0.00004   0.00004   0.00007   2.63217
   R13        2.62865   0.00002   0.00002   0.00002   0.00004   2.62868
   R14        2.08017   0.00001  -0.00015   0.00002  -0.00013   2.08004
   R15        2.63082  -0.00004  -0.00004  -0.00004  -0.00008   2.63074
   R16        2.05289   0.00000   0.00000   0.00000   0.00001   2.05290
   R17        2.63450  -0.00001   0.00001  -0.00003  -0.00003   2.63448
   R18        2.05171  -0.00001  -0.00002  -0.00001  -0.00002   2.05168
   R19        2.63174   0.00001  -0.00000   0.00002   0.00002   2.63176
   R20        2.05114   0.00001   0.00001   0.00000   0.00001   2.05115
   R21        2.05212   0.00000   0.00000  -0.00000   0.00000   2.05213
   R22        2.63663  -0.00002  -0.00001  -0.00002  -0.00003   2.63660
   R23        2.64258   0.00000   0.00003   0.00000   0.00004   2.64261
   R24        2.62943   0.00000   0.00001   0.00000   0.00001   2.62944
   R25        2.05272  -0.00001  -0.00000  -0.00001  -0.00001   2.05271
   R26        2.62876  -0.00002  -0.00001  -0.00002  -0.00003   2.62873
   R27        2.07973  -0.00004   0.00006  -0.00007  -0.00001   2.07972
   R28        2.63157   0.00001   0.00000   0.00000   0.00000   2.63157
   R29        2.05128  -0.00000  -0.00000  -0.00000  -0.00000   2.05128
   R30        2.63356  -0.00002  -0.00003  -0.00001  -0.00004   2.63352
   R31        2.05210   0.00000   0.00001  -0.00000   0.00001   2.05211
   R32        2.05247  -0.00000   0.00000   0.00000   0.00000   2.05248
   R33        2.65711  -0.00006  -0.00001   0.00002   0.00001   2.65712
   R34        2.65703  -0.00001   0.00000  -0.00005  -0.00004   2.65699
   R35        2.63847   0.00001   0.00003  -0.00000   0.00003   2.63850
   R36        2.84391  -0.00002  -0.00001  -0.00001  -0.00001   2.84390
   R37        2.62743   0.00001  -0.00001  -0.00000  -0.00001   2.62742
   R38        2.85073   0.00001   0.00002  -0.00001   0.00001   2.85074
   R39        2.63105   0.00001  -0.00002   0.00002   0.00000   2.63105
   R40        2.05470   0.00000   0.00001  -0.00000   0.00000   2.05471
   R41        2.63827   0.00003   0.00003  -0.00001   0.00002   2.63829
   R42        2.05455  -0.00000  -0.00000  -0.00000  -0.00000   2.05454
   R43        2.84768   0.00000   0.00001  -0.00000   0.00001   2.84769
   R44        2.06830   0.00000   0.00001   0.00000   0.00001   2.06831
   R45        2.06975  -0.00001  -0.00001  -0.00001  -0.00001   2.06974
   R46        2.06344   0.00000   0.00000   0.00000   0.00000   2.06345
   R47        2.11211   0.00012   0.00014   0.00016   0.00030   2.11242
   R48        2.07493  -0.00000   0.00001   0.00000   0.00001   2.07494
   R49        2.06703   0.00000   0.00003  -0.00003   0.00000   2.06703
   R50        3.61431   0.00002   0.00026  -0.00117  -0.00092   3.61340
   R51        2.06545   0.00000   0.00001  -0.00000   0.00000   2.06545
   R52        2.07023  -0.00000  -0.00000  -0.00000  -0.00000   2.07022
   R53        2.06565   0.00000   0.00000   0.00000   0.00001   2.06566
   R54        2.05873   0.00001   0.00004  -0.00001   0.00003   2.05876
   R55        2.08289   0.00003   0.00010   0.00004   0.00014   2.08303
   R56        2.05926  -0.00000  -0.00003   0.00002  -0.00001   2.05925
   R57        2.05885   0.00000   0.00002  -0.00001   0.00000   2.05885
   R58        2.06295   0.00001   0.00003  -0.00000   0.00003   2.06298
   R59        2.06096  -0.00001  -0.00002  -0.00001  -0.00003   2.06093
   R60        1.81841   0.00002   0.00002   0.00002   0.00004   1.81845
    A1        1.88135   0.00000   0.00007  -0.00001   0.00006   1.88140
    A2        2.20872  -0.00004  -0.00007  -0.00001  -0.00008   2.20865
    A3        2.19310   0.00004  -0.00000   0.00002   0.00002   2.19312
    A4        1.86882   0.00001   0.00002   0.00002   0.00004   1.86886
    A5        2.25413  -0.00002  -0.00009  -0.00009  -0.00018   2.25395
    A6        2.15459   0.00001   0.00011   0.00001   0.00012   2.15471
    A7        1.86017  -0.00000   0.00004  -0.00002   0.00002   1.86019
    A8        2.24275  -0.00003  -0.00001  -0.00006  -0.00006   2.24269
    A9        2.12323   0.00002   0.00008   0.00010   0.00018   2.12340
   A10        1.90772  -0.00000  -0.00005   0.00001  -0.00004   1.90769
   A11        2.19979  -0.00001  -0.00010   0.00002  -0.00007   2.19972
   A12        2.17195   0.00001   0.00014  -0.00004   0.00010   2.17205
   A13        1.90553  -0.00001  -0.00008  -0.00001  -0.00009   1.90543
   A14        2.14595   0.00002  -0.00006   0.00001  -0.00005   2.14590
   A15        2.13969  -0.00002  -0.00014  -0.00011  -0.00026   2.13944
   A16        2.00170   0.00002   0.00009   0.00010   0.00019   2.00189
   A17        2.16824  -0.00000  -0.00001  -0.00003  -0.00004   2.16820
   A18        2.11299  -0.00002  -0.00008  -0.00006  -0.00014   2.11284
   A19        2.07382   0.00001   0.00009   0.00005   0.00014   2.07396
   A20        2.04045  -0.00002   0.00002   0.00002   0.00004   2.04049
   A21        2.16891   0.00000  -0.00011  -0.00006  -0.00017   2.16873
   A22        2.08593   0.00000   0.00003   0.00000   0.00004   2.08597
   A23        2.09502   0.00000  -0.00001   0.00002   0.00000   2.09503
   A24        2.10218  -0.00001  -0.00002  -0.00002  -0.00004   2.10214
   A25        2.10087  -0.00001  -0.00004  -0.00002  -0.00006   2.10080
   A26        2.08895   0.00000   0.00000  -0.00001  -0.00001   2.08894
   A27        2.09336   0.00001   0.00004   0.00003   0.00007   2.09344
   A28        2.09172   0.00002   0.00002   0.00004   0.00006   2.09178
   A29        2.09370  -0.00000  -0.00003   0.00001  -0.00002   2.09368
   A30        2.09776  -0.00001   0.00001  -0.00005  -0.00004   2.09772
   A31        2.10104  -0.00000  -0.00002  -0.00001  -0.00003   2.10101
   A32        2.09292   0.00001   0.00002   0.00003   0.00006   2.09298
   A33        2.08922  -0.00001  -0.00000  -0.00003  -0.00003   2.08919
   A34        2.10740   0.00002  -0.00003  -0.00002  -0.00004   2.10736
   A35        2.06754  -0.00004   0.00000  -0.00000  -0.00000   2.06754
   A36        2.10808   0.00002   0.00002   0.00002   0.00005   2.10813
   A37        2.08990  -0.00002  -0.00002  -0.00002  -0.00004   2.08986
   A38        2.09178   0.00002   0.00004   0.00005   0.00009   2.09186
   A39        2.10150   0.00000  -0.00002  -0.00003  -0.00004   2.10146
   A40        2.07551  -0.00000  -0.00003   0.00000  -0.00002   2.07548
   A41        2.01501  -0.00005  -0.00018  -0.00009  -0.00026   2.01475
   A42        2.19265   0.00005   0.00020   0.00008   0.00028   2.19294
   A43        2.09090  -0.00000  -0.00000  -0.00000  -0.00000   2.09089
   A44        2.09331   0.00001   0.00000   0.00003   0.00004   2.09334
   A45        2.09898  -0.00001   0.00000  -0.00003  -0.00003   2.09895
   A46        2.10394  -0.00001   0.00001  -0.00002  -0.00001   2.10393
   A47        2.08800  -0.00001  -0.00003  -0.00003  -0.00005   2.08795
   A48        2.09123   0.00001   0.00002   0.00004   0.00006   2.09129
   A49        2.09800   0.00001   0.00002   0.00002   0.00004   2.09804
   A50        2.09060  -0.00001  -0.00000  -0.00003  -0.00003   2.09057
   A51        2.09457  -0.00000  -0.00001   0.00001  -0.00001   2.09456
   A52        2.08172  -0.00016  -0.00010  -0.00007  -0.00017   2.08154
   A53        2.07821   0.00011   0.00009   0.00001   0.00010   2.07831
   A54        2.12286   0.00004   0.00001   0.00006   0.00008   2.12294
   A55        2.05123   0.00001  -0.00002  -0.00005  -0.00006   2.05116
   A56        2.12115  -0.00014  -0.00002  -0.00004  -0.00005   2.12110
   A57        2.11079   0.00013   0.00003   0.00009   0.00012   2.11091
   A58        2.06848  -0.00003   0.00000  -0.00002  -0.00002   2.06846
   A59        2.11008   0.00001  -0.00001  -0.00003  -0.00004   2.11004
   A60        2.10461   0.00002   0.00001   0.00005   0.00006   2.10467
   A61        2.13349  -0.00003   0.00000  -0.00000  -0.00000   2.13349
   A62        2.06772   0.00001   0.00000  -0.00001  -0.00000   2.06771
   A63        2.08197   0.00002  -0.00001   0.00001   0.00000   2.08198
   A64        2.11909  -0.00000  -0.00001  -0.00002  -0.00003   2.11906
   A65        2.08003  -0.00000  -0.00001   0.00000  -0.00001   2.08002
   A66        2.08407   0.00001   0.00002   0.00002   0.00004   2.08411
   A67        2.07120   0.00001   0.00001   0.00002   0.00003   2.07124
   A68        2.10626  -0.00001  -0.00001  -0.00002  -0.00003   2.10623
   A69        2.10552  -0.00000  -0.00000  -0.00000  -0.00000   2.10552
   A70        1.94677  -0.00000   0.00000  -0.00002  -0.00002   1.94675
   A71        1.94307  -0.00001  -0.00002  -0.00005  -0.00007   1.94301
   A72        1.93591   0.00000   0.00001   0.00001   0.00003   1.93593
   A73        1.86692   0.00000  -0.00001   0.00001  -0.00000   1.86692
   A74        1.88646   0.00000   0.00000   0.00001   0.00002   1.88647
   A75        1.88165   0.00001   0.00001   0.00004   0.00005   1.88170
   A76        1.97034  -0.00012  -0.00003   0.00005   0.00002   1.97036
   A77        1.91846   0.00004  -0.00004   0.00003  -0.00001   1.91845
   A78        1.91758   0.00004  -0.00002   0.00001  -0.00000   1.91757
   A79        1.88499   0.00003   0.00005  -0.00010  -0.00004   1.88495
   A80        1.90992   0.00003   0.00002  -0.00004  -0.00002   1.90991
   A81        1.85898  -0.00001   0.00001   0.00004   0.00005   1.85903
   A82        1.94451   0.00000  -0.00001   0.00002   0.00002   1.94452
   A83        1.93028  -0.00000   0.00001  -0.00001  -0.00000   1.93028
   A84        1.94351  -0.00000  -0.00000  -0.00000  -0.00001   1.94350
   A85        1.87761  -0.00000  -0.00000   0.00001   0.00000   1.87762
   A86        1.88980  -0.00000  -0.00000  -0.00001  -0.00001   1.88979
   A87        1.87537   0.00000   0.00000  -0.00001  -0.00000   1.87536
   A88        1.90613   0.00000   0.00002  -0.00014  -0.00012   1.90601
   A89        1.80324  -0.00006  -0.00032  -0.00005  -0.00037   1.80287
   A90        1.90770  -0.00003  -0.00013  -0.00005  -0.00018   1.90752
   A91        1.95588   0.00006   0.00035   0.00016   0.00052   1.95640
   A92        1.92697   0.00001   0.00004   0.00000   0.00005   1.92701
   A93        1.95923   0.00001  -0.00000   0.00006   0.00006   1.95929
   A94        1.90032   0.00001  -0.00001   0.00004   0.00002   1.90035
   A95        1.90459  -0.00002  -0.00001  -0.00004  -0.00004   1.90455
   A96        1.91467  -0.00000   0.00001  -0.00002  -0.00001   1.91466
   A97        1.91854   0.00000  -0.00012   0.00004  -0.00007   1.91847
   A98        1.91848   0.00001   0.00006   0.00002   0.00009   1.91857
   A99        1.90714   0.00001   0.00006  -0.00005   0.00002   1.90716
   A100       1.62884   0.00006  -0.00027   0.00089   0.00063   1.62946
   A101       3.10450  -0.00005   0.00045  -0.00024   0.00022   3.10472
   A102       3.13534   0.00005   0.00009  -0.00092  -0.00083   3.13451
    D1       -0.04686  -0.00001  -0.00005  -0.00018  -0.00022  -0.04709
    D2       -3.09887   0.00000   0.00002  -0.00018  -0.00016  -3.09902
    D3        3.08998  -0.00003  -0.00009  -0.00046  -0.00055   3.08943
    D4        0.03797  -0.00001  -0.00002  -0.00046  -0.00048   0.03749
    D5        0.04307   0.00001   0.00013  -0.00014  -0.00001   0.04306
    D6        2.74569  -0.00003  -0.00053  -0.00044  -0.00096   2.74473
    D7       -3.09383   0.00003   0.00017   0.00014   0.00031  -3.09351
    D8       -0.39121  -0.00001  -0.00048  -0.00015  -0.00064  -0.39184
    D9       -1.27870  -0.00004  -0.00011   0.00016   0.00005  -1.27865
   D10        1.89259  -0.00005  -0.00019   0.00005  -0.00014   1.89245
   D11        1.85732  -0.00006  -0.00016  -0.00017  -0.00033   1.85699
   D12       -1.25457  -0.00007  -0.00024  -0.00028  -0.00052  -1.25509
   D13       -0.00586  -0.00000   0.00013  -0.00050  -0.00036  -0.00622
   D14        2.77728  -0.00000   0.00048  -0.00039   0.00009   2.77737
   D15       -3.03474   0.00001  -0.00025   0.00001  -0.00024  -3.03498
   D16       -0.25160   0.00001   0.00010   0.00012   0.00022  -0.25138
   D17       -0.02274  -0.00000  -0.00016   0.00041   0.00024  -0.02250
   D18       -2.72725   0.00003   0.00046   0.00066   0.00113  -2.72612
   D19        3.01413  -0.00002   0.00017  -0.00007   0.00010   3.01423
   D20        0.30962   0.00001   0.00080   0.00018   0.00098   0.31060
   D21       -1.48749  -0.00001   0.00060  -0.00053   0.00007  -1.48742
   D22        1.63457  -0.00000   0.00051  -0.00026   0.00025   1.63481
   D23        1.78332   0.00001   0.00017   0.00005   0.00022   1.78355
   D24       -1.37781   0.00002   0.00008   0.00032   0.00040  -1.37741
   D25        0.03259   0.00001  -0.00006   0.00043   0.00037   0.03296
   D26        3.08634  -0.00001  -0.00014   0.00043   0.00029   3.08663
   D27       -2.78060   0.00002  -0.00035   0.00036   0.00001  -2.78059
   D28        0.27316   0.00000  -0.00044   0.00037  -0.00007   0.27309
   D29       -1.22747  -0.00000   0.00021  -0.00037  -0.00017  -1.22763
   D30        1.93821  -0.00000   0.00022  -0.00039  -0.00017   1.93803
   D31        1.50806  -0.00001   0.00059  -0.00027   0.00031   1.50837
   D32       -1.60945  -0.00001   0.00060  -0.00030   0.00030  -1.60915
   D33       -0.21031  -0.00001  -0.00072   0.00067  -0.00005  -0.21036
   D34        1.88385  -0.00001  -0.00087   0.00072  -0.00015   1.88370
   D35       -2.31044  -0.00002  -0.00079   0.00063  -0.00017  -2.31061
   D36        3.03386   0.00001  -0.00063   0.00066   0.00003   3.03389
   D37       -1.15517   0.00000  -0.00078   0.00072  -0.00007  -1.15524
   D38        0.93372  -0.00000  -0.00070   0.00062  -0.00008   0.93364
   D39        2.77806   0.00001   0.00062  -0.00050   0.00011   2.77817
   D40       -1.42077   0.00005   0.00087  -0.00041   0.00046  -1.42031
   D41        0.66822   0.00001   0.00063  -0.00039   0.00024   0.66846
   D42       -0.86016  -0.00003  -0.00011  -0.00081  -0.00091  -0.86108
   D43        1.22420   0.00001   0.00015  -0.00071  -0.00056   1.22363
   D44       -2.97000  -0.00003  -0.00009  -0.00069  -0.00079  -2.97079
   D45       -3.11813   0.00000  -0.00006   0.00007   0.00001  -3.11812
   D46        0.02755  -0.00000  -0.00009   0.00002  -0.00007   0.02748
   D47        0.00022   0.00000  -0.00007   0.00009   0.00002   0.00023
   D48       -3.13729  -0.00000  -0.00010   0.00004  -0.00006  -3.13734
   D49        3.11550   0.00000   0.00006  -0.00002   0.00004   3.11554
   D50       -0.03672   0.00000  -0.00006   0.00011   0.00005  -0.03667
   D51       -0.00054   0.00000   0.00007  -0.00005   0.00002  -0.00052
   D52        3.13042   0.00000  -0.00005   0.00008   0.00003   3.13045
   D53        0.00160  -0.00000   0.00004  -0.00010  -0.00006   0.00154
   D54       -3.13744  -0.00001  -0.00004  -0.00016  -0.00020  -3.13764
   D55        3.13878   0.00000   0.00008  -0.00005   0.00003   3.13880
   D56       -0.00026  -0.00000  -0.00000  -0.00011  -0.00012  -0.00038
   D57       -0.00094  -0.00000  -0.00004   0.00002  -0.00003  -0.00097
   D58        3.13788  -0.00000  -0.00007  -0.00000  -0.00007   3.13781
   D59       -3.13186  -0.00000   0.00008  -0.00012  -0.00003  -3.13189
   D60        0.00696  -0.00000   0.00006  -0.00013  -0.00008   0.00688
   D61       -0.00310   0.00000  -0.00001   0.00007   0.00006  -0.00305
   D62        3.14075  -0.00000  -0.00006   0.00000  -0.00006   3.14070
   D63        3.13593   0.00001   0.00007   0.00013   0.00020   3.13613
   D64       -0.00340   0.00000   0.00002   0.00006   0.00009  -0.00331
   D65        0.00276   0.00000   0.00001  -0.00003  -0.00001   0.00275
   D66       -3.14110   0.00000   0.00006   0.00004   0.00010  -3.14099
   D67       -3.13605   0.00000   0.00004  -0.00001   0.00003  -3.13602
   D68        0.00328   0.00000   0.00008   0.00006   0.00014   0.00342
   D69        3.12991   0.00000  -0.00010   0.00018   0.00009   3.13000
   D70       -0.00764  -0.00000  -0.00008   0.00004  -0.00004  -0.00768
   D71        0.00831  -0.00000  -0.00000  -0.00009  -0.00010   0.00821
   D72       -3.12925  -0.00001   0.00002  -0.00024  -0.00022  -3.12946
   D73       -3.13095   0.00000   0.00002   0.00001   0.00003  -3.13092
   D74        0.00507  -0.00001  -0.00011  -0.00038  -0.00049   0.00458
   D75       -0.00890   0.00001  -0.00007   0.00028   0.00020  -0.00870
   D76        3.12712  -0.00001  -0.00020  -0.00011  -0.00032   3.12680
   D77       -0.00162  -0.00000   0.00007  -0.00009  -0.00002  -0.00165
   D78        3.14157  -0.00000  -0.00002  -0.00009  -0.00011   3.14146
   D79        3.13591   0.00000   0.00005   0.00005   0.00010   3.13601
   D80       -0.00408  -0.00000  -0.00004   0.00006   0.00002  -0.00406
   D81        0.00289  -0.00001   0.00008  -0.00027  -0.00020   0.00269
   D82        3.13917  -0.00001   0.00009  -0.00026  -0.00017   3.13900
   D83       -3.13251   0.00001   0.00023   0.00016   0.00038  -3.13213
   D84        0.00377   0.00001   0.00024   0.00017   0.00041   0.00418
   D85       -0.00432   0.00000  -0.00006   0.00010   0.00003  -0.00429
   D86        3.14118  -0.00000  -0.00012   0.00013   0.00000   3.14119
   D87        3.13566   0.00000   0.00003   0.00009   0.00012   3.13578
   D88       -0.00202   0.00000  -0.00003   0.00012   0.00009  -0.00193
   D89        0.00368   0.00000  -0.00001   0.00009   0.00008   0.00376
   D90        3.14135   0.00000   0.00005   0.00006   0.00011   3.14146
   D91       -3.13259   0.00000  -0.00002   0.00008   0.00006  -3.13254
   D92        0.00508   0.00000   0.00004   0.00005   0.00009   0.00516
   D93       -3.10773  -0.00003  -0.00009  -0.00018  -0.00027  -3.10800
   D94        0.04035  -0.00005  -0.00011  -0.00009  -0.00020   0.04015
   D95        0.00337  -0.00002  -0.00001  -0.00006  -0.00007   0.00330
   D96       -3.13173  -0.00004  -0.00002   0.00002  -0.00000  -3.13174
   D97        3.10985   0.00002   0.00007   0.00015   0.00022   3.11007
   D98       -0.02590   0.00001   0.00009   0.00014   0.00023  -0.02568
   D99       -0.00132   0.00001  -0.00001   0.00004   0.00003  -0.00129
   D100      -3.13707   0.00001   0.00000   0.00003   0.00003  -3.13704
   D101       0.00070   0.00001   0.00002   0.00005   0.00008   0.00077
   D102       3.13810   0.00000   0.00002   0.00009   0.00011   3.13821
   D103       3.13584   0.00003   0.00004  -0.00003   0.00001   3.13585
   D104      -0.00994   0.00002   0.00003   0.00001   0.00005  -0.00989
   D105      -0.58812   0.00000   0.00017  -0.00097  -0.00080  -0.58892
   D106       1.51767  -0.00001   0.00020  -0.00104  -0.00085   1.51683
   D107      -2.72527   0.00002   0.00018  -0.00097  -0.00079  -2.72606
   D108       2.56018  -0.00002   0.00016  -0.00089  -0.00073   2.55945
   D109      -1.61721  -0.00003   0.00018  -0.00096  -0.00078  -1.61799
   D110       0.42303   0.00000   0.00017  -0.00088  -0.00072   0.42231
   D111      -0.00491  -0.00000   0.00002  -0.00001   0.00001  -0.00490
   D112       3.13619  -0.00001  -0.00001  -0.00009  -0.00010   3.13609
   D113       3.13086   0.00000   0.00000   0.00000   0.00000   3.13086
   D114      -0.01123  -0.00000  -0.00003  -0.00008  -0.00010  -0.01133
   D115      -0.88520   0.00001   0.00012   0.00000   0.00013  -0.88507
   D116       1.19878   0.00000   0.00010  -0.00003   0.00006   1.19885
   D117      -2.98909   0.00000   0.00011  -0.00001   0.00010  -2.98899
   D118       2.26236   0.00000   0.00014  -0.00001   0.00013   2.26249
   D119      -1.93685  -0.00000   0.00012  -0.00005   0.00007  -1.93678
   D120       0.15846  -0.00000   0.00012  -0.00002   0.00010   0.15857
   D121      -0.00667   0.00000  -0.00002  -0.00002  -0.00004  -0.00671
   D122       3.11382  -0.00000  -0.00006   0.00003  -0.00003   3.11379
   D123       3.13915   0.00001  -0.00002  -0.00006  -0.00008   3.13907
   D124      -0.02355   0.00001  -0.00005  -0.00001  -0.00007  -0.02361
   D125       0.00881  -0.00001  -0.00000  -0.00000  -0.00000   0.00880
   D126      -3.11169  -0.00000   0.00003  -0.00005  -0.00001  -3.11170
   D127      -3.13229  -0.00000   0.00002   0.00008   0.00010  -3.13218
   D128       0.03040   0.00000   0.00006   0.00003   0.00009   0.03049
   D129       2.71803   0.00001   0.00014   0.00107   0.00121   2.71924
   D130      -1.47774   0.00001   0.00014   0.00108   0.00122  -1.47652
   D131       0.60620   0.00001   0.00015   0.00106   0.00121   0.60741
   D132      -0.44508   0.00000   0.00010   0.00111   0.00122  -0.44386
   D133       1.64234   0.00000   0.00010   0.00113   0.00123   1.64357
   D134      -2.55691   0.00000   0.00011   0.00111   0.00122  -2.55569
   D135      -2.41207   0.00002   0.00034   0.00059   0.00093  -2.41114
   D136       1.76023   0.00003   0.00020   0.00087   0.00107   1.76129
   D137      -0.26683  -0.00002   0.00026   0.00103   0.00129  -0.26554
         Item               Value     Threshold  Converged?
 Maximum Force            0.000155     0.000450     YES
 RMS     Force            0.000027     0.000300     YES
 Maximum Displacement     0.003838     0.001800     NO 
 RMS     Displacement     0.000729     0.001200     YES
 Predicted change in Energy=-2.459050D-07
 GradGradGradGradGradGradGradGradGradGradGradGradGradGradGradGradGradGrad

 Stoichiometry    C26H28N2O
 Framework group  C1[X(C26H28N2O)]
 Deg. of freedom   165
 Full point group                 C1      NOp   1
 Largest Abelian subgroup         C1      NOp   1
 Largest concise Abelian subgroup C1      NOp   1
                         Standard orientation:                         
 ---------------------------------------------------------------------
 Center     Atomic      Atomic             Coordinates (Angstroms)
 Number     Number       Type             X           Y           Z
 ---------------------------------------------------------------------
      1          6           0       -1.080565   -0.009394   -0.350117
      2          6           0        1.018599   -0.720280   -0.371958
      3          6           0        1.031732    0.611621   -0.640327
      4          7           0       -0.290711    1.026888   -0.646769
      5          7           0       -0.303730   -1.089148   -0.212457
      6          6           0        2.142835    1.568592   -0.484115
      7          6           0        2.479991    1.862643    0.843719
      8          6           0        2.809114    2.175711   -1.546001
      9          6           0        3.498258    2.777686    1.090330
     10          1           0        1.912371    1.340655    1.629151
     11          6           0        3.826032    3.089901   -1.284935
     12          1           0        2.541186    1.927713   -2.569165
     13          6           0        4.167189    3.390044    0.031519
     14          1           0        3.773410    3.013073    2.113871
     15          1           0        4.352363    3.564598   -2.106995
     16          1           0        4.960447    4.103941    0.232401
     17          6           0        2.153038   -1.633330   -0.130083
     18          6           0        2.824089   -2.234836   -1.195235
     19          6           0        2.554194   -1.862725    1.189767
     20          6           0        3.899543   -3.081195   -0.943886
     21          1           0        2.506732   -2.037160   -2.215110
     22          6           0        3.630369   -2.711386    1.427837
     23          1           0        1.972692   -1.332928    1.959420
     24          6           0        4.299920   -3.320534    0.368234
     25          1           0        4.423869   -3.550976   -1.770127
     26          1           0        3.953210   -2.895811    2.448133
     27          1           0        5.139193   -3.981531    0.564109
     28          6           0       -2.544510    0.020542   -0.193198
     29          6           0       -3.100761    0.611431    0.955068
     30          6           0       -3.349840   -0.575232   -1.179799
     31          6           0       -4.490521    0.583312    1.086370
     32          6           0       -4.728679   -0.573751   -1.001078
     33          6           0       -5.315220   -0.002840    0.129935
     34          1           0       -4.936889    1.032997    1.969982
     35          1           0       -5.361957   -1.026916   -1.759788
     36          6           0       -2.734935   -1.209642   -2.402552
     37          1           0       -2.027976   -0.533597   -2.893577
     38          1           0       -2.181058   -2.118443   -2.143912
     39          1           0       -3.503531   -1.482157   -3.128711
     40          6           0       -2.237332    1.259523    2.003529
     41          1           0       -1.249450    0.751472    2.128216
     42          1           0       -2.048503    2.307821    1.736983
     43          1           0       -2.763451    1.272429    2.962431
     44          6           0       -6.808953   -0.044876    0.324448
     45          1           0       -7.333581   -0.127659   -0.630821
     46          1           0       -7.093994   -0.909046    0.934462
     47          1           0       -7.169008    0.851087    0.836771
     48          6           0       -0.704739   -2.262327    0.556129
     49          1           0       -0.115546   -3.120283    0.234164
     50          1           0       -0.481360   -1.972686    1.595965
     51          1           0       -1.766592   -2.450011    0.398949
     52          6           0       -0.718490    2.400675   -0.830755
     53          1           0       -1.805406    2.425020   -0.901627
     54          1           0       -0.387999    2.995526    0.022883
     55          1           0       -0.277410    2.804073   -1.742964
     56          8           0        0.444807   -0.123510    2.270107
     57          1           0        0.448729   -0.083304    3.231543
 ---------------------------------------------------------------------
 Rotational constants (GHZ):      0.2738681      0.1146278      0.0972809
 Standard basis: 6-31G(d,p) (6D, 7F)
 There are   575 symmetry adapted cartesian basis functions of A   symmetry.
 There are   575 symmetry adapted basis functions of A   symmetry.
   575 basis functions,  1008 primitive gaussians,   575 cartesian basis functions
   103 alpha electrons      103 beta electrons
       nuclear repulsion energy      2774.9302370703 Hartrees.
 NAtoms=   57 NActive=   57 NUniq=   57 SFac= 1.00D+00 NAtFMM=   60 NAOKFM=F Big=F
 Integral buffers will be    131072 words long.
 Raffenetti 2 integral format.
 Two-electron integral symmetry is turned on.
 Nuclear repulsion after empirical dispersion term =     2774.8756524800 Hartrees.
 One-electron integrals computed using PRISM.
 NBasis=   575 RedAO= T EigKep=  2.89D-04  NBF=   575
 NBsUse=   575 1.00D-06 EigRej= -1.00D+00 NBFU=   575
 Initial guess from the checkpoint file:  "c2im-oh-opt-wb97xd.chk"
 B after Tr=    -0.000000    0.000000    0.000000
         Rot=    1.000000   -0.000071   -0.000018   -0.000023 Ang=  -0.01 deg.
 Requested convergence on RMS density matrix=1.00D-08 within 128 cycles.
 Requested convergence on MAX density matrix=1.00D-06.
 Requested convergence on             energy=1.00D-06.
 No special actions if energy rises.
 SCF Done:  E(RwB97XD) =  -1191.98330204     A.U. after    7 cycles
            NFock=  7  Conv=0.84D-08     -V/T= 2.0094
 Calling FoFJK, ICntrl=      2127 FMM=F ISym2X=0 I1Cent= 0 IOpClX= 0 NMat=1 NMatS=1 NMatT=0.
 ***** Axes restored to original set *****
 -------------------------------------------------------------------
 Center     Atomic                   Forces (Hartrees/Bohr)
 Number     Number              X              Y              Z
 -------------------------------------------------------------------
      1        6           0.000011535    0.000018456    0.000062963
      2        6          -0.000013829   -0.000012379    0.000029812
      3        6          -0.000027680    0.000027476   -0.000023927
      4        7           0.000019667   -0.000019943   -0.000024242
      5        7           0.000014566    0.000022860   -0.000033397
      6        6          -0.000005255   -0.000011544    0.000006522
      7        6           0.000007283    0.000015072    0.000000208
      8        6           0.000015064    0.000015481   -0.000000021
      9        6           0.000014854    0.000005669   -0.000007059
     10        1          -0.000017460   -0.000022966    0.000017231
     11        6          -0.000018799   -0.000013871   -0.000006709
     12        1           0.000000508    0.000006075    0.000001128
     13        6          -0.000001376    0.000000153    0.000020730
     14        1          -0.000006957   -0.000001336    0.000003964
     15        1           0.000005404    0.000003751    0.000005393
     16        1           0.000000164    0.000002272   -0.000000375
     17        6           0.000001903    0.000005372   -0.000002777
     18        6          -0.000012848    0.000010006   -0.000002583
     19        6           0.000007440   -0.000005768    0.000026329
     20        6           0.000006211    0.000005108   -0.000006471
     21        1           0.000004254    0.000001138   -0.000000904
     22        6          -0.000000499    0.000000121   -0.000006828
     23        1           0.000006605   -0.000009096   -0.000018228
     24        6          -0.000004627    0.000005487    0.000000307
     25        1           0.000002031   -0.000001108    0.000000112
     26        1          -0.000002928   -0.000000985   -0.000000946
     27        1          -0.000000148   -0.000000091   -0.000003681
     28        6          -0.000013248   -0.000001054   -0.000016695
     29        6          -0.000002297    0.000004686    0.000015304
     30        6           0.000007632    0.000000699   -0.000005683
     31        6          -0.000005616   -0.000009459    0.000002615
     32        6          -0.000004964    0.000005470   -0.000001801
     33        6           0.000004280   -0.000002433   -0.000006420
     34        1          -0.000001435   -0.000002437    0.000000532
     35        1           0.000001659    0.000002295   -0.000002869
     36        6           0.000004139   -0.000006568   -0.000009610
     37        1           0.000001781    0.000002395   -0.000000730
     38        1          -0.000001184    0.000004594    0.000000119
     39        1           0.000000914    0.000005014   -0.000001721
     40        6          -0.000041813    0.000004408   -0.000001236
     41        1           0.000030166   -0.000011097   -0.000030081
     42        1           0.000006444   -0.000011401    0.000009310
     43        1           0.000002403    0.000001364    0.000004130
     44        6           0.000000099   -0.000002911   -0.000002179
     45        1           0.000000409   -0.000005523   -0.000000871
     46        1           0.000000288    0.000002960    0.000003583
     47        1          -0.000002184    0.000000882   -0.000004810
     48        6           0.000038043   -0.000054771    0.000011971
     49        1          -0.000017369   -0.000001835   -0.000011735
     50        1          -0.000013041    0.000021104   -0.000005905
     51        1          -0.000005342    0.000004863   -0.000010692
     52        6          -0.000009247    0.000010817   -0.000001313
     53        1           0.000002134    0.000000230   -0.000001327
     54        1           0.000005480   -0.000003963    0.000003495
     55        1           0.000005419    0.000001333    0.000006425
     56        8          -0.000020504    0.000017103    0.000021218
     57        1           0.000021873   -0.000022176    0.000000425
 -------------------------------------------------------------------
 Cartesian Forces:  Max     0.000062963 RMS     0.000013265

 GradGradGradGradGradGradGradGradGradGradGradGradGradGradGradGradGradGrad
 Berny optimization.
 Using GEDIIS/GDIIS optimizer.
 FormGI is forming the generalized inverse of G from B-inverse, IUseBI=4.
 Internal  Forces:  Max     0.000052660 RMS     0.000007149
 Search for a local minimum.
 Step number  30 out of a maximum of  309
 All quantities printed in internal units (Hartrees-Bohrs-Radians)
 Mixed Optimization -- En-DIIS/RFO-DIIS
 Swapping is turned off.
 Update second derivatives using D2CorX and points   20   21   22   23   24
                                                     25   26   27   28   29
                                                     30
 DE= -4.41D-07 DEPred=-2.46D-07 R= 1.79D+00
 Trust test= 1.79D+00 RLast= 5.36D-03 DXMaxT set to 8.20D-01
 ITU=  0  0  1  1  1  1  1  1  1  1  1  1  0  1  0 -1  0  0 -1  1
 ITU=  0  1 -1  1  1  1  0  0 -1  0
     Eigenvalues ---    0.00192   0.00377   0.00504   0.00629   0.00672
     Eigenvalues ---    0.00727   0.00797   0.01315   0.01437   0.01457
     Eigenvalues ---    0.01503   0.01557   0.01582   0.01790   0.01833
     Eigenvalues ---    0.01841   0.01889   0.02012   0.02075   0.02126
     Eigenvalues ---    0.02133   0.02144   0.02156   0.02172   0.02174
     Eigenvalues ---    0.02175   0.02179   0.02186   0.02191   0.02195
     Eigenvalues ---    0.02198   0.02200   0.02202   0.02205   0.02212
     Eigenvalues ---    0.02218   0.02250   0.02888   0.03060   0.03300
     Eigenvalues ---    0.03931   0.04240   0.05077   0.05823   0.06079
     Eigenvalues ---    0.07076   0.07104   0.07141   0.07227   0.07263
     Eigenvalues ---    0.07631   0.07741   0.07876   0.07986   0.08675
     Eigenvalues ---    0.09862   0.12016   0.13709   0.15297   0.15624
     Eigenvalues ---    0.15822   0.15961   0.15991   0.15996   0.15998
     Eigenvalues ---    0.16000   0.16000   0.16000   0.16000   0.16001
     Eigenvalues ---    0.16001   0.16003   0.16006   0.16012   0.16018
     Eigenvalues ---    0.16023   0.16039   0.16052   0.16131   0.16266
     Eigenvalues ---    0.16546   0.17713   0.18866   0.21914   0.21995
     Eigenvalues ---    0.22011   0.22031   0.22215   0.22384   0.23242
     Eigenvalues ---    0.23445   0.23468   0.23616   0.23701   0.24505
     Eigenvalues ---    0.24835   0.24941   0.24973   0.25032   0.25251
     Eigenvalues ---    0.26026   0.26494   0.29081   0.30358   0.31563
     Eigenvalues ---    0.31873   0.32100   0.33808   0.34174   0.34226
     Eigenvalues ---    0.34247   0.34289   0.34525   0.34533   0.34583
     Eigenvalues ---    0.34693   0.34723   0.34746   0.34867   0.34915
     Eigenvalues ---    0.34952   0.35022   0.35204   0.35222   0.35269
     Eigenvalues ---    0.35315   0.35367   0.35431   0.35439   0.35453
     Eigenvalues ---    0.35454   0.35462   0.35462   0.35692   0.35822
     Eigenvalues ---    0.36211   0.37073   0.38806   0.41055   0.41909
     Eigenvalues ---    0.42276   0.42323   0.42540   0.42899   0.42935
     Eigenvalues ---    0.44596   0.45514   0.45692   0.46150   0.46219
     Eigenvalues ---    0.46452   0.46529   0.46603   0.46952   0.47014
     Eigenvalues ---    0.47145   0.47299   0.47548   0.47621   0.50769
     Eigenvalues ---    0.55705   0.56624   0.60983   0.69530   3.65263
 En-DIIS/RFO-DIIS IScMMF=        0 using points:    30   29   28   27   26
 RFO step:  Lambda=-4.56092170D-08.
 DidBck=F Rises=F RFO-DIIS coefs:    1.17660   -0.01917   -0.15430   -0.08213    0.07900
 Iteration  1 RMS(Cart)=  0.00047179 RMS(Int)=  0.00000019
 Iteration  2 RMS(Cart)=  0.00000022 RMS(Int)=  0.00000004
 Variable       Old X    -DE/DX   Delta X   Delta X   Delta X     New X
                                 (Linear)    (Quad)   (Total)
    R1        2.52528   0.00000   0.00000   0.00000   0.00000   2.52528
    R2        2.52707   0.00001   0.00001   0.00001   0.00002   2.52709
    R3        2.78288   0.00001   0.00002   0.00002   0.00003   2.78291
    R4        2.56763   0.00001  -0.00002  -0.00000  -0.00002   2.56761
    R5        2.61169  -0.00002   0.00001  -0.00002  -0.00000   2.61169
    R6        2.78958  -0.00000   0.00001  -0.00000   0.00000   2.78959
    R7        2.61940  -0.00003  -0.00003  -0.00003  -0.00006   2.61933
    R8        2.78678  -0.00001  -0.00003  -0.00003  -0.00007   2.78671
    R9        2.74117   0.00000  -0.00001   0.00001   0.00000   2.74117
   R10        2.75659   0.00002   0.00007   0.00006   0.00013   2.75672
   R11        2.64783   0.00000  -0.00000   0.00001   0.00001   2.64784
   R12        2.63217   0.00001   0.00002   0.00002   0.00004   2.63221
   R13        2.62868   0.00001   0.00001   0.00001   0.00002   2.62871
   R14        2.08004   0.00003  -0.00004   0.00002  -0.00001   2.08003
   R15        2.63074  -0.00002  -0.00002  -0.00004  -0.00006   2.63068
   R16        2.05290   0.00000   0.00000  -0.00000   0.00000   2.05290
   R17        2.63448  -0.00000  -0.00000  -0.00001  -0.00002   2.63446
   R18        2.05168  -0.00000  -0.00001  -0.00000  -0.00001   2.05167
   R19        2.63176   0.00001   0.00000   0.00002   0.00002   2.63178
   R20        2.05115   0.00000   0.00000   0.00000   0.00001   2.05116
   R21        2.05213   0.00000   0.00000  -0.00000   0.00000   2.05213
   R22        2.63660  -0.00000  -0.00000  -0.00001  -0.00002   2.63658
   R23        2.64261   0.00001   0.00002   0.00001   0.00003   2.64264
   R24        2.62944   0.00000   0.00000   0.00001   0.00001   2.62945
   R25        2.05271  -0.00000  -0.00000  -0.00000  -0.00001   2.05271
   R26        2.62873  -0.00001  -0.00001  -0.00002  -0.00003   2.62870
   R27        2.07972  -0.00002   0.00001  -0.00005  -0.00003   2.07969
   R28        2.63157   0.00000   0.00000  -0.00000   0.00000   2.63157
   R29        2.05128   0.00000  -0.00000   0.00000  -0.00000   2.05128
   R30        2.63352  -0.00001  -0.00002  -0.00000  -0.00002   2.63350
   R31        2.05211   0.00000   0.00000  -0.00000   0.00000   2.05211
   R32        2.05248  -0.00000   0.00000  -0.00000  -0.00000   2.05248
   R33        2.65712   0.00001   0.00000   0.00002   0.00002   2.65714
   R34        2.65699   0.00000  -0.00002  -0.00000  -0.00002   2.65697
   R35        2.63850   0.00000   0.00001   0.00000   0.00001   2.63850
   R36        2.84390  -0.00000  -0.00002  -0.00000  -0.00003   2.84387
   R37        2.62742   0.00000  -0.00000   0.00001   0.00001   2.62744
   R38        2.85074   0.00001   0.00000   0.00001   0.00002   2.85076
   R39        2.63105   0.00000   0.00000   0.00000   0.00001   2.63106
   R40        2.05471   0.00000   0.00000   0.00000   0.00000   2.05471
   R41        2.63829   0.00000   0.00001  -0.00000   0.00001   2.63830
   R42        2.05454  -0.00000  -0.00000  -0.00000  -0.00000   2.05454
   R43        2.84769   0.00000   0.00000   0.00000   0.00001   2.84769
   R44        2.06831   0.00000   0.00000  -0.00000   0.00000   2.06831
   R45        2.06974  -0.00000  -0.00000  -0.00001  -0.00001   2.06973
   R46        2.06345  -0.00000   0.00000  -0.00000  -0.00000   2.06345
   R47        2.11242   0.00003   0.00009   0.00013   0.00022   2.11264
   R48        2.07494  -0.00001   0.00000  -0.00002  -0.00002   2.07492
   R49        2.06703   0.00000   0.00000   0.00000   0.00000   2.06704
   R50        3.61340   0.00000  -0.00034  -0.00055  -0.00090   3.61250
   R51        2.06545  -0.00000   0.00000  -0.00000  -0.00000   2.06545
   R52        2.07022  -0.00000  -0.00000  -0.00000  -0.00000   2.07022
   R53        2.06566   0.00000   0.00000   0.00001   0.00001   2.06566
   R54        2.05876  -0.00001   0.00001  -0.00002  -0.00001   2.05875
   R55        2.08303   0.00000   0.00004   0.00002   0.00006   2.08310
   R56        2.05925   0.00001  -0.00001   0.00001   0.00001   2.05926
   R57        2.05885  -0.00000   0.00000  -0.00000  -0.00000   2.05884
   R58        2.06298  -0.00000   0.00001  -0.00000   0.00001   2.06298
   R59        2.06093  -0.00000  -0.00001  -0.00000  -0.00001   2.06093
   R60        1.81845  -0.00000   0.00002  -0.00001   0.00001   1.81846
    A1        1.88140  -0.00000   0.00002  -0.00002  -0.00000   1.88140
    A2        2.20865   0.00001  -0.00001   0.00001  -0.00000   2.20864
    A3        2.19312  -0.00001  -0.00000   0.00001   0.00001   2.19313
    A4        1.86886  -0.00000   0.00001  -0.00001   0.00000   1.86886
    A5        2.25395  -0.00001  -0.00004  -0.00005  -0.00009   2.25386
    A6        2.15471   0.00001   0.00004   0.00008   0.00012   2.15484
    A7        1.86019   0.00001   0.00001   0.00001   0.00002   1.86021
    A8        2.24269  -0.00001  -0.00001  -0.00005  -0.00006   2.24263
    A9        2.12340   0.00001   0.00004   0.00004   0.00008   2.12349
   A10        1.90769  -0.00000  -0.00001   0.00001  -0.00000   1.90769
   A11        2.19972   0.00002   0.00000   0.00001   0.00002   2.19974
   A12        2.17205  -0.00001   0.00002  -0.00001   0.00001   2.17206
   A13        1.90543  -0.00000  -0.00004   0.00001  -0.00003   1.90541
   A14        2.14590  -0.00000   0.00001  -0.00002  -0.00001   2.14588
   A15        2.13944   0.00001  -0.00007  -0.00003  -0.00010   2.13934
   A16        2.00189  -0.00000   0.00004   0.00002   0.00006   2.00195
   A17        2.16820  -0.00000  -0.00000  -0.00001  -0.00001   2.16819
   A18        2.11284   0.00000  -0.00004  -0.00001  -0.00005   2.11280
   A19        2.07396  -0.00001   0.00004   0.00000   0.00004   2.07400
   A20        2.04049  -0.00001   0.00000   0.00001   0.00001   2.04050
   A21        2.16873   0.00001  -0.00004  -0.00001  -0.00005   2.16868
   A22        2.08597  -0.00000   0.00001  -0.00000   0.00001   2.08598
   A23        2.09503   0.00000   0.00001   0.00001   0.00001   2.09504
   A24        2.10214  -0.00000  -0.00002  -0.00000  -0.00002   2.10212
   A25        2.10080   0.00000  -0.00002  -0.00001  -0.00002   2.10078
   A26        2.08894  -0.00000  -0.00001  -0.00002  -0.00003   2.08891
   A27        2.09344   0.00000   0.00002   0.00003   0.00005   2.09349
   A28        2.09178   0.00000   0.00002   0.00001   0.00003   2.09181
   A29        2.09368   0.00000  -0.00001   0.00001   0.00001   2.09368
   A30        2.09772  -0.00000  -0.00001  -0.00003  -0.00004   2.09769
   A31        2.10101   0.00000  -0.00001  -0.00000  -0.00001   2.10100
   A32        2.09298   0.00001   0.00002   0.00003   0.00005   2.09303
   A33        2.08919  -0.00001  -0.00001  -0.00003  -0.00004   2.08915
   A34        2.10736  -0.00001  -0.00004   0.00000  -0.00004   2.10732
   A35        2.06754   0.00001   0.00002  -0.00000   0.00002   2.06756
   A36        2.10813   0.00000   0.00002   0.00000   0.00002   2.10815
   A37        2.08986  -0.00000  -0.00002  -0.00001  -0.00002   2.08983
   A38        2.09186   0.00001   0.00003   0.00003   0.00006   2.09192
   A39        2.10146  -0.00000  -0.00001  -0.00002  -0.00003   2.10143
   A40        2.07548   0.00000  -0.00001   0.00001  -0.00000   2.07548
   A41        2.01475  -0.00001  -0.00009  -0.00004  -0.00012   2.01462
   A42        2.19294   0.00000   0.00010   0.00003   0.00013   2.19306
   A43        2.09089  -0.00000  -0.00000  -0.00000  -0.00000   2.09089
   A44        2.09334   0.00000   0.00001   0.00003   0.00004   2.09338
   A45        2.09895  -0.00000  -0.00001  -0.00002  -0.00003   2.09892
   A46        2.10393  -0.00000   0.00000  -0.00001  -0.00001   2.10392
   A47        2.08795  -0.00000  -0.00002  -0.00002  -0.00003   2.08792
   A48        2.09129   0.00000   0.00002   0.00003   0.00004   2.09134
   A49        2.09804   0.00000   0.00001   0.00001   0.00002   2.09806
   A50        2.09057  -0.00000  -0.00001  -0.00001  -0.00002   2.09055
   A51        2.09456  -0.00000  -0.00000   0.00000  -0.00000   2.09456
   A52        2.08154  -0.00000  -0.00007  -0.00006  -0.00013   2.08141
   A53        2.07831  -0.00000   0.00005   0.00002   0.00007   2.07839
   A54        2.12294   0.00001   0.00002   0.00003   0.00005   2.12299
   A55        2.05116  -0.00000  -0.00002  -0.00002  -0.00004   2.05113
   A56        2.12110  -0.00001  -0.00005  -0.00005  -0.00010   2.12100
   A57        2.11091   0.00001   0.00006   0.00007   0.00013   2.11104
   A58        2.06846  -0.00001  -0.00000  -0.00002  -0.00003   2.06843
   A59        2.11004   0.00000  -0.00002   0.00002  -0.00001   2.11004
   A60        2.10467   0.00000   0.00003   0.00001   0.00003   2.10470
   A61        2.13349  -0.00000  -0.00001  -0.00000  -0.00001   2.13348
   A62        2.06771   0.00000   0.00001   0.00000   0.00001   2.06772
   A63        2.08198   0.00000  -0.00000   0.00000   0.00000   2.08198
   A64        2.11906   0.00000  -0.00001   0.00000  -0.00001   2.11905
   A65        2.08002  -0.00000  -0.00000  -0.00000  -0.00001   2.08001
   A66        2.08411   0.00000   0.00001   0.00000   0.00001   2.08412
   A67        2.07124   0.00000   0.00001   0.00002   0.00003   2.07126
   A68        2.10623  -0.00001  -0.00001  -0.00003  -0.00004   2.10619
   A69        2.10552   0.00000   0.00000   0.00002   0.00002   2.10554
   A70        1.94675   0.00000  -0.00001   0.00002   0.00001   1.94676
   A71        1.94301  -0.00001  -0.00002  -0.00004  -0.00006   1.94295
   A72        1.93593  -0.00000   0.00001  -0.00000   0.00001   1.93594
   A73        1.86692   0.00000  -0.00000   0.00001   0.00001   1.86693
   A74        1.88647   0.00000   0.00000   0.00000   0.00001   1.88648
   A75        1.88170   0.00000   0.00001   0.00002   0.00003   1.88173
   A76        1.97036   0.00000  -0.00008   0.00003  -0.00004   1.97032
   A77        1.91845   0.00001   0.00003   0.00003   0.00006   1.91851
   A78        1.91757   0.00000   0.00002   0.00008   0.00009   1.91767
   A79        1.88495  -0.00001  -0.00002  -0.00014  -0.00017   1.88478
   A80        1.90991  -0.00000   0.00003   0.00003   0.00007   1.90997
   A81        1.85903  -0.00000   0.00003  -0.00004  -0.00001   1.85902
   A82        1.94452   0.00000   0.00000   0.00001   0.00001   1.94453
   A83        1.93028   0.00000   0.00000   0.00001   0.00001   1.93028
   A84        1.94350   0.00000  -0.00000  -0.00000  -0.00001   1.94350
   A85        1.87762   0.00000   0.00000   0.00002   0.00002   1.87764
   A86        1.88979  -0.00000  -0.00000  -0.00000  -0.00001   1.88978
   A87        1.87536  -0.00000  -0.00000  -0.00003  -0.00003   1.87534
   A88        1.90601   0.00002  -0.00004   0.00012   0.00008   1.90609
   A89        1.80287  -0.00002  -0.00012  -0.00014  -0.00026   1.80261
   A90        1.90752  -0.00002  -0.00006  -0.00014  -0.00020   1.90732
   A91        1.95640   0.00002   0.00014   0.00022   0.00036   1.95676
   A92        1.92701  -0.00000   0.00001  -0.00003  -0.00002   1.92699
   A93        1.95929   0.00000   0.00005  -0.00004   0.00002   1.95931
   A94        1.90035   0.00000   0.00001   0.00002   0.00003   1.90038
   A95        1.90455  -0.00001  -0.00001  -0.00003  -0.00004   1.90451
   A96        1.91466  -0.00000   0.00001  -0.00003  -0.00002   1.91464
   A97        1.91847   0.00001  -0.00002   0.00003   0.00001   1.91848
   A98        1.91857   0.00000   0.00002   0.00002   0.00005   1.91862
   A99        1.90716   0.00000  -0.00001  -0.00002  -0.00002   1.90713
   A100       1.62946   0.00005   0.00012   0.00083   0.00095   1.63041
   A101       3.10472   0.00002   0.00012   0.00049   0.00061   3.10533
   A102       3.13451   0.00000  -0.00017   0.00008  -0.00008   3.13443
    D1       -0.04709  -0.00001  -0.00017  -0.00003  -0.00020  -0.04729
    D2       -3.09902  -0.00001  -0.00030  -0.00014  -0.00044  -3.09946
    D3        3.08943   0.00000  -0.00016   0.00015  -0.00001   3.08942
    D4        0.03749   0.00001  -0.00029   0.00004  -0.00025   0.03724
    D5        0.04306   0.00001   0.00015   0.00021   0.00036   0.04341
    D6        2.74473   0.00001  -0.00009   0.00011   0.00002   2.74474
    D7       -3.09351   0.00000   0.00014   0.00003   0.00017  -3.09335
    D8       -0.39184   0.00000  -0.00010  -0.00007  -0.00017  -0.39201
    D9       -1.27865  -0.00001   0.00003  -0.00033  -0.00031  -1.27896
   D10        1.89245  -0.00001  -0.00001  -0.00013  -0.00014   1.89231
   D11        1.85699  -0.00000   0.00004  -0.00012  -0.00008   1.85691
   D12       -1.25509   0.00000   0.00000   0.00008   0.00008  -1.25502
   D13       -0.00622   0.00001  -0.00003   0.00027   0.00024  -0.00598
   D14        2.77737   0.00001   0.00012   0.00028   0.00040   2.77777
   D15       -3.03498   0.00000  -0.00017   0.00007  -0.00009  -3.03507
   D16       -0.25138   0.00000  -0.00002   0.00008   0.00006  -0.25132
   D17       -0.02250  -0.00001  -0.00007  -0.00030  -0.00038  -0.02287
   D18       -2.72612  -0.00001   0.00015  -0.00021  -0.00006  -2.72619
   D19        3.01423  -0.00001   0.00005  -0.00013  -0.00008   3.01415
   D20        0.31060  -0.00000   0.00027  -0.00004   0.00023   0.31084
   D21       -1.48742   0.00001   0.00049  -0.00028   0.00021  -1.48721
   D22        1.63481   0.00001   0.00055  -0.00035   0.00020   1.63501
   D23        1.78355  -0.00000   0.00034  -0.00050  -0.00017   1.78338
   D24       -1.37741  -0.00000   0.00039  -0.00057  -0.00018  -1.37759
   D25        0.03296  -0.00000   0.00012  -0.00015  -0.00003   0.03292
   D26        3.08663  -0.00000   0.00025  -0.00005   0.00020   3.08683
   D27       -2.78059   0.00000   0.00000  -0.00014  -0.00014  -2.78073
   D28        0.27309   0.00000   0.00013  -0.00004   0.00009   0.27318
   D29       -1.22763   0.00000   0.00024  -0.00042  -0.00018  -1.22781
   D30        1.93803   0.00000   0.00026  -0.00051  -0.00025   1.93778
   D31        1.50837   0.00000   0.00040  -0.00041  -0.00002   1.50835
   D32       -1.60915  -0.00000   0.00042  -0.00051  -0.00009  -1.60924
   D33       -0.21036  -0.00000   0.00060  -0.00036   0.00024  -0.21012
   D34        1.88370   0.00000   0.00057  -0.00032   0.00025   1.88395
   D35       -2.31061  -0.00001   0.00056  -0.00038   0.00018  -2.31043
   D36        3.03389  -0.00000   0.00045  -0.00048  -0.00003   3.03385
   D37       -1.15524   0.00000   0.00042  -0.00044  -0.00002  -1.15526
   D38        0.93364  -0.00000   0.00041  -0.00050  -0.00010   0.93354
   D39        2.77817  -0.00001   0.00002  -0.00018  -0.00017   2.77800
   D40       -1.42031   0.00002   0.00009   0.00005   0.00015  -1.42016
   D41        0.66846  -0.00000   0.00006  -0.00013  -0.00006   0.66840
   D42       -0.86108  -0.00001  -0.00024  -0.00028  -0.00053  -0.86160
   D43        1.22363   0.00001  -0.00017  -0.00004  -0.00021   1.22342
   D44       -2.97079  -0.00000  -0.00020  -0.00023  -0.00043  -2.97121
   D45       -3.11812  -0.00000   0.00001  -0.00003  -0.00002  -3.11815
   D46        0.02748   0.00000  -0.00002   0.00011   0.00009   0.02757
   D47        0.00023   0.00000  -0.00002   0.00006   0.00005   0.00028
   D48       -3.13734   0.00000  -0.00004   0.00020   0.00016  -3.13718
   D49        3.11554   0.00000   0.00000   0.00009   0.00009   3.11563
   D50       -0.03667   0.00000  -0.00001   0.00008   0.00008  -0.03660
   D51       -0.00052   0.00000   0.00002  -0.00001   0.00001  -0.00051
   D52        3.13045   0.00000   0.00001  -0.00002  -0.00000   3.13045
   D53        0.00154  -0.00000  -0.00000  -0.00006  -0.00006   0.00148
   D54       -3.13764  -0.00000  -0.00006  -0.00006  -0.00012  -3.13775
   D55        3.13880  -0.00000   0.00003  -0.00021  -0.00018   3.13862
   D56       -0.00038  -0.00000  -0.00003  -0.00021  -0.00024  -0.00061
   D57       -0.00097  -0.00000  -0.00001  -0.00005  -0.00006  -0.00103
   D58        3.13781  -0.00000  -0.00002  -0.00006  -0.00008   3.13772
   D59       -3.13189  -0.00000  -0.00000  -0.00004  -0.00005  -3.13194
   D60        0.00688  -0.00000  -0.00002  -0.00005  -0.00007   0.00681
   D61       -0.00305   0.00000   0.00001  -0.00000   0.00001  -0.00304
   D62        3.14070   0.00000  -0.00003   0.00002  -0.00000   3.14069
   D63        3.13613   0.00000   0.00007  -0.00000   0.00007   3.13619
   D64       -0.00331   0.00000   0.00003   0.00003   0.00005  -0.00326
   D65        0.00275   0.00000  -0.00000   0.00006   0.00005   0.00280
   D66       -3.14099   0.00000   0.00004   0.00003   0.00007  -3.14093
   D67       -3.13602   0.00000   0.00001   0.00007   0.00007  -3.13595
   D68        0.00342   0.00000   0.00005   0.00004   0.00009   0.00351
   D69        3.13000  -0.00000   0.00001  -0.00007  -0.00006   3.12993
   D70       -0.00768  -0.00000  -0.00000  -0.00006  -0.00006  -0.00774
   D71        0.00821  -0.00000  -0.00005   0.00000  -0.00005   0.00817
   D72       -3.12946   0.00000  -0.00006   0.00001  -0.00004  -3.12951
   D73       -3.13092   0.00000   0.00001   0.00006   0.00006  -3.13086
   D74        0.00458   0.00000  -0.00011   0.00009  -0.00002   0.00456
   D75       -0.00870  -0.00000   0.00006  -0.00001   0.00005  -0.00865
   D76        3.12680   0.00000  -0.00006   0.00002  -0.00003   3.12677
   D77       -0.00165   0.00000   0.00002   0.00001   0.00003  -0.00162
   D78        3.14146  -0.00000  -0.00001  -0.00007  -0.00008   3.14139
   D79        3.13601   0.00000   0.00002   0.00001   0.00003   3.13604
   D80       -0.00406  -0.00000  -0.00000  -0.00008  -0.00008  -0.00414
   D81        0.00269   0.00000  -0.00004   0.00000  -0.00004   0.00266
   D82        3.13900   0.00000  -0.00003   0.00004   0.00001   3.13901
   D83       -3.13213   0.00000   0.00009  -0.00003   0.00006  -3.13207
   D84        0.00418   0.00000   0.00010   0.00000   0.00010   0.00428
   D85       -0.00429  -0.00000   0.00000  -0.00002  -0.00002  -0.00431
   D86        3.14119  -0.00000  -0.00002  -0.00004  -0.00005   3.14113
   D87        3.13578   0.00000   0.00003   0.00006   0.00009   3.13587
   D88       -0.00193   0.00000   0.00001   0.00004   0.00005  -0.00188
   D89        0.00376  -0.00000   0.00001   0.00001   0.00002   0.00378
   D90        3.14146   0.00000   0.00003   0.00003   0.00006   3.14152
   D91       -3.13254  -0.00000  -0.00000  -0.00002  -0.00002  -3.13256
   D92        0.00516   0.00000   0.00002  -0.00001   0.00001   0.00518
   D93       -3.10800   0.00000  -0.00005   0.00019   0.00014  -3.10786
   D94        0.04015  -0.00000  -0.00002   0.00011   0.00009   0.04023
   D95        0.00330  -0.00000  -0.00001  -0.00002  -0.00002   0.00328
   D96       -3.13174  -0.00001   0.00002  -0.00010  -0.00008  -3.13182
   D97        3.11007  -0.00000   0.00004  -0.00015  -0.00011   3.10996
   D98       -0.02568   0.00000   0.00007  -0.00007  -0.00000  -0.02568
   D99       -0.00129   0.00000  -0.00000   0.00006   0.00006  -0.00123
   D100      -3.13704   0.00000   0.00003   0.00014   0.00017  -3.13687
   D101       0.00077   0.00000   0.00001  -0.00004  -0.00002   0.00075
   D102       3.13821   0.00000   0.00004  -0.00002   0.00002   3.13823
   D103       3.13585   0.00000  -0.00002   0.00005   0.00003   3.13588
   D104      -0.00989   0.00000   0.00001   0.00006   0.00007  -0.00982
   D105      -0.58892   0.00001  -0.00037   0.00038   0.00001  -0.58891
   D106       1.51683  -0.00000  -0.00043   0.00025  -0.00019   1.51664
   D107      -2.72606   0.00000  -0.00037   0.00026  -0.00011  -2.72617
   D108       2.55945   0.00000  -0.00034   0.00030  -0.00004   2.55941
   D109      -1.61799  -0.00000  -0.00040   0.00016  -0.00024  -1.61823
   D110       0.42231  -0.00000  -0.00034   0.00017  -0.00017   0.42214
   D111      -0.00490  -0.00000   0.00001  -0.00006  -0.00005  -0.00495
   D112       3.13609  -0.00000  -0.00002  -0.00003  -0.00004   3.13604
   D113       3.13086  -0.00000  -0.00002  -0.00013  -0.00016   3.13071
   D114      -0.01133  -0.00000  -0.00005  -0.00011  -0.00015  -0.01148
   D115      -0.88507   0.00000  -0.00006   0.00014   0.00008  -0.88499
   D116       1.19885   0.00000  -0.00008   0.00013   0.00005   1.19890
   D117      -2.98899  -0.00000  -0.00006   0.00012   0.00006  -2.98893
   D118       2.26249   0.00000  -0.00002   0.00022   0.00019   2.26268
   D119      -1.93678   0.00000  -0.00004   0.00021   0.00016  -1.93662
   D120       0.15857   0.00000  -0.00003   0.00020   0.00017   0.15874
   D121      -0.00671   0.00000  -0.00001   0.00004   0.00003  -0.00667
   D122       3.11379  -0.00000  -0.00000   0.00003   0.00002   3.11382
   D123       3.13907   0.00000  -0.00003   0.00003  -0.00001   3.13907
   D124      -0.02361   0.00000  -0.00003   0.00001  -0.00002  -0.02363
   D125       0.00880  -0.00000  -0.00000   0.00001   0.00000   0.00881
   D126      -3.11170   0.00000  -0.00001   0.00002   0.00002  -3.11169
   D127      -3.13218  -0.00000   0.00002  -0.00002  -0.00000  -3.13219
   D128       0.03049   0.00000   0.00002  -0.00001   0.00001   0.03050
   D129       2.71924   0.00001   0.00039   0.00115   0.00153   2.72077
   D130      -1.47652   0.00001   0.00039   0.00118   0.00157  -1.47494
   D131       0.60741   0.00001   0.00039   0.00115   0.00154   0.60895
   D132      -0.44386   0.00000   0.00039   0.00113   0.00152  -0.44234
   D133       1.64357   0.00001   0.00040   0.00116   0.00156   1.64513
   D134      -2.55569   0.00000   0.00039   0.00113   0.00153  -2.55416
   D135      -2.41114   0.00001   0.00086   0.00020   0.00106  -2.41009
   D136       1.76129  -0.00000   0.00088   0.00005   0.00094   1.76223
   D137      -0.26554   0.00001   0.00092   0.00029   0.00122  -0.26433
         Item               Value     Threshold  Converged?
 Maximum Force            0.000053     0.000450     YES
 RMS     Force            0.000007     0.000300     YES
 Maximum Displacement     0.002844     0.001800     NO 
 RMS     Displacement     0.000472     0.001200     YES
 Predicted change in Energy=-1.151670D-07
 GradGradGradGradGradGradGradGradGradGradGradGradGradGradGradGradGradGrad

 Stoichiometry    C26H28N2O
 Framework group  C1[X(C26H28N2O)]
 Deg. of freedom   165
 Full point group                 C1      NOp   1
 Largest Abelian subgroup         C1      NOp   1
 Largest concise Abelian subgroup C1      NOp   1
                         Standard orientation:                         
 ---------------------------------------------------------------------
 Center     Atomic      Atomic             Coordinates (Angstroms)
 Number     Number       Type             X           Y           Z
 ---------------------------------------------------------------------
      1          6           0       -1.080657   -0.009265   -0.350130
      2          6           0        1.018474   -0.720199   -0.371853
      3          6           0        1.031652    0.611713   -0.640104
      4          7           0       -0.290741    1.027025   -0.646601
      5          7           0       -0.303891   -1.089118   -0.212785
      6          6           0        2.142844    1.568523   -0.483879
      7          6           0        2.480046    1.862620    0.843937
      8          6           0        2.809296    2.175469   -1.545786
      9          6           0        3.498451    2.777531    1.090538
     10          1           0        1.912435    1.340699    1.629410
     11          6           0        3.826370    3.089444   -1.284741
     12          1           0        2.541374    1.927477   -2.568955
     13          6           0        4.167527    3.389670    0.031704
     14          1           0        3.773514    3.012982    2.114080
     15          1           0        4.352880    3.563939   -2.106809
     16          1           0        4.960894    4.103473    0.232497
     17          6           0        2.152973   -1.633213   -0.130105
     18          6           0        2.824127   -2.234372   -1.195374
     19          6           0        2.554073   -1.862902    1.189729
     20          6           0        3.899686   -3.080651   -0.944163
     21          1           0        2.506820   -2.036530   -2.215228
     22          6           0        3.630341   -2.711462    1.427643
     23          1           0        1.972426   -1.333279    1.959365
     24          6           0        4.300008   -3.320255    0.367926
     25          1           0        4.424092   -3.550250   -1.770457
     26          1           0        3.953109   -2.896098    2.447926
     27          1           0        5.139330   -3.981228    0.563676
     28          6           0       -2.544629    0.020711   -0.193306
     29          6           0       -3.100759    0.611195    0.955243
     30          6           0       -3.349999   -0.574724   -1.180063
     31          6           0       -4.490514    0.583028    1.086634
     32          6           0       -4.728832   -0.573265   -1.001254
     33          6           0       -5.315274   -0.002753    0.130016
     34          1           0       -4.936830    1.032399    1.970434
     35          1           0       -5.362166   -1.026130   -1.760093
     36          6           0       -2.735129   -1.208868   -2.402984
     37          1           0       -2.028040   -0.532787   -2.893780
     38          1           0       -2.181396   -2.117802   -2.144524
     39          1           0       -3.503724   -1.481074   -3.129259
     40          6           0       -2.237097    1.258785    2.003802
     41          1           0       -1.249153    0.750503    2.128105
     42          1           0       -2.048004    2.307109    1.737586
     43          1           0       -2.763024    1.271528    2.962813
     44          6           0       -6.808994   -0.044811    0.324652
     45          1           0       -7.333663   -0.128775   -0.630491
     46          1           0       -7.093866   -0.908305    0.935698
     47          1           0       -7.169167    0.851686    0.835964
     48          6           0       -0.704977   -2.262500    0.555579
     49          1           0       -0.116041   -3.120515    0.233316
     50          1           0       -0.481556   -1.972806    1.595428
     51          1           0       -1.766886   -2.449840    0.398334
     52          6           0       -0.718475    2.400807   -0.830735
     53          1           0       -1.805384    2.425207   -0.901655
     54          1           0       -0.387971    2.995697    0.022874
     55          1           0       -0.277287    2.804099   -1.742935
     56          8           0        0.444724   -0.124120    2.270370
     57          1           0        0.448717   -0.085310    3.231866
 ---------------------------------------------------------------------
 Rotational constants (GHZ):      0.2738930      0.1146213      0.0972822
 Standard basis: 6-31G(d,p) (6D, 7F)
 There are   575 symmetry adapted cartesian basis functions of A   symmetry.
 There are   575 symmetry adapted basis functions of A   symmetry.
   575 basis functions,  1008 primitive gaussians,   575 cartesian basis functions
   103 alpha electrons      103 beta electrons
       nuclear repulsion energy      2774.9274080416 Hartrees.
 NAtoms=   57 NActive=   57 NUniq=   57 SFac= 1.00D+00 NAtFMM=   60 NAOKFM=F Big=F
 Integral buffers will be    131072 words long.
 Raffenetti 2 integral format.
 Two-electron integral symmetry is turned on.
 Nuclear repulsion after empirical dispersion term =     2774.8728233891 Hartrees.
 One-electron integrals computed using PRISM.
 NBasis=   575 RedAO= T EigKep=  2.89D-04  NBF=   575
 NBsUse=   575 1.00D-06 EigRej= -1.00D+00 NBFU=   575
 Initial guess from the checkpoint file:  "c2im-oh-opt-wb97xd.chk"
 B after Tr=     0.000000   -0.000000   -0.000000
         Rot=    1.000000   -0.000066   -0.000001    0.000012 Ang=  -0.01 deg.
 Requested convergence on RMS density matrix=1.00D-08 within 128 cycles.
 Requested convergence on MAX density matrix=1.00D-06.
 Requested convergence on             energy=1.00D-06.
 No special actions if energy rises.
 SCF Done:  E(RwB97XD) =  -1191.98330226     A.U. after    7 cycles
            NFock=  7  Conv=0.54D-08     -V/T= 2.0094
 Calling FoFJK, ICntrl=      2127 FMM=F ISym2X=0 I1Cent= 0 IOpClX= 0 NMat=1 NMatS=1 NMatT=0.
 ***** Axes restored to original set *****
 -------------------------------------------------------------------
 Center     Atomic                   Forces (Hartrees/Bohr)
 Number     Number              X              Y              Z
 -------------------------------------------------------------------
      1        6          -0.000008027    0.000005249    0.000010029
      2        6          -0.000006907   -0.000018889   -0.000004037
      3        6          -0.000010636    0.000015154   -0.000020863
      4        7          -0.000005550   -0.000015570   -0.000020563
      5        7           0.000029999   -0.000000657    0.000013882
      6        6           0.000019079    0.000018754    0.000007651
      7        6           0.000003854    0.000005481    0.000000965
      8        6          -0.000006828   -0.000003916    0.000004473
      9        6           0.000001630    0.000000840   -0.000011549
     10        1          -0.000014742   -0.000016716    0.000015794
     11        6           0.000002576    0.000003800   -0.000001631
     12        1          -0.000000819    0.000003503    0.000003109
     13        6          -0.000002218    0.000001204    0.000012207
     14        1          -0.000000469   -0.000001827    0.000006781
     15        1           0.000000916    0.000004071    0.000006989
     16        1          -0.000000098    0.000000503    0.000004611
     17        6          -0.000009412   -0.000003321    0.000004947
     18        6           0.000003267   -0.000000367   -0.000002060
     19        6           0.000000167    0.000004743   -0.000009817
     20        6           0.000000041    0.000000794   -0.000000686
     21        1           0.000000536    0.000004961   -0.000001992
     22        6          -0.000005930    0.000001144    0.000006021
     23        1           0.000006791   -0.000007661   -0.000001615
     24        6           0.000004186   -0.000003813   -0.000007670
     25        1           0.000002124    0.000003054   -0.000002322
     26        1           0.000001148   -0.000002961   -0.000002980
     27        1           0.000001426    0.000000863   -0.000003122
     28        6           0.000003599   -0.000003331   -0.000003938
     29        6          -0.000014913    0.000002902    0.000004061
     30        6           0.000011878    0.000000225   -0.000005061
     31        6           0.000007824   -0.000002155    0.000006337
     32        6          -0.000005056    0.000009900    0.000001840
     33        6           0.000001427   -0.000008343   -0.000012767
     34        1          -0.000001030   -0.000003673    0.000000525
     35        1           0.000000116    0.000000949   -0.000001461
     36        6           0.000000402    0.000003688   -0.000004883
     37        1           0.000000618    0.000001519    0.000000269
     38        1          -0.000000033    0.000000876   -0.000002848
     39        1           0.000000921    0.000003744   -0.000001103
     40        6           0.000003936   -0.000016868   -0.000004521
     41        1          -0.000015632    0.000010762   -0.000004821
     42        1           0.000000929   -0.000000511   -0.000001150
     43        1           0.000003246   -0.000004762    0.000001090
     44        6          -0.000000711   -0.000003091   -0.000004731
     45        1           0.000001365   -0.000004996   -0.000000206
     46        1           0.000000474    0.000003559    0.000004017
     47        1          -0.000001958    0.000000890   -0.000004504
     48        6           0.000013467    0.000019005   -0.000003584
     49        1          -0.000004156    0.000006059    0.000000954
     50        1          -0.000005575   -0.000013786   -0.000002743
     51        1          -0.000004828   -0.000006426    0.000001330
     52        6          -0.000000285    0.000011837    0.000018377
     53        1           0.000001240   -0.000001533   -0.000001321
     54        1          -0.000000059   -0.000000649    0.000003394
     55        1           0.000002452    0.000002806    0.000002321
     56        8          -0.000019404    0.000003458    0.000011920
     57        1           0.000013643   -0.000010478   -0.000003346
 -------------------------------------------------------------------
 Cartesian Forces:  Max     0.000029999 RMS     0.000007659

 GradGradGradGradGradGradGradGradGradGradGradGradGradGradGradGradGradGrad
 Berny optimization.
 Using GEDIIS/GDIIS optimizer.
 FormGI is forming the generalized inverse of G from B-inverse, IUseBI=4.
 Internal  Forces:  Max     0.000029235 RMS     0.000005436
 Search for a local minimum.
 Step number  31 out of a maximum of  309
 All quantities printed in internal units (Hartrees-Bohrs-Radians)
 Mixed Optimization -- En-DIIS/RFO-DIIS
 Swapping is turned off.
 Update second derivatives using D2CorX and points   20   21   22   23   24
                                                     25   26   27   28   29
                                                     30   31
 DE= -2.17D-07 DEPred=-1.15D-07 R= 1.89D+00
 Trust test= 1.89D+00 RLast= 4.81D-03 DXMaxT set to 8.20D-01
 ITU=  0  0  0  1  1  1  1  1  1  1  1  1  1  0  1  0 -1  0  0 -1
 ITU=  1  0  1 -1  1  1  1  0  0 -1  0
     Eigenvalues ---    0.00167   0.00313   0.00481   0.00575   0.00665
     Eigenvalues ---    0.00732   0.00816   0.01321   0.01440   0.01457
     Eigenvalues ---    0.01525   0.01560   0.01614   0.01803   0.01833
     Eigenvalues ---    0.01852   0.01900   0.02009   0.02049   0.02128
     Eigenvalues ---    0.02133   0.02142   0.02154   0.02172   0.02174
     Eigenvalues ---    0.02174   0.02178   0.02187   0.02191   0.02195
     Eigenvalues ---    0.02199   0.02200   0.02201   0.02208   0.02212
     Eigenvalues ---    0.02219   0.02266   0.02988   0.03070   0.03368
     Eigenvalues ---    0.03965   0.04509   0.05067   0.05807   0.06042
     Eigenvalues ---    0.07093   0.07104   0.07145   0.07237   0.07318
     Eigenvalues ---    0.07541   0.07746   0.07775   0.07924   0.08750
     Eigenvalues ---    0.09830   0.11983   0.14065   0.15486   0.15718
     Eigenvalues ---    0.15890   0.15958   0.15991   0.15994   0.15998
     Eigenvalues ---    0.16000   0.16000   0.16000   0.16000   0.16001
     Eigenvalues ---    0.16001   0.16003   0.16007   0.16012   0.16020
     Eigenvalues ---    0.16039   0.16050   0.16075   0.16243   0.16437
     Eigenvalues ---    0.16597   0.18236   0.18864   0.21914   0.21996
     Eigenvalues ---    0.22005   0.22027   0.22289   0.22528   0.23285
     Eigenvalues ---    0.23464   0.23511   0.23558   0.23703   0.24501
     Eigenvalues ---    0.24853   0.24919   0.24981   0.25031   0.25246
     Eigenvalues ---    0.26079   0.26584   0.29494   0.30167   0.31576
     Eigenvalues ---    0.31875   0.32063   0.33860   0.34181   0.34225
     Eigenvalues ---    0.34256   0.34287   0.34378   0.34532   0.34578
     Eigenvalues ---    0.34696   0.34714   0.34765   0.34848   0.34916
     Eigenvalues ---    0.34956   0.35047   0.35205   0.35222   0.35269
     Eigenvalues ---    0.35358   0.35402   0.35433   0.35442   0.35454
     Eigenvalues ---    0.35457   0.35462   0.35539   0.35727   0.35991
     Eigenvalues ---    0.36233   0.37074   0.38855   0.41175   0.41959
     Eigenvalues ---    0.42283   0.42363   0.42530   0.42879   0.43238
     Eigenvalues ---    0.44606   0.45511   0.45680   0.46175   0.46266
     Eigenvalues ---    0.46407   0.46587   0.46873   0.46920   0.47072
     Eigenvalues ---    0.47237   0.47321   0.47606   0.48004   0.50518
     Eigenvalues ---    0.55775   0.56723   0.61488   0.70542   3.70379
 En-DIIS/RFO-DIIS IScMMF=        0 using points:    31   30   29   28   27
 RFO step:  Lambda=-1.91796133D-08.
 DidBck=F Rises=F RFO-DIIS coefs:    0.99723    0.16807   -0.13947   -0.07683    0.05099
 Iteration  1 RMS(Cart)=  0.00038715 RMS(Int)=  0.00000019
 Iteration  2 RMS(Cart)=  0.00000020 RMS(Int)=  0.00000003
 Variable       Old X    -DE/DX   Delta X   Delta X   Delta X     New X
                                 (Linear)    (Quad)   (Total)
    R1        2.52528  -0.00000   0.00000   0.00000   0.00000   2.52529
    R2        2.52709   0.00001   0.00000   0.00001   0.00001   2.52710
    R3        2.78291   0.00001   0.00001  -0.00001   0.00001   2.78292
    R4        2.56761   0.00002  -0.00000   0.00003   0.00003   2.56764
    R5        2.61169  -0.00001  -0.00001  -0.00002  -0.00003   2.61166
    R6        2.78959   0.00000  -0.00001   0.00001  -0.00000   2.78958
    R7        2.61933  -0.00000  -0.00003  -0.00001  -0.00004   2.61930
    R8        2.78671   0.00001  -0.00001   0.00002   0.00000   2.78672
    R9        2.74117   0.00001   0.00000   0.00002   0.00002   2.74119
   R10        2.75672  -0.00000   0.00003   0.00001   0.00005   2.75677
   R11        2.64784  -0.00000   0.00001   0.00000   0.00001   2.64785
   R12        2.63221  -0.00001   0.00002  -0.00001   0.00001   2.63222
   R13        2.62871   0.00000   0.00001   0.00001   0.00002   2.62872
   R14        2.08003   0.00002   0.00001   0.00006   0.00006   2.08009
   R15        2.63068   0.00000  -0.00002  -0.00000  -0.00002   2.63066
   R16        2.05290  -0.00000   0.00000  -0.00000   0.00000   2.05291
   R17        2.63446  -0.00000  -0.00001  -0.00000  -0.00001   2.63445
   R18        2.05167   0.00000  -0.00000   0.00000  -0.00000   2.05167
   R19        2.63178   0.00000   0.00001   0.00001   0.00001   2.63179
   R20        2.05116  -0.00000   0.00000  -0.00000   0.00000   2.05117
   R21        2.05213   0.00000   0.00000   0.00000   0.00000   2.05213
   R22        2.63658   0.00000  -0.00000  -0.00000  -0.00000   2.63658
   R23        2.64264  -0.00000   0.00001   0.00001   0.00002   2.64266
   R24        2.62945   0.00000   0.00000   0.00001   0.00001   2.62946
   R25        2.05271   0.00000  -0.00000  -0.00000  -0.00000   2.05270
   R26        2.62870   0.00000  -0.00001  -0.00000  -0.00001   2.62868
   R27        2.07969  -0.00001  -0.00002  -0.00001  -0.00003   2.07966
   R28        2.63157  -0.00000   0.00000  -0.00000  -0.00000   2.63157
   R29        2.05128   0.00000  -0.00000  -0.00000  -0.00000   2.05128
   R30        2.63350   0.00001  -0.00001   0.00001  -0.00001   2.63349
   R31        2.05211  -0.00000   0.00000  -0.00000  -0.00000   2.05211
   R32        2.05248   0.00000  -0.00000  -0.00000  -0.00000   2.05247
   R33        2.65714   0.00001  -0.00001   0.00002   0.00001   2.65715
   R34        2.65697   0.00000  -0.00001  -0.00000  -0.00001   2.65696
   R35        2.63850  -0.00001   0.00000  -0.00002  -0.00002   2.63849
   R36        2.84387  -0.00001  -0.00001  -0.00001  -0.00002   2.84385
   R37        2.62744   0.00001  -0.00000   0.00002   0.00001   2.62745
   R38        2.85076  -0.00000   0.00000   0.00000   0.00001   2.85076
   R39        2.63106   0.00000   0.00000   0.00001   0.00001   2.63107
   R40        2.05471   0.00000   0.00000   0.00000   0.00000   2.05471
   R41        2.63830  -0.00001   0.00001  -0.00001  -0.00001   2.63829
   R42        2.05454  -0.00000  -0.00000  -0.00000  -0.00000   2.05454
   R43        2.84769   0.00000   0.00000   0.00000   0.00000   2.84770
   R44        2.06831  -0.00000   0.00000  -0.00000  -0.00000   2.06831
   R45        2.06973   0.00000  -0.00000  -0.00000  -0.00000   2.06973
   R46        2.06345  -0.00000  -0.00000  -0.00000  -0.00000   2.06344
   R47        2.11264  -0.00002   0.00003   0.00000   0.00003   2.11267
   R48        2.07492   0.00000   0.00000  -0.00000  -0.00000   2.07492
   R49        2.06704  -0.00000  -0.00000   0.00000  -0.00000   2.06703
   R50        3.61250  -0.00000   0.00010  -0.00019  -0.00008   3.61242
   R51        2.06545  -0.00000   0.00000  -0.00001  -0.00001   2.06544
   R52        2.07022  -0.00000  -0.00000  -0.00000  -0.00000   2.07022
   R53        2.06566   0.00000   0.00000   0.00001   0.00001   2.06567
   R54        2.05875  -0.00001  -0.00000  -0.00001  -0.00001   2.05874
   R55        2.08310  -0.00001   0.00001  -0.00000   0.00001   2.08310
   R56        2.05926   0.00001   0.00000   0.00001   0.00001   2.05927
   R57        2.05884  -0.00000  -0.00000  -0.00000  -0.00000   2.05884
   R58        2.06298  -0.00000   0.00001  -0.00000   0.00000   2.06299
   R59        2.06093   0.00000  -0.00001   0.00000  -0.00000   2.06092
   R60        1.81846  -0.00000   0.00001  -0.00001   0.00000   1.81846
    A1        1.88140  -0.00001   0.00000  -0.00000  -0.00000   1.88140
    A2        2.20864  -0.00001  -0.00002  -0.00001  -0.00002   2.20862
    A3        2.19313   0.00001   0.00001   0.00001   0.00003   2.19316
    A4        1.86886  -0.00001   0.00001  -0.00001  -0.00000   1.86886
    A5        2.25386   0.00001  -0.00002  -0.00001  -0.00003   2.25382
    A6        2.15484  -0.00000   0.00002   0.00001   0.00003   2.15487
    A7        1.86021   0.00000   0.00000   0.00000   0.00000   1.86021
    A8        2.24263  -0.00001  -0.00003  -0.00004  -0.00007   2.24256
    A9        2.12349   0.00000   0.00004  -0.00001   0.00003   2.12352
   A10        1.90769   0.00000  -0.00000   0.00000  -0.00000   1.90768
   A11        2.19974   0.00000  -0.00001   0.00002   0.00001   2.19975
   A12        2.17206  -0.00001   0.00000  -0.00003  -0.00003   2.17203
   A13        1.90541   0.00001  -0.00001   0.00001  -0.00000   1.90541
   A14        2.14588  -0.00000   0.00001  -0.00001  -0.00001   2.14588
   A15        2.13934   0.00000  -0.00003   0.00005   0.00002   2.13936
   A16        2.00195  -0.00001   0.00003  -0.00003   0.00000   2.00195
   A17        2.16819   0.00000  -0.00001  -0.00000  -0.00001   2.16817
   A18        2.11280   0.00001  -0.00002   0.00003   0.00001   2.11281
   A19        2.07400  -0.00001   0.00002  -0.00003  -0.00002   2.07398
   A20        2.04050  -0.00000  -0.00001   0.00000  -0.00001   2.04049
   A21        2.16868   0.00001  -0.00000   0.00003   0.00003   2.16871
   A22        2.08598  -0.00000   0.00000  -0.00001  -0.00000   2.08597
   A23        2.09504   0.00000   0.00001   0.00000   0.00001   2.09505
   A24        2.10212   0.00000  -0.00001   0.00000  -0.00001   2.10211
   A25        2.10078   0.00000  -0.00001   0.00001   0.00001   2.10079
   A26        2.08891  -0.00000  -0.00001  -0.00002  -0.00002   2.08889
   A27        2.09349  -0.00000   0.00001   0.00000   0.00002   2.09350
   A28        2.09181  -0.00000   0.00001  -0.00001   0.00000   2.09182
   A29        2.09368   0.00000   0.00000   0.00002   0.00002   2.09370
   A30        2.09769  -0.00000  -0.00001  -0.00001  -0.00003   2.09766
   A31        2.10100   0.00000  -0.00000   0.00000   0.00000   2.10101
   A32        2.09303   0.00000   0.00002   0.00001   0.00003   2.09306
   A33        2.08915  -0.00000  -0.00001  -0.00002  -0.00003   2.08912
   A34        2.10732  -0.00001  -0.00003   0.00000  -0.00003   2.10729
   A35        2.06756   0.00002   0.00002   0.00000   0.00003   2.06758
   A36        2.10815  -0.00001   0.00001  -0.00000   0.00000   2.10815
   A37        2.08983   0.00000  -0.00001   0.00000  -0.00001   2.08982
   A38        2.09192  -0.00000   0.00002   0.00000   0.00002   2.09194
   A39        2.10143  -0.00000  -0.00001  -0.00000  -0.00001   2.10142
   A40        2.07548   0.00000   0.00000   0.00000   0.00001   2.07549
   A41        2.01462   0.00000  -0.00005   0.00003  -0.00002   2.01460
   A42        2.19306  -0.00001   0.00005  -0.00004   0.00002   2.19308
   A43        2.09089   0.00000  -0.00000   0.00000   0.00000   2.09089
   A44        2.09338   0.00000   0.00001   0.00001   0.00002   2.09339
   A45        2.09892  -0.00000  -0.00001  -0.00001  -0.00002   2.09890
   A46        2.10392   0.00000  -0.00001  -0.00000  -0.00001   2.10391
   A47        2.08792   0.00000  -0.00001   0.00001  -0.00000   2.08791
   A48        2.09134  -0.00000   0.00002  -0.00000   0.00001   2.09135
   A49        2.09806  -0.00000   0.00001   0.00000   0.00001   2.09807
   A50        2.09055   0.00000  -0.00001   0.00000  -0.00001   2.09054
   A51        2.09456   0.00000   0.00000  -0.00000  -0.00000   2.09456
   A52        2.08141   0.00002  -0.00002  -0.00002  -0.00004   2.08137
   A53        2.07839  -0.00002   0.00001   0.00001   0.00002   2.07841
   A54        2.12299  -0.00001   0.00002   0.00000   0.00002   2.12301
   A55        2.05113   0.00000  -0.00000   0.00001   0.00001   2.05113
   A56        2.12100   0.00000  -0.00003  -0.00004  -0.00007   2.12093
   A57        2.11104  -0.00001   0.00003   0.00003   0.00006   2.11110
   A58        2.06843   0.00000  -0.00001  -0.00002  -0.00003   2.06840
   A59        2.11004   0.00000  -0.00001   0.00003   0.00002   2.11006
   A60        2.10470  -0.00000   0.00002  -0.00001   0.00001   2.10471
   A61        2.13348  -0.00000  -0.00001  -0.00001  -0.00002   2.13346
   A62        2.06772   0.00000   0.00000   0.00001   0.00001   2.06774
   A63        2.08198  -0.00000   0.00000   0.00000   0.00001   2.08199
   A64        2.11905   0.00000  -0.00000   0.00001   0.00001   2.11906
   A65        2.08001  -0.00000  -0.00000  -0.00000  -0.00001   2.08001
   A66        2.08412  -0.00000   0.00001  -0.00001  -0.00000   2.08412
   A67        2.07126   0.00000   0.00001   0.00000   0.00001   2.07128
   A68        2.10619  -0.00000  -0.00001  -0.00003  -0.00003   2.10616
   A69        2.10554   0.00000  -0.00000   0.00002   0.00002   2.10556
   A70        1.94676   0.00000  -0.00001   0.00001   0.00001   1.94677
   A71        1.94295   0.00000  -0.00002  -0.00000  -0.00002   1.94292
   A72        1.93594  -0.00000   0.00000  -0.00001  -0.00001   1.93594
   A73        1.86693   0.00000   0.00000   0.00001   0.00001   1.86694
   A74        1.88648   0.00000   0.00001   0.00000   0.00001   1.88649
   A75        1.88173   0.00000   0.00001  -0.00000   0.00001   1.88174
   A76        1.97032   0.00000  -0.00003   0.00000  -0.00002   1.97029
   A77        1.91851  -0.00000   0.00001   0.00001   0.00002   1.91853
   A78        1.91767   0.00000   0.00003   0.00003   0.00005   1.91772
   A79        1.88478   0.00000  -0.00004   0.00001  -0.00003   1.88476
   A80        1.90997  -0.00001   0.00000  -0.00005  -0.00005   1.90992
   A81        1.85902   0.00000   0.00003  -0.00000   0.00003   1.85905
   A82        1.94453  -0.00000   0.00001   0.00000   0.00001   1.94454
   A83        1.93028   0.00000  -0.00001   0.00001   0.00000   1.93029
   A84        1.94350   0.00000   0.00000  -0.00001  -0.00000   1.94349
   A85        1.87764   0.00000  -0.00000   0.00002   0.00002   1.87766
   A86        1.88978  -0.00000  -0.00000  -0.00000  -0.00000   1.88978
   A87        1.87534  -0.00000   0.00000  -0.00003  -0.00003   1.87531
   A88        1.90609  -0.00000  -0.00002   0.00000  -0.00002   1.90608
   A89        1.80261   0.00002  -0.00006   0.00006   0.00000   1.80262
   A90        1.90732   0.00001  -0.00004   0.00000  -0.00004   1.90728
   A91        1.95676  -0.00001   0.00009   0.00000   0.00010   1.95686
   A92        1.92699  -0.00000  -0.00000  -0.00003  -0.00003   1.92696
   A93        1.95931  -0.00001   0.00002  -0.00003  -0.00001   1.95930
   A94        1.90038  -0.00000   0.00001  -0.00001   0.00000   1.90038
   A95        1.90451  -0.00000  -0.00002  -0.00001  -0.00003   1.90449
   A96        1.91464  -0.00000  -0.00001  -0.00001  -0.00002   1.91461
   A97        1.91848   0.00000   0.00000   0.00002   0.00003   1.91851
   A98        1.91862   0.00000   0.00002   0.00001   0.00003   1.91865
   A99        1.90713  -0.00000  -0.00001  -0.00000  -0.00001   1.90713
   A100       1.63041   0.00003   0.00007   0.00053   0.00060   1.63101
   A101       3.10533  -0.00000   0.00002   0.00006   0.00008   3.10541
   A102       3.13443   0.00001  -0.00018  -0.00004  -0.00022   3.13421
    D1       -0.04729   0.00001  -0.00011   0.00002  -0.00009  -0.04737
    D2       -3.09946   0.00001   0.00001   0.00015   0.00016  -3.09930
    D3        3.08942   0.00001   0.00000   0.00004   0.00005   3.08947
    D4        0.03724   0.00001   0.00012   0.00017   0.00029   0.03753
    D5        0.04341  -0.00001   0.00006  -0.00004   0.00002   0.04343
    D6        2.74474  -0.00000  -0.00001   0.00007   0.00005   2.74480
    D7       -3.09335  -0.00001  -0.00005  -0.00006  -0.00011  -3.09346
    D8       -0.39201  -0.00001  -0.00012   0.00004  -0.00008  -0.39209
    D9       -1.27896   0.00000  -0.00009   0.00005  -0.00004  -1.27900
   D10        1.89231  -0.00000  -0.00017   0.00000  -0.00017   1.89214
   D11        1.85691   0.00001   0.00004   0.00007   0.00011   1.85702
   D12       -1.25502   0.00000  -0.00004   0.00003  -0.00001  -1.25503
   D13       -0.00598  -0.00001  -0.00008  -0.00003  -0.00011  -0.00609
   D14        2.77777  -0.00001  -0.00004  -0.00016  -0.00020   2.77756
   D15       -3.03507  -0.00001  -0.00010   0.00008  -0.00002  -3.03509
   D16       -0.25132  -0.00001  -0.00006  -0.00005  -0.00012  -0.25144
   D17       -0.02287   0.00001   0.00001   0.00004   0.00006  -0.02282
   D18       -2.72619   0.00000   0.00008  -0.00005   0.00003  -2.72615
   D19        3.01415   0.00001   0.00003  -0.00006  -0.00003   3.01412
   D20        0.31084   0.00001   0.00009  -0.00015  -0.00005   0.31078
   D21       -1.48721   0.00000   0.00015   0.00004   0.00019  -1.48702
   D22        1.63501  -0.00000   0.00020  -0.00003   0.00017   1.63518
   D23        1.78338   0.00000   0.00013   0.00016   0.00029   1.78367
   D24       -1.37759  -0.00000   0.00018   0.00009   0.00027  -1.37732
   D25        0.03292   0.00000   0.00011   0.00001   0.00012   0.03304
   D26        3.08683  -0.00000  -0.00000  -0.00011  -0.00011   3.08672
   D27       -2.78073   0.00001   0.00010   0.00013   0.00023  -2.78049
   D28        0.27318   0.00000  -0.00002   0.00002  -0.00000   0.27318
   D29       -1.22781   0.00001   0.00004   0.00011   0.00015  -1.22766
   D30        1.93778   0.00000   0.00004   0.00010   0.00014   1.93792
   D31        1.50835   0.00000   0.00007  -0.00004   0.00003   1.50839
   D32       -1.60924   0.00000   0.00007  -0.00005   0.00002  -1.60922
   D33       -0.21012  -0.00000  -0.00010  -0.00029  -0.00039  -0.21051
   D34        1.88395  -0.00000  -0.00010  -0.00027  -0.00038   1.88357
   D35       -2.31043  -0.00000  -0.00013  -0.00028  -0.00041  -2.31085
   D36        3.03385  -0.00000   0.00003  -0.00015  -0.00012   3.03374
   D37       -1.15526   0.00000   0.00003  -0.00013  -0.00010  -1.15537
   D38        0.93354   0.00000   0.00001  -0.00015  -0.00014   0.93340
   D39        2.77800  -0.00000  -0.00018  -0.00005  -0.00022   2.77778
   D40       -1.42016  -0.00000  -0.00011  -0.00001  -0.00011  -1.42027
   D41        0.66840  -0.00000  -0.00014  -0.00001  -0.00015   0.66825
   D42       -0.86160   0.00000  -0.00025   0.00007  -0.00019  -0.86179
   D43        1.22342   0.00000  -0.00018   0.00010  -0.00008   1.22334
   D44       -2.97121   0.00001  -0.00022   0.00010  -0.00011  -2.97133
   D45       -3.11815  -0.00000   0.00000  -0.00003  -0.00002  -3.11817
   D46        0.02757   0.00000  -0.00002   0.00001  -0.00001   0.02756
   D47        0.00028  -0.00000   0.00001  -0.00002  -0.00001   0.00027
   D48       -3.13718   0.00000  -0.00002   0.00002   0.00000  -3.13718
   D49        3.11563   0.00000   0.00001   0.00003   0.00004   3.11568
   D50       -0.03660   0.00000   0.00002   0.00002   0.00005  -0.03655
   D51       -0.00051  -0.00000   0.00001   0.00002   0.00003  -0.00047
   D52        3.13045   0.00000   0.00002   0.00001   0.00003   3.13048
   D53        0.00148   0.00000  -0.00002   0.00001  -0.00000   0.00148
   D54       -3.13775   0.00000  -0.00006   0.00000  -0.00006  -3.13781
   D55        3.13862  -0.00000   0.00001  -0.00003  -0.00002   3.13860
   D56       -0.00061  -0.00000  -0.00003  -0.00004  -0.00007  -0.00069
   D57       -0.00103   0.00000  -0.00001  -0.00002  -0.00003  -0.00106
   D58        3.13772   0.00000  -0.00002  -0.00002  -0.00004   3.13768
   D59       -3.13194  -0.00000  -0.00002  -0.00001  -0.00003  -3.13198
   D60        0.00681  -0.00000  -0.00003  -0.00001  -0.00004   0.00677
   D61       -0.00304  -0.00000   0.00002  -0.00001   0.00000  -0.00303
   D62        3.14069   0.00000  -0.00001  -0.00000  -0.00001   3.14068
   D63        3.13619  -0.00000   0.00006  -0.00000   0.00006   3.13625
   D64       -0.00326  -0.00000   0.00003   0.00001   0.00004  -0.00322
   D65        0.00280   0.00000  -0.00000   0.00002   0.00001   0.00281
   D66       -3.14093  -0.00000   0.00003   0.00000   0.00003  -3.14090
   D67       -3.13595   0.00000   0.00001   0.00001   0.00002  -3.13593
   D68        0.00351  -0.00000   0.00004   0.00000   0.00004   0.00355
   D69        3.12993  -0.00000   0.00002  -0.00007  -0.00005   3.12988
   D70       -0.00774   0.00000  -0.00000  -0.00001  -0.00001  -0.00775
   D71        0.00817   0.00000  -0.00003   0.00000  -0.00003   0.00814
   D72       -3.12951   0.00000  -0.00005   0.00007   0.00002  -3.12949
   D73       -3.13086   0.00000   0.00001   0.00002   0.00003  -3.13083
   D74        0.00456   0.00000  -0.00009   0.00008  -0.00001   0.00455
   D75       -0.00865  -0.00000   0.00006  -0.00006   0.00000  -0.00864
   D76        3.12677  -0.00000  -0.00004   0.00001  -0.00004   3.12673
   D77       -0.00162   0.00000  -0.00001   0.00004   0.00003  -0.00159
   D78        3.14139   0.00000  -0.00002   0.00002   0.00001   3.14139
   D79        3.13604  -0.00000   0.00001  -0.00003  -0.00001   3.13602
   D80       -0.00414  -0.00000   0.00000  -0.00004  -0.00004  -0.00418
   D81        0.00266   0.00000  -0.00005   0.00007   0.00002   0.00267
   D82        3.13901   0.00000  -0.00005   0.00005   0.00000   3.13901
   D83       -3.13207   0.00000   0.00006  -0.00000   0.00006  -3.13201
   D84        0.00428  -0.00000   0.00007  -0.00002   0.00005   0.00433
   D85       -0.00431  -0.00000   0.00001  -0.00002  -0.00001  -0.00432
   D86        3.14113   0.00000   0.00001  -0.00002  -0.00001   3.14112
   D87        3.13587  -0.00000   0.00003  -0.00001   0.00001   3.13588
   D88       -0.00188  -0.00000   0.00002  -0.00000   0.00002  -0.00186
   D89        0.00378  -0.00000   0.00001  -0.00003  -0.00002   0.00377
   D90        3.14152  -0.00000   0.00002  -0.00004  -0.00002   3.14150
   D91       -3.13256   0.00000   0.00001  -0.00001   0.00000  -3.13256
   D92        0.00518  -0.00000   0.00002  -0.00002   0.00000   0.00518
   D93       -3.10786  -0.00001  -0.00009  -0.00007  -0.00016  -3.10802
   D94        0.04023  -0.00000  -0.00005  -0.00008  -0.00014   0.04009
   D95        0.00328  -0.00000  -0.00001  -0.00002  -0.00004   0.00324
   D96       -3.13182   0.00000   0.00003  -0.00004  -0.00001  -3.13183
   D97        3.10996   0.00001   0.00008   0.00005   0.00013   3.11009
   D98       -0.02568   0.00000   0.00010   0.00004   0.00014  -0.02554
   D99       -0.00123  -0.00000   0.00000   0.00001   0.00001  -0.00122
   D100      -3.13687  -0.00000   0.00002  -0.00000   0.00002  -3.13685
   D101       0.00075   0.00000   0.00002   0.00002   0.00003   0.00078
   D102       3.13823   0.00000   0.00003  -0.00001   0.00002   3.13825
   D103       3.13588  -0.00000  -0.00002   0.00003   0.00001   3.13589
   D104      -0.00982  -0.00000  -0.00001   0.00001  -0.00000  -0.00982
   D105      -0.58891  -0.00001  -0.00007  -0.00012  -0.00019  -0.58910
   D106       1.51664  -0.00000  -0.00012  -0.00010  -0.00022   1.51642
   D107      -2.72617  -0.00000  -0.00007  -0.00008  -0.00015  -2.72632
   D108       2.55941  -0.00000  -0.00003  -0.00014  -0.00017   2.55924
   D109      -1.61823  -0.00000  -0.00009  -0.00012  -0.00020  -1.61843
   D110       0.42214   0.00000  -0.00003  -0.00010  -0.00013   0.42202
   D111      -0.00495   0.00000   0.00001   0.00001   0.00002  -0.00493
   D112       3.13604   0.00000  -0.00002  -0.00000  -0.00002   3.13602
   D113       3.13071   0.00000  -0.00001   0.00002   0.00001   3.13072
   D114      -0.01148   0.00000  -0.00003   0.00001  -0.00003  -0.01151
   D115      -0.88499   0.00000   0.00003   0.00016   0.00019  -0.88480
   D116       1.19890   0.00000   0.00001   0.00017   0.00019   1.19908
   D117      -2.98893   0.00000   0.00002   0.00016   0.00018  -2.98875
   D118       2.26268   0.00000   0.00005   0.00015   0.00019   2.26288
   D119      -1.93662   0.00000   0.00003   0.00016   0.00019  -1.93642
   D120       0.15874   0.00000   0.00004   0.00015   0.00019   0.15892
   D121      -0.00667  -0.00000  -0.00001   0.00000  -0.00001  -0.00668
   D122       3.11382  -0.00000  -0.00001   0.00002   0.00001   3.11383
   D123       3.13907   0.00000  -0.00002   0.00003   0.00001   3.13907
   D124      -0.02363   0.00000  -0.00002   0.00005   0.00003  -0.02361
   D125       0.00881  -0.00000  -0.00000  -0.00002  -0.00002   0.00879
   D126      -3.11169  -0.00000  -0.00000  -0.00004  -0.00004  -3.11173
   D127      -3.13219   0.00000   0.00002  -0.00000   0.00002  -3.13217
   D128       0.03050  -0.00000   0.00002  -0.00002   0.00000   0.03051
   D129       2.72077   0.00000   0.00014   0.00117   0.00131   2.72209
   D130      -1.47494   0.00001   0.00014   0.00121   0.00135  -1.47360
   D131       0.60895   0.00000   0.00014   0.00117   0.00131   0.61026
   D132      -0.44234   0.00001   0.00014   0.00119   0.00133  -0.44101
   D133       1.64513   0.00001   0.00014   0.00123   0.00136   1.64649
   D134      -2.55416   0.00001   0.00014   0.00119   0.00133  -2.55283
   D135      -2.41009   0.00000   0.00021   0.00018   0.00039  -2.40969
   D136       1.76223  -0.00000   0.00027   0.00015   0.00042   1.76265
   D137      -0.26433  -0.00000   0.00030   0.00020   0.00050  -0.26382
         Item               Value     Threshold  Converged?
 Maximum Force            0.000029     0.000450     YES
 RMS     Force            0.000005     0.000300     YES
 Maximum Displacement     0.002664     0.001800     NO 
 RMS     Displacement     0.000387     0.001200     YES
 Predicted change in Energy=-5.060738D-08
 GradGradGradGradGradGradGradGradGradGradGradGradGradGradGradGradGradGrad

 Stoichiometry    C26H28N2O
 Framework group  C1[X(C26H28N2O)]
 Deg. of freedom   165
 Full point group                 C1      NOp   1
 Largest Abelian subgroup         C1      NOp   1
 Largest concise Abelian subgroup C1      NOp   1
                         Standard orientation:                         
 ---------------------------------------------------------------------
 Center     Atomic      Atomic             Coordinates (Angstroms)
 Number     Number       Type             X           Y           Z
 ---------------------------------------------------------------------
      1          6           0       -1.080681   -0.009410   -0.350081
      2          6           0        1.018480   -0.720226   -0.371921
      3          6           0        1.031550    0.611690   -0.640241
      4          7           0       -0.290856    1.026893   -0.646753
      5          7           0       -0.303832   -1.089206   -0.212696
      6          6           0        2.142693    1.568546   -0.483927
      7          6           0        2.479877    1.862553    0.843920
      8          6           0        2.809121    2.175599   -1.545795
      9          6           0        3.498263    2.777483    1.090577
     10          1           0        1.912261    1.340522    1.629362
     11          6           0        3.826173    3.089560   -1.284683
     12          1           0        2.541193    1.927700   -2.568986
     13          6           0        4.167322    3.389707    0.031790
     14          1           0        3.773272    3.012901    2.114140
     15          1           0        4.352705    3.564122   -2.106701
     16          1           0        4.960664    4.103531    0.232602
     17          6           0        2.153087   -1.633101   -0.130163
     18          6           0        2.824396   -2.234042   -1.195453
     19          6           0        2.554150   -1.862861    1.189678
     20          6           0        3.900098   -3.080150   -0.944258
     21          1           0        2.507141   -2.036146   -2.215312
     22          6           0        3.630535   -2.711267    1.427575
     23          1           0        1.972392   -1.333381    1.959304
     24          6           0        4.300373   -3.319822    0.367832
     25          1           0        4.424646   -3.549589   -1.770551
     26          1           0        3.953266   -2.895950    2.447860
     27          1           0        5.139799   -3.980668    0.563559
     28          6           0       -2.544658    0.020504   -0.193267
     29          6           0       -3.100780    0.611142    0.955214
     30          6           0       -3.350016   -0.574987   -1.179993
     31          6           0       -4.490534    0.583116    1.086563
     32          6           0       -4.728860   -0.573409   -1.001209
     33          6           0       -5.315296   -0.002716    0.129970
     34          1           0       -4.936852    1.032621    1.970295
     35          1           0       -5.362207   -1.026295   -1.760023
     36          6           0       -2.735160   -1.209315   -2.402829
     37          1           0       -2.027866   -0.533417   -2.893579
     38          1           0       -2.181666   -2.118360   -2.144254
     39          1           0       -3.503746   -1.481378   -3.129164
     40          6           0       -2.237026    1.258743    2.003676
     41          1           0       -1.249202    0.750228    2.128120
     42          1           0       -2.047630    2.306957    1.737250
     43          1           0       -2.762940    1.271800    2.962687
     44          6           0       -6.809026   -0.044594    0.324571
     45          1           0       -7.333638   -0.129958   -0.630476
     46          1           0       -7.093881   -0.907209    0.936863
     47          1           0       -7.169286    0.852614    0.834579
     48          6           0       -0.704808   -2.262566    0.555805
     49          1           0       -0.115992   -3.120607    0.233411
     50          1           0       -0.481227   -1.972816    1.595609
     51          1           0       -1.766757   -2.449860    0.398731
     52          6           0       -0.718655    2.400676   -0.830823
     53          1           0       -1.805553    2.425013   -0.901899
     54          1           0       -0.388287    2.995490    0.022894
     55          1           0       -0.277331    2.804066   -1.742912
     56          8           0        0.444618   -0.124361    2.270674
     57          1           0        0.448879   -0.085965    3.232187
 ---------------------------------------------------------------------
 Rotational constants (GHZ):      0.2739051      0.1146196      0.0972828
 Standard basis: 6-31G(d,p) (6D, 7F)
 There are   575 symmetry adapted cartesian basis functions of A   symmetry.
 There are   575 symmetry adapted basis functions of A   symmetry.
   575 basis functions,  1008 primitive gaussians,   575 cartesian basis functions
   103 alpha electrons      103 beta electrons
       nuclear repulsion energy      2774.9273672317 Hartrees.
 NAtoms=   57 NActive=   57 NUniq=   57 SFac= 1.00D+00 NAtFMM=   60 NAOKFM=F Big=F
 Integral buffers will be    131072 words long.
 Raffenetti 2 integral format.
 Two-electron integral symmetry is turned on.
 Nuclear repulsion after empirical dispersion term =     2774.8727817148 Hartrees.
 One-electron integrals computed using PRISM.
 NBasis=   575 RedAO= T EigKep=  2.89D-04  NBF=   575
 NBsUse=   575 1.00D-06 EigRej= -1.00D+00 NBFU=   575
 Initial guess from the checkpoint file:  "c2im-oh-opt-wb97xd.chk"
 B after Tr=    -0.000000   -0.000000    0.000000
         Rot=    1.000000    0.000004   -0.000001   -0.000019 Ang=   0.00 deg.
 Requested convergence on RMS density matrix=1.00D-08 within 128 cycles.
 Requested convergence on MAX density matrix=1.00D-06.
 Requested convergence on             energy=1.00D-06.
 No special actions if energy rises.
 SCF Done:  E(RwB97XD) =  -1191.98330232     A.U. after    6 cycles
            NFock=  6  Conv=0.71D-08     -V/T= 2.0094
 Calling FoFJK, ICntrl=      2127 FMM=F ISym2X=0 I1Cent= 0 IOpClX= 0 NMat=1 NMatS=1 NMatT=0.
 ***** Axes restored to original set *****
 -------------------------------------------------------------------
 Center     Atomic                   Forces (Hartrees/Bohr)
 Number     Number              X              Y              Z
 -------------------------------------------------------------------
      1        6          -0.000014369   -0.000009377   -0.000002962
      2        6           0.000002186   -0.000005075    0.000007806
      3        6           0.000005895   -0.000002339   -0.000020399
      4        7          -0.000012478   -0.000000560   -0.000004880
      5        7           0.000012376   -0.000004733    0.000022216
      6        6           0.000019347    0.000021773    0.000001099
      7        6          -0.000004220   -0.000005855    0.000002511
      8        6          -0.000010684   -0.000008236    0.000005722
      9        6          -0.000008313   -0.000001834   -0.000004866
     10        1          -0.000002528   -0.000003754    0.000007488
     11        6           0.000010942    0.000010972    0.000003444
     12        1          -0.000000754    0.000001610    0.000004075
     13        6          -0.000002346    0.000001486    0.000004523
     14        1           0.000002470   -0.000002478    0.000006739
     15        1          -0.000001686    0.000003649    0.000006241
     16        1          -0.000000352   -0.000000831    0.000007874
     17        6          -0.000009213   -0.000006871    0.000006079
     18        6           0.000011050   -0.000001531   -0.000001090
     19        6          -0.000003228    0.000005627   -0.000025494
     20        6          -0.000001631   -0.000000402    0.000001556
     21        1          -0.000001678    0.000005293   -0.000002322
     22        6          -0.000005432    0.000002290    0.000007938
     23        1           0.000002946   -0.000002874    0.000009799
     24        6           0.000006110   -0.000007042   -0.000009528
     25        1           0.000001258    0.000004162   -0.000003878
     26        1           0.000001831   -0.000003269   -0.000003187
     27        1           0.000001887    0.000000787   -0.000002661
     28        6           0.000007424   -0.000000975   -0.000006109
     29        6          -0.000015305    0.000004707   -0.000000181
     30        6           0.000011057    0.000002891   -0.000000804
     31        6           0.000010517   -0.000005188    0.000007325
     32        6          -0.000005734    0.000011619    0.000001434
     33        6          -0.000000682   -0.000010434   -0.000014705
     34        1          -0.000000863   -0.000004091    0.000000416
     35        1          -0.000000431   -0.000000361   -0.000001086
     36        6          -0.000000335    0.000007163    0.000000123
     37        1           0.000000232    0.000001405    0.000000078
     38        1           0.000001328   -0.000000420   -0.000003730
     39        1           0.000000870    0.000002726   -0.000001919
     40        6           0.000012430   -0.000023982    0.000001148
     41        1          -0.000016642    0.000017316   -0.000000855
     42        1          -0.000003359   -0.000000934    0.000004503
     43        1          -0.000001217   -0.000003093   -0.000000103
     44        6          -0.000001031   -0.000004155   -0.000005580
     45        1           0.000001851   -0.000004742   -0.000000585
     46        1           0.000000339    0.000004286    0.000004472
     47        1          -0.000001886    0.000001156   -0.000003976
     48        6           0.000004008    0.000025002   -0.000020944
     49        1           0.000000880    0.000002186    0.000004591
     50        1          -0.000003676   -0.000012457   -0.000005544
     51        1          -0.000001308   -0.000005416    0.000002074
     52        6           0.000004839    0.000005734    0.000018852
     53        1           0.000000479   -0.000000095   -0.000001989
     54        1          -0.000000089    0.000001670   -0.000001768
     55        1          -0.000000102    0.000002762    0.000001506
     56        8          -0.000013036   -0.000000509    0.000005641
     57        1           0.000010058   -0.000004362   -0.000006131
 -------------------------------------------------------------------
 Cartesian Forces:  Max     0.000025494 RMS     0.000007587

 GradGradGradGradGradGradGradGradGradGradGradGradGradGradGradGradGradGrad
 Berny optimization.
 Using GEDIIS/GDIIS optimizer.
 FormGI is forming the generalized inverse of G from B-inverse, IUseBI=4.
 GSVD:  received Info=                   1 from GESDD.
 Internal  Forces:  Max     0.000025007 RMS     0.000004976
 Search for a local minimum.
 Step number  32 out of a maximum of  309
 All quantities printed in internal units (Hartrees-Bohrs-Radians)
 Mixed Optimization -- En-DIIS/RFO-DIIS
 Swapping is turned off.
 Update second derivatives using D2CorX and points   20   21   22   23   24
                                                     25   26   27   28   29
                                                     30   31   32
 DE= -6.31D-08 DEPred=-5.06D-08 R= 1.25D+00
 Trust test= 1.25D+00 RLast= 3.68D-03 DXMaxT set to 8.20D-01
 ITU=  0  0  0  0  1  1  1  1  1  1  1  1  1  1  0  1  0 -1  0  0
 ITU= -1  1  0  1 -1  1  1  1  0  0 -1  0
     Eigenvalues ---    0.00125   0.00229   0.00446   0.00571   0.00664
     Eigenvalues ---    0.00754   0.00824   0.01245   0.01448   0.01456
     Eigenvalues ---    0.01520   0.01560   0.01594   0.01797   0.01829
     Eigenvalues ---    0.01851   0.01902   0.02023   0.02097   0.02130
     Eigenvalues ---    0.02138   0.02141   0.02153   0.02172   0.02174
     Eigenvalues ---    0.02177   0.02178   0.02190   0.02191   0.02195
     Eigenvalues ---    0.02199   0.02200   0.02204   0.02209   0.02221
     Eigenvalues ---    0.02226   0.02294   0.03059   0.03084   0.03535
     Eigenvalues ---    0.03984   0.04558   0.05095   0.05861   0.06524
     Eigenvalues ---    0.07096   0.07104   0.07144   0.07190   0.07363
     Eigenvalues ---    0.07576   0.07692   0.07872   0.08203   0.08668
     Eigenvalues ---    0.09782   0.11931   0.13940   0.15325   0.15761
     Eigenvalues ---    0.15947   0.15972   0.15989   0.15996   0.15998
     Eigenvalues ---    0.16000   0.16000   0.16000   0.16001   0.16001
     Eigenvalues ---    0.16003   0.16004   0.16006   0.16013   0.16022
     Eigenvalues ---    0.16044   0.16056   0.16110   0.16265   0.16565
     Eigenvalues ---    0.16867   0.18309   0.19123   0.21854   0.21996
     Eigenvalues ---    0.22009   0.22031   0.22228   0.22325   0.23316
     Eigenvalues ---    0.23341   0.23469   0.23617   0.23703   0.24517
     Eigenvalues ---    0.24785   0.24901   0.24980   0.25032   0.25429
     Eigenvalues ---    0.25910   0.26658   0.29589   0.30322   0.31625
     Eigenvalues ---    0.31876   0.32094   0.33437   0.34184   0.34223
     Eigenvalues ---    0.34259   0.34285   0.34477   0.34542   0.34576
     Eigenvalues ---    0.34695   0.34715   0.34761   0.34889   0.34915
     Eigenvalues ---    0.34955   0.35074   0.35209   0.35225   0.35270
     Eigenvalues ---    0.35371   0.35432   0.35436   0.35452   0.35457
     Eigenvalues ---    0.35459   0.35462   0.35692   0.35901   0.36156
     Eigenvalues ---    0.36681   0.37060   0.39499   0.41181   0.41996
     Eigenvalues ---    0.42290   0.42362   0.42511   0.42947   0.43888
     Eigenvalues ---    0.44497   0.45541   0.45680   0.46156   0.46295
     Eigenvalues ---    0.46367   0.46594   0.46874   0.46982   0.47122
     Eigenvalues ---    0.47209   0.47345   0.47613   0.48667   0.53051
     Eigenvalues ---    0.55768   0.57422   0.63014   0.70701   3.70555
 En-DIIS/RFO-DIIS IScMMF=        0 using points:    32   31   30   29   28
 RFO step:  Lambda=-1.60787419D-08.
 DidBck=F Rises=F RFO-DIIS coefs:    2.03224   -0.74970   -0.40160    0.06734    0.05172
 Iteration  1 RMS(Cart)=  0.00072208 RMS(Int)=  0.00000109
 Iteration  2 RMS(Cart)=  0.00000113 RMS(Int)=  0.00000001
 Iteration  3 RMS(Cart)=  0.00000000 RMS(Int)=  0.00000001
 Variable       Old X    -DE/DX   Delta X   Delta X   Delta X     New X
                                 (Linear)    (Quad)   (Total)
    R1        2.52529   0.00001   0.00001   0.00001   0.00002   2.52531
    R2        2.52710   0.00001   0.00001  -0.00000   0.00001   2.52711
    R3        2.78292   0.00000   0.00001  -0.00000   0.00001   2.78293
    R4        2.56764   0.00001   0.00003   0.00001   0.00004   2.56768
    R5        2.61166  -0.00000  -0.00005  -0.00001  -0.00006   2.61160
    R6        2.78958   0.00000  -0.00000  -0.00001  -0.00001   2.78957
    R7        2.61930   0.00001  -0.00005   0.00001  -0.00004   2.61925
    R8        2.78672   0.00001  -0.00000   0.00002   0.00002   2.78674
    R9        2.74119   0.00000   0.00002   0.00000   0.00003   2.74122
   R10        2.75677  -0.00001   0.00005  -0.00001   0.00004   2.75681
   R11        2.64785  -0.00000   0.00001   0.00000   0.00001   2.64786
   R12        2.63222  -0.00001   0.00001  -0.00000   0.00001   2.63223
   R13        2.62872  -0.00000   0.00002   0.00000   0.00002   2.62874
   R14        2.08009   0.00001   0.00009   0.00001   0.00010   2.08019
   R15        2.63066   0.00001  -0.00003   0.00001  -0.00002   2.63064
   R16        2.05291  -0.00000   0.00000   0.00000   0.00000   2.05291
   R17        2.63445  -0.00000  -0.00001  -0.00001  -0.00002   2.63443
   R18        2.05167   0.00000  -0.00000   0.00000   0.00000   2.05167
   R19        2.63179  -0.00000   0.00002   0.00000   0.00002   2.63181
   R20        2.05117  -0.00000   0.00000  -0.00000   0.00000   2.05117
   R21        2.05213  -0.00000   0.00000   0.00000   0.00000   2.05213
   R22        2.63658   0.00001  -0.00001   0.00001  -0.00000   2.63658
   R23        2.64266  -0.00001   0.00002  -0.00000   0.00001   2.64267
   R24        2.62946  -0.00000   0.00001  -0.00000   0.00001   2.62946
   R25        2.05270   0.00000  -0.00000   0.00000  -0.00000   2.05270
   R26        2.62868   0.00001  -0.00002   0.00001  -0.00001   2.62867
   R27        2.07966   0.00000  -0.00006   0.00002  -0.00004   2.07962
   R28        2.63157  -0.00000  -0.00000  -0.00000  -0.00000   2.63157
   R29        2.05128   0.00000  -0.00000  -0.00000  -0.00000   2.05127
   R30        2.63349   0.00001  -0.00001   0.00001   0.00000   2.63349
   R31        2.05211  -0.00000  -0.00000  -0.00000  -0.00000   2.05211
   R32        2.05247   0.00000  -0.00000   0.00000  -0.00000   2.05247
   R33        2.65715   0.00001   0.00002   0.00003   0.00004   2.65720
   R34        2.65696  -0.00000  -0.00001  -0.00003  -0.00004   2.65692
   R35        2.63849  -0.00001  -0.00002  -0.00002  -0.00003   2.63846
   R36        2.84385  -0.00000  -0.00002  -0.00001  -0.00003   2.84382
   R37        2.62745   0.00001   0.00002   0.00002   0.00004   2.62749
   R38        2.85076  -0.00000   0.00001  -0.00001   0.00000   2.85076
   R39        2.63107   0.00000   0.00001   0.00002   0.00003   2.63110
   R40        2.05471  -0.00000   0.00000   0.00000   0.00000   2.05472
   R41        2.63829  -0.00001  -0.00001  -0.00003  -0.00003   2.63826
   R42        2.05454   0.00000  -0.00000  -0.00000  -0.00000   2.05453
   R43        2.84770   0.00000   0.00000   0.00000   0.00001   2.84770
   R44        2.06831  -0.00000  -0.00000  -0.00000  -0.00000   2.06831
   R45        2.06973   0.00000  -0.00001   0.00000  -0.00000   2.06973
   R46        2.06344  -0.00000  -0.00000   0.00000  -0.00000   2.06344
   R47        2.11267  -0.00003   0.00005   0.00001   0.00006   2.11273
   R48        2.07492  -0.00000  -0.00001   0.00000  -0.00001   2.07491
   R49        2.06703  -0.00000  -0.00000   0.00000  -0.00000   2.06703
   R50        3.61242  -0.00000  -0.00010  -0.00022  -0.00032   3.61210
   R51        2.06544  -0.00000  -0.00001  -0.00001  -0.00001   2.06543
   R52        2.07022  -0.00000  -0.00000  -0.00001  -0.00001   2.07021
   R53        2.06567   0.00000   0.00001   0.00001   0.00002   2.06569
   R54        2.05874  -0.00000  -0.00002  -0.00000  -0.00002   2.05872
   R55        2.08310  -0.00001   0.00000  -0.00001  -0.00000   2.08310
   R56        2.05927   0.00000   0.00002   0.00000   0.00002   2.05929
   R57        2.05884  -0.00000  -0.00001   0.00000  -0.00000   2.05884
   R58        2.06299  -0.00000   0.00000  -0.00000   0.00000   2.06299
   R59        2.06092   0.00000  -0.00000  -0.00000  -0.00001   2.06092
   R60        1.81846  -0.00001  -0.00000  -0.00000  -0.00000   1.81846
    A1        1.88140  -0.00001  -0.00001  -0.00001  -0.00002   1.88138
    A2        2.20862   0.00001  -0.00002   0.00002  -0.00000   2.20862
    A3        2.19316  -0.00001   0.00003  -0.00001   0.00003   2.19318
    A4        1.86886  -0.00000  -0.00001   0.00002   0.00001   1.86887
    A5        2.25382   0.00001  -0.00004  -0.00000  -0.00004   2.25378
    A6        2.15487  -0.00000   0.00005  -0.00001   0.00004   2.15491
    A7        1.86021   0.00000   0.00001  -0.00002  -0.00002   1.86020
    A8        2.24256  -0.00000  -0.00009  -0.00005  -0.00014   2.24242
    A9        2.12352   0.00000   0.00003   0.00000   0.00004   2.12355
   A10        1.90768  -0.00000   0.00000   0.00001   0.00001   1.90770
   A11        2.19975   0.00001   0.00002   0.00001   0.00003   2.19977
   A12        2.17203  -0.00001  -0.00004  -0.00003  -0.00007   2.17196
   A13        1.90541   0.00001   0.00001   0.00000   0.00001   1.90542
   A14        2.14588  -0.00001  -0.00001   0.00001  -0.00000   2.14587
   A15        2.13936  -0.00000   0.00003  -0.00000   0.00003   2.13938
   A16        2.00195  -0.00001  -0.00000  -0.00003  -0.00004   2.00192
   A17        2.16817   0.00001  -0.00001   0.00002   0.00001   2.16819
   A18        2.11281   0.00001   0.00002   0.00001   0.00003   2.11283
   A19        2.07398  -0.00001  -0.00003  -0.00001  -0.00003   2.07395
   A20        2.04049   0.00000  -0.00002   0.00002  -0.00000   2.04048
   A21        2.16871   0.00000   0.00005  -0.00001   0.00004   2.16875
   A22        2.08597  -0.00000  -0.00001  -0.00000  -0.00001   2.08596
   A23        2.09505  -0.00000   0.00001  -0.00000   0.00001   2.09506
   A24        2.10211   0.00000  -0.00001   0.00001   0.00000   2.10212
   A25        2.10079   0.00000   0.00001   0.00000   0.00001   2.10080
   A26        2.08889  -0.00000  -0.00003  -0.00000  -0.00003   2.08886
   A27        2.09350  -0.00000   0.00002  -0.00000   0.00002   2.09352
   A28        2.09182  -0.00001   0.00000  -0.00000  -0.00000   2.09182
   A29        2.09370   0.00000   0.00003   0.00001   0.00003   2.09374
   A30        2.09766   0.00000  -0.00003  -0.00000  -0.00003   2.09763
   A31        2.10101   0.00000   0.00000   0.00000   0.00000   2.10101
   A32        2.09306  -0.00000   0.00004  -0.00001   0.00003   2.09309
   A33        2.08912   0.00000  -0.00004   0.00000  -0.00004   2.08908
   A34        2.10729  -0.00001  -0.00003  -0.00002  -0.00005   2.10724
   A35        2.06758   0.00001   0.00003   0.00002   0.00006   2.06764
   A36        2.10815  -0.00001  -0.00000  -0.00000  -0.00000   2.10814
   A37        2.08982   0.00001  -0.00001   0.00000  -0.00001   2.08982
   A38        2.09194  -0.00001   0.00002  -0.00001   0.00001   2.09195
   A39        2.10142   0.00000  -0.00001   0.00000  -0.00001   2.10141
   A40        2.07549   0.00000   0.00001  -0.00000   0.00001   2.07550
   A41        2.01460   0.00001  -0.00003   0.00002  -0.00001   2.01459
   A42        2.19308  -0.00001   0.00001  -0.00002  -0.00000   2.19307
   A43        2.09089   0.00000   0.00000   0.00000   0.00000   2.09089
   A44        2.09339  -0.00000   0.00003  -0.00001   0.00002   2.09341
   A45        2.09890   0.00000  -0.00003   0.00000  -0.00002   2.09888
   A46        2.10391   0.00000  -0.00001   0.00000  -0.00001   2.10390
   A47        2.08791   0.00000  -0.00001   0.00000  -0.00000   2.08791
   A48        2.09135  -0.00000   0.00002  -0.00001   0.00001   2.09136
   A49        2.09807  -0.00000   0.00001  -0.00000   0.00001   2.09808
   A50        2.09054   0.00000  -0.00001   0.00000  -0.00001   2.09054
   A51        2.09456   0.00000   0.00000   0.00000   0.00000   2.09456
   A52        2.08137   0.00002  -0.00005   0.00002  -0.00003   2.08135
   A53        2.07841  -0.00001   0.00002  -0.00002   0.00000   2.07841
   A54        2.12301  -0.00001   0.00003   0.00000   0.00003   2.12304
   A55        2.05113   0.00000   0.00001  -0.00001  -0.00001   2.05113
   A56        2.12093   0.00000  -0.00009   0.00001  -0.00007   2.12086
   A57        2.11110  -0.00001   0.00008  -0.00000   0.00008   2.11118
   A58        2.06840   0.00000  -0.00004   0.00001  -0.00003   2.06837
   A59        2.11006  -0.00000   0.00003  -0.00001   0.00002   2.11008
   A60        2.10471  -0.00000   0.00001  -0.00000   0.00001   2.10471
   A61        2.13346   0.00000  -0.00003   0.00001  -0.00002   2.13344
   A62        2.06774  -0.00000   0.00002   0.00000   0.00002   2.06775
   A63        2.08199  -0.00000   0.00001  -0.00001   0.00000   2.08199
   A64        2.11906   0.00000   0.00001  -0.00001   0.00001   2.11907
   A65        2.08001   0.00000  -0.00001   0.00000  -0.00001   2.08000
   A66        2.08412  -0.00000  -0.00000   0.00000  -0.00000   2.08412
   A67        2.07128  -0.00000   0.00002   0.00000   0.00002   2.07130
   A68        2.10616  -0.00000  -0.00004  -0.00004  -0.00008   2.10608
   A69        2.10556   0.00001   0.00002   0.00004   0.00006   2.10562
   A70        1.94677   0.00000   0.00001   0.00000   0.00001   1.94678
   A71        1.94292   0.00000  -0.00003  -0.00000  -0.00003   1.94289
   A72        1.93594  -0.00000  -0.00001  -0.00000  -0.00001   1.93592
   A73        1.86694  -0.00000   0.00001  -0.00000   0.00001   1.86695
   A74        1.88649   0.00000   0.00001   0.00000   0.00002   1.88650
   A75        1.88174  -0.00000   0.00001  -0.00000   0.00001   1.88175
   A76        1.97029   0.00000  -0.00003   0.00007   0.00005   1.97034
   A77        1.91853  -0.00000   0.00003  -0.00000   0.00003   1.91855
   A78        1.91772   0.00000   0.00008  -0.00003   0.00006   1.91777
   A79        1.88476  -0.00000  -0.00007  -0.00002  -0.00009   1.88467
   A80        1.90992   0.00000  -0.00003  -0.00001  -0.00004   1.90988
   A81        1.85905  -0.00000   0.00002  -0.00002  -0.00000   1.85905
   A82        1.94454  -0.00000   0.00001   0.00001   0.00002   1.94456
   A83        1.93029   0.00000   0.00000   0.00002   0.00002   1.93031
   A84        1.94349  -0.00000  -0.00000  -0.00001  -0.00002   1.94347
   A85        1.87766   0.00000   0.00003   0.00004   0.00007   1.87773
   A86        1.88978   0.00000  -0.00000  -0.00000  -0.00001   1.88977
   A87        1.87531  -0.00000  -0.00003  -0.00004  -0.00008   1.87523
   A88        1.90608   0.00000   0.00003  -0.00001   0.00002   1.90609
   A89        1.80262   0.00001  -0.00003  -0.00000  -0.00003   1.80258
   A90        1.90728   0.00001  -0.00008   0.00003  -0.00004   1.90723
   A91        1.95686  -0.00001   0.00017   0.00001   0.00017   1.95703
   A92        1.92696  -0.00000  -0.00005   0.00000  -0.00004   1.92691
   A93        1.95930  -0.00001  -0.00004  -0.00002  -0.00007   1.95923
   A94        1.90038  -0.00000   0.00001   0.00000   0.00001   1.90039
   A95        1.90449   0.00001  -0.00004   0.00003  -0.00001   1.90448
   A96        1.91461  -0.00000  -0.00004  -0.00002  -0.00005   1.91456
   A97        1.91851   0.00000   0.00004   0.00002   0.00006   1.91857
   A98        1.91865  -0.00000   0.00003  -0.00001   0.00002   1.91867
   A99        1.90713  -0.00000  -0.00002  -0.00002  -0.00004   1.90709
   A100       1.63101   0.00002   0.00075   0.00055   0.00130   1.63231
   A101       3.10541  -0.00002   0.00023  -0.00011   0.00012   3.10553
   A102       3.13421  -0.00000  -0.00014  -0.00000  -0.00014   3.13406
    D1       -0.04737   0.00000  -0.00011  -0.00000  -0.00011  -0.04748
    D2       -3.09930   0.00000   0.00015   0.00004   0.00019  -3.09911
    D3        3.08947   0.00001   0.00016  -0.00003   0.00013   3.08960
    D4        0.03753   0.00001   0.00042   0.00002   0.00044   0.03797
    D5        0.04343  -0.00000   0.00010   0.00001   0.00011   0.04354
    D6        2.74480   0.00000   0.00016   0.00003   0.00019   2.74499
    D7       -3.09346  -0.00001  -0.00017   0.00004  -0.00013  -3.09359
    D8       -0.39209  -0.00000  -0.00010   0.00006  -0.00005  -0.39214
    D9       -1.27900   0.00000  -0.00020  -0.00014  -0.00034  -1.27934
   D10        1.89214   0.00000  -0.00027  -0.00011  -0.00037   1.89177
   D11        1.85702   0.00000   0.00012  -0.00017  -0.00005   1.85697
   D12       -1.25503   0.00001   0.00005  -0.00014  -0.00009  -1.25511
   D13       -0.00609  -0.00000  -0.00001   0.00001   0.00000  -0.00608
   D14        2.77756  -0.00001  -0.00016  -0.00019  -0.00035   2.77721
   D15       -3.03509  -0.00000  -0.00003  -0.00005  -0.00007  -3.03516
   D16       -0.25144  -0.00001  -0.00017  -0.00026  -0.00043  -0.25187
   D17       -0.02282   0.00000  -0.00005  -0.00002  -0.00007  -0.02289
   D18       -2.72615   0.00000  -0.00011  -0.00004  -0.00014  -2.72630
   D19        3.01412   0.00001  -0.00005   0.00004  -0.00001   3.01411
   D20        0.31078   0.00000  -0.00010   0.00002  -0.00008   0.31070
   D21       -1.48702   0.00000   0.00018   0.00023   0.00040  -1.48662
   D22        1.63518   0.00000   0.00012   0.00026   0.00038   1.63556
   D23        1.78367  -0.00000   0.00017   0.00016   0.00032   1.78400
   D24       -1.37732  -0.00000   0.00011   0.00019   0.00030  -1.37702
   D25        0.03304  -0.00000   0.00008  -0.00001   0.00007   0.03311
   D26        3.08672  -0.00000  -0.00017  -0.00005  -0.00022   3.08650
   D27       -2.78049   0.00000   0.00024   0.00020   0.00044  -2.78006
   D28        0.27318   0.00000  -0.00001   0.00016   0.00015   0.27333
   D29       -1.22766   0.00001   0.00012   0.00024   0.00036  -1.22730
   D30        1.93792   0.00000   0.00008   0.00027   0.00035   1.93827
   D31        1.50839   0.00000  -0.00006  -0.00000  -0.00006   1.50833
   D32       -1.60922   0.00000  -0.00010   0.00003  -0.00007  -1.60929
   D33       -0.21051  -0.00000  -0.00055   0.00021  -0.00034  -0.21086
   D34        1.88357   0.00000  -0.00052   0.00026  -0.00026   1.88331
   D35       -2.31085   0.00000  -0.00058   0.00023  -0.00035  -2.31119
   D36        3.03374  -0.00000  -0.00026   0.00026  -0.00000   3.03374
   D37       -1.15537   0.00000  -0.00023   0.00030   0.00008  -1.15529
   D38        0.93340   0.00000  -0.00029   0.00028  -0.00000   0.93340
   D39        2.77778  -0.00000  -0.00026  -0.00003  -0.00029   2.77749
   D40       -1.42027  -0.00000  -0.00007  -0.00003  -0.00010  -1.42037
   D41        0.66825  -0.00000  -0.00017  -0.00004  -0.00022   0.66803
   D42       -0.86179   0.00001  -0.00020  -0.00001  -0.00020  -0.86200
   D43        1.22334   0.00000  -0.00001  -0.00001  -0.00002   1.22332
   D44       -2.97133   0.00000  -0.00011  -0.00002  -0.00013  -2.97146
   D45       -3.11817  -0.00000  -0.00003   0.00001  -0.00003  -3.11820
   D46        0.02756   0.00000   0.00003  -0.00005  -0.00002   0.02754
   D47        0.00027   0.00000   0.00000  -0.00002  -0.00002   0.00025
   D48       -3.13718   0.00000   0.00007  -0.00008  -0.00001  -3.13719
   D49        3.11568  -0.00000   0.00007  -0.00003   0.00005   3.11572
   D50       -0.03655   0.00000   0.00007  -0.00001   0.00006  -0.03649
   D51       -0.00047  -0.00000   0.00003   0.00000   0.00003  -0.00044
   D52        3.13048  -0.00000   0.00003   0.00002   0.00005   3.13053
   D53        0.00148   0.00000  -0.00002   0.00001  -0.00001   0.00147
   D54       -3.13781   0.00000  -0.00007   0.00001  -0.00006  -3.13786
   D55        3.13860  -0.00000  -0.00009   0.00007  -0.00002   3.13858
   D56       -0.00069   0.00000  -0.00014   0.00007  -0.00007  -0.00075
   D57       -0.00106   0.00000  -0.00005   0.00003  -0.00002  -0.00108
   D58        3.13768   0.00000  -0.00006   0.00001  -0.00005   3.13764
   D59       -3.13198   0.00000  -0.00005   0.00001  -0.00003  -3.13201
   D60        0.00677   0.00000  -0.00006  -0.00000  -0.00006   0.00671
   D61       -0.00303  -0.00000  -0.00000   0.00002   0.00002  -0.00301
   D62        3.14068   0.00000  -0.00000   0.00001   0.00000   3.14068
   D63        3.13625  -0.00000   0.00005   0.00002   0.00007   3.13631
   D64       -0.00322  -0.00000   0.00004   0.00000   0.00005  -0.00318
   D65        0.00281  -0.00000   0.00003  -0.00004  -0.00001   0.00281
   D66       -3.14090  -0.00000   0.00004  -0.00003   0.00001  -3.14089
   D67       -3.13593  -0.00000   0.00004  -0.00003   0.00002  -3.13591
   D68        0.00355  -0.00000   0.00005  -0.00001   0.00004   0.00359
   D69        3.12988   0.00000  -0.00008   0.00005  -0.00003   3.12985
   D70       -0.00775  -0.00000  -0.00002  -0.00000  -0.00003  -0.00778
   D71        0.00814   0.00000  -0.00002   0.00001  -0.00001   0.00813
   D72       -3.12949   0.00000   0.00003  -0.00004  -0.00000  -3.12950
   D73       -3.13083  -0.00000   0.00004   0.00000   0.00005  -3.13078
   D74        0.00455   0.00000   0.00004  -0.00013  -0.00009   0.00446
   D75       -0.00864  -0.00000  -0.00001   0.00003   0.00002  -0.00862
   D76        3.12673  -0.00000  -0.00002  -0.00010  -0.00011   3.12662
   D77       -0.00159  -0.00000   0.00004  -0.00004  -0.00000  -0.00159
   D78        3.14139   0.00000  -0.00001  -0.00000  -0.00001   3.14139
   D79        3.13602  -0.00000  -0.00002   0.00001  -0.00001   3.13601
   D80       -0.00418   0.00000  -0.00007   0.00005  -0.00002  -0.00420
   D81        0.00267   0.00000   0.00003  -0.00005  -0.00002   0.00266
   D82        3.13901   0.00000   0.00002  -0.00007  -0.00004   3.13897
   D83       -3.13201   0.00000   0.00004   0.00009   0.00013  -3.13188
   D84        0.00433  -0.00000   0.00003   0.00008   0.00010   0.00443
   D85       -0.00432  -0.00000  -0.00002   0.00003   0.00001  -0.00431
   D86        3.14112   0.00000  -0.00002   0.00005   0.00003   3.14115
   D87        3.13588  -0.00000   0.00003  -0.00001   0.00001   3.13590
   D88       -0.00186  -0.00000   0.00002   0.00001   0.00003  -0.00183
   D89        0.00377   0.00000  -0.00002   0.00002   0.00000   0.00377
   D90        3.14150  -0.00000  -0.00001  -0.00001  -0.00002   3.14148
   D91       -3.13256   0.00000  -0.00001   0.00004   0.00003  -3.13253
   D92        0.00518  -0.00000  -0.00000   0.00001   0.00001   0.00519
   D93       -3.10802   0.00001  -0.00011   0.00002  -0.00009  -3.10811
   D94        0.04009   0.00001  -0.00011   0.00005  -0.00007   0.04003
   D95        0.00324   0.00000  -0.00004  -0.00001  -0.00005   0.00319
   D96       -3.13183   0.00000  -0.00004   0.00001  -0.00003  -3.13186
   D97        3.11009  -0.00000   0.00010  -0.00003   0.00007   3.11016
   D98       -0.02554  -0.00000   0.00013  -0.00001   0.00012  -0.02542
   D99       -0.00122  -0.00000   0.00003   0.00000   0.00003  -0.00119
   D100      -3.13685  -0.00000   0.00006   0.00002   0.00009  -3.13676
   D101       0.00078  -0.00000   0.00002   0.00001   0.00003   0.00082
   D102       3.13825  -0.00000   0.00001   0.00002   0.00003   3.13828
   D103       3.13589  -0.00000   0.00002  -0.00002   0.00001   3.13590
   D104      -0.00982  -0.00000   0.00001  -0.00001  -0.00000  -0.00983
   D105      -0.58910   0.00001   0.00001  -0.00012  -0.00011  -0.58921
   D106       1.51642   0.00000  -0.00008  -0.00009  -0.00018   1.51624
   D107      -2.72632   0.00000   0.00001  -0.00014  -0.00013  -2.72645
   D108       2.55924   0.00001   0.00001  -0.00009  -0.00008   2.55916
   D109      -1.61843   0.00000  -0.00008  -0.00007  -0.00015  -1.61858
   D110       0.42202   0.00000   0.00001  -0.00011  -0.00010   0.42191
   D111      -0.00493  -0.00000   0.00001   0.00001   0.00002  -0.00491
   D112       3.13602   0.00000  -0.00002   0.00001  -0.00001   3.13601
   D113       3.13072  -0.00000  -0.00003  -0.00001  -0.00004   3.13068
   D114      -0.01151  -0.00000  -0.00006  -0.00001  -0.00007  -0.01158
   D115      -0.88480  -0.00000   0.00023   0.00010   0.00033  -0.88447
   D116       1.19908   0.00000   0.00022   0.00010   0.00033   1.19941
   D117      -2.98875  -0.00000   0.00021   0.00010   0.00031  -2.98844
   D118       2.26288   0.00000   0.00026   0.00012   0.00039   2.26326
   D119      -1.93642   0.00000   0.00026   0.00012   0.00039  -1.93604
   D120       0.15892   0.00000   0.00025   0.00012   0.00037   0.15929
   D121      -0.00668   0.00000   0.00001   0.00000   0.00001  -0.00667
   D122       3.11383   0.00000   0.00001   0.00006   0.00007   3.11390
   D123       3.13907  -0.00000   0.00002  -0.00000   0.00002   3.13909
   D124      -0.02361   0.00000   0.00003   0.00005   0.00008  -0.02352
   D125       0.00879   0.00000  -0.00002  -0.00001  -0.00004   0.00875
   D126      -3.11173  -0.00000  -0.00003  -0.00007  -0.00010  -3.11183
   D127      -3.13217  -0.00000   0.00001  -0.00001  -0.00001  -3.13218
   D128       0.03051  -0.00000  -0.00000  -0.00007  -0.00007   0.03044
   D129       2.72209   0.00000   0.00157   0.00177   0.00334   2.72543
   D130      -1.47360   0.00001   0.00161   0.00184   0.00345  -1.47015
   D131       0.61026   0.00000   0.00157   0.00178   0.00335   0.61362
   D132      -0.44101   0.00001   0.00158   0.00183   0.00341  -0.43760
   D133       1.64649   0.00001   0.00162   0.00189   0.00351   1.65001
   D134      -2.55283   0.00001   0.00158   0.00184   0.00342  -2.54942
   D135      -2.40969  -0.00001   0.00042  -0.00023   0.00019  -2.40951
   D136       1.76265   0.00000   0.00040  -0.00023   0.00018   1.76283
   D137      -0.26382  -0.00000   0.00054  -0.00022   0.00032  -0.26350
         Item               Value     Threshold  Converged?
 Maximum Force            0.000025     0.000450     YES
 RMS     Force            0.000005     0.000300     YES
 Maximum Displacement     0.005989     0.001800     NO 
 RMS     Displacement     0.000722     0.001200     YES
 Predicted change in Energy=-7.484185D-08
 GradGradGradGradGradGradGradGradGradGradGradGradGradGradGradGradGradGrad

 Stoichiometry    C26H28N2O
 Framework group  C1[X(C26H28N2O)]
 Deg. of freedom   165
 Full point group                 C1      NOp   1
 Largest Abelian subgroup         C1      NOp   1
 Largest concise Abelian subgroup C1      NOp   1
                         Standard orientation:                         
 ---------------------------------------------------------------------
 Center     Atomic      Atomic             Coordinates (Angstroms)
 Number     Number       Type             X           Y           Z
 ---------------------------------------------------------------------
      1          6           0       -1.080716   -0.009480   -0.350023
      2          6           0        1.018459   -0.720215   -0.371971
      3          6           0        1.031451    0.611674   -0.640542
      4          7           0       -0.290958    1.026791   -0.647030
      5          7           0       -0.303793   -1.089225   -0.212584
      6          6           0        2.142573    1.568540   -0.484030
      7          6           0        2.479624    1.862359    0.843900
      8          6           0        2.809085    2.175737   -1.545771
      9          6           0        3.498006    2.777259    1.090746
     10          1           0        1.911901    1.340189    1.629245
     11          6           0        3.826124    3.089634   -1.284449
     12          1           0        2.541219    1.928004   -2.569019
     13          6           0        4.167167    3.389598    0.032104
     14          1           0        3.772880    3.012573    2.114370
     15          1           0        4.352776    3.564297   -2.106335
     16          1           0        4.960505    4.103392    0.233044
     17          6           0        2.153162   -1.632962   -0.130214
     18          6           0        2.824611   -2.233645   -1.195560
     19          6           0        2.554203   -1.862861    1.189616
     20          6           0        3.900439   -3.079617   -0.944431
     21          1           0        2.507384   -2.035660   -2.215408
     22          6           0        3.630715   -2.711112    1.427445
     23          1           0        1.972408   -1.333505    1.959268
     24          6           0        4.300696   -3.319404    0.367641
     25          1           0        4.425108   -3.548874   -1.770750
     26          1           0        3.953443   -2.895859    2.447719
     27          1           0        5.140237   -3.980122    0.563304
     28          6           0       -2.544702    0.020379   -0.193233
     29          6           0       -3.100841    0.611006    0.955274
     30          6           0       -3.350013   -0.575085   -1.179986
     31          6           0       -4.490583    0.583043    1.086569
     32          6           0       -4.728879   -0.573470   -1.001229
     33          6           0       -5.315324   -0.002755    0.129914
     34          1           0       -4.936931    1.032550    1.970287
     35          1           0       -5.362217   -1.026326   -1.760065
     36          6           0       -2.735137   -1.209488   -2.402775
     37          1           0       -2.027525   -0.533783   -2.893328
     38          1           0       -2.182002   -2.118738   -2.144157
     39          1           0       -3.503687   -1.481230   -3.129266
     40          6           0       -2.237009    1.258515    2.003706
     41          1           0       -1.249215    0.749883    2.128213
     42          1           0       -2.047393    2.306674    1.737234
     43          1           0       -2.762886    1.271728    2.962734
     44          6           0       -6.809067   -0.044440    0.324494
     45          1           0       -7.333561   -0.133167   -0.630303
     46          1           0       -7.093733   -0.905013    0.939731
     47          1           0       -7.169644    0.854381    0.831447
     48          6           0       -0.704685   -2.262572    0.556022
     49          1           0       -0.116050   -3.120667    0.233483
     50          1           0       -0.480980   -1.972744    1.595775
     51          1           0       -1.766691   -2.449771    0.399135
     52          6           0       -0.718751    2.400595   -0.831068
     53          1           0       -1.805646    2.424953   -0.902146
     54          1           0       -0.388306    2.995393    0.022631
     55          1           0       -0.277394    2.803954   -1.743150
     56          8           0        0.444492   -0.124512    2.271019
     57          1           0        0.449670   -0.086768    3.232551
 ---------------------------------------------------------------------
 Rotational constants (GHZ):      0.2739219      0.1146168      0.0972845
 Standard basis: 6-31G(d,p) (6D, 7F)
 There are   575 symmetry adapted cartesian basis functions of A   symmetry.
 There are   575 symmetry adapted basis functions of A   symmetry.
   575 basis functions,  1008 primitive gaussians,   575 cartesian basis functions
   103 alpha electrons      103 beta electrons
       nuclear repulsion energy      2774.9285776724 Hartrees.
 NAtoms=   57 NActive=   57 NUniq=   57 SFac= 1.00D+00 NAtFMM=   60 NAOKFM=F Big=F
 Integral buffers will be    131072 words long.
 Raffenetti 2 integral format.
 Two-electron integral symmetry is turned on.
 Nuclear repulsion after empirical dispersion term =     2774.8739913849 Hartrees.
 One-electron integrals computed using PRISM.
 NBasis=   575 RedAO= T EigKep=  2.89D-04  NBF=   575
 NBsUse=   575 1.00D-06 EigRej= -1.00D+00 NBFU=   575
 Initial guess from the checkpoint file:  "c2im-oh-opt-wb97xd.chk"
 B after Tr=     0.000000   -0.000000   -0.000000
         Rot=    1.000000   -0.000011    0.000001   -0.000015 Ang=  -0.00 deg.
 Requested convergence on RMS density matrix=1.00D-08 within 128 cycles.
 Requested convergence on MAX density matrix=1.00D-06.
 Requested convergence on             energy=1.00D-06.
 No special actions if energy rises.
 SCF Done:  E(RwB97XD) =  -1191.98330244     A.U. after    7 cycles
            NFock=  7  Conv=0.57D-08     -V/T= 2.0094
 Calling FoFJK, ICntrl=      2127 FMM=F ISym2X=0 I1Cent= 0 IOpClX= 0 NMat=1 NMatS=1 NMatT=0.
 ***** Axes restored to original set *****
 -------------------------------------------------------------------
 Center     Atomic                   Forces (Hartrees/Bohr)
 Number     Number              X              Y              Z
 -------------------------------------------------------------------
      1        6          -0.000014665   -0.000015731   -0.000029339
      2        6           0.000016457    0.000011624    0.000004927
      3        6           0.000025922   -0.000026927   -0.000005180
      4        7          -0.000025868    0.000019279    0.000018220
      5        7          -0.000009960   -0.000013200    0.000037725
      6        6           0.000015183    0.000023068   -0.000006384
      7        6          -0.000011701   -0.000015452    0.000004627
      8        6          -0.000016506   -0.000011768    0.000007467
      9        6          -0.000019540   -0.000007089    0.000006947
     10        1           0.000012853    0.000011576   -0.000005161
     11        6           0.000021676    0.000017543    0.000012799
     12        1          -0.000000068   -0.000000268    0.000005025
     13        6          -0.000001974    0.000003137   -0.000009205
     14        1           0.000005676   -0.000002842    0.000005808
     15        1          -0.000005165    0.000002735    0.000004802
     16        1          -0.000001041   -0.000001752    0.000011603
     17        6          -0.000008780   -0.000013645    0.000005427
     18        6           0.000016634   -0.000005779    0.000000640
     19        6          -0.000001685    0.000012724   -0.000037806
     20        6          -0.000002063   -0.000000307    0.000003119
     21        1          -0.000003124    0.000006234   -0.000002198
     22        6          -0.000004143    0.000001323    0.000007435
     23        1          -0.000004210   -0.000002178    0.000015596
     24        6           0.000007493   -0.000008764   -0.000008602
     25        1           0.000000388    0.000005406   -0.000005698
     26        1           0.000002191   -0.000004079   -0.000003329
     27        1           0.000001585    0.000000319   -0.000001990
     28        6           0.000011635    0.000001481   -0.000000998
     29        6          -0.000011578    0.000003336   -0.000012087
     30        6           0.000008728    0.000004756    0.000003582
     31        6           0.000014414   -0.000007249    0.000009243
     32        6          -0.000005226    0.000012770   -0.000000988
     33        6          -0.000004691   -0.000011239   -0.000015670
     34        1          -0.000000699   -0.000004321    0.000000388
     35        1          -0.000000462   -0.000001587   -0.000001028
     36        6          -0.000002154    0.000009839    0.000004832
     37        1          -0.000000042    0.000001781   -0.000000793
     38        1           0.000002265   -0.000001145   -0.000005184
     39        1           0.000001108    0.000001163   -0.000003466
     40        6           0.000030637   -0.000024761    0.000007960
     41        1          -0.000026508    0.000018684    0.000007696
     42        1          -0.000006932    0.000003087    0.000001190
     43        1          -0.000004931   -0.000003865   -0.000000953
     44        6          -0.000001113   -0.000005839   -0.000006085
     45        1           0.000002479   -0.000004363   -0.000000888
     46        1           0.000000233    0.000004961    0.000004810
     47        1          -0.000001619    0.000001650   -0.000003529
     48        6          -0.000019227    0.000039771   -0.000033451
     49        1           0.000010920   -0.000001317    0.000009541
     50        1           0.000004404   -0.000018057   -0.000002653
     51        1           0.000004815   -0.000004100    0.000000747
     52        6           0.000009025   -0.000004040    0.000015116
     53        1          -0.000000215    0.000001416    0.000000169
     54        1          -0.000006195    0.000001224    0.000001030
     55        1          -0.000003627    0.000004882   -0.000001916
     56        8           0.000001621   -0.000010435   -0.000007539
     57        1          -0.000002627    0.000006332   -0.000006355
 -------------------------------------------------------------------
 Cartesian Forces:  Max     0.000039771 RMS     0.000011335

 GradGradGradGradGradGradGradGradGradGradGradGradGradGradGradGradGradGrad
 Berny optimization.
 Using GEDIIS/GDIIS optimizer.
 FormGI is forming the generalized inverse of G from B-inverse, IUseBI=4.
 Internal  Forces:  Max     0.000034804 RMS     0.000006599
 Search for a local minimum.
 Step number  33 out of a maximum of  309
 All quantities printed in internal units (Hartrees-Bohrs-Radians)
 Mixed Optimization -- En-DIIS/RFO-DIIS
 Swapping is turned off.
 Update second derivatives using D2CorX and points   20   21   22   23   24
                                                     25   26   27   28   29
                                                     30   31   32   33
 DE= -1.19D-07 DEPred=-7.48D-08 R= 1.59D+00
 Trust test= 1.59D+00 RLast= 8.70D-03 DXMaxT set to 8.20D-01
 ITU=  0  0  0  0  0  1  1  1  1  1  1  1  1  1  1  0  1  0 -1  0
 ITU=  0 -1  1  0  1 -1  1  1  1  0  0 -1  0
     Eigenvalues ---    0.00076   0.00196   0.00433   0.00575   0.00664
     Eigenvalues ---    0.00744   0.00825   0.01276   0.01450   0.01460
     Eigenvalues ---    0.01522   0.01560   0.01593   0.01787   0.01830
     Eigenvalues ---    0.01855   0.01914   0.02036   0.02089   0.02132
     Eigenvalues ---    0.02138   0.02142   0.02152   0.02172   0.02174
     Eigenvalues ---    0.02177   0.02178   0.02190   0.02191   0.02195
     Eigenvalues ---    0.02199   0.02200   0.02204   0.02210   0.02222
     Eigenvalues ---    0.02230   0.02271   0.03038   0.03135   0.03522
     Eigenvalues ---    0.04080   0.04578   0.05101   0.05891   0.06410
     Eigenvalues ---    0.07098   0.07103   0.07144   0.07193   0.07359
     Eigenvalues ---    0.07671   0.07704   0.07951   0.08308   0.09466
     Eigenvalues ---    0.09828   0.11939   0.14022   0.15225   0.15740
     Eigenvalues ---    0.15930   0.15978   0.15990   0.15997   0.15998
     Eigenvalues ---    0.16000   0.16000   0.16000   0.16001   0.16001
     Eigenvalues ---    0.16003   0.16006   0.16009   0.16013   0.16023
     Eigenvalues ---    0.16045   0.16050   0.16137   0.16283   0.16449
     Eigenvalues ---    0.16724   0.18315   0.19442   0.21935   0.21991
     Eigenvalues ---    0.22026   0.22031   0.22069   0.22317   0.23243
     Eigenvalues ---    0.23377   0.23469   0.23691   0.23767   0.24536
     Eigenvalues ---    0.24788   0.24904   0.24995   0.25162   0.25534
     Eigenvalues ---    0.26053   0.26623   0.29579   0.30155   0.31604
     Eigenvalues ---    0.31876   0.32166   0.33438   0.34182   0.34225
     Eigenvalues ---    0.34271   0.34292   0.34508   0.34574   0.34577
     Eigenvalues ---    0.34695   0.34720   0.34788   0.34914   0.34936
     Eigenvalues ---    0.34974   0.35093   0.35209   0.35225   0.35270
     Eigenvalues ---    0.35371   0.35433   0.35437   0.35452   0.35457
     Eigenvalues ---    0.35460   0.35462   0.35602   0.35891   0.36224
     Eigenvalues ---    0.36766   0.37075   0.39869   0.41242   0.41991
     Eigenvalues ---    0.42290   0.42363   0.42514   0.42936   0.43480
     Eigenvalues ---    0.44435   0.45503   0.45674   0.46154   0.46279
     Eigenvalues ---    0.46369   0.46617   0.46836   0.46994   0.47134
     Eigenvalues ---    0.47199   0.47418   0.47655   0.48218   0.54546
     Eigenvalues ---    0.55853   0.56938   0.62923   0.74842   3.71566
 En-DIIS/RFO-DIIS IScMMF=        0 using points:    33   32   31   30   29
 RFO step:  Lambda=-2.14931100D-08.
 DidBck=F Rises=F RFO-DIIS coefs:    1.78563   -0.58542   -0.33983    0.03968    0.09995
 Iteration  1 RMS(Cart)=  0.00095693 RMS(Int)=  0.00000212
 Iteration  2 RMS(Cart)=  0.00000219 RMS(Int)=  0.00000001
 Iteration  3 RMS(Cart)=  0.00000000 RMS(Int)=  0.00000001
 Variable       Old X    -DE/DX   Delta X   Delta X   Delta X     New X
                                 (Linear)    (Quad)   (Total)
    R1        2.52531  -0.00000   0.00002   0.00000   0.00002   2.52533
    R2        2.52711   0.00000   0.00001   0.00000   0.00001   2.52713
    R3        2.78293  -0.00001   0.00000  -0.00001  -0.00001   2.78292
    R4        2.56768   0.00000   0.00005   0.00000   0.00005   2.56773
    R5        2.61160   0.00001  -0.00005   0.00001  -0.00004   2.61156
    R6        2.78957   0.00001  -0.00001   0.00000  -0.00001   2.78957
    R7        2.61925   0.00003  -0.00003   0.00003   0.00001   2.61926
    R8        2.78674   0.00001   0.00004   0.00001   0.00005   2.78679
    R9        2.74122  -0.00000   0.00003   0.00000   0.00003   2.74125
   R10        2.75681  -0.00002   0.00000  -0.00001  -0.00001   2.75680
   R11        2.64786  -0.00001   0.00001  -0.00000   0.00001   2.64787
   R12        2.63223  -0.00001  -0.00000  -0.00001  -0.00001   2.63223
   R13        2.62874  -0.00001   0.00001  -0.00001   0.00000   2.62875
   R14        2.08019  -0.00002   0.00010  -0.00002   0.00008   2.08027
   R15        2.63064   0.00002  -0.00001   0.00001   0.00000   2.63064
   R16        2.05291  -0.00000  -0.00000  -0.00000  -0.00000   2.05291
   R17        2.63443   0.00000  -0.00001   0.00000  -0.00001   2.63442
   R18        2.05167   0.00000   0.00001   0.00000   0.00001   2.05167
   R19        2.63181  -0.00001   0.00001  -0.00001   0.00001   2.63182
   R20        2.05117  -0.00000   0.00000  -0.00000  -0.00000   2.05117
   R21        2.05213  -0.00000   0.00000  -0.00000  -0.00000   2.05213
   R22        2.63658   0.00001   0.00000   0.00000   0.00000   2.63658
   R23        2.64267  -0.00001   0.00000  -0.00002  -0.00001   2.64266
   R24        2.62946  -0.00000   0.00000   0.00000   0.00000   2.62947
   R25        2.05270   0.00000  -0.00000   0.00000   0.00000   2.05270
   R26        2.62867   0.00001  -0.00001   0.00000  -0.00000   2.62867
   R27        2.07962   0.00001  -0.00003   0.00001  -0.00002   2.07960
   R28        2.63157  -0.00000  -0.00000  -0.00000  -0.00001   2.63156
   R29        2.05127   0.00000  -0.00000   0.00000  -0.00000   2.05127
   R30        2.63349   0.00001   0.00001   0.00001   0.00001   2.63351
   R31        2.05211  -0.00000  -0.00000  -0.00000  -0.00000   2.05211
   R32        2.05247   0.00000  -0.00000   0.00000   0.00000   2.05247
   R33        2.65720  -0.00000   0.00003   0.00001   0.00004   2.65724
   R34        2.65692  -0.00001  -0.00002  -0.00002  -0.00004   2.65688
   R35        2.63846  -0.00001  -0.00003  -0.00002  -0.00005   2.63840
   R36        2.84382  -0.00000  -0.00002   0.00001  -0.00002   2.84381
   R37        2.62749   0.00001   0.00003   0.00002   0.00005   2.62753
   R38        2.85076  -0.00001  -0.00000  -0.00001  -0.00001   2.85076
   R39        2.63110   0.00001   0.00003   0.00002   0.00005   2.63114
   R40        2.05472  -0.00000   0.00000   0.00000   0.00000   2.05472
   R41        2.63826  -0.00001  -0.00003  -0.00002  -0.00005   2.63821
   R42        2.05453   0.00000  -0.00000  -0.00000  -0.00000   2.05453
   R43        2.84770  -0.00000   0.00000   0.00000   0.00001   2.84771
   R44        2.06831  -0.00000  -0.00001  -0.00000  -0.00001   2.06830
   R45        2.06973   0.00000   0.00000   0.00000   0.00000   2.06973
   R46        2.06344   0.00000  -0.00000   0.00000  -0.00000   2.06344
   R47        2.11273  -0.00003  -0.00000   0.00000  -0.00000   2.11273
   R48        2.07491   0.00000  -0.00000   0.00000  -0.00000   2.07491
   R49        2.06703   0.00000  -0.00000   0.00000  -0.00000   2.06703
   R50        3.61210  -0.00000  -0.00005  -0.00017  -0.00023   3.61187
   R51        2.06543  -0.00000  -0.00001  -0.00001  -0.00002   2.06541
   R52        2.07021  -0.00000  -0.00001  -0.00001  -0.00001   2.07020
   R53        2.06569   0.00000   0.00001   0.00001   0.00002   2.06571
   R54        2.05872   0.00000  -0.00002  -0.00000  -0.00002   2.05869
   R55        2.08310  -0.00000  -0.00002   0.00002  -0.00000   2.08310
   R56        2.05929  -0.00000   0.00002  -0.00001   0.00001   2.05931
   R57        2.05884   0.00000  -0.00000  -0.00000  -0.00000   2.05883
   R58        2.06299  -0.00000  -0.00000  -0.00000  -0.00000   2.06299
   R59        2.06092   0.00000  -0.00000   0.00000   0.00000   2.06092
   R60        1.81846  -0.00001  -0.00001  -0.00001  -0.00001   1.81844
    A1        1.88138   0.00000  -0.00002   0.00001  -0.00001   1.88136
    A2        2.20862   0.00001   0.00000   0.00000   0.00000   2.20862
    A3        2.19318  -0.00001   0.00002  -0.00001   0.00001   2.19319
    A4        1.86887  -0.00000  -0.00000   0.00000  -0.00000   1.86887
    A5        2.25378   0.00001  -0.00001   0.00000  -0.00001   2.25377
    A6        2.15491  -0.00001   0.00001   0.00001   0.00002   2.15492
    A7        1.86020  -0.00000  -0.00002   0.00000  -0.00002   1.86018
    A8        2.24242   0.00001  -0.00011   0.00001  -0.00010   2.24232
    A9        2.12355  -0.00001   0.00000  -0.00000   0.00000   2.12356
   A10        1.90770  -0.00000   0.00002  -0.00001   0.00001   1.90771
   A11        2.19977  -0.00000   0.00003  -0.00001   0.00001   2.19979
   A12        2.17196   0.00001  -0.00007   0.00002  -0.00005   2.17191
   A13        1.90542   0.00001   0.00002   0.00000   0.00002   1.90544
   A14        2.14587  -0.00001   0.00000  -0.00001  -0.00001   2.14586
   A15        2.13938   0.00000   0.00006  -0.00000   0.00006   2.13945
   A16        2.00192  -0.00001  -0.00005  -0.00000  -0.00006   2.00186
   A17        2.16819   0.00001   0.00001   0.00000   0.00002   2.16820
   A18        2.11283   0.00000   0.00004  -0.00000   0.00004   2.11287
   A19        2.07395   0.00000  -0.00005   0.00000  -0.00005   2.07390
   A20        2.04048   0.00001  -0.00001   0.00003   0.00002   2.04050
   A21        2.16875  -0.00001   0.00006  -0.00003   0.00003   2.16878
   A22        2.08596  -0.00000  -0.00001   0.00000  -0.00001   2.08595
   A23        2.09506  -0.00000   0.00001  -0.00001  -0.00001   2.09505
   A24        2.10212   0.00000   0.00001   0.00001   0.00001   2.10213
   A25        2.10080   0.00000   0.00002   0.00000   0.00003   2.10083
   A26        2.08886   0.00000  -0.00002   0.00001  -0.00002   2.08885
   A27        2.09352  -0.00000   0.00000  -0.00001  -0.00001   2.09351
   A28        2.09182  -0.00001  -0.00001  -0.00001  -0.00002   2.09180
   A29        2.09374  -0.00000   0.00003  -0.00001   0.00003   2.09377
   A30        2.09763   0.00001  -0.00002   0.00001  -0.00001   2.09761
   A31        2.10101   0.00000   0.00001  -0.00000   0.00001   2.10102
   A32        2.09309  -0.00001   0.00002  -0.00001   0.00000   2.09309
   A33        2.08908   0.00001  -0.00002   0.00001  -0.00001   2.08907
   A34        2.10724  -0.00000  -0.00004   0.00003  -0.00001   2.10723
   A35        2.06764   0.00001   0.00005  -0.00003   0.00002   2.06766
   A36        2.10814  -0.00000  -0.00001  -0.00000  -0.00001   2.10813
   A37        2.08982   0.00001   0.00000   0.00001   0.00001   2.08983
   A38        2.09195  -0.00001  -0.00000  -0.00001  -0.00001   2.09194
   A39        2.10141   0.00000  -0.00000   0.00001   0.00001   2.10141
   A40        2.07550   0.00000   0.00001  -0.00000   0.00001   2.07551
   A41        2.01459   0.00001   0.00003   0.00001   0.00004   2.01463
   A42        2.19307  -0.00001  -0.00005  -0.00001  -0.00006   2.19302
   A43        2.09089  -0.00000   0.00000  -0.00000   0.00000   2.09089
   A44        2.09341  -0.00000   0.00001  -0.00001   0.00000   2.09342
   A45        2.09888   0.00000  -0.00001   0.00001  -0.00001   2.09887
   A46        2.10390   0.00000  -0.00001   0.00000  -0.00000   2.10390
   A47        2.08791   0.00000   0.00001   0.00000   0.00001   2.08792
   A48        2.09136  -0.00001  -0.00000  -0.00001  -0.00001   2.09135
   A49        2.09808  -0.00001   0.00000  -0.00001  -0.00001   2.09807
   A50        2.09054   0.00000  -0.00000   0.00001   0.00000   2.09054
   A51        2.09456   0.00000   0.00000   0.00000   0.00000   2.09457
   A52        2.08135   0.00000   0.00001  -0.00001  -0.00000   2.08134
   A53        2.07841   0.00000  -0.00002   0.00001  -0.00000   2.07840
   A54        2.12304  -0.00001   0.00001  -0.00000   0.00001   2.12305
   A55        2.05113   0.00001   0.00001  -0.00000   0.00001   2.05114
   A56        2.12086  -0.00001  -0.00005  -0.00001  -0.00006   2.12080
   A57        2.11118   0.00000   0.00004   0.00001   0.00005   2.11123
   A58        2.06837   0.00000  -0.00002   0.00001  -0.00002   2.06836
   A59        2.11008   0.00000   0.00003   0.00001   0.00003   2.11012
   A60        2.10471  -0.00000  -0.00001  -0.00001  -0.00002   2.10470
   A61        2.13344   0.00000  -0.00002   0.00000  -0.00001   2.13342
   A62        2.06775  -0.00000   0.00002   0.00000   0.00002   2.06777
   A63        2.08199  -0.00000   0.00000  -0.00000  -0.00000   2.08198
   A64        2.11907  -0.00000   0.00001  -0.00000   0.00001   2.11907
   A65        2.08000   0.00000  -0.00000  -0.00000  -0.00001   2.07999
   A66        2.08412  -0.00000  -0.00001   0.00000  -0.00000   2.08412
   A67        2.07130  -0.00000   0.00001  -0.00000   0.00001   2.07130
   A68        2.10608  -0.00000  -0.00006  -0.00004  -0.00010   2.10598
   A69        2.10562   0.00001   0.00005   0.00005   0.00010   2.10571
   A70        1.94678  -0.00000   0.00001  -0.00000   0.00001   1.94679
   A71        1.94289   0.00000  -0.00002   0.00001  -0.00001   1.94288
   A72        1.93592   0.00000  -0.00002   0.00000  -0.00002   1.93591
   A73        1.86695  -0.00000   0.00001  -0.00000   0.00001   1.86695
   A74        1.88650  -0.00000   0.00001   0.00000   0.00001   1.88652
   A75        1.88175  -0.00000   0.00000  -0.00001  -0.00001   1.88174
   A76        1.97034  -0.00001   0.00003   0.00001   0.00004   1.97038
   A77        1.91855  -0.00000   0.00002  -0.00002  -0.00001   1.91855
   A78        1.91777   0.00000   0.00004  -0.00000   0.00004   1.91781
   A79        1.88467  -0.00000  -0.00005   0.00005  -0.00000   1.88467
   A80        1.90988   0.00001  -0.00005  -0.00001  -0.00006   1.90983
   A81        1.85905  -0.00000  -0.00000  -0.00002  -0.00002   1.85902
   A82        1.94456  -0.00000   0.00001   0.00001   0.00002   1.94458
   A83        1.93031   0.00000   0.00002   0.00002   0.00003   1.93034
   A84        1.94347  -0.00000  -0.00001  -0.00002  -0.00003   1.94344
   A85        1.87773   0.00000   0.00005   0.00005   0.00010   1.87783
   A86        1.88977   0.00000  -0.00000  -0.00000  -0.00001   1.88977
   A87        1.87523  -0.00000  -0.00006  -0.00005  -0.00012   1.87512
   A88        1.90609   0.00000   0.00001   0.00002   0.00003   1.90613
   A89        1.80258   0.00002   0.00005   0.00000   0.00005   1.80263
   A90        1.90723   0.00001   0.00000  -0.00000  -0.00000   1.90723
   A91        1.95703  -0.00002   0.00005  -0.00003   0.00002   1.95704
   A92        1.92691  -0.00000  -0.00004   0.00001  -0.00004   1.92688
   A93        1.95923  -0.00000  -0.00006   0.00001  -0.00006   1.95917
   A94        1.90039  -0.00000   0.00000   0.00000   0.00000   1.90039
   A95        1.90448   0.00001  -0.00000  -0.00001  -0.00001   1.90446
   A96        1.91456   0.00000  -0.00004   0.00002  -0.00003   1.91453
   A97        1.91857  -0.00000   0.00006  -0.00002   0.00004   1.91861
   A98        1.91867  -0.00000   0.00001  -0.00001  -0.00000   1.91867
   A99        1.90709  -0.00000  -0.00003   0.00003  -0.00000   1.90709
   A100       1.63231  -0.00001   0.00095   0.00037   0.00131   1.63362
   A101       3.10553  -0.00003   0.00001   0.00012   0.00012   3.10566
   A102       3.13406  -0.00001  -0.00006   0.00024   0.00017   3.13424
    D1       -0.04748   0.00001  -0.00005   0.00007   0.00001  -0.04747
    D2       -3.09911   0.00000   0.00026   0.00012   0.00038  -3.09874
    D3        3.08960   0.00000   0.00017   0.00001   0.00018   3.08978
    D4        0.03797  -0.00000   0.00048   0.00006   0.00055   0.03851
    D5        0.04354  -0.00001   0.00004  -0.00003   0.00001   0.04355
    D6        2.74499  -0.00000   0.00026  -0.00006   0.00019   2.74518
    D7       -3.09359  -0.00000  -0.00018   0.00002  -0.00016  -3.09375
    D8       -0.39214   0.00001   0.00003  -0.00001   0.00003  -0.39211
    D9       -1.27934   0.00001  -0.00024   0.00002  -0.00022  -1.27955
   D10        1.89177   0.00002  -0.00029   0.00011  -0.00018   1.89158
   D11        1.85697   0.00000   0.00003  -0.00005  -0.00002   1.85695
   D12       -1.25511   0.00001  -0.00003   0.00004   0.00001  -1.25510
   D13       -0.00608  -0.00000  -0.00002   0.00005   0.00004  -0.00605
   D14        2.77721  -0.00000  -0.00038   0.00008  -0.00031   2.77690
   D15       -3.03516  -0.00000  -0.00002  -0.00002  -0.00004  -3.03520
   D16       -0.25187  -0.00001  -0.00039   0.00001  -0.00038  -0.25225
   D17       -0.02289   0.00001  -0.00002  -0.00001  -0.00003  -0.02292
   D18       -2.72630   0.00000  -0.00021   0.00002  -0.00019  -2.72649
   D19        3.01411   0.00001  -0.00001   0.00005   0.00004   3.01415
   D20        0.31070   0.00000  -0.00021   0.00008  -0.00012   0.31058
   D21       -1.48662   0.00000   0.00032   0.00015   0.00047  -1.48614
   D22        1.63556   0.00000   0.00028   0.00012   0.00040   1.63596
   D23        1.78400  -0.00000   0.00031   0.00007   0.00039   1.78438
   D24       -1.37702  -0.00000   0.00028   0.00004   0.00031  -1.37670
   D25        0.03311  -0.00000   0.00005  -0.00008  -0.00003   0.03308
   D26        3.08650  -0.00000  -0.00025  -0.00013  -0.00038   3.08611
   D27       -2.78006  -0.00000   0.00041  -0.00010   0.00031  -2.77975
   D28        0.27333  -0.00000   0.00011  -0.00015  -0.00004   0.27329
   D29       -1.22730   0.00000   0.00035   0.00001   0.00036  -1.22694
   D30        1.93827   0.00000   0.00035   0.00000   0.00035   1.93862
   D31        1.50833   0.00000  -0.00007   0.00003  -0.00004   1.50829
   D32       -1.60929   0.00000  -0.00007   0.00003  -0.00004  -1.60934
   D33       -0.21086  -0.00000  -0.00038  -0.00043  -0.00080  -0.21166
   D34        1.88331  -0.00000  -0.00030  -0.00046  -0.00076   1.88254
   D35       -2.31119   0.00000  -0.00036  -0.00043  -0.00079  -2.31198
   D36        3.03374  -0.00000  -0.00002  -0.00037  -0.00039   3.03334
   D37       -1.15529  -0.00000   0.00005  -0.00040  -0.00035  -1.15564
   D38        0.93340   0.00000  -0.00001  -0.00037  -0.00038   0.93302
   D39        2.77749   0.00000  -0.00026   0.00024  -0.00002   2.77748
   D40       -1.42037  -0.00001  -0.00017   0.00022   0.00005  -1.42033
   D41        0.66803  -0.00000  -0.00022   0.00022   0.00001   0.66804
   D42       -0.86200   0.00001  -0.00003   0.00021   0.00018  -0.86182
   D43        1.22332  -0.00000   0.00006   0.00018   0.00024   1.22356
   D44       -2.97146   0.00001   0.00001   0.00019   0.00020  -2.97126
   D45       -3.11820   0.00000  -0.00003   0.00002  -0.00001  -3.11821
   D46        0.02754   0.00000  -0.00002   0.00005   0.00002   0.02757
   D47        0.00025   0.00000  -0.00002   0.00003   0.00000   0.00025
   D48       -3.13719   0.00000  -0.00002   0.00005   0.00003  -3.13716
   D49        3.11572  -0.00000   0.00003  -0.00002   0.00001   3.11573
   D50       -0.03649  -0.00000   0.00004  -0.00001   0.00003  -0.03646
   D51       -0.00044  -0.00000   0.00003  -0.00003  -0.00000  -0.00045
   D52        3.13053  -0.00000   0.00004  -0.00002   0.00002   3.13055
   D53        0.00147   0.00000   0.00000  -0.00000   0.00000   0.00147
   D54       -3.13786   0.00000  -0.00002   0.00005   0.00003  -3.13784
   D55        3.13858   0.00000   0.00000  -0.00003  -0.00003   3.13855
   D56       -0.00075   0.00000  -0.00002   0.00002  -0.00001  -0.00076
   D57       -0.00108   0.00000  -0.00001   0.00001   0.00000  -0.00108
   D58        3.13764   0.00000  -0.00003   0.00003   0.00000   3.13764
   D59       -3.13201   0.00000  -0.00002   0.00000  -0.00002  -3.13203
   D60        0.00671   0.00000  -0.00004   0.00002  -0.00002   0.00669
   D61       -0.00301  -0.00000   0.00001  -0.00002  -0.00000  -0.00301
   D62        3.14068   0.00000   0.00001   0.00002   0.00003   3.14071
   D63        3.13631  -0.00000   0.00003  -0.00006  -0.00003   3.13629
   D64       -0.00318  -0.00000   0.00003  -0.00003   0.00000  -0.00317
   D65        0.00281  -0.00000  -0.00001   0.00001   0.00000   0.00281
   D66       -3.14089  -0.00000  -0.00000  -0.00003  -0.00003  -3.14092
   D67       -3.13591  -0.00000   0.00001  -0.00000   0.00000  -3.13591
   D68        0.00359  -0.00000   0.00001  -0.00004  -0.00003   0.00356
   D69        3.12985   0.00000  -0.00004  -0.00001  -0.00004   3.12981
   D70       -0.00778  -0.00000  -0.00001  -0.00002  -0.00003  -0.00780
   D71        0.00813   0.00000   0.00000   0.00003   0.00003   0.00816
   D72       -3.12950   0.00000   0.00003   0.00002   0.00005  -3.12945
   D73       -3.13078  -0.00000   0.00003  -0.00000   0.00002  -3.13076
   D74        0.00446   0.00000  -0.00002   0.00001  -0.00001   0.00445
   D75       -0.00862  -0.00000  -0.00001  -0.00004  -0.00005  -0.00867
   D76        3.12662   0.00000  -0.00006  -0.00003  -0.00009   3.12653
   D77       -0.00159  -0.00000   0.00000  -0.00000   0.00000  -0.00159
   D78        3.14139   0.00000   0.00002  -0.00000   0.00001   3.14140
   D79        3.13601   0.00000  -0.00003   0.00001  -0.00001   3.13600
   D80       -0.00420   0.00000  -0.00001   0.00001   0.00000  -0.00420
   D81        0.00266   0.00000   0.00001   0.00002   0.00003   0.00269
   D82        3.13897   0.00000  -0.00002   0.00002   0.00000   3.13897
   D83       -3.13188  -0.00000   0.00007   0.00001   0.00007  -3.13180
   D84        0.00443  -0.00000   0.00004   0.00001   0.00005   0.00448
   D85       -0.00431  -0.00000   0.00000  -0.00002  -0.00002  -0.00432
   D86        3.14115   0.00000   0.00003  -0.00000   0.00003   3.14118
   D87        3.13590  -0.00000  -0.00001  -0.00002  -0.00003   3.13587
   D88       -0.00183  -0.00000   0.00001   0.00000   0.00002  -0.00181
   D89        0.00377   0.00000  -0.00001   0.00001   0.00000   0.00377
   D90        3.14148  -0.00000  -0.00004  -0.00001  -0.00005   3.14144
   D91       -3.13253   0.00000   0.00002   0.00001   0.00003  -3.13250
   D92        0.00519  -0.00000  -0.00000  -0.00001  -0.00002   0.00517
   D93       -3.10811   0.00001  -0.00010   0.00011   0.00001  -3.10810
   D94        0.04003   0.00001  -0.00007   0.00003  -0.00004   0.03999
   D95        0.00319   0.00001  -0.00004   0.00002  -0.00002   0.00317
   D96       -3.13186   0.00001  -0.00001  -0.00006  -0.00007  -3.13193
   D97        3.11016  -0.00001   0.00007  -0.00009  -0.00002   3.11014
   D98       -0.02542  -0.00001   0.00010  -0.00005   0.00005  -0.02537
   D99       -0.00119  -0.00000   0.00001   0.00000   0.00002  -0.00117
   D100      -3.13676  -0.00000   0.00004   0.00004   0.00008  -3.13668
   D101       0.00082  -0.00001   0.00003  -0.00004  -0.00001   0.00081
   D102       3.13828  -0.00000   0.00001  -0.00004  -0.00003   3.13825
   D103       3.13590  -0.00001   0.00000   0.00004   0.00004   3.13594
   D104      -0.00983  -0.00000  -0.00002   0.00004   0.00002  -0.00980
   D105      -0.58921   0.00001  -0.00005   0.00011   0.00006  -0.58914
   D106       1.51624   0.00001  -0.00007   0.00016   0.00009   1.51633
   D107      -2.72645   0.00000  -0.00004   0.00012   0.00008  -2.72637
   D108       2.55916   0.00002  -0.00002   0.00003   0.00001   2.55917
   D109      -1.61858   0.00001  -0.00005   0.00008   0.00003  -1.61855
   D110       0.42191   0.00000  -0.00001   0.00004   0.00003   0.42194
   D111      -0.00491  -0.00000   0.00002  -0.00001   0.00002  -0.00490
   D112       3.13601   0.00000   0.00000   0.00003   0.00003   3.13604
   D113       3.13068  -0.00000  -0.00001  -0.00004  -0.00005   3.13063
   D114      -0.01158  -0.00000  -0.00003  -0.00001  -0.00003  -0.01161
   D115      -0.88447  -0.00000   0.00027   0.00012   0.00040  -0.88408
   D116       1.19941  -0.00000   0.00028   0.00013   0.00041   1.19982
   D117      -2.98844  -0.00000   0.00026   0.00012   0.00038  -2.98806
   D118       2.26326   0.00000   0.00030   0.00016   0.00046   2.26372
   D119      -1.93604   0.00000   0.00031   0.00016   0.00047  -1.93557
   D120       0.15929   0.00000   0.00029   0.00016   0.00045   0.15974
   D121      -0.00667   0.00000   0.00001   0.00003   0.00004  -0.00663
   D122       3.11390   0.00000   0.00006   0.00007   0.00013   3.11403
   D123       3.13909  -0.00000   0.00003   0.00003   0.00006   3.13915
   D124      -0.02352  -0.00000   0.00008   0.00007   0.00015  -0.02338
   D125       0.00875   0.00000  -0.00003  -0.00001  -0.00004   0.00870
   D126      -3.11183   0.00000  -0.00009  -0.00004  -0.00013  -3.11196
   D127      -3.13218  -0.00000  -0.00001  -0.00004  -0.00006  -3.13223
   D128       0.03044  -0.00000  -0.00007  -0.00008  -0.00014   0.03029
   D129       2.72543   0.00000   0.00255   0.00206   0.00461   2.73004
   D130      -1.47015   0.00001   0.00264   0.00214   0.00478  -1.46537
   D131       0.61362   0.00000   0.00256   0.00207   0.00463   0.61825
   D132      -0.43760   0.00001   0.00261   0.00209   0.00470  -0.43291
   D133       1.65001   0.00001   0.00269   0.00217   0.00487   1.65487
   D134      -2.54942   0.00001   0.00261   0.00210   0.00472  -2.54470
   D135      -2.40951  -0.00002  -0.00001  -0.00026  -0.00027  -2.40978
   D136       1.76283   0.00001  -0.00001  -0.00036  -0.00037   1.76246
   D137      -0.26350  -0.00000   0.00006  -0.00037  -0.00031  -0.26381
         Item               Value     Threshold  Converged?
 Maximum Force            0.000035     0.000450     YES
 RMS     Force            0.000007     0.000300     YES
 Maximum Displacement     0.008567     0.001800     NO 
 RMS     Displacement     0.000957     0.001200     YES
 Predicted change in Energy=-7.266067D-08
 GradGradGradGradGradGradGradGradGradGradGradGradGradGradGradGradGradGrad

 Stoichiometry    C26H28N2O
 Framework group  C1[X(C26H28N2O)]
 Deg. of freedom   165
 Full point group                 C1      NOp   1
 Largest Abelian subgroup         C1      NOp   1
 Largest concise Abelian subgroup C1      NOp   1
                         Standard orientation:                         
 ---------------------------------------------------------------------
 Center     Atomic      Atomic             Coordinates (Angstroms)
 Number     Number       Type             X           Y           Z
 ---------------------------------------------------------------------
      1          6           0       -1.080729   -0.009473   -0.349977
      2          6           0        1.018452   -0.720202   -0.371992
      3          6           0        1.031418    0.611667   -0.640797
      4          7           0       -0.290999    1.026768   -0.647209
      5          7           0       -0.303767   -1.089186   -0.212450
      6          6           0        2.142552    1.568540   -0.484143
      7          6           0        2.479527    1.862142    0.843859
      8          6           0        2.809092    2.175880   -1.545779
      9          6           0        3.497905    2.777011    1.090849
     10          1           0        1.911770    1.339809    1.629129
     11          6           0        3.826122    3.089743   -1.284290
     12          1           0        2.541239    1.928297   -2.569066
     13          6           0        4.167105    3.389506    0.032330
     14          1           0        3.772762    3.012160    2.114519
     15          1           0        4.352817    3.564539   -2.106069
     16          1           0        4.960453    4.103251    0.233405
     17          6           0        2.153185   -1.632909   -0.130248
     18          6           0        2.824827   -2.233329   -1.195623
     19          6           0        2.554129   -1.862980    1.189575
     20          6           0        3.900718   -3.079234   -0.944527
     21          1           0        2.507697   -2.035174   -2.215470
     22          6           0        3.630689   -2.711173    1.427381
     23          1           0        1.972277   -1.333789    1.959282
     24          6           0        4.300851   -3.319221    0.367542
     25          1           0        4.425541   -3.548273   -1.770871
     26          1           0        3.953340   -2.896055    2.447655
     27          1           0        5.140458   -3.979864    0.563178
     28          6           0       -2.544721    0.020357   -0.193254
     29          6           0       -3.100928    0.611018    0.955229
     30          6           0       -3.349952   -0.575182   -1.179993
     31          6           0       -4.490647    0.583023    1.086480
     32          6           0       -4.728848   -0.573600   -1.001270
     33          6           0       -5.315344   -0.002838    0.129791
     34          1           0       -4.937048    1.032524    1.970177
     35          1           0       -5.362144   -1.026543   -1.760086
     36          6           0       -2.735042   -1.209711   -2.402696
     37          1           0       -2.027098   -0.534227   -2.893061
     38          1           0       -2.182283   -2.119174   -2.144017
     39          1           0       -3.503548   -1.481145   -3.129348
     40          6           0       -2.237083    1.258511    2.003647
     41          1           0       -1.249273    0.749914    2.128159
     42          1           0       -2.047500    2.306680    1.737194
     43          1           0       -2.762899    1.271711    2.962708
     44          6           0       -6.809096   -0.044349    0.324368
     45          1           0       -7.333431   -0.137802   -0.630053
     46          1           0       -7.093439   -0.902060    0.943724
     47          1           0       -7.170153    0.856692    0.827050
     48          6           0       -0.704671   -2.262514    0.556169
     49          1           0       -0.116021   -3.120617    0.233719
     50          1           0       -0.481112   -1.972670    1.595949
     51          1           0       -1.766665   -2.449759    0.399209
     52          6           0       -0.718741    2.400637   -0.830984
     53          1           0       -1.805607    2.425010   -0.902472
     54          1           0       -0.388590    2.995170    0.023011
     55          1           0       -0.277038    2.804256   -1.742785
     56          8           0        0.444215   -0.124594    2.271272
     57          1           0        0.450516   -0.087090    3.232800
 ---------------------------------------------------------------------
 Rotational constants (GHZ):      0.2739306      0.1146154      0.0972850
 Standard basis: 6-31G(d,p) (6D, 7F)
 There are   575 symmetry adapted cartesian basis functions of A   symmetry.
 There are   575 symmetry adapted basis functions of A   symmetry.
   575 basis functions,  1008 primitive gaussians,   575 cartesian basis functions
   103 alpha electrons      103 beta electrons
       nuclear repulsion energy      2774.9264752909 Hartrees.
 NAtoms=   57 NActive=   57 NUniq=   57 SFac= 1.00D+00 NAtFMM=   60 NAOKFM=F Big=F
 Integral buffers will be    131072 words long.
 Raffenetti 2 integral format.
 Two-electron integral symmetry is turned on.
 Nuclear repulsion after empirical dispersion term =     2774.8718883401 Hartrees.
 One-electron integrals computed using PRISM.
 NBasis=   575 RedAO= T EigKep=  2.89D-04  NBF=   575
 NBsUse=   575 1.00D-06 EigRej= -1.00D+00 NBFU=   575
 Initial guess from the checkpoint file:  "c2im-oh-opt-wb97xd.chk"
 B after Tr=    -0.000000   -0.000000    0.000000
         Rot=    1.000000   -0.000004    0.000006   -0.000007 Ang=  -0.00 deg.
 Requested convergence on RMS density matrix=1.00D-08 within 128 cycles.
 Requested convergence on MAX density matrix=1.00D-06.
 Requested convergence on             energy=1.00D-06.
 No special actions if energy rises.
 SCF Done:  E(RwB97XD) =  -1191.98330256     A.U. after    7 cycles
            NFock=  7  Conv=0.58D-08     -V/T= 2.0094
 Calling FoFJK, ICntrl=      2127 FMM=F ISym2X=0 I1Cent= 0 IOpClX= 0 NMat=1 NMatS=1 NMatT=0.
 ***** Axes restored to original set *****
 -------------------------------------------------------------------
 Center     Atomic                   Forces (Hartrees/Bohr)
 Number     Number              X              Y              Z
 -------------------------------------------------------------------
      1        6          -0.000004571   -0.000014258   -0.000041637
      2        6           0.000019644    0.000029968   -0.000003056
      3        6           0.000034073   -0.000040463    0.000013916
      4        7          -0.000020900    0.000026674    0.000027985
      5        7          -0.000024142   -0.000013584    0.000038582
      6        6          -0.000002932    0.000008809   -0.000007205
      7        6          -0.000013231   -0.000023407    0.000007268
      8        6          -0.000014880   -0.000006704    0.000007678
      9        6          -0.000021251   -0.000010088    0.000021536
     10        1           0.000021920    0.000026698   -0.000019539
     11        6           0.000020175    0.000016976    0.000018963
     12        1           0.000001216   -0.000000589    0.000004800
     13        6           0.000000055    0.000002459   -0.000017642
     14        1           0.000005115   -0.000001938    0.000003694
     15        1          -0.000005870    0.000001718    0.000003027
     16        1          -0.000002064   -0.000001015    0.000012725
     17        6          -0.000005213   -0.000010311    0.000002481
     18        6           0.000015272   -0.000004961   -0.000000090
     19        6          -0.000001242    0.000008515   -0.000028541
     20        6          -0.000002923    0.000001246    0.000000923
     21        1          -0.000002581    0.000004658   -0.000001613
     22        6           0.000001380   -0.000002285    0.000001566
     23        1          -0.000008069   -0.000000406    0.000010744
     24        6           0.000005284   -0.000004287   -0.000002471
     25        1          -0.000000665    0.000005296   -0.000006098
     26        1           0.000001199   -0.000003170   -0.000002482
     27        1           0.000000256   -0.000000351   -0.000001608
     28        6           0.000009887    0.000001456    0.000001813
     29        6          -0.000004751   -0.000001234   -0.000011532
     30        6           0.000004195    0.000004987    0.000007335
     31        6           0.000012168   -0.000007922    0.000007627
     32        6          -0.000004286    0.000012329   -0.000003771
     33        6          -0.000005673   -0.000009914   -0.000012957
     34        1          -0.000000859   -0.000003537   -0.000000033
     35        1           0.000000622   -0.000001338   -0.000001955
     36        6          -0.000002593    0.000009364    0.000005684
     37        1           0.000000654    0.000002742   -0.000002390
     38        1           0.000002822   -0.000000473   -0.000005105
     39        1           0.000001576    0.000000359   -0.000004606
     40        6           0.000029609   -0.000012578    0.000010093
     41        1          -0.000021896    0.000010221    0.000019090
     42        1          -0.000009168    0.000003895    0.000001860
     43        1          -0.000007962   -0.000005755   -0.000002321
     44        6          -0.000000788   -0.000007641   -0.000005234
     45        1           0.000002486   -0.000003874   -0.000001367
     46        1           0.000000225    0.000005410    0.000004325
     47        1          -0.000001470    0.000001968   -0.000003456
     48        6          -0.000038821    0.000036098   -0.000028329
     49        1           0.000018594   -0.000005121    0.000005975
     50        1           0.000011809   -0.000013944   -0.000004152
     51        1           0.000008508   -0.000002038   -0.000001553
     52        6           0.000009270   -0.000013899    0.000006734
     53        1          -0.000003011    0.000002161    0.000003015
     54        1          -0.000005265    0.000003370   -0.000001102
     55        1          -0.000005363    0.000003121   -0.000000582
     56        8           0.000021895   -0.000018027   -0.000026286
     57        1          -0.000017475    0.000014616   -0.000000724
 -------------------------------------------------------------------
 Cartesian Forces:  Max     0.000041637 RMS     0.000012855

 GradGradGradGradGradGradGradGradGradGradGradGradGradGradGradGradGradGrad
 Berny optimization.
 Using GEDIIS/GDIIS optimizer.
 FormGI is forming the generalized inverse of G from B-inverse, IUseBI=4.
 Internal  Forces:  Max     0.000045636 RMS     0.000008209
 Search for a local minimum.
 Step number  34 out of a maximum of  309
 All quantities printed in internal units (Hartrees-Bohrs-Radians)
 Mixed Optimization -- En-DIIS/RFO-DIIS
 Swapping is turned off.
 Update second derivatives using D2CorX and points   20   21   22   23   24
                                                     25   26   27   28   29
                                                     30   31   32   33   34
 DE= -1.18D-07 DEPred=-7.27D-08 R= 1.62D+00
 Trust test= 1.62D+00 RLast= 1.19D-02 DXMaxT set to 8.20D-01
 ITU=  0  0  0  0  0  0  1  1  1  1  1  1  1  1  1  1  0  1  0 -1
 ITU=  0  0 -1  1  0  1 -1  1  1  1  0  0 -1  0
     Eigenvalues ---    0.00041   0.00206   0.00417   0.00574   0.00664
     Eigenvalues ---    0.00729   0.00824   0.01292   0.01451   0.01461
     Eigenvalues ---    0.01522   0.01561   0.01595   0.01784   0.01830
     Eigenvalues ---    0.01855   0.01915   0.02039   0.02082   0.02133
     Eigenvalues ---    0.02136   0.02143   0.02152   0.02172   0.02174
     Eigenvalues ---    0.02177   0.02179   0.02189   0.02193   0.02195
     Eigenvalues ---    0.02199   0.02200   0.02204   0.02208   0.02219
     Eigenvalues ---    0.02223   0.02241   0.03053   0.03133   0.03474
     Eigenvalues ---    0.04026   0.04583   0.05124   0.05880   0.06335
     Eigenvalues ---    0.07098   0.07103   0.07145   0.07207   0.07376
     Eigenvalues ---    0.07663   0.07724   0.07965   0.08361   0.09600
     Eigenvalues ---    0.10972   0.12108   0.13893   0.15149   0.15715
     Eigenvalues ---    0.15889   0.15975   0.15991   0.15996   0.15998
     Eigenvalues ---    0.16000   0.16000   0.16000   0.16001   0.16001
     Eigenvalues ---    0.16003   0.16004   0.16013   0.16013   0.16027
     Eigenvalues ---    0.16031   0.16047   0.16134   0.16211   0.16297
     Eigenvalues ---    0.16663   0.18244   0.19633   0.21959   0.21988
     Eigenvalues ---    0.22010   0.22037   0.22290   0.22386   0.23244
     Eigenvalues ---    0.23381   0.23470   0.23709   0.23823   0.24572
     Eigenvalues ---    0.24773   0.24895   0.24987   0.25169   0.25487
     Eigenvalues ---    0.26442   0.26975   0.29490   0.30188   0.31574
     Eigenvalues ---    0.31875   0.32119   0.33340   0.34178   0.34224
     Eigenvalues ---    0.34267   0.34292   0.34516   0.34576   0.34660
     Eigenvalues ---    0.34696   0.34719   0.34797   0.34918   0.34929
     Eigenvalues ---    0.35064   0.35089   0.35211   0.35225   0.35271
     Eigenvalues ---    0.35372   0.35421   0.35438   0.35441   0.35455
     Eigenvalues ---    0.35461   0.35462   0.35467   0.35904   0.36250
     Eigenvalues ---    0.36562   0.37174   0.39985   0.41147   0.41987
     Eigenvalues ---    0.42336   0.42361   0.42505   0.42946   0.43004
     Eigenvalues ---    0.44493   0.45479   0.45673   0.46144   0.46251
     Eigenvalues ---    0.46343   0.46615   0.46680   0.47008   0.47103
     Eigenvalues ---    0.47238   0.47402   0.47542   0.47804   0.54010
     Eigenvalues ---    0.55886   0.56789   0.61299   0.79911   3.78114
 En-DIIS/RFO-DIIS IScMMF=        0 using points:    34   33   32   31   30
 RFO step:  Lambda=-2.87159020D-08.
 DidBck=F Rises=F RFO-DIIS coefs:    1.86921   -0.34758   -1.36206    0.63468    0.20574
 Iteration  1 RMS(Cart)=  0.00140200 RMS(Int)=  0.00000459
 Iteration  2 RMS(Cart)=  0.00000475 RMS(Int)=  0.00000001
 Iteration  3 RMS(Cart)=  0.00000000 RMS(Int)=  0.00000001
 Variable       Old X    -DE/DX   Delta X   Delta X   Delta X     New X
                                 (Linear)    (Quad)   (Total)
    R1        2.52533  -0.00001   0.00002  -0.00002   0.00000   2.52533
    R2        2.52713  -0.00001   0.00000  -0.00001  -0.00000   2.52712
    R3        2.78292  -0.00001  -0.00001  -0.00001  -0.00002   2.78290
    R4        2.56773  -0.00002   0.00005  -0.00002   0.00003   2.56776
    R5        2.61156   0.00002  -0.00004   0.00002  -0.00002   2.61154
    R6        2.78957   0.00000  -0.00001   0.00000  -0.00001   2.78956
    R7        2.61926   0.00003   0.00003   0.00001   0.00003   2.61929
    R8        2.78679  -0.00000   0.00007  -0.00002   0.00004   2.78684
    R9        2.74125  -0.00001   0.00002  -0.00001   0.00001   2.74125
   R10        2.75680  -0.00002  -0.00005   0.00001  -0.00004   2.75675
   R11        2.64787  -0.00001   0.00000  -0.00001  -0.00001   2.64787
   R12        2.63223  -0.00001  -0.00002  -0.00000  -0.00002   2.63221
   R13        2.62875  -0.00001  -0.00000  -0.00001  -0.00001   2.62874
   R14        2.08027  -0.00004   0.00007  -0.00005   0.00002   2.08029
   R15        2.63064   0.00002   0.00002   0.00000   0.00002   2.63066
   R16        2.05291  -0.00000  -0.00000   0.00000  -0.00000   2.05290
   R17        2.63442   0.00001  -0.00001   0.00001   0.00000   2.63442
   R18        2.05167   0.00000   0.00001  -0.00000   0.00001   2.05168
   R19        2.63182  -0.00001   0.00000  -0.00001  -0.00000   2.63182
   R20        2.05117  -0.00000  -0.00000   0.00000  -0.00000   2.05116
   R21        2.05213  -0.00000  -0.00000  -0.00000  -0.00000   2.05213
   R22        2.63658   0.00000   0.00001  -0.00000   0.00001   2.63659
   R23        2.64266  -0.00001  -0.00002  -0.00000  -0.00003   2.64263
   R24        2.62947  -0.00000  -0.00000  -0.00000  -0.00000   2.62947
   R25        2.05270   0.00000   0.00000  -0.00000   0.00000   2.05270
   R26        2.62867   0.00001   0.00001   0.00000   0.00001   2.62867
   R27        2.07960   0.00001  -0.00000  -0.00000  -0.00001   2.07959
   R28        2.63156   0.00000  -0.00001   0.00001  -0.00000   2.63156
   R29        2.05127   0.00000   0.00000  -0.00000   0.00000   2.05127
   R30        2.63351   0.00000   0.00002  -0.00001   0.00002   2.63352
   R31        2.05211   0.00000  -0.00000   0.00000  -0.00000   2.05211
   R32        2.05247   0.00000   0.00000  -0.00000   0.00000   2.05247
   R33        2.65724  -0.00001   0.00004   0.00002   0.00006   2.65730
   R34        2.65688  -0.00001  -0.00005  -0.00002  -0.00007   2.65681
   R35        2.63840  -0.00001  -0.00005  -0.00002  -0.00008   2.63833
   R36        2.84381   0.00000  -0.00001   0.00001  -0.00000   2.84381
   R37        2.62753   0.00000   0.00005   0.00002   0.00007   2.62760
   R38        2.85076  -0.00000  -0.00001   0.00001  -0.00001   2.85075
   R39        2.63114   0.00001   0.00004   0.00003   0.00007   2.63121
   R40        2.05472  -0.00000   0.00000   0.00000   0.00001   2.05473
   R41        2.63821  -0.00001  -0.00006  -0.00002  -0.00008   2.63813
   R42        2.05453   0.00000  -0.00000  -0.00000  -0.00001   2.05452
   R43        2.84771  -0.00000   0.00001   0.00000   0.00001   2.84772
   R44        2.06830   0.00000  -0.00001   0.00000  -0.00001   2.06829
   R45        2.06973   0.00000   0.00001  -0.00000   0.00001   2.06974
   R46        2.06344   0.00000  -0.00000   0.00000   0.00000   2.06344
   R47        2.11273  -0.00002  -0.00004   0.00001  -0.00003   2.11270
   R48        2.07491   0.00000   0.00000   0.00000   0.00001   2.07492
   R49        2.06703   0.00000   0.00000  -0.00000   0.00000   2.06703
   R50        3.61187   0.00000  -0.00011  -0.00008  -0.00019   3.61169
   R51        2.06541  -0.00000  -0.00002  -0.00001  -0.00003   2.06538
   R52        2.07020  -0.00000  -0.00001  -0.00001  -0.00002   2.07017
   R53        2.06571   0.00000   0.00002   0.00002   0.00004   2.06575
   R54        2.05869   0.00001  -0.00002   0.00001  -0.00001   2.05869
   R55        2.08310  -0.00000  -0.00002   0.00001  -0.00001   2.08309
   R56        2.05931  -0.00001   0.00001  -0.00001   0.00000   2.05931
   R57        2.05883   0.00000  -0.00000   0.00000   0.00000   2.05883
   R58        2.06299  -0.00000  -0.00001  -0.00000  -0.00001   2.06298
   R59        2.06092   0.00000   0.00000   0.00000   0.00000   2.06092
   R60        1.81844   0.00000  -0.00002   0.00000  -0.00001   1.81843
    A1        1.88136   0.00000  -0.00002   0.00001  -0.00001   1.88136
    A2        2.20862   0.00002   0.00002  -0.00000   0.00002   2.20864
    A3        2.19319  -0.00002   0.00000  -0.00001  -0.00001   2.19318
    A4        1.86887  -0.00000   0.00001  -0.00001   0.00000   1.86887
    A5        2.25377   0.00001   0.00002  -0.00001   0.00001   2.25379
    A6        2.15492  -0.00001  -0.00002   0.00002   0.00000   2.15492
    A7        1.86018   0.00000  -0.00003   0.00001  -0.00002   1.86016
    A8        2.24232   0.00001  -0.00009   0.00000  -0.00009   2.24222
    A9        2.12356  -0.00001  -0.00002  -0.00002  -0.00004   2.12352
   A10        1.90771  -0.00001   0.00002  -0.00001   0.00001   1.90771
   A11        2.19979  -0.00001   0.00002  -0.00001   0.00001   2.19980
   A12        2.17191   0.00002  -0.00006   0.00003  -0.00003   2.17188
   A13        1.90544   0.00000   0.00003  -0.00001   0.00002   1.90546
   A14        2.14586  -0.00000  -0.00000   0.00001   0.00001   2.14588
   A15        2.13945  -0.00000   0.00007   0.00003   0.00010   2.13955
   A16        2.00186  -0.00001  -0.00008  -0.00002  -0.00010   2.00176
   A17        2.16820   0.00001   0.00003   0.00002   0.00006   2.16826
   A18        2.11287  -0.00000   0.00005  -0.00001   0.00004   2.11291
   A19        2.07390   0.00001  -0.00005   0.00002  -0.00004   2.07386
   A20        2.04050   0.00001   0.00002   0.00000   0.00002   2.04053
   A21        2.16878  -0.00002   0.00003  -0.00002   0.00001   2.16879
   A22        2.08595  -0.00000  -0.00001   0.00000  -0.00001   2.08594
   A23        2.09505  -0.00000  -0.00001   0.00000  -0.00001   2.09504
   A24        2.10213   0.00000   0.00002  -0.00001   0.00002   2.10215
   A25        2.10083  -0.00000   0.00003  -0.00001   0.00002   2.10084
   A26        2.08885   0.00001  -0.00001   0.00001   0.00000   2.08885
   A27        2.09351  -0.00000  -0.00002   0.00000  -0.00002   2.09349
   A28        2.09180  -0.00000  -0.00002   0.00000  -0.00002   2.09178
   A29        2.09377  -0.00000   0.00002  -0.00001   0.00001   2.09377
   A30        2.09761   0.00001   0.00000   0.00001   0.00001   2.09763
   A31        2.10102  -0.00000   0.00001  -0.00000   0.00001   2.10103
   A32        2.09309  -0.00001  -0.00002  -0.00001  -0.00002   2.09307
   A33        2.08907   0.00001   0.00001   0.00001   0.00001   2.08909
   A34        2.10723   0.00000  -0.00001  -0.00001  -0.00001   2.10721
   A35        2.06766  -0.00000   0.00002   0.00001   0.00003   2.06769
   A36        2.10813  -0.00000  -0.00002  -0.00000  -0.00002   2.10811
   A37        2.08983   0.00000   0.00002  -0.00000   0.00001   2.08984
   A38        2.09194  -0.00001  -0.00003   0.00000  -0.00003   2.09191
   A39        2.10141   0.00000   0.00002   0.00000   0.00002   2.10143
   A40        2.07551   0.00000   0.00001   0.00001   0.00002   2.07553
   A41        2.01463   0.00000   0.00008  -0.00005   0.00003   2.01466
   A42        2.19302  -0.00000  -0.00009   0.00004  -0.00005   2.19297
   A43        2.09089   0.00000   0.00000   0.00000   0.00001   2.09090
   A44        2.09342  -0.00000  -0.00001  -0.00001  -0.00002   2.09340
   A45        2.09887   0.00000   0.00001   0.00000   0.00001   2.09888
   A46        2.10390   0.00000   0.00000  -0.00001  -0.00000   2.10390
   A47        2.08792   0.00000   0.00002  -0.00000   0.00002   2.08794
   A48        2.09135  -0.00000  -0.00002   0.00001  -0.00001   2.09134
   A49        2.09807  -0.00000  -0.00002   0.00000  -0.00001   2.09806
   A50        2.09054   0.00000   0.00001   0.00000   0.00001   2.09055
   A51        2.09457   0.00000   0.00000  -0.00000   0.00000   2.09457
   A52        2.08134  -0.00001   0.00004  -0.00003   0.00002   2.08136
   A53        2.07840   0.00001  -0.00004   0.00002  -0.00002   2.07838
   A54        2.12305  -0.00000  -0.00001   0.00001   0.00000   2.12305
   A55        2.05114   0.00000   0.00001  -0.00001  -0.00000   2.05113
   A56        2.12080  -0.00001  -0.00001  -0.00001  -0.00002   2.12078
   A57        2.11123   0.00001   0.00001   0.00002   0.00002   2.11125
   A58        2.06836   0.00000   0.00000  -0.00000  -0.00000   2.06836
   A59        2.11012  -0.00000   0.00002   0.00001   0.00003   2.11015
   A60        2.10470  -0.00000  -0.00002  -0.00001  -0.00003   2.10467
   A61        2.13342  -0.00000  -0.00000   0.00000   0.00000   2.13343
   A62        2.06777   0.00000   0.00001   0.00001   0.00002   2.06779
   A63        2.08198  -0.00000  -0.00001  -0.00001  -0.00002   2.08197
   A64        2.11907  -0.00000   0.00000  -0.00000   0.00000   2.11907
   A65        2.07999   0.00000  -0.00000  -0.00001  -0.00001   2.07999
   A66        2.08412   0.00000  -0.00000   0.00001   0.00001   2.08412
   A67        2.07130  -0.00000  -0.00000   0.00000  -0.00000   2.07130
   A68        2.10598  -0.00000  -0.00009  -0.00006  -0.00015   2.10583
   A69        2.10571   0.00001   0.00010   0.00006   0.00015   2.10587
   A70        1.94679  -0.00000   0.00001   0.00001   0.00001   1.94680
   A71        1.94288   0.00000   0.00001  -0.00000   0.00000   1.94288
   A72        1.93591   0.00000  -0.00002   0.00001  -0.00000   1.93591
   A73        1.86695  -0.00000   0.00000  -0.00000   0.00000   1.86696
   A74        1.88652  -0.00000   0.00001  -0.00001   0.00000   1.88652
   A75        1.88174  -0.00000  -0.00001  -0.00001  -0.00002   1.88173
   A76        1.97038  -0.00001   0.00009   0.00000   0.00009   1.97048
   A77        1.91855  -0.00000  -0.00002  -0.00001  -0.00003   1.91852
   A78        1.91781  -0.00000   0.00000  -0.00002  -0.00002   1.91779
   A79        1.88467  -0.00000   0.00001   0.00002   0.00003   1.88470
   A80        1.90983   0.00002  -0.00005  -0.00001  -0.00005   1.90978
   A81        1.85902  -0.00000  -0.00004   0.00001  -0.00003   1.85899
   A82        1.94458  -0.00000   0.00002   0.00001   0.00002   1.94460
   A83        1.93034   0.00000   0.00004   0.00003   0.00006   1.93041
   A84        1.94344  -0.00000  -0.00004  -0.00002  -0.00006   1.94338
   A85        1.87783   0.00000   0.00010   0.00006   0.00017   1.87800
   A86        1.88977   0.00000  -0.00001  -0.00001  -0.00001   1.88975
   A87        1.87512  -0.00000  -0.00011  -0.00006  -0.00018   1.87494
   A88        1.90613  -0.00000   0.00004  -0.00004   0.00000   1.90613
   A89        1.80263   0.00001   0.00008  -0.00001   0.00006   1.80270
   A90        1.90723   0.00001   0.00005   0.00000   0.00005   1.90728
   A91        1.95704  -0.00002  -0.00005  -0.00005  -0.00010   1.95694
   A92        1.92688   0.00000  -0.00002   0.00001  -0.00001   1.92687
   A93        1.95917   0.00000  -0.00008   0.00008   0.00000   1.95917
   A94        1.90039  -0.00000   0.00000  -0.00001  -0.00001   1.90038
   A95        1.90446   0.00001   0.00001   0.00000   0.00002   1.90448
   A96        1.91453   0.00000  -0.00003   0.00002  -0.00001   1.91452
   A97        1.91861  -0.00000   0.00004  -0.00001   0.00003   1.91864
   A98        1.91867  -0.00000  -0.00002  -0.00000  -0.00003   1.91864
   A99        1.90709  -0.00000  -0.00001   0.00000  -0.00001   1.90708
   A100       1.63362  -0.00004   0.00112   0.00020   0.00132   1.63494
   A101       3.10566  -0.00005  -0.00002  -0.00003  -0.00005   3.10560
   A102       3.13424  -0.00003   0.00028  -0.00009   0.00019   3.13443
    D1       -0.04747   0.00000   0.00007   0.00002   0.00009  -0.04738
    D2       -3.09874  -0.00000   0.00039  -0.00006   0.00033  -3.09841
    D3        3.08978  -0.00001   0.00019  -0.00006   0.00013   3.08990
    D4        0.03851  -0.00001   0.00051  -0.00014   0.00037   0.03888
    D5        0.04355  -0.00000  -0.00002  -0.00004  -0.00006   0.04349
    D6        2.74518  -0.00000   0.00022   0.00005   0.00027   2.74545
    D7       -3.09375   0.00001  -0.00014   0.00004  -0.00010  -3.09384
    D8       -0.39211   0.00001   0.00010   0.00013   0.00023  -0.39188
    D9       -1.27955   0.00001  -0.00026  -0.00003  -0.00030  -1.27985
   D10        1.89158   0.00002  -0.00019  -0.00003  -0.00021   1.89137
   D11        1.85695  -0.00000  -0.00012  -0.00013  -0.00025   1.85669
   D12       -1.25510   0.00001  -0.00004  -0.00012  -0.00017  -1.25527
   D13       -0.00605  -0.00000   0.00007  -0.00003   0.00004  -0.00600
   D14        2.77690  -0.00000  -0.00036  -0.00005  -0.00041   2.77649
   D15       -3.03520  -0.00000  -0.00003  -0.00009  -0.00013  -3.03533
   D16       -0.25225  -0.00000  -0.00047  -0.00012  -0.00058  -0.25283
   D17       -0.02292   0.00000  -0.00003   0.00004   0.00001  -0.02291
   D18       -2.72649   0.00000  -0.00025  -0.00004  -0.00029  -2.72678
   D19        3.01415   0.00001   0.00007   0.00010   0.00017   3.01432
   D20        0.31058   0.00000  -0.00015   0.00002  -0.00013   0.31044
   D21       -1.48614   0.00000   0.00042   0.00042   0.00084  -1.48531
   D22        1.63596   0.00000   0.00036   0.00037   0.00073   1.63669
   D23        1.78438   0.00000   0.00029   0.00034   0.00064   1.78502
   D24       -1.37670   0.00000   0.00024   0.00030   0.00054  -1.37617
   D25        0.03308  -0.00000  -0.00009   0.00001  -0.00008   0.03300
   D26        3.08611   0.00000  -0.00040   0.00008  -0.00032   3.08580
   D27       -2.77975  -0.00000   0.00033   0.00002   0.00035  -2.77940
   D28        0.27329  -0.00000   0.00002   0.00010   0.00012   0.27340
   D29       -1.22694  -0.00000   0.00041   0.00021   0.00062  -1.22632
   D30        1.93862  -0.00000   0.00042   0.00025   0.00067   1.93929
   D31        1.50829  -0.00000  -0.00008   0.00019   0.00011   1.50840
   D32       -1.60934  -0.00000  -0.00008   0.00023   0.00015  -1.60918
   D33       -0.21166   0.00000  -0.00060   0.00031  -0.00029  -0.21195
   D34        1.88254   0.00000  -0.00054   0.00030  -0.00024   1.88230
   D35       -2.31198   0.00001  -0.00056   0.00031  -0.00024  -2.31222
   D36        3.03334  -0.00000  -0.00024   0.00022  -0.00001   3.03333
   D37       -1.15564  -0.00000  -0.00018   0.00021   0.00003  -1.15560
   D38        0.93302   0.00000  -0.00019   0.00023   0.00003   0.93305
   D39        2.77748   0.00001   0.00005   0.00006   0.00011   2.77759
   D40       -1.42033  -0.00001   0.00005  -0.00003   0.00003  -1.42030
   D41        0.66804  -0.00000   0.00003   0.00006   0.00009   0.66813
   D42       -0.86182   0.00001   0.00032   0.00015   0.00046  -0.86136
   D43        1.22356  -0.00001   0.00031   0.00006   0.00038   1.22394
   D44       -2.97126   0.00000   0.00029   0.00015   0.00044  -2.97082
   D45       -3.11821   0.00000   0.00000  -0.00000   0.00000  -3.11821
   D46        0.02757  -0.00000  -0.00000  -0.00011  -0.00011   0.02746
   D47        0.00025   0.00000  -0.00001  -0.00004  -0.00004   0.00021
   D48       -3.13716  -0.00000  -0.00001  -0.00014  -0.00015  -3.13731
   D49        3.11573  -0.00000  -0.00003   0.00000  -0.00002   3.11571
   D50       -0.03646  -0.00000   0.00000  -0.00005  -0.00004  -0.03651
   D51       -0.00045  -0.00000  -0.00002   0.00005   0.00003  -0.00042
   D52        3.13055  -0.00000   0.00001  -0.00000   0.00001   3.13056
   D53        0.00147   0.00000   0.00001   0.00002   0.00003   0.00150
   D54       -3.13784   0.00000   0.00007  -0.00002   0.00004  -3.13779
   D55        3.13855   0.00000   0.00002   0.00013   0.00015   3.13869
   D56       -0.00076   0.00000   0.00007   0.00009   0.00016  -0.00060
   D57       -0.00108   0.00000   0.00003  -0.00003   0.00000  -0.00108
   D58        3.13764   0.00000   0.00003  -0.00001   0.00001   3.13765
   D59       -3.13203   0.00000   0.00000   0.00002   0.00002  -3.13201
   D60        0.00669   0.00000   0.00000   0.00004   0.00004   0.00673
   D61       -0.00301  -0.00000   0.00000  -0.00000   0.00000  -0.00301
   D62        3.14071   0.00000   0.00004  -0.00003   0.00001   3.14073
   D63        3.13629  -0.00000  -0.00005   0.00004  -0.00001   3.13627
   D64       -0.00317  -0.00000  -0.00002   0.00001  -0.00000  -0.00318
   D65        0.00281  -0.00000  -0.00003   0.00001  -0.00002   0.00279
   D66       -3.14092  -0.00000  -0.00006   0.00003  -0.00003  -3.14094
   D67       -3.13591  -0.00000  -0.00002  -0.00001  -0.00003  -3.13594
   D68        0.00356  -0.00000  -0.00006   0.00002  -0.00004   0.00351
   D69        3.12981   0.00000   0.00000  -0.00002  -0.00002   3.12979
   D70       -0.00780  -0.00000  -0.00002  -0.00001  -0.00003  -0.00784
   D71        0.00816   0.00000   0.00005   0.00003   0.00009   0.00825
   D72       -3.12945   0.00000   0.00003   0.00004   0.00007  -3.12938
   D73       -3.13076  -0.00000   0.00001  -0.00003  -0.00002  -3.13078
   D74        0.00445   0.00000  -0.00004  -0.00006  -0.00010   0.00435
   D75       -0.00867  -0.00000  -0.00004  -0.00008  -0.00012  -0.00879
   D76        3.12653   0.00000  -0.00010  -0.00010  -0.00020   3.12633
   D77       -0.00159  -0.00000  -0.00003   0.00003  -0.00000  -0.00159
   D78        3.14140  -0.00000   0.00002  -0.00001   0.00000   3.14140
   D79        3.13600   0.00000  -0.00001   0.00002   0.00001   3.13601
   D80       -0.00420   0.00000   0.00004  -0.00002   0.00002  -0.00418
   D81        0.00269   0.00000   0.00001   0.00006   0.00007   0.00276
   D82        3.13897   0.00000  -0.00002   0.00005   0.00003   3.13900
   D83       -3.13180  -0.00000   0.00007   0.00009   0.00016  -3.13164
   D84        0.00448  -0.00000   0.00004   0.00008   0.00011   0.00459
   D85       -0.00432  -0.00000   0.00000  -0.00004  -0.00004  -0.00437
   D86        3.14118  -0.00000   0.00006  -0.00006   0.00001   3.14119
   D87        3.13587  -0.00000  -0.00005   0.00000  -0.00005   3.13581
   D88       -0.00181  -0.00000   0.00001  -0.00001  -0.00000  -0.00181
   D89        0.00377   0.00000   0.00001  -0.00000   0.00001   0.00378
   D90        3.14144   0.00000  -0.00005   0.00001  -0.00004   3.14140
   D91       -3.13250  -0.00000   0.00004   0.00001   0.00005  -3.13245
   D92        0.00517  -0.00000  -0.00002   0.00002   0.00001   0.00517
   D93       -3.10810   0.00002   0.00007  -0.00000   0.00007  -3.10803
   D94        0.03999   0.00002   0.00003   0.00001   0.00004   0.04003
   D95        0.00317   0.00001  -0.00001  -0.00001  -0.00002   0.00315
   D96       -3.13193   0.00001  -0.00005   0.00000  -0.00005  -3.13198
   D97        3.11014  -0.00001  -0.00007   0.00001  -0.00006   3.11008
   D98       -0.02537  -0.00001  -0.00001  -0.00002  -0.00003  -0.02540
   D99       -0.00117  -0.00000   0.00001   0.00001   0.00002  -0.00115
   D100      -3.13668  -0.00000   0.00007  -0.00001   0.00006  -3.13662
   D101       0.00081  -0.00001  -0.00001  -0.00000  -0.00001   0.00079
   D102       3.13825  -0.00000  -0.00003   0.00001  -0.00002   3.13823
   D103       3.13594  -0.00001   0.00002  -0.00001   0.00001   3.13595
   D104      -0.00980  -0.00000   0.00001  -0.00000   0.00001  -0.00979
   D105      -0.58914   0.00002   0.00015  -0.00021  -0.00005  -0.58919
   D106       1.51633   0.00001   0.00021  -0.00018   0.00003   1.51636
   D107      -2.72637   0.00001   0.00015  -0.00018  -0.00004  -2.72641
   D108       2.55917   0.00002   0.00012  -0.00019  -0.00008   2.55909
   D109      -1.61855   0.00001   0.00017  -0.00017   0.00001  -1.61854
   D110       0.42194   0.00001   0.00011  -0.00017  -0.00006   0.42188
   D111      -0.00490  -0.00000   0.00002  -0.00001   0.00001  -0.00489
   D112       3.13604   0.00000   0.00005  -0.00001   0.00003   3.13608
   D113       3.13063  -0.00000  -0.00004   0.00002  -0.00002   3.13061
   D114      -0.01161  -0.00000  -0.00001   0.00001   0.00000  -0.01161
   D115      -0.88408  -0.00000   0.00034   0.00004   0.00039  -0.88369
   D116       1.19982  -0.00000   0.00036   0.00004   0.00040   1.20022
   D117      -2.98806  -0.00000   0.00033   0.00004   0.00038  -2.98768
   D118       2.26372   0.00000   0.00040   0.00002   0.00042   2.26415
   D119      -1.93557   0.00000   0.00041   0.00002   0.00043  -1.93513
   D120       0.15974   0.00000   0.00039   0.00002   0.00041   0.16015
   D121      -0.00663   0.00000   0.00004   0.00001   0.00005  -0.00658
   D122       3.11403   0.00000   0.00013   0.00008   0.00021   3.11424
   D123       3.13915  -0.00000   0.00005  -0.00001   0.00005   3.13920
   D124      -0.02338  -0.00000   0.00015   0.00006   0.00021  -0.02317
   D125       0.00870   0.00000  -0.00004  -0.00000  -0.00004   0.00866
   D126      -3.11196   0.00000  -0.00013  -0.00007  -0.00020  -3.11216
   D127      -3.13223  -0.00000  -0.00007   0.00000  -0.00007  -3.13230
   D128       0.03029  -0.00000  -0.00016  -0.00006  -0.00023   0.03006
   D129       2.73004   0.00000   0.00433   0.00249   0.00682   2.73686
   D130      -1.46537   0.00001   0.00450   0.00259   0.00709  -1.45828
   D131       0.61825   0.00000   0.00436   0.00251   0.00687   0.62512
   D132      -0.43291   0.00000   0.00443   0.00256   0.00699  -0.42592
   D133       1.65487   0.00001   0.00459   0.00266   0.00725   1.66212
   D134      -2.54470   0.00001   0.00445   0.00258   0.00703  -2.53766
   D135      -2.40978  -0.00002  -0.00069  -0.00003  -0.00071  -2.41049
   D136       1.76246   0.00001  -0.00078  -0.00001  -0.00078   1.76168
   D137      -0.26381  -0.00000  -0.00078  -0.00001  -0.00079  -0.26460
         Item               Value     Threshold  Converged?
 Maximum Force            0.000046     0.000450     YES
 RMS     Force            0.000008     0.000300     YES
 Maximum Displacement     0.012805     0.001800     NO 
 RMS     Displacement     0.001402     0.001200     NO 
 Predicted change in Energy=-8.368882D-08
 GradGradGradGradGradGradGradGradGradGradGradGradGradGradGradGradGradGrad

 Stoichiometry    C26H28N2O
 Framework group  C1[X(C26H28N2O)]
 Deg. of freedom   165
 Full point group                 C1      NOp   1
 Largest Abelian subgroup         C1      NOp   1
 Largest concise Abelian subgroup C1      NOp   1
                         Standard orientation:                         
 ---------------------------------------------------------------------
 Center     Atomic      Atomic             Coordinates (Angstroms)
 Number     Number       Type             X           Y           Z
 ---------------------------------------------------------------------
      1          6           0       -1.080713   -0.009420   -0.350014
      2          6           0        1.018476   -0.720149   -0.372014
      3          6           0        1.031433    0.611680   -0.641090
      4          7           0       -0.291002    1.026783   -0.647440
      5          7           0       -0.303726   -1.089091   -0.212314
      6          6           0        2.142539    1.568581   -0.484206
      7          6           0        2.479458    1.861730    0.843907
      8          6           0        2.809005    2.176343   -1.545633
      9          6           0        3.497780    2.776571    1.091201
     10          1           0        1.911643    1.339174    1.629003
     11          6           0        3.825979    3.090196   -1.283828
     12          1           0        2.541155    1.929082   -2.568998
     13          6           0        4.166941    3.389492    0.032902
     14          1           0        3.772650    3.011367    2.114954
     15          1           0        4.352620    3.565342   -2.105437
     16          1           0        4.960250    4.103200    0.234258
     17          6           0        2.153210   -1.632868   -0.130350
     18          6           0        2.825197   -2.232754   -1.195813
     19          6           0        2.553899   -1.863419    1.189451
     20          6           0        3.901101   -3.078670   -0.944819
     21          1           0        2.508290   -2.034168   -2.215647
     22          6           0        3.630450   -2.711653    1.427176
     23          1           0        1.971941   -1.334500    1.959260
     24          6           0        4.300922   -3.319213    0.367243
     25          1           0        4.426176   -3.547278   -1.771248
     26          1           0        3.952889   -2.896924    2.447445
     27          1           0        5.140542   -3.979860    0.562808
     28          6           0       -2.544696    0.020378   -0.193311
     29          6           0       -3.100962    0.610925    0.955242
     30          6           0       -3.349860   -0.575154   -1.180060
     31          6           0       -4.490638    0.582818    1.086484
     32          6           0       -4.728791   -0.573681   -1.001336
     33          6           0       -5.315316   -0.003031    0.129715
     34          1           0       -4.937091    1.032203    1.970218
     35          1           0       -5.362041   -1.026660   -1.760166
     36          6           0       -2.734939   -1.209620   -2.402785
     37          1           0       -2.026731   -0.534252   -2.892922
     38          1           0       -2.182481   -2.119296   -2.144196
     39          1           0       -3.503412   -1.480711   -3.129600
     40          6           0       -2.237136    1.258365    2.003709
     41          1           0       -1.249311    0.749843    2.128282
     42          1           0       -2.047641    2.306574    1.737334
     43          1           0       -2.762978    1.271487    2.962757
     44          6           0       -6.809070   -0.044319    0.324355
     45          1           0       -7.333207   -0.144656   -0.629458
     46          1           0       -7.092909   -0.897821    0.949707
     47          1           0       -7.170819    0.859916    0.820809
     48          6           0       -0.704703   -2.262416    0.556227
     49          1           0       -0.115861   -3.120459    0.233982
     50          1           0       -0.481416   -1.972601    1.596067
     51          1           0       -1.766634   -2.449827    0.399024
     52          6           0       -0.718706    2.400687   -0.831074
     53          1           0       -1.805573    2.425087   -0.902559
     54          1           0       -0.388508    2.995146    0.022949
     55          1           0       -0.277022    2.804365   -1.742859
     56          8           0        0.443969   -0.124838    2.271481
     57          1           0        0.451660   -0.087312    3.232990
 ---------------------------------------------------------------------
 Rotational constants (GHZ):      0.2739306      0.1146158      0.0972865
 Standard basis: 6-31G(d,p) (6D, 7F)
 There are   575 symmetry adapted cartesian basis functions of A   symmetry.
 There are   575 symmetry adapted basis functions of A   symmetry.
   575 basis functions,  1008 primitive gaussians,   575 cartesian basis functions
   103 alpha electrons      103 beta electrons
       nuclear repulsion energy      2774.9266289209 Hartrees.
 NAtoms=   57 NActive=   57 NUniq=   57 SFac= 1.00D+00 NAtFMM=   60 NAOKFM=F Big=F
 Integral buffers will be    131072 words long.
 Raffenetti 2 integral format.
 Two-electron integral symmetry is turned on.
 Nuclear repulsion after empirical dispersion term =     2774.8720417817 Hartrees.
 One-electron integrals computed using PRISM.
 NBasis=   575 RedAO= T EigKep=  2.89D-04  NBF=   575
 NBsUse=   575 1.00D-06 EigRej= -1.00D+00 NBFU=   575
 Initial guess from the checkpoint file:  "c2im-oh-opt-wb97xd.chk"
 B after Tr=    -0.000000    0.000000   -0.000000
         Rot=    1.000000   -0.000041    0.000008   -0.000008 Ang=  -0.00 deg.
 Requested convergence on RMS density matrix=1.00D-08 within 128 cycles.
 Requested convergence on MAX density matrix=1.00D-06.
 Requested convergence on             energy=1.00D-06.
 No special actions if energy rises.
 SCF Done:  E(RwB97XD) =  -1191.98330275     A.U. after    7 cycles
            NFock=  7  Conv=0.76D-08     -V/T= 2.0094
 Calling FoFJK, ICntrl=      2127 FMM=F ISym2X=0 I1Cent= 0 IOpClX= 0 NMat=1 NMatS=1 NMatT=0.
 ***** Axes restored to original set *****
 -------------------------------------------------------------------
 Center     Atomic                   Forces (Hartrees/Bohr)
 Number     Number              X              Y              Z
 -------------------------------------------------------------------
      1        6           0.000007074   -0.000011924   -0.000038336
      2        6           0.000016547    0.000031265   -0.000010476
      3        6           0.000030512   -0.000035996    0.000029016
      4        7          -0.000008265    0.000029714    0.000033176
      5        7          -0.000031207   -0.000008320    0.000024824
      6        6          -0.000019949   -0.000007967   -0.000008706
      7        6          -0.000009132   -0.000014846    0.000008251
      8        6          -0.000004390   -0.000000948    0.000005257
      9        6          -0.000016546   -0.000008715    0.000029755
     10        1           0.000025051    0.000026418   -0.000020678
     11        6           0.000010261    0.000010730    0.000020457
     12        1           0.000002289    0.000000802    0.000003928
     13        6           0.000001845    0.000001402   -0.000018069
     14        1           0.000002625   -0.000000904    0.000001491
     15        1          -0.000004309    0.000001332    0.000001877
     16        1          -0.000002192   -0.000000134    0.000011185
     17        6           0.000001131   -0.000002443   -0.000002026
     18        6           0.000007790   -0.000002832   -0.000000674
     19        6           0.000000241    0.000002649   -0.000009895
     20        6          -0.000002088    0.000002060   -0.000002213
     21        1          -0.000000471    0.000001973   -0.000001294
     22        6           0.000006456   -0.000003722   -0.000005961
     23        1          -0.000009270   -0.000001800    0.000003538
     24        6           0.000000429    0.000001598    0.000002661
     25        1          -0.000000828    0.000004068   -0.000004829
     26        1          -0.000000610   -0.000001413   -0.000001536
     27        1          -0.000000803   -0.000000894   -0.000001953
     28        6           0.000000999   -0.000000035    0.000004546
     29        6           0.000004751   -0.000005331   -0.000010566
     30        6           0.000000021    0.000006829    0.000006303
     31        6           0.000005399   -0.000009091    0.000005235
     32        6          -0.000002539    0.000009899   -0.000006772
     33        6          -0.000004729   -0.000005971   -0.000007374
     34        1          -0.000001195   -0.000002753   -0.000000129
     35        1           0.000001821   -0.000000660   -0.000002708
     36        6          -0.000001602    0.000005064    0.000004723
     37        1           0.000001230    0.000004079   -0.000003331
     38        1           0.000003035    0.000001194   -0.000004118
     39        1           0.000001696    0.000000521   -0.000004654
     40        6           0.000018002    0.000003896    0.000010820
     41        1          -0.000012689   -0.000002921    0.000023372
     42        1          -0.000005848    0.000003704   -0.000001603
     43        1          -0.000008239   -0.000006402   -0.000001583
     44        6          -0.000000270   -0.000009683   -0.000004016
     45        1           0.000001495   -0.000002739   -0.000001778
     46        1           0.000000694    0.000005666    0.000002865
     47        1          -0.000001353    0.000002100   -0.000003062
     48        6          -0.000041039    0.000015991   -0.000016413
     49        1           0.000018518   -0.000007122   -0.000000440
     50        1           0.000014429   -0.000005700   -0.000001601
     51        1           0.000009547    0.000001826   -0.000004550
     52        6           0.000004213   -0.000018935   -0.000006487
     53        1          -0.000003321    0.000003230    0.000006287
     54        1          -0.000007055    0.000002430    0.000004138
     55        1          -0.000005487    0.000002804    0.000000555
     56        8           0.000040871   -0.000023794   -0.000040798
     57        1          -0.000033545    0.000020748    0.000004369
 -------------------------------------------------------------------
 Cartesian Forces:  Max     0.000041039 RMS     0.000012502

 GradGradGradGradGradGradGradGradGradGradGradGradGradGradGradGradGradGrad
 Berny optimization.
 Using GEDIIS/GDIIS optimizer.
 FormGI is forming the generalized inverse of G from B-inverse, IUseBI=4.
 Internal  Forces:  Max     0.000072651 RMS     0.000009767
 Search for a local minimum.
 Step number  35 out of a maximum of  309
 All quantities printed in internal units (Hartrees-Bohrs-Radians)
 Mixed Optimization -- En-DIIS/RFO-DIIS
 Swapping is turned off.
 Update second derivatives using D2CorX and points   20   21   22   23   24
                                                     25   26   27   28   29
                                                     30   31   32   33   34
                                                     35
 DE= -1.94D-07 DEPred=-8.37D-08 R= 2.31D+00
 Trust test= 2.31D+00 RLast= 1.75D-02 DXMaxT set to 8.20D-01
 ITU=  0  0  0  0  0  0  0  1  1  1  1  1  1  1  1  1  1  0  1  0
 ITU= -1  0  0 -1  1  0  1 -1  1  1  1  0  0 -1  0
     Eigenvalues ---    0.00030   0.00195   0.00405   0.00581   0.00663
     Eigenvalues ---    0.00712   0.00827   0.01269   0.01451   0.01467
     Eigenvalues ---    0.01522   0.01560   0.01589   0.01789   0.01832
     Eigenvalues ---    0.01855   0.01914   0.02035   0.02096   0.02131
     Eigenvalues ---    0.02138   0.02145   0.02152   0.02173   0.02175
     Eigenvalues ---    0.02176   0.02179   0.02184   0.02192   0.02196
     Eigenvalues ---    0.02198   0.02200   0.02202   0.02205   0.02214
     Eigenvalues ---    0.02224   0.02246   0.03062   0.03186   0.03356
     Eigenvalues ---    0.04028   0.04585   0.05132   0.05888   0.06224
     Eigenvalues ---    0.07096   0.07103   0.07145   0.07206   0.07371
     Eigenvalues ---    0.07638   0.07736   0.07950   0.08215   0.09407
     Eigenvalues ---    0.11448   0.12451   0.13945   0.15332   0.15633
     Eigenvalues ---    0.15832   0.15968   0.15991   0.15992   0.15998
     Eigenvalues ---    0.15998   0.16000   0.16000   0.16001   0.16001
     Eigenvalues ---    0.16002   0.16004   0.16008   0.16013   0.16024
     Eigenvalues ---    0.16045   0.16050   0.16109   0.16214   0.16310
     Eigenvalues ---    0.16665   0.18175   0.19578   0.21936   0.21995
     Eigenvalues ---    0.22005   0.22035   0.22373   0.22581   0.23334
     Eigenvalues ---    0.23414   0.23471   0.23708   0.23833   0.24575
     Eigenvalues ---    0.24788   0.24884   0.24971   0.25205   0.25439
     Eigenvalues ---    0.26350   0.28226   0.29596   0.30342   0.31565
     Eigenvalues ---    0.31875   0.32102   0.33508   0.34173   0.34224
     Eigenvalues ---    0.34274   0.34308   0.34515   0.34575   0.34629
     Eigenvalues ---    0.34696   0.34728   0.34785   0.34857   0.34918
     Eigenvalues ---    0.34991   0.35157   0.35210   0.35230   0.35270
     Eigenvalues ---    0.35353   0.35378   0.35435   0.35442   0.35454
     Eigenvalues ---    0.35458   0.35462   0.35488   0.35865   0.36247
     Eigenvalues ---    0.36499   0.37306   0.39230   0.41131   0.41874
     Eigenvalues ---    0.42294   0.42406   0.42506   0.42921   0.43171
     Eigenvalues ---    0.44463   0.45470   0.45678   0.46143   0.46224
     Eigenvalues ---    0.46328   0.46509   0.46642   0.46997   0.47064
     Eigenvalues ---    0.47274   0.47370   0.47540   0.47710   0.52522
     Eigenvalues ---    0.55886   0.56813   0.61006   0.77416   3.83697
 En-DIIS/RFO-DIIS IScMMF=        0 using points:    35   34   33   32   31
 RFO step:  Lambda=-3.70015934D-08.
 DidBck=F Rises=F RFO-DIIS coefs:    2.09409   -1.24943   -0.63930    0.90749   -0.11285
 Iteration  1 RMS(Cart)=  0.00130023 RMS(Int)=  0.00000403
 Iteration  2 RMS(Cart)=  0.00000417 RMS(Int)=  0.00000001
 Iteration  3 RMS(Cart)=  0.00000000 RMS(Int)=  0.00000001
 Variable       Old X    -DE/DX   Delta X   Delta X   Delta X     New X
                                 (Linear)    (Quad)   (Total)
    R1        2.52533  -0.00001  -0.00001   0.00000  -0.00001   2.52532
    R2        2.52712  -0.00001  -0.00001  -0.00000  -0.00002   2.52710
    R3        2.78290  -0.00001  -0.00003   0.00002  -0.00001   2.78289
    R4        2.56776  -0.00002  -0.00001   0.00000  -0.00001   2.56775
    R5        2.61154   0.00002   0.00003  -0.00001   0.00002   2.61156
    R6        2.78956   0.00000   0.00000  -0.00001  -0.00001   2.78955
    R7        2.61929   0.00003   0.00006  -0.00001   0.00006   2.61935
    R8        2.78684  -0.00001   0.00002  -0.00000   0.00002   2.78685
    R9        2.74125  -0.00001  -0.00001  -0.00001  -0.00002   2.74123
   R10        2.75675  -0.00001  -0.00007   0.00002  -0.00006   2.75669
   R11        2.64787   0.00000  -0.00002   0.00001  -0.00000   2.64786
   R12        2.63221  -0.00000  -0.00003   0.00001  -0.00002   2.63218
   R13        2.62874  -0.00001  -0.00003   0.00000  -0.00002   2.62871
   R14        2.08029  -0.00004  -0.00006  -0.00000  -0.00006   2.08024
   R15        2.63066   0.00001   0.00004  -0.00001   0.00003   2.63070
   R16        2.05290  -0.00000  -0.00000   0.00000  -0.00000   2.05290
   R17        2.63442   0.00001   0.00002  -0.00000   0.00002   2.63444
   R18        2.05168  -0.00000   0.00001  -0.00000   0.00000   2.05169
   R19        2.63182  -0.00001  -0.00002  -0.00000  -0.00002   2.63180
   R20        2.05116  -0.00000  -0.00001   0.00000  -0.00000   2.05116
   R21        2.05213  -0.00000  -0.00000   0.00000  -0.00000   2.05213
   R22        2.63659   0.00000   0.00001  -0.00000   0.00001   2.63659
   R23        2.64263  -0.00001  -0.00003   0.00001  -0.00002   2.64261
   R24        2.62947  -0.00000  -0.00001  -0.00000  -0.00001   2.62946
   R25        2.05270   0.00000   0.00000  -0.00000   0.00000   2.05271
   R26        2.62867   0.00000   0.00002  -0.00001   0.00001   2.62869
   R27        2.07959   0.00001   0.00002  -0.00001   0.00001   2.07960
   R28        2.63156   0.00000   0.00000  -0.00000   0.00000   2.63156
   R29        2.05127   0.00000   0.00000  -0.00000   0.00000   2.05127
   R30        2.63352  -0.00000   0.00001  -0.00000   0.00001   2.63353
   R31        2.05211   0.00000  -0.00000  -0.00000  -0.00000   2.05211
   R32        2.05247  -0.00000   0.00000   0.00000   0.00000   2.05247
   R33        2.65730  -0.00002   0.00003   0.00001   0.00004   2.65734
   R34        2.65681  -0.00001  -0.00004  -0.00002  -0.00006   2.65675
   R35        2.63833  -0.00000  -0.00005  -0.00001  -0.00006   2.63827
   R36        2.84381   0.00000   0.00002  -0.00001   0.00002   2.84382
   R37        2.62760   0.00000   0.00004   0.00002   0.00006   2.62766
   R38        2.85075  -0.00000  -0.00001  -0.00000  -0.00001   2.85074
   R39        2.63121   0.00001   0.00005   0.00001   0.00006   2.63128
   R40        2.05473   0.00000   0.00000   0.00000   0.00001   2.05473
   R41        2.63813   0.00000  -0.00005  -0.00002  -0.00007   2.63806
   R42        2.05452   0.00000  -0.00000  -0.00000  -0.00001   2.05452
   R43        2.84772  -0.00000   0.00000   0.00000   0.00001   2.84772
   R44        2.06829   0.00000  -0.00000   0.00000  -0.00000   2.06829
   R45        2.06974   0.00000   0.00001   0.00000   0.00001   2.06974
   R46        2.06344   0.00000   0.00000  -0.00000   0.00000   2.06344
   R47        2.11270  -0.00001  -0.00007   0.00004  -0.00004   2.11266
   R48        2.07492   0.00001   0.00001   0.00000   0.00001   2.07493
   R49        2.06703   0.00000   0.00000   0.00000   0.00001   2.06704
   R50        3.61169   0.00000   0.00008  -0.00007   0.00001   3.61169
   R51        2.06538  -0.00000  -0.00002  -0.00001  -0.00003   2.06535
   R52        2.07017  -0.00000  -0.00002  -0.00001  -0.00003   2.07014
   R53        2.06575   0.00000   0.00003   0.00002   0.00004   2.06579
   R54        2.05869   0.00001   0.00001   0.00000   0.00001   2.05870
   R55        2.08309   0.00000  -0.00001   0.00001   0.00000   2.08309
   R56        2.05931  -0.00001  -0.00001   0.00000  -0.00001   2.05930
   R57        2.05883   0.00000   0.00001   0.00000   0.00001   2.05884
   R58        2.06298   0.00000  -0.00001   0.00001  -0.00000   2.06297
   R59        2.06092  -0.00000   0.00001  -0.00000   0.00000   2.06093
   R60        1.81843   0.00001  -0.00001   0.00001  -0.00000   1.81843
    A1        1.88136   0.00001   0.00001   0.00001   0.00002   1.88138
    A2        2.20864   0.00001   0.00002  -0.00002   0.00000   2.20864
    A3        2.19318  -0.00002  -0.00003   0.00001  -0.00003   2.19316
    A4        1.86887   0.00000  -0.00000   0.00002   0.00001   1.86888
    A5        2.25379   0.00001   0.00005  -0.00002   0.00003   2.25382
    A6        2.15492  -0.00001  -0.00003  -0.00000  -0.00003   2.15489
    A7        1.86016  -0.00000  -0.00000  -0.00001  -0.00002   1.86015
    A8        2.24222   0.00001   0.00002   0.00000   0.00002   2.24224
    A9        2.12352  -0.00001  -0.00007   0.00003  -0.00004   2.12347
   A10        1.90771  -0.00001  -0.00001  -0.00000  -0.00001   1.90771
   A11        2.19980  -0.00002  -0.00002  -0.00003  -0.00005   2.19975
   A12        2.17188   0.00003   0.00002   0.00003   0.00005   2.17193
   A13        1.90546  -0.00000   0.00001  -0.00002  -0.00001   1.90545
   A14        2.14588   0.00001   0.00002   0.00001   0.00002   2.14590
   A15        2.13955  -0.00000   0.00008  -0.00003   0.00006   2.13961
   A16        2.00176   0.00001  -0.00007   0.00003  -0.00004   2.00173
   A17        2.16826   0.00000   0.00005  -0.00001   0.00004   2.16830
   A18        2.11291  -0.00001   0.00002  -0.00002  -0.00001   2.11290
   A19        2.07386   0.00001  -0.00001   0.00002   0.00001   2.07387
   A20        2.04053   0.00001   0.00002  -0.00001   0.00002   2.04054
   A21        2.16879  -0.00002  -0.00002  -0.00001  -0.00003   2.16876
   A22        2.08594   0.00000  -0.00000   0.00001   0.00001   2.08595
   A23        2.09504  -0.00000  -0.00001   0.00000  -0.00001   2.09503
   A24        2.10215  -0.00000   0.00001  -0.00001   0.00001   2.10216
   A25        2.10084  -0.00001   0.00000  -0.00001  -0.00000   2.10084
   A26        2.08885   0.00001   0.00003   0.00000   0.00003   2.08888
   A27        2.09349  -0.00000  -0.00003   0.00000  -0.00003   2.09346
   A28        2.09178   0.00000  -0.00002   0.00001  -0.00001   2.09177
   A29        2.09377  -0.00001  -0.00002  -0.00000  -0.00002   2.09375
   A30        2.09763   0.00000   0.00004  -0.00001   0.00003   2.09766
   A31        2.10103  -0.00000   0.00000  -0.00001  -0.00000   2.10102
   A32        2.09307  -0.00001  -0.00005   0.00001  -0.00004   2.09303
   A33        2.08909   0.00001   0.00004  -0.00000   0.00004   2.08912
   A34        2.10721   0.00001   0.00003  -0.00001   0.00002   2.10723
   A35        2.06769  -0.00001  -0.00001   0.00001  -0.00000   2.06769
   A36        2.10811   0.00000  -0.00001   0.00000  -0.00001   2.10810
   A37        2.08984   0.00000   0.00001  -0.00000   0.00001   2.08985
   A38        2.09191  -0.00000  -0.00004   0.00001  -0.00003   2.09188
   A39        2.10143   0.00000   0.00003  -0.00001   0.00002   2.10145
   A40        2.07553  -0.00000   0.00001  -0.00000   0.00001   2.07554
   A41        2.01466  -0.00000   0.00003  -0.00001   0.00002   2.01469
   A42        2.19297   0.00000  -0.00004   0.00001  -0.00003   2.19294
   A43        2.09090  -0.00000   0.00000  -0.00000   0.00000   2.09090
   A44        2.09340  -0.00000  -0.00003   0.00001  -0.00002   2.09338
   A45        2.09888   0.00000   0.00003  -0.00001   0.00002   2.09890
   A46        2.10390   0.00000   0.00000  -0.00000   0.00000   2.10390
   A47        2.08794  -0.00000   0.00002  -0.00001   0.00001   2.08795
   A48        2.09134   0.00000  -0.00002   0.00001  -0.00001   2.09133
   A49        2.09806  -0.00000  -0.00002   0.00001  -0.00001   2.09804
   A50        2.09055   0.00000   0.00002  -0.00001   0.00001   2.09056
   A51        2.09457  -0.00000   0.00000   0.00000   0.00000   2.09457
   A52        2.08136  -0.00004   0.00003   0.00001   0.00004   2.08140
   A53        2.07838   0.00003  -0.00002  -0.00001  -0.00003   2.07836
   A54        2.12305   0.00001  -0.00002   0.00001  -0.00001   2.12303
   A55        2.05113   0.00000   0.00000  -0.00000  -0.00000   2.05113
   A56        2.12078  -0.00003   0.00004  -0.00002   0.00002   2.12080
   A57        2.11125   0.00003  -0.00004   0.00002  -0.00002   2.11124
   A58        2.06836  -0.00000   0.00002   0.00000   0.00002   2.06838
   A59        2.11015  -0.00000   0.00001  -0.00001   0.00001   2.11015
   A60        2.10467   0.00000  -0.00003   0.00001  -0.00003   2.10464
   A61        2.13343  -0.00000   0.00002  -0.00000   0.00002   2.13344
   A62        2.06779   0.00000   0.00000   0.00001   0.00001   2.06779
   A63        2.08197   0.00000  -0.00002  -0.00001  -0.00002   2.08194
   A64        2.11907  -0.00000  -0.00000  -0.00000  -0.00001   2.11907
   A65        2.07999  -0.00000  -0.00000  -0.00000  -0.00001   2.07998
   A66        2.08412   0.00000   0.00001   0.00001   0.00002   2.08414
   A67        2.07130  -0.00000  -0.00002   0.00000  -0.00001   2.07129
   A68        2.10583  -0.00000  -0.00009  -0.00005  -0.00014   2.10569
   A69        2.10587   0.00001   0.00010   0.00005   0.00016   2.10602
   A70        1.94680  -0.00000   0.00001  -0.00000   0.00000   1.94680
   A71        1.94288   0.00000   0.00003  -0.00001   0.00002   1.94290
   A72        1.93591   0.00000   0.00001  -0.00000   0.00001   1.93591
   A73        1.86696  -0.00000  -0.00001  -0.00000  -0.00001   1.86695
   A74        1.88652  -0.00000  -0.00001   0.00001  -0.00000   1.88652
   A75        1.88173  -0.00000  -0.00003   0.00001  -0.00002   1.88171
   A76        1.97048  -0.00003   0.00006  -0.00001   0.00004   1.97052
   A77        1.91852   0.00000  -0.00005  -0.00000  -0.00005   1.91847
   A78        1.91779   0.00000  -0.00007   0.00000  -0.00006   1.91773
   A79        1.88470  -0.00000   0.00010  -0.00003   0.00008   1.88477
   A80        1.90978   0.00002  -0.00002   0.00003   0.00000   1.90978
   A81        1.85899  -0.00000  -0.00003   0.00002  -0.00001   1.85898
   A82        1.94460  -0.00000   0.00001   0.00002   0.00003   1.94463
   A83        1.93041   0.00000   0.00005   0.00002   0.00006   1.93047
   A84        1.94338  -0.00000  -0.00005  -0.00003  -0.00007   1.94331
   A85        1.87800   0.00000   0.00012   0.00006   0.00018   1.87818
   A86        1.88975   0.00000  -0.00001  -0.00001  -0.00002   1.88973
   A87        1.87494  -0.00000  -0.00012  -0.00006  -0.00018   1.87476
   A88        1.90613  -0.00001  -0.00002  -0.00001  -0.00003   1.90610
   A89        1.80270  -0.00000   0.00009  -0.00004   0.00005   1.80274
   A90        1.90728   0.00000   0.00009  -0.00001   0.00008   1.90736
   A91        1.95694  -0.00001  -0.00024   0.00005  -0.00019   1.95675
   A92        1.92687   0.00001   0.00003   0.00000   0.00003   1.92690
   A93        1.95917   0.00001   0.00007   0.00000   0.00007   1.95924
   A94        1.90038  -0.00000  -0.00002   0.00000  -0.00002   1.90037
   A95        1.90448   0.00001   0.00003  -0.00001   0.00002   1.90450
   A96        1.91452   0.00000   0.00003   0.00000   0.00004   1.91456
   A97        1.91864  -0.00001  -0.00002  -0.00001  -0.00003   1.91861
   A98        1.91864  -0.00000  -0.00004   0.00001  -0.00004   1.91861
   A99        1.90708   0.00000   0.00002   0.00001   0.00003   1.90711
   A100       1.63494  -0.00007   0.00027  -0.00004   0.00023   1.63517
   A101       3.10560  -0.00005  -0.00016  -0.00001  -0.00017   3.10543
   A102       3.13443  -0.00004   0.00027  -0.00005   0.00022   3.13465
    D1       -0.04738   0.00000   0.00017  -0.00004   0.00013  -0.04725
    D2       -3.09841  -0.00000   0.00017   0.00001   0.00018  -3.09823
    D3        3.08990  -0.00001   0.00001   0.00006   0.00007   3.08998
    D4        0.03888  -0.00002   0.00000   0.00011   0.00012   0.03900
    D5        0.04349  -0.00000  -0.00015   0.00005  -0.00010   0.04339
    D6        2.74545  -0.00000   0.00012  -0.00004   0.00008   2.74553
    D7       -3.09384   0.00001   0.00001  -0.00005  -0.00004  -3.09388
    D8       -0.39188   0.00001   0.00028  -0.00014   0.00014  -0.39174
    D9       -1.27985   0.00001  -0.00003  -0.00008  -0.00010  -1.27996
   D10        1.89137   0.00002   0.00007  -0.00012  -0.00004   1.89133
   D11        1.85669  -0.00000  -0.00022   0.00004  -0.00018   1.85652
   D12       -1.25527   0.00001  -0.00012   0.00000  -0.00011  -1.25539
   D13       -0.00600  -0.00000   0.00003   0.00002   0.00005  -0.00595
   D14        2.77649  -0.00000  -0.00014   0.00007  -0.00007   2.77642
   D15       -3.03533  -0.00000  -0.00008  -0.00000  -0.00008  -3.03541
   D16       -0.25283   0.00000  -0.00025   0.00005  -0.00021  -0.25304
   D17       -0.02291   0.00000   0.00008  -0.00005   0.00003  -0.02288
   D18       -2.72678  -0.00000  -0.00017   0.00004  -0.00014  -2.72692
   D19        3.01432   0.00000   0.00018  -0.00002   0.00016   3.01448
   D20        0.31044  -0.00000  -0.00007   0.00006  -0.00001   0.31044
   D21       -1.48531  -0.00000   0.00054  -0.00004   0.00050  -1.48480
   D22        1.63669   0.00000   0.00046   0.00003   0.00048   1.63717
   D23        1.78502   0.00000   0.00041  -0.00007   0.00034   1.78537
   D24       -1.37617   0.00000   0.00033  -0.00001   0.00032  -1.37584
   D25        0.03300   0.00000  -0.00012   0.00001  -0.00012   0.03288
   D26        3.08580   0.00000  -0.00012  -0.00005  -0.00017   3.08563
   D27       -2.77940  -0.00001   0.00001  -0.00003  -0.00002  -2.77941
   D28        0.27340  -0.00000   0.00002  -0.00009  -0.00007   0.27333
   D29       -1.22632  -0.00001   0.00035  -0.00013   0.00023  -1.22609
   D30        1.93929  -0.00000   0.00042  -0.00015   0.00027   1.93956
   D31        1.50840  -0.00000   0.00017  -0.00008   0.00009   1.50849
   D32       -1.60918  -0.00000   0.00024  -0.00010   0.00014  -1.60905
   D33       -0.21195   0.00000   0.00004  -0.00022  -0.00018  -0.21213
   D34        1.88230  -0.00000   0.00002  -0.00024  -0.00022   1.88209
   D35       -2.31222   0.00001   0.00009  -0.00023  -0.00015  -2.31237
   D36        3.03333   0.00000   0.00004  -0.00016  -0.00012   3.03321
   D37       -1.15560  -0.00000   0.00002  -0.00018  -0.00016  -1.15576
   D38        0.93305   0.00000   0.00008  -0.00017  -0.00009   0.93296
   D39        2.77759   0.00001   0.00033   0.00003   0.00036   2.77795
   D40       -1.42030  -0.00001   0.00009   0.00006   0.00015  -1.42015
   D41        0.66813   0.00000   0.00026   0.00004   0.00029   0.66842
   D42       -0.86136   0.00001   0.00062  -0.00007   0.00055  -0.86081
   D43        1.22394  -0.00001   0.00038  -0.00004   0.00033   1.22427
   D44       -2.97082   0.00000   0.00054  -0.00007   0.00048  -2.97034
   D45       -3.11821   0.00000   0.00002   0.00001   0.00003  -3.11817
   D46        0.02746  -0.00000  -0.00011   0.00007  -0.00003   0.02743
   D47        0.00021   0.00000  -0.00004   0.00003  -0.00001   0.00020
   D48       -3.13731  -0.00000  -0.00017   0.00009  -0.00007  -3.13738
   D49        3.11571  -0.00000  -0.00006  -0.00001  -0.00007   3.11564
   D50       -0.03651  -0.00000  -0.00010   0.00002  -0.00008  -0.03659
   D51       -0.00042  -0.00000   0.00001  -0.00003  -0.00002  -0.00044
   D52        3.13056  -0.00000  -0.00003  -0.00001  -0.00003   3.13052
   D53        0.00150  -0.00000   0.00004  -0.00002   0.00002   0.00152
   D54       -3.13779   0.00000   0.00008  -0.00000   0.00008  -3.13772
   D55        3.13869   0.00000   0.00018  -0.00009   0.00009   3.13879
   D56       -0.00060   0.00000   0.00022  -0.00007   0.00015  -0.00045
   D57       -0.00108   0.00000   0.00001   0.00003   0.00004  -0.00104
   D58        3.13765   0.00000   0.00005  -0.00000   0.00005   3.13770
   D59       -3.13201   0.00000   0.00005  -0.00000   0.00005  -3.13196
   D60        0.00673   0.00000   0.00009  -0.00003   0.00006   0.00678
   D61       -0.00301   0.00000  -0.00002   0.00001  -0.00000  -0.00302
   D62        3.14073  -0.00000   0.00000   0.00001   0.00001   3.14074
   D63        3.13627  -0.00000  -0.00006  -0.00000  -0.00006   3.13622
   D64       -0.00318  -0.00000  -0.00004  -0.00001  -0.00004  -0.00322
   D65        0.00279  -0.00000  -0.00001  -0.00002  -0.00003   0.00276
   D66       -3.14094  -0.00000  -0.00003  -0.00001  -0.00004  -3.14099
   D67       -3.13594  -0.00000  -0.00005   0.00001  -0.00003  -3.13597
   D68        0.00351  -0.00000  -0.00007   0.00002  -0.00005   0.00347
   D69        3.12979   0.00000   0.00001   0.00003   0.00004   3.12983
   D70       -0.00784  -0.00000  -0.00001  -0.00000  -0.00001  -0.00785
   D71        0.00825  -0.00000   0.00009  -0.00004   0.00006   0.00831
   D72       -3.12938  -0.00000   0.00008  -0.00006   0.00001  -3.12937
   D73       -3.13078  -0.00000  -0.00006   0.00003  -0.00003  -3.13081
   D74        0.00435   0.00000  -0.00004  -0.00005  -0.00008   0.00426
   D75       -0.00879   0.00000  -0.00014   0.00009  -0.00005  -0.00884
   D76        3.12633   0.00000  -0.00012   0.00001  -0.00011   3.12623
   D77       -0.00159  -0.00000   0.00000  -0.00003  -0.00002  -0.00162
   D78        3.14140  -0.00000   0.00001  -0.00001  -0.00000   3.14140
   D79        3.13601   0.00000   0.00002   0.00000   0.00002   3.13603
   D80       -0.00418   0.00000   0.00003   0.00001   0.00004  -0.00413
   D81        0.00276  -0.00000   0.00009  -0.00008   0.00001   0.00278
   D82        3.13900   0.00000   0.00006  -0.00005   0.00001   3.13901
   D83       -3.13164  -0.00000   0.00007   0.00000   0.00007  -3.13157
   D84        0.00459  -0.00000   0.00004   0.00003   0.00007   0.00466
   D85       -0.00437   0.00000  -0.00005   0.00004  -0.00002  -0.00438
   D86        3.14119  -0.00000  -0.00002   0.00002  -0.00001   3.14118
   D87        3.13581   0.00000  -0.00006   0.00002  -0.00004   3.13578
   D88       -0.00181  -0.00000  -0.00003   0.00000  -0.00003  -0.00184
   D89        0.00378   0.00000   0.00000   0.00002   0.00002   0.00380
   D90        3.14140   0.00000  -0.00002   0.00004   0.00001   3.14141
   D91       -3.13245  -0.00000   0.00003  -0.00001   0.00003  -3.13242
   D92        0.00517  -0.00000   0.00000   0.00001   0.00002   0.00519
   D93       -3.10803   0.00002   0.00012  -0.00000   0.00012  -3.10791
   D94        0.04003   0.00002   0.00009   0.00002   0.00010   0.04013
   D95        0.00315   0.00001   0.00002   0.00004   0.00006   0.00320
   D96       -3.13198   0.00001  -0.00002   0.00006   0.00004  -3.13193
   D97        3.11008  -0.00001  -0.00010   0.00002  -0.00008   3.11000
   D98       -0.02540  -0.00001  -0.00012   0.00007  -0.00005  -0.02545
   D99       -0.00115  -0.00000   0.00000  -0.00002  -0.00002  -0.00117
   D100      -3.13662  -0.00000  -0.00002   0.00003   0.00001  -3.13661
   D101       0.00079  -0.00001  -0.00004  -0.00003  -0.00007   0.00072
   D102       3.13823  -0.00000  -0.00003  -0.00001  -0.00004   3.13819
   D103       3.13595  -0.00001   0.00000  -0.00006  -0.00006   3.13590
   D104      -0.00979  -0.00000   0.00000  -0.00003  -0.00002  -0.00982
   D105      -0.58919   0.00002  -0.00000   0.00010   0.00010  -0.58910
   D106       1.51636   0.00001   0.00013   0.00005   0.00019   1.51654
   D107      -2.72641   0.00001   0.00004   0.00007   0.00011  -2.72630
   D108       2.55909   0.00002  -0.00004   0.00012   0.00008   2.55917
   D109      -1.61854   0.00001   0.00010   0.00007   0.00017  -1.61837
   D110       0.42188   0.00001  -0.00000   0.00009   0.00009   0.42197
   D111      -0.00489  -0.00000  -0.00001   0.00000  -0.00000  -0.00489
   D112       3.13608   0.00000   0.00004   0.00002   0.00005   3.13613
   D113       3.13061  -0.00001   0.00001  -0.00005  -0.00003   3.13057
   D114      -0.01161  -0.00000   0.00006  -0.00003   0.00002  -0.01159
   D115      -0.88369  -0.00000   0.00012  -0.00000   0.00012  -0.88357
   D116       1.20022  -0.00000   0.00014  -0.00001   0.00013   1.20034
   D117      -2.98768  -0.00000   0.00012  -0.00000   0.00012  -2.98756
   D118       2.26415   0.00000   0.00010   0.00005   0.00015   2.26430
   D119      -1.93513  -0.00000   0.00012   0.00004   0.00016  -1.93497
   D120       0.16015   0.00000   0.00011   0.00005   0.00015   0.16030
   D121      -0.00658   0.00000   0.00003   0.00001   0.00005  -0.00653
   D122       3.11424   0.00000   0.00015   0.00008   0.00023   3.11447
   D123       3.13920  -0.00000   0.00003  -0.00001   0.00002   3.13922
   D124      -0.02317  -0.00000   0.00015   0.00005   0.00020  -0.02297
   D125       0.00866   0.00000  -0.00001   0.00000  -0.00001   0.00865
   D126      -3.11216   0.00000  -0.00013  -0.00006  -0.00019  -3.11235
   D127      -3.13230  -0.00000  -0.00006  -0.00001  -0.00007  -3.13237
   D128       0.03006  -0.00000  -0.00017  -0.00007  -0.00024   0.02982
   D129       2.73686   0.00000   0.00424   0.00220   0.00644   2.74331
   D130      -1.45828   0.00001   0.00442   0.00231   0.00673  -1.45155
   D131       0.62512   0.00000   0.00428   0.00222   0.00650   0.63162
   D132      -0.42592   0.00000   0.00436   0.00227   0.00663  -0.41929
   D133       1.66212   0.00001   0.00454   0.00237   0.00691   1.66904
   D134      -2.53766   0.00001   0.00440   0.00229   0.00668  -2.53098
   D135      -2.41049  -0.00002  -0.00084  -0.00000  -0.00084  -2.41134
   D136       1.76168   0.00002  -0.00089   0.00005  -0.00085   1.76083
   D137      -0.26460  -0.00000  -0.00102   0.00003  -0.00098  -0.26558
         Item               Value     Threshold  Converged?
 Maximum Force            0.000073     0.000450     YES
 RMS     Force            0.000010     0.000300     YES
 Maximum Displacement     0.012259     0.001800     NO 
 RMS     Displacement     0.001300     0.001200     NO 
 Predicted change in Energy=-5.052411D-08
 GradGradGradGradGradGradGradGradGradGradGradGradGradGradGradGradGradGrad

 Stoichiometry    C26H28N2O
 Framework group  C1[X(C26H28N2O)]
 Deg. of freedom   165
 Full point group                 C1      NOp   1
 Largest Abelian subgroup         C1      NOp   1
 Largest concise Abelian subgroup C1      NOp   1
                         Standard orientation:                         
 ---------------------------------------------------------------------
 Center     Atomic      Atomic             Coordinates (Angstroms)
 Number     Number       Type             X           Y           Z
 ---------------------------------------------------------------------
      1          6           0       -1.080668   -0.009354   -0.349994
      2          6           0        1.018509   -0.720104   -0.371932
      3          6           0        1.031506    0.611707   -0.641067
      4          7           0       -0.290948    1.026851   -0.647364
      5          7           0       -0.303707   -1.089021   -0.212213
      6          6           0        2.142605    1.568627   -0.484156
      7          6           0        2.479585    1.861597    0.843977
      8          6           0        2.808966    2.176594   -1.545517
      9          6           0        3.497857    2.776451    1.091363
     10          1           0        1.911830    1.338961    1.629023
     11          6           0        3.825888    3.090509   -1.283630
     12          1           0        2.541086    1.929444   -2.568900
     13          6           0        4.166914    3.389601    0.033119
     14          1           0        3.772835    3.011069    2.115129
     15          1           0        4.352402    3.565834   -2.105214
     16          1           0        4.960193    4.103311    0.234585
     17          6           0        2.153192   -1.632907   -0.130375
     18          6           0        2.825390   -2.232438   -1.195910
     19          6           0        2.553645   -1.863890    1.189410
     20          6           0        3.901211   -3.078476   -0.945002
     21          1           0        2.508657   -2.033499   -2.215731
     22          6           0        3.630129   -2.712240    1.427061
     23          1           0        1.971619   -1.335160    1.959307
     24          6           0        4.300779   -3.319485    0.367053
     25          1           0        4.426423   -3.546793   -1.771509
     26          1           0        3.952381   -2.897853    2.447326
     27          1           0        5.140333   -3.980233    0.562560
     28          6           0       -2.544651    0.020435   -0.193344
     29          6           0       -3.101016    0.610834    0.955264
     30          6           0       -3.349728   -0.575024   -1.180160
     31          6           0       -4.490661    0.582562    1.086465
     32          6           0       -4.728698   -0.573686   -1.001493
     33          6           0       -5.315292   -0.003233    0.129576
     34          1           0       -4.937193    1.031789    1.970244
     35          1           0       -5.361864   -1.026672   -1.760384
     36          6           0       -2.734739   -1.209338   -2.402922
     37          1           0       -2.026454   -0.533937   -2.892901
     38          1           0       -2.182348   -2.119091   -2.144441
     39          1           0       -3.503161   -1.480286   -3.129847
     40          6           0       -2.237303    1.258275    2.003835
     41          1           0       -1.249397    0.749947    2.128371
     42          1           0       -2.048094    2.306581    1.737612
     43          1           0       -2.763202    1.271125    2.962859
     44          6           0       -6.809051   -0.044333    0.324245
     45          1           0       -7.332985   -0.151122   -0.628962
     46          1           0       -7.092426   -0.893826    0.955211
     47          1           0       -7.171457    0.862869    0.814823
     48          6           0       -0.704761   -2.262360    0.556207
     49          1           0       -0.115582   -3.120288    0.234244
     50          1           0       -0.481793   -1.972571    1.596122
     51          1           0       -1.766589   -2.450029    0.398665
     52          6           0       -0.718686    2.400757   -0.830829
     53          1           0       -1.805550    2.425107   -0.902425
     54          1           0       -0.388646    2.995107    0.023328
     55          1           0       -0.276965    2.804618   -1.742518
     56          8           0        0.443851   -0.124852    2.271279
     57          1           0        0.452191   -0.086881    3.232763
 ---------------------------------------------------------------------
 Rotational constants (GHZ):      0.2739208      0.1146176      0.0972864
 Standard basis: 6-31G(d,p) (6D, 7F)
 There are   575 symmetry adapted cartesian basis functions of A   symmetry.
 There are   575 symmetry adapted basis functions of A   symmetry.
   575 basis functions,  1008 primitive gaussians,   575 cartesian basis functions
   103 alpha electrons      103 beta electrons
       nuclear repulsion energy      2774.9301210968 Hartrees.
 NAtoms=   57 NActive=   57 NUniq=   57 SFac= 1.00D+00 NAtFMM=   60 NAOKFM=F Big=F
 Integral buffers will be    131072 words long.
 Raffenetti 2 integral format.
 Two-electron integral symmetry is turned on.
 Nuclear repulsion after empirical dispersion term =     2774.8755343482 Hartrees.
 One-electron integrals computed using PRISM.
 NBasis=   575 RedAO= T EigKep=  2.89D-04  NBF=   575
 NBsUse=   575 1.00D-06 EigRej= -1.00D+00 NBFU=   575
 Initial guess from the checkpoint file:  "c2im-oh-opt-wb97xd.chk"
 B after Tr=     0.000000   -0.000000   -0.000000
         Rot=    1.000000   -0.000029    0.000008    0.000001 Ang=  -0.00 deg.
 Requested convergence on RMS density matrix=1.00D-08 within 128 cycles.
 Requested convergence on MAX density matrix=1.00D-06.
 Requested convergence on             energy=1.00D-06.
 No special actions if energy rises.
 SCF Done:  E(RwB97XD) =  -1191.98330295     A.U. after    7 cycles
            NFock=  7  Conv=0.57D-08     -V/T= 2.0094
 Calling FoFJK, ICntrl=      2127 FMM=F ISym2X=0 I1Cent= 0 IOpClX= 0 NMat=1 NMatS=1 NMatT=0.
 ***** Axes restored to original set *****
 -------------------------------------------------------------------
 Center     Atomic                   Forces (Hartrees/Bohr)
 Number     Number              X              Y              Z
 -------------------------------------------------------------------
      1        6           0.000010032   -0.000003860   -0.000020382
      2        6           0.000008963    0.000019710   -0.000017904
      3        6           0.000011590   -0.000016614    0.000031900
      4        7           0.000007828    0.000015661    0.000023422
      5        7          -0.000020000    0.000003884    0.000004969
      6        6          -0.000026075   -0.000017053   -0.000001183
      7        6          -0.000001075   -0.000004182    0.000006218
      8        6           0.000003982    0.000006315    0.000001962
      9        6          -0.000004129   -0.000004855    0.000024089
     10        1           0.000013201    0.000015044   -0.000013887
     11        6          -0.000001905    0.000000168    0.000013239
     12        1           0.000002352    0.000003138    0.000002411
     13        6           0.000001638    0.000000612   -0.000007635
     14        1          -0.000001850   -0.000000154    0.000001109
     15        1          -0.000000990    0.000001674    0.000002548
     16        1          -0.000002068    0.000001228    0.000007105
     17        6           0.000005249    0.000003420   -0.000003364
     18        6          -0.000002971    0.000000899   -0.000001036
     19        6           0.000003051   -0.000000445    0.000009546
     20        6           0.000001172    0.000002950   -0.000004671
     21        1           0.000002163    0.000000551   -0.000000724
     22        6           0.000006900   -0.000005274   -0.000009533
     23        1          -0.000003856   -0.000003829   -0.000008485
     24        6          -0.000003237    0.000005589    0.000005133
     25        1          -0.000000204    0.000002073   -0.000002795
     26        1          -0.000001781   -0.000000429   -0.000000981
     27        1          -0.000001211   -0.000000524   -0.000002388
     28        6          -0.000004664   -0.000001213    0.000003680
     29        6           0.000006662   -0.000008374   -0.000003299
     30        6          -0.000001831    0.000002905    0.000003194
     31        6           0.000000842   -0.000006196    0.000003127
     32        6          -0.000000859    0.000006446   -0.000006976
     33        6          -0.000002659   -0.000002252   -0.000004046
     34        1          -0.000001210   -0.000002232   -0.000000204
     35        1           0.000002559    0.000000849   -0.000003394
     36        6          -0.000000054   -0.000000184   -0.000000487
     37        1           0.000001386    0.000004534   -0.000003635
     38        1           0.000001900    0.000003475   -0.000002999
     39        1           0.000001823    0.000001419   -0.000003912
     40        6           0.000001405    0.000015387    0.000008619
     41        1          -0.000005137   -0.000011105    0.000021358
     42        1          -0.000001817   -0.000000463   -0.000000622
     43        1          -0.000003910   -0.000005528   -0.000000624
     44        6           0.000000369   -0.000008162   -0.000002638
     45        1           0.000000637   -0.000002001   -0.000001690
     46        1           0.000000642    0.000003412    0.000001000
     47        1          -0.000001126    0.000001434   -0.000002971
     48        6          -0.000024694   -0.000006604    0.000001318
     49        1           0.000010004   -0.000006056   -0.000007621
     50        1           0.000008711    0.000000764   -0.000005413
     51        1           0.000005721    0.000004633   -0.000006044
     52        6          -0.000002118   -0.000012520   -0.000012482
     53        1          -0.000002631    0.000002696    0.000006901
     54        1          -0.000002614    0.000001927    0.000004144
     55        1          -0.000002496    0.000000824    0.000003510
     56        8           0.000047996   -0.000022595   -0.000033261
     57        1          -0.000039605    0.000019084    0.000006783
 -------------------------------------------------------------------
 Cartesian Forces:  Max     0.000047996 RMS     0.000009716

 GradGradGradGradGradGradGradGradGradGradGradGradGradGradGradGradGradGrad
 Berny optimization.
 Using GEDIIS/GDIIS optimizer.
 FormGI is forming the generalized inverse of G from B-inverse, IUseBI=4.
 Internal  Forces:  Max     0.000080770 RMS     0.000006871
 Search for a local minimum.
 Step number  36 out of a maximum of  309
 All quantities printed in internal units (Hartrees-Bohrs-Radians)
 Mixed Optimization -- En-DIIS/RFO-DIIS
 Swapping is turned off.
 Update second derivatives using D2CorX and points   20   21   22   23   24
                                                     25   26   27   28   29
                                                     30   31   32   33   34
                                                     35   36
 DE= -1.99D-07 DEPred=-5.05D-08 R= 3.93D+00
 Trust test= 3.93D+00 RLast= 1.65D-02 DXMaxT set to 8.20D-01
 ITU=  0  0  0  0  0  0  0  0  1  1  1  1  1  1  1  1  1  1  0  1
 ITU=  0 -1  0  0 -1  1  0  1 -1  1  1  1  0  0 -1  0
     Eigenvalues ---    0.00024   0.00199   0.00416   0.00598   0.00652
     Eigenvalues ---    0.00702   0.00829   0.01277   0.01441   0.01458
     Eigenvalues ---    0.01523   0.01561   0.01594   0.01797   0.01832
     Eigenvalues ---    0.01855   0.01911   0.02031   0.02110   0.02123
     Eigenvalues ---    0.02138   0.02145   0.02154   0.02171   0.02174
     Eigenvalues ---    0.02177   0.02179   0.02181   0.02191   0.02196
     Eigenvalues ---    0.02199   0.02200   0.02203   0.02206   0.02216
     Eigenvalues ---    0.02225   0.02261   0.02923   0.03170   0.03323
     Eigenvalues ---    0.03979   0.04601   0.05154   0.05886   0.06036
     Eigenvalues ---    0.07092   0.07102   0.07145   0.07204   0.07369
     Eigenvalues ---    0.07390   0.07730   0.07824   0.08016   0.08824
     Eigenvalues ---    0.10835   0.11992   0.14048   0.15417   0.15759
     Eigenvalues ---    0.15919   0.15966   0.15991   0.15994   0.15998
     Eigenvalues ---    0.15998   0.16000   0.16000   0.16001   0.16001
     Eigenvalues ---    0.16003   0.16004   0.16007   0.16014   0.16026
     Eigenvalues ---    0.16049   0.16059   0.16163   0.16290   0.16537
     Eigenvalues ---    0.16943   0.18249   0.19145   0.21906   0.21997
     Eigenvalues ---    0.22001   0.22034   0.22337   0.22531   0.23362
     Eigenvalues ---    0.23462   0.23543   0.23548   0.23718   0.24523
     Eigenvalues ---    0.24822   0.24881   0.24951   0.25130   0.25563
     Eigenvalues ---    0.26122   0.27000   0.29513   0.30212   0.31622
     Eigenvalues ---    0.31878   0.32083   0.33598   0.34161   0.34223
     Eigenvalues ---    0.34241   0.34284   0.34376   0.34516   0.34577
     Eigenvalues ---    0.34697   0.34724   0.34751   0.34854   0.34920
     Eigenvalues ---    0.34975   0.35131   0.35208   0.35225   0.35270
     Eigenvalues ---    0.35370   0.35433   0.35436   0.35452   0.35457
     Eigenvalues ---    0.35460   0.35462   0.35777   0.35867   0.36190
     Eigenvalues ---    0.36569   0.37117   0.38982   0.41192   0.41906
     Eigenvalues ---    0.42284   0.42393   0.42506   0.42954   0.43849
     Eigenvalues ---    0.44532   0.45500   0.45677   0.46173   0.46308
     Eigenvalues ---    0.46384   0.46616   0.46851   0.46959   0.47069
     Eigenvalues ---    0.47236   0.47361   0.47631   0.48351   0.50752
     Eigenvalues ---    0.55797   0.56825   0.61624   0.71775   3.76061
 En-DIIS/RFO-DIIS IScMMF=        0 using points:    36   35   34   33   32
 RFO step:  Lambda=-3.15170067D-08.
 DidBck=F Rises=F RFO-DIIS coefs:    2.67466   -2.11750   -0.35405    1.16197   -0.36509
 Iteration  1 RMS(Cart)=  0.00148724 RMS(Int)=  0.00000531
 Iteration  2 RMS(Cart)=  0.00000550 RMS(Int)=  0.00000001
 Iteration  3 RMS(Cart)=  0.00000000 RMS(Int)=  0.00000001
 Variable       Old X    -DE/DX   Delta X   Delta X   Delta X     New X
                                 (Linear)    (Quad)   (Total)
    R1        2.52532  -0.00001  -0.00003  -0.00001  -0.00003   2.52529
    R2        2.52710  -0.00001  -0.00003   0.00000  -0.00003   2.52707
    R3        2.78289  -0.00000  -0.00000  -0.00000  -0.00001   2.78288
    R4        2.56775  -0.00002  -0.00005  -0.00000  -0.00005   2.56770
    R5        2.61156   0.00001   0.00005  -0.00000   0.00004   2.61160
    R6        2.78955   0.00000  -0.00001   0.00001   0.00000   2.78955
    R7        2.61935   0.00000   0.00006  -0.00002   0.00005   2.61939
    R8        2.78685  -0.00002  -0.00002  -0.00001  -0.00004   2.78682
    R9        2.74123  -0.00001  -0.00005   0.00001  -0.00004   2.74120
   R10        2.75669  -0.00000  -0.00006  -0.00001  -0.00006   2.75663
   R11        2.64786   0.00000  -0.00001   0.00000  -0.00001   2.64785
   R12        2.63218   0.00000  -0.00002  -0.00000  -0.00002   2.63217
   R13        2.62871  -0.00000  -0.00003   0.00000  -0.00003   2.62868
   R14        2.08024  -0.00003  -0.00013   0.00003  -0.00011   2.08013
   R15        2.63070  -0.00000   0.00003  -0.00001   0.00003   2.63072
   R16        2.05290  -0.00000  -0.00000   0.00000  -0.00000   2.05290
   R17        2.63444   0.00000   0.00003   0.00000   0.00003   2.63447
   R18        2.05169  -0.00000  -0.00000  -0.00000  -0.00000   2.05168
   R19        2.63180  -0.00000  -0.00003   0.00000  -0.00003   2.63177
   R20        2.05116   0.00000  -0.00000   0.00000  -0.00000   2.05116
   R21        2.05213  -0.00000  -0.00000  -0.00000  -0.00000   2.05213
   R22        2.63659  -0.00000   0.00001  -0.00001   0.00000   2.63660
   R23        2.64261   0.00000  -0.00001  -0.00001  -0.00002   2.64259
   R24        2.62946  -0.00000  -0.00002   0.00001  -0.00001   2.62945
   R25        2.05271  -0.00000   0.00000  -0.00000  -0.00000   2.05271
   R26        2.62869  -0.00000   0.00001  -0.00001   0.00001   2.62869
   R27        2.07960  -0.00000   0.00003  -0.00004  -0.00001   2.07959
   R28        2.63156   0.00000   0.00001  -0.00000   0.00001   2.63157
   R29        2.05127  -0.00000  -0.00000   0.00000   0.00000   2.05127
   R30        2.63353  -0.00001  -0.00000  -0.00000  -0.00001   2.63352
   R31        2.05211   0.00000   0.00000  -0.00000   0.00000   2.05211
   R32        2.05247  -0.00000   0.00000  -0.00000  -0.00000   2.05247
   R33        2.65734  -0.00001   0.00003   0.00001   0.00004   2.65738
   R34        2.65675  -0.00000  -0.00005  -0.00001  -0.00006   2.65669
   R35        2.63827   0.00000  -0.00004  -0.00003  -0.00006   2.63820
   R36        2.84382   0.00001   0.00003   0.00001   0.00004   2.84386
   R37        2.62766  -0.00000   0.00004   0.00002   0.00006   2.62772
   R38        2.85074   0.00000  -0.00001   0.00001   0.00000   2.85074
   R39        2.63128   0.00000   0.00005   0.00003   0.00007   2.63135
   R40        2.05473   0.00000   0.00001   0.00000   0.00001   2.05474
   R41        2.63806   0.00000  -0.00006  -0.00002  -0.00007   2.63799
   R42        2.05452  -0.00000  -0.00000  -0.00000  -0.00001   2.05451
   R43        2.84772  -0.00000   0.00000   0.00000   0.00001   2.84773
   R44        2.06829   0.00000   0.00001   0.00000   0.00001   2.06829
   R45        2.06974  -0.00000   0.00001  -0.00001   0.00000   2.06975
   R46        2.06344   0.00000   0.00000   0.00000   0.00000   2.06345
   R47        2.11266   0.00001  -0.00003  -0.00000  -0.00003   2.11263
   R48        2.07493   0.00000   0.00002  -0.00001   0.00001   2.07494
   R49        2.06704   0.00000   0.00001  -0.00001   0.00000   2.06704
   R50        3.61169   0.00001   0.00016   0.00008   0.00024   3.61193
   R51        2.06535  -0.00000  -0.00002  -0.00001  -0.00003   2.06532
   R52        2.07014  -0.00000  -0.00003  -0.00001  -0.00004   2.07010
   R53        2.06579   0.00000   0.00004   0.00001   0.00005   2.06585
   R54        2.05870   0.00001   0.00004  -0.00000   0.00003   2.05874
   R55        2.08309  -0.00000   0.00001  -0.00002  -0.00002   2.08307
   R56        2.05930  -0.00001  -0.00003   0.00000  -0.00003   2.05927
   R57        2.05884   0.00000   0.00001  -0.00000   0.00001   2.05885
   R58        2.06297   0.00000   0.00000  -0.00000   0.00000   2.06298
   R59        2.06093  -0.00000   0.00000  -0.00000   0.00000   2.06093
   R60        1.81843   0.00001   0.00001   0.00000   0.00001   1.81844
    A1        1.88138   0.00001   0.00004  -0.00002   0.00002   1.88140
    A2        2.20864   0.00000  -0.00000   0.00000   0.00000   2.20865
    A3        2.19316  -0.00001  -0.00004   0.00001  -0.00002   2.19313
    A4        1.86888   0.00000   0.00003  -0.00004  -0.00001   1.86887
    A5        2.25382  -0.00000   0.00003  -0.00001   0.00003   2.25385
    A6        2.15489   0.00000  -0.00005   0.00003  -0.00002   2.15487
    A7        1.86015   0.00000  -0.00001   0.00003   0.00001   1.86016
    A8        2.24224   0.00001   0.00011  -0.00000   0.00010   2.24235
    A9        2.12347  -0.00001  -0.00004  -0.00002  -0.00006   2.12341
   A10        1.90771  -0.00000  -0.00002  -0.00000  -0.00002   1.90769
   A11        2.19975  -0.00001  -0.00008   0.00002  -0.00007   2.19968
   A12        2.17193   0.00002   0.00012  -0.00001   0.00010   2.17203
   A13        1.90545  -0.00001  -0.00003   0.00003  -0.00000   1.90545
   A14        2.14590   0.00001   0.00004  -0.00001   0.00003   2.14593
   A15        2.13961   0.00000   0.00001   0.00005   0.00006   2.13966
   A16        2.00173   0.00001   0.00002  -0.00001   0.00001   2.00173
   A17        2.16830  -0.00000   0.00003  -0.00001   0.00002   2.16833
   A18        2.11290  -0.00001  -0.00005   0.00002  -0.00003   2.11287
   A19        2.07387   0.00001   0.00006  -0.00001   0.00005   2.07392
   A20        2.04054  -0.00000   0.00000  -0.00003  -0.00002   2.04052
   A21        2.16876  -0.00001  -0.00007   0.00004  -0.00002   2.16874
   A22        2.08595   0.00000   0.00002  -0.00001   0.00001   2.08596
   A23        2.09503   0.00000  -0.00001   0.00001   0.00000   2.09503
   A24        2.10216  -0.00000  -0.00001  -0.00000  -0.00001   2.10215
   A25        2.10084  -0.00001  -0.00003  -0.00000  -0.00003   2.10082
   A26        2.08888   0.00000   0.00005  -0.00001   0.00004   2.08892
   A27        2.09346   0.00000  -0.00002   0.00001  -0.00002   2.09345
   A28        2.09177   0.00000   0.00001  -0.00000   0.00001   2.09178
   A29        2.09375  -0.00001  -0.00005   0.00001  -0.00005   2.09370
   A30        2.09766   0.00000   0.00005  -0.00001   0.00004   2.09770
   A31        2.10102  -0.00000  -0.00001   0.00001  -0.00000   2.10102
   A32        2.09303  -0.00000  -0.00004   0.00001  -0.00004   2.09300
   A33        2.08912   0.00000   0.00005  -0.00001   0.00004   2.08916
   A34        2.10723   0.00001   0.00002   0.00003   0.00005   2.10728
   A35        2.06769  -0.00001  -0.00002  -0.00002  -0.00004   2.06765
   A36        2.10810   0.00000  -0.00000  -0.00001  -0.00001   2.10809
   A37        2.08985  -0.00000   0.00001  -0.00000   0.00000   2.08985
   A38        2.09188   0.00000  -0.00001   0.00000  -0.00001   2.09187
   A39        2.10145  -0.00000   0.00001  -0.00000   0.00001   2.10145
   A40        2.07554   0.00000  -0.00000   0.00001   0.00001   2.07555
   A41        2.01469  -0.00001  -0.00001  -0.00003  -0.00004   2.01464
   A42        2.19294   0.00001   0.00001   0.00002   0.00003   2.19297
   A43        2.09090  -0.00000   0.00000   0.00000   0.00000   2.09091
   A44        2.09338  -0.00000  -0.00003   0.00001  -0.00002   2.09336
   A45        2.09890   0.00000   0.00003  -0.00001   0.00002   2.09892
   A46        2.10390  -0.00000   0.00000  -0.00001  -0.00000   2.10389
   A47        2.08795  -0.00000  -0.00001   0.00000  -0.00000   2.08794
   A48        2.09133   0.00000   0.00000   0.00000   0.00001   2.09134
   A49        2.09804   0.00000  -0.00001   0.00000  -0.00001   2.09804
   A50        2.09056  -0.00000   0.00001  -0.00000   0.00001   2.09057
   A51        2.09457  -0.00000   0.00000  -0.00000   0.00000   2.09457
   A52        2.08140  -0.00002   0.00005  -0.00003   0.00003   2.08143
   A53        2.07836   0.00001  -0.00003   0.00001  -0.00002   2.07834
   A54        2.12303   0.00001  -0.00002   0.00001  -0.00001   2.12303
   A55        2.05113  -0.00000  -0.00001   0.00000  -0.00001   2.05112
   A56        2.12080  -0.00001   0.00006  -0.00004   0.00002   2.12082
   A57        2.11124   0.00001  -0.00005   0.00004  -0.00001   2.11123
   A58        2.06838  -0.00000   0.00004  -0.00002   0.00002   2.06840
   A59        2.11015  -0.00000  -0.00002   0.00003   0.00001   2.11016
   A60        2.10464   0.00000  -0.00002  -0.00001  -0.00003   2.10461
   A61        2.13344  -0.00000   0.00003  -0.00001   0.00002   2.13346
   A62        2.06779   0.00000   0.00000   0.00001   0.00001   2.06780
   A63        2.08194   0.00000  -0.00003   0.00000  -0.00003   2.08191
   A64        2.11907  -0.00000  -0.00002   0.00001  -0.00001   2.11905
   A65        2.07998  -0.00000  -0.00001  -0.00001  -0.00002   2.07996
   A66        2.08414   0.00000   0.00003   0.00000   0.00003   2.08418
   A67        2.07129  -0.00000  -0.00002   0.00001  -0.00001   2.07128
   A68        2.10569  -0.00000  -0.00012  -0.00005  -0.00017   2.10551
   A69        2.10602   0.00000   0.00014   0.00005   0.00019   2.10621
   A70        1.94680   0.00000  -0.00000   0.00000  -0.00000   1.94680
   A71        1.94290  -0.00000   0.00002  -0.00000   0.00002   1.94292
   A72        1.93591   0.00000   0.00002  -0.00000   0.00002   1.93593
   A73        1.86695  -0.00000  -0.00001   0.00000  -0.00001   1.86694
   A74        1.88652  -0.00000  -0.00001  -0.00000  -0.00001   1.88650
   A75        1.88171  -0.00000  -0.00001  -0.00000  -0.00001   1.88169
   A76        1.97052  -0.00000   0.00001  -0.00004  -0.00003   1.97049
   A77        1.91847  -0.00000  -0.00006   0.00000  -0.00006   1.91841
   A78        1.91773  -0.00000  -0.00011   0.00006  -0.00005   1.91768
   A79        1.88477  -0.00000   0.00008  -0.00002   0.00006   1.88483
   A80        1.90978   0.00001   0.00006  -0.00001   0.00005   1.90983
   A81        1.85898   0.00000   0.00001   0.00001   0.00003   1.85901
   A82        1.94463   0.00000   0.00003   0.00002   0.00005   1.94467
   A83        1.93047   0.00000   0.00006   0.00002   0.00008   1.93055
   A84        1.94331  -0.00000  -0.00007  -0.00003  -0.00010   1.94321
   A85        1.87818   0.00000   0.00017   0.00006   0.00022   1.87840
   A86        1.88973  -0.00000  -0.00003  -0.00001  -0.00004   1.88969
   A87        1.87476  -0.00000  -0.00016  -0.00005  -0.00021   1.87455
   A88        1.90610  -0.00001  -0.00007   0.00001  -0.00006   1.90604
   A89        1.80274  -0.00001   0.00000   0.00001   0.00001   1.80276
   A90        1.90736  -0.00001   0.00010  -0.00005   0.00005   1.90741
   A91        1.95675   0.00000  -0.00023   0.00001  -0.00022   1.95652
   A92        1.92690   0.00001   0.00007   0.00000   0.00007   1.92697
   A93        1.95924   0.00001   0.00013   0.00002   0.00015   1.95939
   A94        1.90037   0.00000  -0.00002   0.00001  -0.00001   1.90036
   A95        1.90450   0.00000   0.00003  -0.00001   0.00002   1.90453
   A96        1.91456   0.00000   0.00006  -0.00002   0.00004   1.91460
   A97        1.91861  -0.00000  -0.00007   0.00001  -0.00006   1.91855
   A98        1.91861   0.00000  -0.00004   0.00002  -0.00002   1.91858
   A99        1.90711   0.00000   0.00004  -0.00001   0.00003   1.90714
   A100       1.63517  -0.00008  -0.00077  -0.00023  -0.00100   1.63417
   A101       3.10543  -0.00001  -0.00032   0.00014  -0.00018   3.10525
   A102       3.13465  -0.00003   0.00009  -0.00009   0.00000   3.13465
    D1       -0.04725  -0.00000   0.00013   0.00001   0.00014  -0.04710
    D2       -3.09823  -0.00001  -0.00008  -0.00000  -0.00008  -3.09831
    D3        3.08998  -0.00001  -0.00003   0.00010   0.00007   3.09005
    D4        0.03900  -0.00001  -0.00024   0.00009  -0.00015   0.03885
    D5        0.04339   0.00000  -0.00011  -0.00005  -0.00016   0.04323
    D6        2.74553   0.00000  -0.00007   0.00012   0.00004   2.74557
    D7       -3.09388   0.00001   0.00005  -0.00014  -0.00009  -3.09397
    D8       -0.39174   0.00001   0.00009   0.00003   0.00012  -0.39163
    D9       -1.27996   0.00001   0.00001  -0.00003  -0.00002  -1.27998
   D10        1.89133   0.00001   0.00003  -0.00007  -0.00004   1.89128
   D11        1.85652   0.00000  -0.00019   0.00008  -0.00011   1.85641
   D12       -1.25539   0.00000  -0.00016   0.00003  -0.00013  -1.25551
   D13       -0.00595  -0.00000   0.00004  -0.00007  -0.00003  -0.00598
   D14        2.77642   0.00000   0.00018  -0.00006   0.00012   2.77654
   D15       -3.03541  -0.00000  -0.00008   0.00009   0.00001  -3.03541
   D16       -0.25304   0.00000   0.00006   0.00010   0.00015  -0.25289
   D17       -0.02288   0.00000   0.00004   0.00008   0.00012  -0.02276
   D18       -2.72692  -0.00000  -0.00000  -0.00008  -0.00008  -2.72700
   D19        3.01448  -0.00000   0.00016  -0.00007   0.00009   3.01457
   D20        0.31044  -0.00000   0.00012  -0.00022  -0.00010   0.31033
   D21       -1.48480  -0.00000   0.00025  -0.00017   0.00007  -1.48473
   D22        1.63717  -0.00000   0.00031  -0.00023   0.00007   1.63725
   D23        1.78537  -0.00000   0.00010   0.00001   0.00011   1.78547
   D24       -1.37584  -0.00000   0.00016  -0.00005   0.00011  -1.37573
   D25        0.03288   0.00000  -0.00011   0.00004  -0.00007   0.03281
   D26        3.08563   0.00000   0.00009   0.00005   0.00013   3.08577
   D27       -2.77941  -0.00000  -0.00027   0.00002  -0.00025  -2.77966
   D28        0.27333  -0.00000  -0.00008   0.00004  -0.00004   0.27329
   D29       -1.22609  -0.00001  -0.00005  -0.00010  -0.00015  -1.22624
   D30        1.93956  -0.00001   0.00000  -0.00012  -0.00012   1.93944
   D31        1.50849  -0.00000   0.00011  -0.00007   0.00004   1.50853
   D32       -1.60905  -0.00000   0.00017  -0.00010   0.00007  -1.60898
   D33       -0.21213   0.00000   0.00034  -0.00008   0.00026  -0.21186
   D34        1.88209   0.00000   0.00026  -0.00006   0.00019   1.88228
   D35       -2.31237   0.00000   0.00037  -0.00009   0.00027  -2.31210
   D36        3.03321   0.00000   0.00011  -0.00009   0.00002   3.03323
   D37       -1.15576  -0.00000   0.00003  -0.00008  -0.00005  -1.15582
   D38        0.93296   0.00000   0.00013  -0.00010   0.00003   0.93299
   D39        2.77795   0.00000   0.00046  -0.00009   0.00037   2.77832
   D40       -1.42015  -0.00000   0.00017  -0.00007   0.00010  -1.42005
   D41        0.66842  -0.00000   0.00036  -0.00007   0.00030   0.66872
   D42       -0.86081   0.00000   0.00049   0.00009   0.00059  -0.86022
   D43        1.22427  -0.00000   0.00020   0.00011   0.00031   1.22458
   D44       -2.97034  -0.00000   0.00039   0.00012   0.00051  -2.96983
   D45       -3.11817   0.00000   0.00005  -0.00000   0.00005  -3.11813
   D46        0.02743  -0.00000  -0.00003  -0.00003  -0.00006   0.02736
   D47        0.00020   0.00000  -0.00000   0.00002   0.00002   0.00022
   D48       -3.13738  -0.00000  -0.00008  -0.00001  -0.00009  -3.13747
   D49        3.11564   0.00000  -0.00010   0.00005  -0.00005   3.11559
   D50       -0.03659  -0.00000  -0.00011   0.00003  -0.00009  -0.03667
   D51       -0.00044   0.00000  -0.00004   0.00002  -0.00002  -0.00046
   D52        3.13052  -0.00000  -0.00005  -0.00000  -0.00006   3.13047
   D53        0.00152  -0.00000   0.00002  -0.00003  -0.00000   0.00152
   D54       -3.13772  -0.00000   0.00007  -0.00007   0.00000  -3.13772
   D55        3.13879   0.00000   0.00011   0.00001   0.00011   3.13890
   D56       -0.00045   0.00000   0.00015  -0.00004   0.00012  -0.00033
   D57       -0.00104  -0.00000   0.00006  -0.00006  -0.00000  -0.00104
   D58        3.13770  -0.00000   0.00005  -0.00002   0.00003   3.13773
   D59       -3.13196   0.00000   0.00008  -0.00004   0.00004  -3.13192
   D60        0.00678   0.00000   0.00007  -0.00000   0.00007   0.00685
   D61       -0.00302   0.00000   0.00000  -0.00001  -0.00001  -0.00303
   D62        3.14074  -0.00000  -0.00001  -0.00001  -0.00002   3.14072
   D63        3.13622   0.00000  -0.00004   0.00003  -0.00002   3.13620
   D64       -0.00322   0.00000  -0.00005   0.00003  -0.00002  -0.00324
   D65        0.00276   0.00000  -0.00004   0.00006   0.00002   0.00277
   D66       -3.14099   0.00000  -0.00003   0.00006   0.00002  -3.14097
   D67       -3.13597  -0.00000  -0.00004   0.00002  -0.00002  -3.13599
   D68        0.00347   0.00000  -0.00003   0.00002  -0.00001   0.00346
   D69        3.12983   0.00000   0.00009  -0.00004   0.00005   3.12988
   D70       -0.00785  -0.00000   0.00001  -0.00001   0.00000  -0.00784
   D71        0.00831  -0.00000   0.00003   0.00002   0.00005   0.00836
   D72       -3.12937  -0.00000  -0.00005   0.00005   0.00000  -3.12936
   D73       -3.13081  -0.00000  -0.00005  -0.00001  -0.00006  -3.13087
   D74        0.00426   0.00000  -0.00012   0.00007  -0.00005   0.00421
   D75       -0.00884   0.00000   0.00001  -0.00007  -0.00006  -0.00890
   D76        3.12623   0.00000  -0.00006   0.00001  -0.00005   3.12618
   D77       -0.00162  -0.00000  -0.00004   0.00003  -0.00001  -0.00163
   D78        3.14140  -0.00000  -0.00002  -0.00001  -0.00003   3.14137
   D79        3.13603   0.00000   0.00004  -0.00000   0.00004   3.13607
   D80       -0.00413  -0.00000   0.00006  -0.00004   0.00002  -0.00412
   D81        0.00278  -0.00000  -0.00004   0.00006   0.00002   0.00280
   D82        3.13901   0.00000  -0.00002   0.00004   0.00003   3.13903
   D83       -3.13157  -0.00000   0.00004  -0.00003   0.00001  -3.13156
   D84        0.00466  -0.00000   0.00006  -0.00005   0.00002   0.00468
   D85       -0.00438   0.00000   0.00001  -0.00003  -0.00003  -0.00441
   D86        3.14118  -0.00000  -0.00002  -0.00002  -0.00004   3.14114
   D87        3.13578   0.00000  -0.00001   0.00000  -0.00001   3.13577
   D88       -0.00184  -0.00000  -0.00004   0.00002  -0.00002  -0.00186
   D89        0.00380   0.00000   0.00003  -0.00001   0.00002   0.00382
   D90        3.14141   0.00000   0.00007  -0.00003   0.00004   3.14145
   D91       -3.13242  -0.00000   0.00001   0.00001   0.00001  -3.13241
   D92        0.00519   0.00000   0.00004  -0.00001   0.00003   0.00522
   D93       -3.10791   0.00001   0.00013  -0.00006   0.00007  -3.10784
   D94        0.04013   0.00001   0.00017  -0.00005   0.00011   0.04025
   D95        0.00320   0.00000   0.00010  -0.00002   0.00009   0.00329
   D96       -3.13193   0.00001   0.00014  -0.00000   0.00013  -3.13180
   D97        3.11000  -0.00001  -0.00008   0.00007  -0.00001   3.10999
   D98       -0.02545  -0.00001  -0.00007   0.00003  -0.00003  -0.02548
   D99       -0.00117  -0.00000  -0.00005   0.00003  -0.00002  -0.00120
   D100      -3.13661  -0.00000  -0.00004  -0.00001  -0.00005  -3.13667
   D101       0.00072  -0.00000  -0.00009  -0.00001  -0.00011   0.00062
   D102       3.13819  -0.00000  -0.00003  -0.00001  -0.00003   3.13816
   D103       3.13590  -0.00001  -0.00013  -0.00002  -0.00015   3.13575
   D104      -0.00982  -0.00000  -0.00006  -0.00002  -0.00008  -0.00990
   D105      -0.58910   0.00001   0.00009   0.00001   0.00010  -0.58900
   D106       1.51654   0.00000   0.00016  -0.00005   0.00012   1.51666
   D107      -2.72630   0.00000   0.00008   0.00000   0.00009  -2.72621
   D108       2.55917   0.00001   0.00013   0.00002   0.00015   2.55932
   D109      -1.61837   0.00000   0.00020  -0.00003   0.00017  -1.61821
   D110       0.42197   0.00001   0.00012   0.00002   0.00014   0.42210
   D111      -0.00489  -0.00000  -0.00001  -0.00001  -0.00002  -0.00491
   D112       3.13613   0.00000   0.00005  -0.00002   0.00003   3.13616
   D113       3.13057  -0.00000  -0.00002   0.00003   0.00001   3.13058
   D114      -0.01159  -0.00000   0.00004   0.00002   0.00006  -0.01153
   D115      -0.88357  -0.00000  -0.00016   0.00000  -0.00016  -0.88373
   D116       1.20034  -0.00000  -0.00017   0.00001  -0.00016   1.20019
   D117      -2.98756  -0.00000  -0.00016   0.00001  -0.00015  -2.98771
   D118       2.26430  -0.00000  -0.00016  -0.00003  -0.00019   2.26411
   D119      -1.93497  -0.00000  -0.00016  -0.00003  -0.00019  -1.93516
   D120       0.16030  -0.00000  -0.00015  -0.00003  -0.00018   0.16013
   D121      -0.00653   0.00000   0.00003   0.00003   0.00006  -0.00647
   D122       3.11447   0.00000   0.00022   0.00006   0.00028   3.11475
   D123       3.13922  -0.00000  -0.00003   0.00002  -0.00001   3.13921
   D124      -0.02297  -0.00000   0.00015   0.00006   0.00021  -0.02276
   D125       0.00865   0.00000   0.00002  -0.00002   0.00001   0.00865
   D126      -3.11235   0.00000  -0.00016  -0.00005  -0.00021  -3.11256
   D127      -3.13237   0.00000  -0.00004  -0.00001  -0.00005  -3.13242
   D128       0.02982  -0.00000  -0.00022  -0.00004  -0.00026   0.02956
   D129       2.74331   0.00000   0.00532   0.00216   0.00747   2.75078
   D130      -1.45155   0.00000   0.00559   0.00225   0.00784  -1.44371
   D131       0.63162   0.00000   0.00538   0.00218   0.00756   0.63917
   D132      -0.41929   0.00000   0.00550   0.00219   0.00770  -0.41160
   D133       1.66904   0.00001   0.00577   0.00229   0.00806   1.67710
   D134      -2.53098   0.00000   0.00557   0.00221   0.00778  -2.52320
   D135      -2.41134  -0.00001  -0.00081   0.00013  -0.00068  -2.41202
   D136       1.76083   0.00001  -0.00071   0.00014  -0.00057   1.76026
   D137      -0.26558   0.00000  -0.00093   0.00020  -0.00072  -0.26630
         Item               Value     Threshold  Converged?
 Maximum Force            0.000081     0.000450     YES
 RMS     Force            0.000007     0.000300     YES
 Maximum Displacement     0.013741     0.001800     NO 
 RMS     Displacement     0.001487     0.001200     NO 
 Predicted change in Energy=-7.144709D-08
 GradGradGradGradGradGradGradGradGradGradGradGradGradGradGradGradGradGrad

 Stoichiometry    C26H28N2O
 Framework group  C1[X(C26H28N2O)]
 Deg. of freedom   165
 Full point group                 C1      NOp   1
 Largest Abelian subgroup         C1      NOp   1
 Largest concise Abelian subgroup C1      NOp   1
                         Standard orientation:                         
 ---------------------------------------------------------------------
 Center     Atomic      Atomic             Coordinates (Angstroms)
 Number     Number       Type             X           Y           Z
 ---------------------------------------------------------------------
      1          6           0       -1.080618   -0.009355   -0.349870
      2          6           0        1.018567   -0.720093   -0.371836
      3          6           0        1.031561    0.611719   -0.640820
      4          7           0       -0.290911    1.026891   -0.647052
      5          7           0       -0.303670   -1.089012   -0.212097
      6          6           0        2.142610    1.568688   -0.484042
      7          6           0        2.479696    1.861728    0.844046
      8          6           0        2.808841    2.176689   -1.545452
      9          6           0        3.497888    2.776666    1.091363
     10          1           0        1.912013    1.339156    1.629105
     11          6           0        3.825712    3.090709   -1.283659
     12          1           0        2.540940    1.929468   -2.568812
     13          6           0        4.166808    3.389867    0.033041
     14          1           0        3.772945    3.011336    2.115094
     15          1           0        4.352076    3.566057   -2.105325
     16          1           0        4.960020    4.103662    0.234467
     17          6           0        2.153228   -1.632952   -0.130386
     18          6           0        2.825498   -2.232348   -1.195954
     19          6           0        2.553587   -1.864125    1.189384
     20          6           0        3.901248   -3.078482   -0.945083
     21          1           0        2.508836   -2.033257   -2.215767
     22          6           0        3.630003   -2.712577    1.427007
     23          1           0        1.971521   -1.335443    1.959278
     24          6           0        4.300693   -3.319720    0.366971
     25          1           0        4.426480   -3.546706   -1.771630
     26          1           0        3.952157   -2.898349    2.447275
     27          1           0        5.140168   -3.980575    0.562453
     28          6           0       -2.544608    0.020385   -0.193297
     29          6           0       -3.101090    0.610594    0.955377
     30          6           0       -3.349580   -0.574906   -1.180253
     31          6           0       -4.490707    0.582181    1.086488
     32          6           0       -4.728598   -0.573653   -1.001705
     33          6           0       -5.315280   -0.003463    0.129403
     34          1           0       -4.937340    1.031222    1.970316
     35          1           0       -5.361658   -1.026554   -1.760731
     36          6           0       -2.734504   -1.208955   -2.403111
     37          1           0       -2.026344   -0.533364   -2.893013
     38          1           0       -2.181948   -2.118651   -2.144782
     39          1           0       -3.502882   -1.479938   -3.130074
     40          6           0       -2.237503    1.258037    2.004079
     41          1           0       -1.249518    0.749872    2.128508
     42          1           0       -2.048554    2.306431    1.737993
     43          1           0       -2.763459    1.270604    2.963077
     44          6           0       -6.809051   -0.044268    0.324061
     45          1           0       -7.332738   -0.158461   -0.628405
     46          1           0       -7.091959   -0.889059    0.961480
     47          1           0       -7.172171    0.866338    0.807820
     48          6           0       -0.704774   -2.262437    0.556101
     49          1           0       -0.115209   -3.120195    0.234332
     50          1           0       -0.482064   -1.972746    1.596090
     51          1           0       -1.766489   -2.450345    0.398182
     52          6           0       -0.718772    2.400739   -0.830509
     53          1           0       -1.805649    2.424988   -0.902009
     54          1           0       -0.388776    2.995141    0.023630
     55          1           0       -0.277194    2.804656   -1.742243
     56          8           0        0.443980   -0.124797    2.270911
     57          1           0        0.451912   -0.086079    3.232375
 ---------------------------------------------------------------------
 Rotational constants (GHZ):      0.2739091      0.1146196      0.0972858
 Standard basis: 6-31G(d,p) (6D, 7F)
 There are   575 symmetry adapted cartesian basis functions of A   symmetry.
 There are   575 symmetry adapted basis functions of A   symmetry.
   575 basis functions,  1008 primitive gaussians,   575 cartesian basis functions
   103 alpha electrons      103 beta electrons
       nuclear repulsion energy      2774.9370099764 Hartrees.
 NAtoms=   57 NActive=   57 NUniq=   57 SFac= 1.00D+00 NAtFMM=   60 NAOKFM=F Big=F
 Integral buffers will be    131072 words long.
 Raffenetti 2 integral format.
 Two-electron integral symmetry is turned on.
 Nuclear repulsion after empirical dispersion term =     2774.8824240312 Hartrees.
 One-electron integrals computed using PRISM.
 NBasis=   575 RedAO= T EigKep=  2.89D-04  NBF=   575
 NBsUse=   575 1.00D-06 EigRej= -1.00D+00 NBFU=   575
 Initial guess from the checkpoint file:  "c2im-oh-opt-wb97xd.chk"
 B after Tr=     0.000000   -0.000000   -0.000000
         Rot=    1.000000   -0.000013    0.000004   -0.000006 Ang=  -0.00 deg.
 Requested convergence on RMS density matrix=1.00D-08 within 128 cycles.
 Requested convergence on MAX density matrix=1.00D-06.
 Requested convergence on             energy=1.00D-06.
 No special actions if energy rises.
 SCF Done:  E(RwB97XD) =  -1191.98330315     A.U. after    7 cycles
            NFock=  7  Conv=0.64D-08     -V/T= 2.0094
 Calling FoFJK, ICntrl=      2127 FMM=F ISym2X=0 I1Cent= 0 IOpClX= 0 NMat=1 NMatS=1 NMatT=0.
 ***** Axes restored to original set *****
 -------------------------------------------------------------------
 Center     Atomic                   Forces (Hartrees/Bohr)
 Number     Number              X              Y              Z
 -------------------------------------------------------------------
      1        6           0.000006304   -0.000005668    0.000003186
      2        6          -0.000005117   -0.000004528   -0.000010680
      3        6          -0.000012160    0.000019175    0.000016937
      4        7           0.000019583   -0.000000712    0.000004248
      5        7          -0.000000302    0.000008765   -0.000026957
      6        6          -0.000012570   -0.000014052    0.000006989
      7        6           0.000001959    0.000011448   -0.000000748
      8        6           0.000011880    0.000007127   -0.000001316
      9        6           0.000008550    0.000003427    0.000006187
     10        1          -0.000001565   -0.000006530    0.000005067
     11        6          -0.000012419   -0.000005850    0.000000353
     12        1           0.000000890    0.000005175    0.000001631
     13        6           0.000000580   -0.000000870    0.000010969
     14        1          -0.000004472   -0.000001025    0.000002945
     15        1           0.000002518    0.000003070    0.000004864
     16        1          -0.000000529    0.000001650    0.000002964
     17        6           0.000007205    0.000007965   -0.000004891
     18        6          -0.000010363    0.000002045   -0.000002798
     19        6           0.000004292   -0.000004992    0.000014686
     20        6           0.000001786    0.000002236   -0.000005598
     21        1           0.000003632    0.000000239   -0.000001483
     22        6           0.000003417   -0.000001987   -0.000007026
     23        1          -0.000001393   -0.000001874   -0.000001092
     24        6          -0.000003579    0.000005567    0.000002003
     25        1           0.000001141    0.000001350   -0.000001220
     26        1          -0.000001626   -0.000000562   -0.000001161
     27        1          -0.000000366    0.000000104   -0.000003015
     28        6          -0.000006670   -0.000002581   -0.000001988
     29        6           0.000002374   -0.000005513    0.000006313
     30        6           0.000000158    0.000001467   -0.000002064
     31        6          -0.000002571   -0.000002193    0.000001252
     32        6          -0.000000213    0.000002533   -0.000003585
     33        6           0.000000714   -0.000000314   -0.000000902
     34        1          -0.000001474   -0.000002379   -0.000000182
     35        1           0.000001932    0.000002076   -0.000002815
     36        6           0.000002322   -0.000002880   -0.000004278
     37        1           0.000001022    0.000004130   -0.000002202
     38        1           0.000001251    0.000004018   -0.000001845
     39        1           0.000001575    0.000003056   -0.000001706
     40        6          -0.000010965    0.000011114    0.000001258
     41        1          -0.000002957   -0.000008538    0.000013421
     42        1           0.000002888   -0.000004404    0.000001779
     43        1           0.000000207   -0.000003633    0.000000431
     44        6           0.000000436   -0.000003156   -0.000001171
     45        1          -0.000000236   -0.000001223   -0.000001632
     46        1           0.000000614   -0.000000253   -0.000001780
     47        1          -0.000000921   -0.000000375   -0.000002460
     48        6           0.000010160   -0.000025081    0.000009848
     49        1          -0.000005599   -0.000001746   -0.000011950
     50        1          -0.000003443    0.000005122   -0.000002505
     51        1          -0.000001636    0.000002877   -0.000000924
     52        6          -0.000004821    0.000000670   -0.000010169
     53        1          -0.000000237    0.000000731    0.000004876
     54        1           0.000001903    0.000000859    0.000004095
     55        1           0.000000941    0.000000590    0.000005222
     56        8           0.000036685   -0.000014879   -0.000011902
     57        1          -0.000030715    0.000009216    0.000002520
 -------------------------------------------------------------------
 Cartesian Forces:  Max     0.000036685 RMS     0.000007327

 GradGradGradGradGradGradGradGradGradGradGradGradGradGradGradGradGradGrad
 Berny optimization.
 Using GEDIIS/GDIIS optimizer.
 FormGI is forming the generalized inverse of G from B-inverse, IUseBI=4.
 Internal  Forces:  Max     0.000058252 RMS     0.000005204
 Search for a local minimum.
 Step number  37 out of a maximum of  309
 All quantities printed in internal units (Hartrees-Bohrs-Radians)
 Mixed Optimization -- En-DIIS/RFO-DIIS
 Swapping is turned off.
 Update second derivatives using D2CorX and points   20   21   22   23   24
                                                     25   26   27   28   29
                                                     30   31   32   33   34
                                                     35   36   37
 DE= -2.01D-07 DEPred=-7.14D-08 R= 2.81D+00
 Trust test= 2.81D+00 RLast= 1.91D-02 DXMaxT set to 8.20D-01
 ITU=  0  0  0  0  0  0  0  0  0  1  1  1  1  1  1  1  1  1  1  0
 ITU=  1  0 -1  0  0 -1  1  0  1 -1  1  1  1  0  0 -1  0
     Eigenvalues ---    0.00027   0.00207   0.00446   0.00569   0.00647
     Eigenvalues ---    0.00729   0.00830   0.01281   0.01420   0.01471
     Eigenvalues ---    0.01523   0.01561   0.01592   0.01795   0.01827
     Eigenvalues ---    0.01859   0.01906   0.02019   0.02084   0.02124
     Eigenvalues ---    0.02140   0.02142   0.02153   0.02171   0.02173
     Eigenvalues ---    0.02178   0.02180   0.02187   0.02191   0.02196
     Eigenvalues ---    0.02199   0.02200   0.02205   0.02210   0.02221
     Eigenvalues ---    0.02227   0.02286   0.02535   0.03108   0.03370
     Eigenvalues ---    0.03960   0.04625   0.05146   0.05195   0.05910
     Eigenvalues ---    0.06576   0.07099   0.07105   0.07146   0.07213
     Eigenvalues ---    0.07386   0.07701   0.07751   0.07989   0.08386
     Eigenvalues ---    0.10141   0.11946   0.13980   0.15334   0.15740
     Eigenvalues ---    0.15919   0.15968   0.15993   0.15995   0.15998
     Eigenvalues ---    0.15999   0.16000   0.16000   0.16001   0.16001
     Eigenvalues ---    0.16003   0.16005   0.16011   0.16014   0.16026
     Eigenvalues ---    0.16048   0.16060   0.16212   0.16290   0.16373
     Eigenvalues ---    0.16772   0.18402   0.19189   0.21897   0.21996
     Eigenvalues ---    0.22009   0.22047   0.22157   0.22436   0.23266
     Eigenvalues ---    0.23364   0.23472   0.23710   0.23738   0.24525
     Eigenvalues ---    0.24796   0.24870   0.24925   0.25041   0.25568
     Eigenvalues ---    0.26024   0.26607   0.29542   0.30147   0.31603
     Eigenvalues ---    0.31876   0.32082   0.33498   0.34182   0.34223
     Eigenvalues ---    0.34242   0.34282   0.34485   0.34515   0.34578
     Eigenvalues ---    0.34697   0.34726   0.34779   0.34888   0.34922
     Eigenvalues ---    0.34975   0.35120   0.35208   0.35225   0.35271
     Eigenvalues ---    0.35371   0.35433   0.35436   0.35452   0.35457
     Eigenvalues ---    0.35460   0.35462   0.35681   0.35919   0.36207
     Eigenvalues ---    0.36344   0.37070   0.39664   0.41217   0.42042
     Eigenvalues ---    0.42289   0.42390   0.42519   0.42964   0.43620
     Eigenvalues ---    0.44549   0.45492   0.45678   0.46162   0.46291
     Eigenvalues ---    0.46365   0.46629   0.46920   0.47026   0.47139
     Eigenvalues ---    0.47193   0.47362   0.47619   0.48287   0.52339
     Eigenvalues ---    0.55821   0.56852   0.62567   0.71630   3.82541
 En-DIIS/RFO-DIIS IScMMF=        0 using points:    37   36   35   34   33
 RFO step:  Lambda=-1.84110169D-08.
 DidBck=F Rises=F RFO-DIIS coefs:    1.87238   -1.24233   -0.17267    0.72387   -0.18126
 Iteration  1 RMS(Cart)=  0.00061695 RMS(Int)=  0.00000066
 Iteration  2 RMS(Cart)=  0.00000068 RMS(Int)=  0.00000001
 Variable       Old X    -DE/DX   Delta X   Delta X   Delta X     New X
                                 (Linear)    (Quad)   (Total)
    R1        2.52529   0.00001  -0.00002   0.00002  -0.00001   2.52528
    R2        2.52707  -0.00000  -0.00002   0.00000  -0.00002   2.52706
    R3        2.78288   0.00000   0.00001   0.00001   0.00002   2.78290
    R4        2.56770   0.00000  -0.00005   0.00003  -0.00002   2.56767
    R5        2.61160  -0.00000   0.00003  -0.00002   0.00001   2.61161
    R6        2.78955  -0.00000   0.00001  -0.00001   0.00000   2.78955
    R7        2.61939  -0.00002   0.00000  -0.00003  -0.00003   2.61936
    R8        2.78682  -0.00000  -0.00005   0.00002  -0.00004   2.78678
    R9        2.74120   0.00000  -0.00002   0.00000  -0.00002   2.74118
   R10        2.75663   0.00002  -0.00001   0.00003   0.00002   2.75665
   R11        2.64785   0.00001   0.00000   0.00000   0.00000   2.64786
   R12        2.63217   0.00001   0.00000   0.00001   0.00001   2.63218
   R13        2.62868   0.00001  -0.00001   0.00001   0.00000   2.62869
   R14        2.08013   0.00001  -0.00007   0.00004  -0.00004   2.08009
   R15        2.63072  -0.00001  -0.00000  -0.00001  -0.00001   2.63071
   R16        2.05290   0.00000   0.00000   0.00000   0.00000   2.05290
   R17        2.63447  -0.00000   0.00002  -0.00001   0.00001   2.63447
   R18        2.05168  -0.00000  -0.00001   0.00000  -0.00001   2.05168
   R19        2.63177   0.00000  -0.00002   0.00001  -0.00000   2.63177
   R20        2.05116   0.00000   0.00000   0.00000   0.00000   2.05116
   R21        2.05213   0.00000  -0.00000   0.00000   0.00000   2.05213
   R22        2.63660  -0.00000  -0.00000   0.00000  -0.00000   2.63659
   R23        2.64259   0.00001   0.00000   0.00002   0.00003   2.64262
   R24        2.62945   0.00000   0.00000  -0.00000  -0.00000   2.62945
   R25        2.05271  -0.00000  -0.00000   0.00000  -0.00000   2.05271
   R26        2.62869  -0.00001  -0.00000  -0.00000  -0.00000   2.62869
   R27        2.07959   0.00000  -0.00001   0.00003   0.00002   2.07961
   R28        2.63157   0.00000   0.00000  -0.00000   0.00000   2.63157
   R29        2.05127  -0.00000   0.00000   0.00000   0.00000   2.05127
   R30        2.63352  -0.00000  -0.00002   0.00000  -0.00001   2.63351
   R31        2.05211   0.00000   0.00000   0.00000   0.00000   2.05211
   R32        2.05247  -0.00000  -0.00000   0.00000  -0.00000   2.05247
   R33        2.65738   0.00001  -0.00001   0.00003   0.00003   2.65741
   R34        2.65669  -0.00000  -0.00000  -0.00002  -0.00002   2.65667
   R35        2.63820   0.00000  -0.00000  -0.00001  -0.00001   2.63819
   R36        2.84386   0.00000   0.00002  -0.00002   0.00001   2.84387
   R37        2.62772  -0.00000   0.00000   0.00002   0.00002   2.62774
   R38        2.85074   0.00000   0.00001   0.00000   0.00001   2.85075
   R39        2.63135  -0.00000   0.00001   0.00001   0.00002   2.63136
   R40        2.05474   0.00000   0.00000   0.00000   0.00000   2.05475
   R41        2.63799   0.00000  -0.00000  -0.00002  -0.00002   2.63797
   R42        2.05451  -0.00000  -0.00000  -0.00000  -0.00000   2.05451
   R43        2.84773  -0.00000  -0.00000   0.00000   0.00000   2.84773
   R44        2.06829   0.00000   0.00001  -0.00000   0.00001   2.06830
   R45        2.06975  -0.00000  -0.00000   0.00000  -0.00000   2.06974
   R46        2.06345  -0.00000   0.00000  -0.00000  -0.00000   2.06345
   R47        2.11263   0.00001   0.00000   0.00001   0.00001   2.11264
   R48        2.07494  -0.00000   0.00000  -0.00000  -0.00000   2.07494
   R49        2.06704  -0.00000   0.00000  -0.00000  -0.00000   2.06704
   R50        3.61193   0.00001   0.00026  -0.00004   0.00023   3.61215
   R51        2.06532  -0.00000  -0.00000  -0.00001  -0.00001   2.06531
   R52        2.07010  -0.00000  -0.00001  -0.00000  -0.00002   2.07008
   R53        2.06585   0.00000   0.00002   0.00001   0.00002   2.06587
   R54        2.05874   0.00000   0.00002  -0.00001   0.00001   2.05875
   R55        2.08307   0.00000  -0.00001   0.00001  -0.00000   2.08307
   R56        2.05927   0.00000  -0.00002   0.00001  -0.00001   2.05926
   R57        2.05885  -0.00000   0.00000  -0.00000   0.00000   2.05885
   R58        2.06298   0.00000   0.00001   0.00000   0.00001   2.06298
   R59        2.06093  -0.00000  -0.00000  -0.00000  -0.00000   2.06093
   R60        1.81844   0.00000   0.00002  -0.00000   0.00001   1.81845
    A1        1.88140   0.00000   0.00001   0.00000   0.00002   1.88142
    A2        2.20865  -0.00000  -0.00001  -0.00002  -0.00003   2.20862
    A3        2.19313   0.00000  -0.00000   0.00001   0.00001   2.19314
    A4        1.86887   0.00000  -0.00001   0.00002   0.00001   1.86888
    A5        2.25385  -0.00001   0.00000  -0.00002  -0.00001   2.25383
    A6        2.15487   0.00000  -0.00000  -0.00001  -0.00001   2.15486
    A7        1.86016  -0.00000   0.00002  -0.00002   0.00001   1.86017
    A8        2.24235   0.00000   0.00012  -0.00001   0.00011   2.24245
    A9        2.12341   0.00000  -0.00002   0.00003   0.00001   2.12342
   A10        1.90769   0.00000  -0.00001   0.00000  -0.00001   1.90768
   A11        2.19968  -0.00000  -0.00004   0.00002  -0.00002   2.19966
   A12        2.17203  -0.00000   0.00008  -0.00003   0.00005   2.17208
   A13        1.90545  -0.00001  -0.00001  -0.00002  -0.00003   1.90542
   A14        2.14593   0.00001   0.00001  -0.00001   0.00000   2.14593
   A15        2.13966  -0.00000  -0.00002  -0.00005  -0.00006   2.13960
   A16        2.00173   0.00002   0.00006   0.00002   0.00008   2.00181
   A17        2.16833  -0.00001  -0.00002  -0.00002  -0.00004   2.16828
   A18        2.11287  -0.00001  -0.00004   0.00000  -0.00004   2.11283
   A19        2.07392   0.00000   0.00005  -0.00001   0.00004   2.07396
   A20        2.04052  -0.00000  -0.00004   0.00001  -0.00003   2.04049
   A21        2.16874  -0.00000  -0.00001  -0.00000  -0.00001   2.16873
   A22        2.08596   0.00000   0.00001   0.00000   0.00001   2.08597
   A23        2.09503   0.00000   0.00001  -0.00000   0.00001   2.09504
   A24        2.10215  -0.00000  -0.00002   0.00000  -0.00002   2.10213
   A25        2.10082  -0.00000  -0.00003   0.00001  -0.00002   2.10080
   A26        2.08892  -0.00000   0.00002  -0.00002   0.00001   2.08893
   A27        2.09345   0.00000   0.00000   0.00001   0.00001   2.09346
   A28        2.09178   0.00000   0.00002  -0.00000   0.00001   2.09180
   A29        2.09370  -0.00000  -0.00003   0.00002  -0.00001   2.09369
   A30        2.09770  -0.00000   0.00001  -0.00001  -0.00000   2.09770
   A31        2.10102  -0.00000  -0.00001  -0.00000  -0.00001   2.10101
   A32        2.09300   0.00000  -0.00000   0.00001   0.00001   2.09301
   A33        2.08916  -0.00000   0.00001  -0.00001  -0.00000   2.08916
   A34        2.10728  -0.00000   0.00004  -0.00004   0.00000   2.10728
   A35        2.06765  -0.00000  -0.00004   0.00003  -0.00001   2.06764
   A36        2.10809   0.00000   0.00000   0.00001   0.00001   2.10810
   A37        2.08985  -0.00000  -0.00001  -0.00000  -0.00001   2.08985
   A38        2.09187   0.00001   0.00001   0.00001   0.00002   2.09189
   A39        2.10145  -0.00000  -0.00001  -0.00001  -0.00002   2.10144
   A40        2.07555  -0.00000  -0.00000  -0.00001  -0.00002   2.07553
   A41        2.01464   0.00000  -0.00005   0.00005  -0.00000   2.01464
   A42        2.19297   0.00000   0.00006  -0.00004   0.00002   2.19299
   A43        2.09091   0.00000  -0.00000  -0.00000  -0.00000   2.09090
   A44        2.09336   0.00000   0.00000   0.00000   0.00000   2.09336
   A45        2.09892  -0.00000   0.00000  -0.00000  -0.00000   2.09892
   A46        2.10389  -0.00000  -0.00000   0.00001   0.00000   2.10390
   A47        2.08794  -0.00000  -0.00001  -0.00000  -0.00001   2.08793
   A48        2.09134   0.00000   0.00002  -0.00000   0.00001   2.09135
   A49        2.09804   0.00000   0.00001   0.00001   0.00001   2.09805
   A50        2.09057  -0.00000  -0.00000  -0.00000  -0.00001   2.09056
   A51        2.09457  -0.00000  -0.00000  -0.00000  -0.00000   2.09457
   A52        2.08143   0.00001   0.00000   0.00003   0.00003   2.08146
   A53        2.07834  -0.00001   0.00000  -0.00003  -0.00002   2.07831
   A54        2.12303   0.00000  -0.00000  -0.00000  -0.00000   2.12302
   A55        2.05112  -0.00000  -0.00000  -0.00000  -0.00001   2.05111
   A56        2.12082   0.00002   0.00001   0.00002   0.00003   2.12085
   A57        2.11123  -0.00001  -0.00001  -0.00001  -0.00002   2.11121
   A58        2.06840   0.00000   0.00001   0.00000   0.00001   2.06841
   A59        2.11016  -0.00000  -0.00000  -0.00000  -0.00001   2.11016
   A60        2.10461   0.00000  -0.00001   0.00000  -0.00000   2.10460
   A61        2.13346   0.00000   0.00001   0.00000   0.00001   2.13347
   A62        2.06780  -0.00000  -0.00000   0.00001   0.00000   2.06781
   A63        2.08191  -0.00000  -0.00001  -0.00001  -0.00001   2.08190
   A64        2.11905  -0.00000  -0.00001   0.00000  -0.00001   2.11905
   A65        2.07996  -0.00000  -0.00001   0.00000  -0.00001   2.07995
   A66        2.08418   0.00000   0.00002  -0.00000   0.00002   2.08419
   A67        2.07128   0.00000  -0.00000   0.00000  -0.00000   2.07128
   A68        2.10551  -0.00000  -0.00004  -0.00004  -0.00007   2.10544
   A69        2.10621   0.00000   0.00004   0.00003   0.00007   2.10629
   A70        1.94680  -0.00000  -0.00001   0.00000  -0.00001   1.94679
   A71        1.94292  -0.00000   0.00001  -0.00001   0.00000   1.94293
   A72        1.93593  -0.00000   0.00001  -0.00001   0.00000   1.93593
   A73        1.86694   0.00000  -0.00001   0.00000  -0.00000   1.86694
   A74        1.88650  -0.00000  -0.00001   0.00000  -0.00001   1.88650
   A75        1.88169   0.00000   0.00000   0.00001   0.00001   1.88170
   A76        1.97049   0.00001  -0.00009   0.00005  -0.00004   1.97045
   A77        1.91841  -0.00000  -0.00002   0.00001  -0.00001   1.91840
   A78        1.91768  -0.00001  -0.00000  -0.00001  -0.00001   1.91767
   A79        1.88483  -0.00000   0.00001  -0.00006  -0.00005   1.88479
   A80        1.90983  -0.00001   0.00006   0.00001   0.00007   1.90991
   A81        1.85901   0.00000   0.00004  -0.00000   0.00004   1.85904
   A82        1.94467   0.00000   0.00002   0.00001   0.00003   1.94470
   A83        1.93055  -0.00000   0.00002   0.00001   0.00003   1.93058
   A84        1.94321  -0.00000  -0.00003  -0.00001  -0.00004   1.94317
   A85        1.87840   0.00000   0.00006   0.00003   0.00009   1.87849
   A86        1.88969  -0.00000  -0.00002  -0.00001  -0.00003   1.88967
   A87        1.87455   0.00000  -0.00004  -0.00003  -0.00008   1.87447
   A88        1.90604  -0.00000  -0.00003   0.00003  -0.00001   1.90604
   A89        1.80276  -0.00001  -0.00003   0.00000  -0.00003   1.80273
   A90        1.90741  -0.00000  -0.00002   0.00002  -0.00000   1.90741
   A91        1.95652   0.00001  -0.00006   0.00009   0.00003   1.95655
   A92        1.92697  -0.00000   0.00005  -0.00003   0.00002   1.92699
   A93        1.95939  -0.00000   0.00009  -0.00010  -0.00001   1.95938
   A94        1.90036   0.00000   0.00000  -0.00001  -0.00000   1.90036
   A95        1.90453  -0.00000  -0.00000   0.00000   0.00000   1.90453
   A96        1.91460  -0.00000   0.00003  -0.00001   0.00002   1.91462
   A97        1.91855   0.00000  -0.00005   0.00002  -0.00003   1.91852
   A98        1.91858   0.00000   0.00001   0.00001   0.00001   1.91859
   A99        1.90714  -0.00000   0.00002  -0.00002   0.00000   1.90714
   A100       1.63417  -0.00006  -0.00143  -0.00008  -0.00152   1.63265
   A101       3.10525   0.00002  -0.00004  -0.00014  -0.00018   3.10507
   A102       3.13465  -0.00001  -0.00015  -0.00012  -0.00027   3.13438
    D1       -0.04710  -0.00000   0.00003  -0.00009  -0.00006  -0.04716
    D2       -3.09831  -0.00001  -0.00024  -0.00004  -0.00028  -3.09858
    D3        3.09005  -0.00000  -0.00000  -0.00004  -0.00004   3.09001
    D4        0.03885  -0.00000  -0.00028   0.00002  -0.00026   0.03859
    D5        0.04323   0.00000  -0.00007   0.00011   0.00004   0.04328
    D6        2.74557   0.00000  -0.00010  -0.00006  -0.00016   2.74541
    D7       -3.09397   0.00000  -0.00004   0.00006   0.00003  -3.09394
    D8       -0.39163  -0.00000  -0.00007  -0.00011  -0.00018  -0.39181
    D9       -1.27998  -0.00000   0.00014  -0.00004   0.00010  -1.27988
   D10        1.89128  -0.00000   0.00006  -0.00006  -0.00000   1.89128
   D11        1.85641   0.00000   0.00010   0.00002   0.00012   1.85653
   D12       -1.25551   0.00000   0.00002  -0.00000   0.00002  -1.25549
   D13       -0.00598   0.00000  -0.00006   0.00004  -0.00002  -0.00600
   D14        2.77654   0.00001   0.00030   0.00005   0.00035   2.77689
   D15       -3.03541   0.00000   0.00010   0.00003   0.00013  -3.03528
   D16       -0.25289   0.00001   0.00046   0.00003   0.00049  -0.25239
   D17       -0.02276  -0.00000   0.00008  -0.00010  -0.00001  -0.02278
   D18       -2.72700  -0.00000   0.00011   0.00006   0.00017  -2.72683
   D19        3.01457  -0.00001  -0.00007  -0.00008  -0.00015   3.01442
   D20        0.31033  -0.00000  -0.00004   0.00007   0.00004   0.31037
   D21       -1.48473  -0.00000  -0.00049  -0.00018  -0.00067  -1.48540
   D22        1.63725  -0.00000  -0.00044  -0.00015  -0.00059   1.63665
   D23        1.78547  -0.00000  -0.00031  -0.00020  -0.00050   1.78497
   D24       -1.37573  -0.00000  -0.00026  -0.00017  -0.00043  -1.37616
   D25        0.03281   0.00000   0.00002   0.00003   0.00005   0.03286
   D26        3.08577   0.00000   0.00028  -0.00002   0.00026   3.08603
   D27       -2.77966  -0.00000  -0.00034   0.00003  -0.00031  -2.77998
   D28        0.27329  -0.00000  -0.00008  -0.00002  -0.00010   0.27319
   D29       -1.22624  -0.00001  -0.00049  -0.00005  -0.00053  -1.22677
   D30        1.93944  -0.00001  -0.00051  -0.00005  -0.00055   1.93889
   D31        1.50853  -0.00000  -0.00006  -0.00005  -0.00011   1.50841
   D32       -1.60898  -0.00000  -0.00008  -0.00005  -0.00013  -1.60911
   D33       -0.21186   0.00000   0.00031   0.00006   0.00036  -0.21150
   D34        1.88228   0.00000   0.00024   0.00008   0.00032   1.88260
   D35       -2.31210   0.00000   0.00028   0.00006   0.00034  -2.31176
   D36        3.03323   0.00000  -0.00000   0.00011   0.00011   3.03334
   D37       -1.15582   0.00000  -0.00007   0.00014   0.00007  -1.15574
   D38        0.93299  -0.00000  -0.00003   0.00011   0.00008   0.93307
   D39        2.77832  -0.00000   0.00013  -0.00015  -0.00002   2.77830
   D40       -1.42005   0.00000   0.00002  -0.00003  -0.00001  -1.42006
   D41        0.66872  -0.00000   0.00010  -0.00014  -0.00004   0.66868
   D42       -0.86022  -0.00001   0.00009  -0.00034  -0.00024  -0.86047
   D43        1.22458  -0.00000  -0.00001  -0.00021  -0.00023   1.22436
   D44       -2.96983  -0.00001   0.00007  -0.00033  -0.00026  -2.97009
   D45       -3.11813   0.00000   0.00003  -0.00003  -0.00001  -3.11813
   D46        0.02736   0.00000   0.00002   0.00008   0.00009   0.02746
   D47        0.00022  -0.00000   0.00004  -0.00003   0.00001   0.00023
   D48       -3.13747   0.00000   0.00004   0.00008   0.00011  -3.13736
   D49        3.11559   0.00000  -0.00000   0.00000   0.00000   3.11559
   D50       -0.03667   0.00000  -0.00002   0.00003   0.00002  -0.03666
   D51       -0.00046   0.00000  -0.00002   0.00000  -0.00002  -0.00048
   D52        3.13047   0.00000  -0.00004   0.00003  -0.00000   3.13046
   D53        0.00152  -0.00000  -0.00003   0.00003  -0.00000   0.00151
   D54       -3.13772  -0.00000  -0.00005   0.00005   0.00000  -3.13772
   D55        3.13890  -0.00000  -0.00002  -0.00009  -0.00011   3.13879
   D56       -0.00033  -0.00000  -0.00004  -0.00007  -0.00011  -0.00044
   D57       -0.00104  -0.00000  -0.00002   0.00003   0.00002  -0.00102
   D58        3.13773  -0.00000   0.00000  -0.00001  -0.00001   3.13773
   D59       -3.13192  -0.00000  -0.00000   0.00000   0.00000  -3.13192
   D60        0.00685  -0.00000   0.00002  -0.00004  -0.00002   0.00683
   D61       -0.00303   0.00000  -0.00001   0.00001  -0.00000  -0.00303
   D62        3.14072  -0.00000  -0.00002   0.00001  -0.00001   3.14071
   D63        3.13620   0.00000   0.00001  -0.00001  -0.00000   3.13619
   D64       -0.00324   0.00000  -0.00000  -0.00001  -0.00001  -0.00325
   D65        0.00277  -0.00000   0.00003  -0.00004  -0.00001   0.00277
   D66       -3.14097   0.00000   0.00005  -0.00004   0.00000  -3.14096
   D67       -3.13599   0.00000   0.00001   0.00000   0.00002  -3.13597
   D68        0.00346   0.00000   0.00003  -0.00000   0.00003   0.00348
   D69        3.12988  -0.00000   0.00003  -0.00004  -0.00001   3.12987
   D70       -0.00784   0.00000   0.00002  -0.00000   0.00001  -0.00783
   D71        0.00836  -0.00000  -0.00002  -0.00007  -0.00008   0.00828
   D72       -3.12936  -0.00000  -0.00003  -0.00003  -0.00006  -3.12942
   D73       -3.13087   0.00000  -0.00002   0.00005   0.00003  -3.13084
   D74        0.00421   0.00000   0.00004   0.00005   0.00009   0.00430
   D75       -0.00890   0.00000   0.00003   0.00008   0.00010  -0.00880
   D76        3.12618   0.00000   0.00009   0.00007   0.00016   3.12634
   D77       -0.00163   0.00000   0.00000   0.00001   0.00001  -0.00162
   D78        3.14137  -0.00000  -0.00003   0.00003   0.00001   3.14137
   D79        3.13607  -0.00000   0.00002  -0.00003  -0.00001   3.13606
   D80       -0.00412  -0.00000  -0.00001  -0.00000  -0.00002  -0.00413
   D81        0.00280  -0.00000  -0.00002  -0.00003  -0.00005   0.00274
   D82        3.13903  -0.00000   0.00001  -0.00002  -0.00002   3.13902
   D83       -3.13156  -0.00000  -0.00009  -0.00003  -0.00012  -3.13168
   D84        0.00468   0.00000  -0.00007  -0.00002  -0.00008   0.00460
   D85       -0.00441   0.00000   0.00000   0.00003   0.00004  -0.00437
   D86        3.14114  -0.00000  -0.00003   0.00001  -0.00002   3.14112
   D87        3.13577   0.00000   0.00003   0.00001   0.00004   3.13582
   D88       -0.00186   0.00000  -0.00000  -0.00001  -0.00001  -0.00187
   D89        0.00382  -0.00000   0.00001  -0.00002  -0.00001   0.00381
   D90        3.14145   0.00000   0.00004  -0.00000   0.00004   3.14149
   D91       -3.13241  -0.00000  -0.00002  -0.00003  -0.00005  -3.13246
   D92        0.00522   0.00000   0.00001  -0.00001   0.00000   0.00522
   D93       -3.10784  -0.00000  -0.00002  -0.00004  -0.00006  -3.10790
   D94        0.04025  -0.00000   0.00003  -0.00001   0.00002   0.04027
   D95        0.00329  -0.00000   0.00006  -0.00002   0.00004   0.00333
   D96       -3.13180   0.00000   0.00011   0.00001   0.00012  -3.13168
   D97        3.10999   0.00000   0.00006   0.00003   0.00009   3.11008
   D98       -0.02548   0.00000   0.00001   0.00005   0.00006  -0.02542
   D99       -0.00120   0.00000  -0.00002   0.00001  -0.00002  -0.00121
   D100      -3.13667  -0.00000  -0.00007   0.00003  -0.00004  -3.13671
   D101       0.00062   0.00000  -0.00006   0.00001  -0.00005   0.00057
   D102       3.13816   0.00000  -0.00001   0.00001   0.00000   3.13816
   D103       3.13575  -0.00000  -0.00011  -0.00001  -0.00012   3.13563
   D104      -0.00990  -0.00000  -0.00006  -0.00001  -0.00007  -0.00997
   D105      -0.58900  -0.00001   0.00009  -0.00003   0.00006  -0.58894
   D106       1.51666  -0.00000   0.00003  -0.00006  -0.00003   1.51663
   D107      -2.72621  -0.00000   0.00007  -0.00007   0.00000  -2.72621
   D108       2.55932  -0.00000   0.00014  -0.00000   0.00014   2.55946
   D109      -1.61821  -0.00000   0.00009  -0.00004   0.00005  -1.61816
   D110       0.42210  -0.00000   0.00012  -0.00004   0.00008   0.42218
   D111      -0.00491   0.00000  -0.00002   0.00001  -0.00001  -0.00493
   D112       3.13616  -0.00000  -0.00001  -0.00000  -0.00001   3.13615
   D113       3.13058   0.00000   0.00002  -0.00001   0.00001   3.13059
   D114      -0.01153  -0.00000   0.00004  -0.00002   0.00002  -0.01152
   D115      -0.88373  -0.00000  -0.00032  -0.00003  -0.00035  -0.88408
   D116       1.20019  -0.00000  -0.00033  -0.00003  -0.00036   1.19983
   D117      -2.98771  -0.00000  -0.00031  -0.00003  -0.00034  -2.98805
   D118       2.26411  -0.00000  -0.00037  -0.00001  -0.00038   2.26373
   D119      -1.93516  -0.00000  -0.00037  -0.00001  -0.00038  -1.93554
   D120       0.16013  -0.00000  -0.00035  -0.00001  -0.00037   0.15976
   D121      -0.00647  -0.00000   0.00002   0.00000   0.00002  -0.00645
   D122       3.11475  -0.00000   0.00007   0.00004   0.00011   3.11486
   D123       3.13921  -0.00000  -0.00003   0.00001  -0.00003   3.13918
   D124      -0.02276  -0.00000   0.00002   0.00005   0.00007  -0.02269
   D125       0.00865  -0.00000   0.00002  -0.00001   0.00001   0.00866
   D126      -3.11256  -0.00000  -0.00003  -0.00006  -0.00008  -3.11264
   D127      -3.13242   0.00000   0.00001  -0.00000   0.00001  -3.13241
   D128       0.02956   0.00000  -0.00004  -0.00005  -0.00009   0.02947
   D129       2.75078   0.00000   0.00127   0.00144   0.00271   2.75349
   D130      -1.44371   0.00000   0.00137   0.00149   0.00285  -1.44086
   D131       0.63917   0.00000   0.00130   0.00145   0.00275   0.64192
   D132      -0.41160   0.00000   0.00132   0.00148   0.00280  -0.40879
   D133       1.67710   0.00000   0.00142   0.00153   0.00295   1.68004
   D134      -2.52320   0.00000   0.00135   0.00149   0.00284  -2.52036
   D135      -2.41202   0.00000   0.00006   0.00015   0.00021  -2.41181
   D136       1.76026  -0.00000   0.00017   0.00022   0.00040   1.76065
   D137      -0.26630   0.00001   0.00010   0.00024   0.00034  -0.26596
         Item               Value     Threshold  Converged?
 Maximum Force            0.000058     0.000450     YES
 RMS     Force            0.000005     0.000300     YES
 Maximum Displacement     0.004966     0.001800     NO 
 RMS     Displacement     0.000617     0.001200     YES
 Predicted change in Energy=-3.146403D-08
 GradGradGradGradGradGradGradGradGradGradGradGradGradGradGradGradGradGrad

 Stoichiometry    C26H28N2O
 Framework group  C1[X(C26H28N2O)]
 Deg. of freedom   165
 Full point group                 C1      NOp   1
 Largest Abelian subgroup         C1      NOp   1
 Largest concise Abelian subgroup C1      NOp   1
                         Standard orientation:                         
 ---------------------------------------------------------------------
 Center     Atomic      Atomic             Coordinates (Angstroms)
 Number     Number       Type             X           Y           Z
 ---------------------------------------------------------------------
      1          6           0       -1.080609   -0.009465   -0.349741
      2          6           0        1.018570   -0.720143   -0.371780
      3          6           0        1.031541    0.611707   -0.640520
      4          7           0       -0.290925    1.026845   -0.646749
      5          7           0       -0.303664   -1.089137   -0.212152
      6          6           0        2.142574    1.568699   -0.483958
      7          6           0        2.479716    1.862135    0.844031
      8          6           0        2.808809    2.176394   -1.545548
      9          6           0        3.497918    2.777134    1.091083
     10          1           0        1.912121    1.339725    1.629235
     11          6           0        3.825681    3.090484   -1.284034
     12          1           0        2.540902    1.928894   -2.568839
     13          6           0        4.166817    3.390027    0.032565
     14          1           0        3.772994    3.012088    2.114741
     15          1           0        4.352036    3.565577   -2.105856
     16          1           0        4.960034    4.103883    0.233756
     17          6           0        2.153250   -1.632972   -0.130297
     18          6           0        2.825240   -2.232751   -1.195823
     19          6           0        2.553846   -1.863783    1.189479
     20          6           0        3.901017   -3.078840   -0.944915
     21          1           0        2.508373   -2.033991   -2.215636
     22          6           0        3.630302   -2.712176    1.427122
     23          1           0        1.971875   -1.334927    1.959338
     24          6           0        4.300748   -3.319653    0.367132
     25          1           0        4.426043   -3.547363   -1.771423
     26          1           0        3.952647   -2.897656    2.447383
     27          1           0        5.140234   -3.980488    0.562639
     28          6           0       -2.544612    0.020257   -0.193184
     29          6           0       -3.101154    0.610392    0.955515
     30          6           0       -3.349539   -0.574876   -1.180257
     31          6           0       -4.490773    0.582002    1.086525
     32          6           0       -4.728582   -0.573574   -1.001818
     33          6           0       -5.315313   -0.003494    0.129307
     34          1           0       -4.937463    1.030980    1.970359
     35          1           0       -5.361594   -1.026354   -1.760952
     36          6           0       -2.734399   -1.208797   -2.403154
     37          1           0       -2.026447   -0.533028   -2.893120
     38          1           0       -2.181587   -2.118344   -2.144857
     39          1           0       -3.502761   -1.479978   -3.130059
     40          6           0       -2.237653    1.257819    2.004305
     41          1           0       -1.249634    0.749702    2.128688
     42          1           0       -2.048720    2.306226    1.738262
     43          1           0       -2.763674    1.270301    2.963268
     44          6           0       -6.809100   -0.044094    0.323895
     45          1           0       -7.332674   -0.160896   -0.628310
     46          1           0       -7.091923   -0.887162    0.963611
     47          1           0       -7.172432    0.867751    0.805184
     48          6           0       -0.704683   -2.262626    0.556013
     49          1           0       -0.115180   -3.120371    0.234077
     50          1           0       -0.481815   -1.972992    1.595983
     51          1           0       -1.766427   -2.450484    0.398249
     52          6           0       -0.718887    2.400640   -0.830280
     53          1           0       -1.805776    2.424816   -0.901637
     54          1           0       -0.388844    2.995140    0.023778
     55          1           0       -0.277444    2.804521   -1.742094
     56          8           0        0.444247   -0.124571    2.270566
     57          1           0        0.450947   -0.085621    3.232036
 ---------------------------------------------------------------------
 Rotational constants (GHZ):      0.2739083      0.1146191      0.0972848
 Standard basis: 6-31G(d,p) (6D, 7F)
 There are   575 symmetry adapted cartesian basis functions of A   symmetry.
 There are   575 symmetry adapted basis functions of A   symmetry.
   575 basis functions,  1008 primitive gaussians,   575 cartesian basis functions
   103 alpha electrons      103 beta electrons
       nuclear repulsion energy      2774.9399358877 Hartrees.
 NAtoms=   57 NActive=   57 NUniq=   57 SFac= 1.00D+00 NAtFMM=   60 NAOKFM=F Big=F
 Integral buffers will be    131072 words long.
 Raffenetti 2 integral format.
 Two-electron integral symmetry is turned on.
 Nuclear repulsion after empirical dispersion term =     2774.8853507404 Hartrees.
 One-electron integrals computed using PRISM.
 NBasis=   575 RedAO= T EigKep=  2.89D-04  NBF=   575
 NBsUse=   575 1.00D-06 EigRej= -1.00D+00 NBFU=   575
 Initial guess from the checkpoint file:  "c2im-oh-opt-wb97xd.chk"
 B after Tr=    -0.000000   -0.000000    0.000000
         Rot=    1.000000    0.000029   -0.000004   -0.000004 Ang=   0.00 deg.
 Requested convergence on RMS density matrix=1.00D-08 within 128 cycles.
 Requested convergence on MAX density matrix=1.00D-06.
 Requested convergence on             energy=1.00D-06.
 No special actions if energy rises.
 SCF Done:  E(RwB97XD) =  -1191.98330320     A.U. after    7 cycles
            NFock=  7  Conv=0.52D-08     -V/T= 2.0094
 Calling FoFJK, ICntrl=      2127 FMM=F ISym2X=0 I1Cent= 0 IOpClX= 0 NMat=1 NMatS=1 NMatT=0.
 ***** Axes restored to original set *****
 -------------------------------------------------------------------
 Center     Atomic                   Forces (Hartrees/Bohr)
 Number     Number              X              Y              Z
 -------------------------------------------------------------------
      1        6          -0.000009123    0.000000691    0.000005791
      2        6           0.000001253   -0.000008554   -0.000003842
      3        6          -0.000012566    0.000017317    0.000004764
      4        7           0.000007456   -0.000009632   -0.000000478
      5        7           0.000007603    0.000004662   -0.000019024
      6        6           0.000002284   -0.000000368    0.000009805
      7        6           0.000001771    0.000005403   -0.000002240
      8        6           0.000005532    0.000004313   -0.000000340
      9        6           0.000008011    0.000004289   -0.000003801
     10        1          -0.000007981   -0.000010085    0.000008197
     11        6          -0.000006729   -0.000004176   -0.000003067
     12        1          -0.000000156    0.000004312    0.000002194
     13        6          -0.000001439    0.000000069    0.000015129
     14        1          -0.000003489   -0.000001443    0.000004790
     15        1           0.000001878    0.000003669    0.000006170
     16        1          -0.000000353    0.000001212    0.000003177
     17        6           0.000004252    0.000001232   -0.000000147
     18        6          -0.000004710    0.000002193   -0.000001346
     19        6           0.000001783    0.000000696    0.000003361
     20        6           0.000002321    0.000000327   -0.000002362
     21        1           0.000001940    0.000002448   -0.000001269
     22        6          -0.000001023   -0.000000969   -0.000002670
     23        1           0.000001532   -0.000001801   -0.000002965
     24        6          -0.000001019    0.000000434   -0.000002851
     25        1           0.000001745    0.000001698   -0.000001337
     26        1           0.000000095   -0.000001871   -0.000001935
     27        1           0.000000987    0.000000906   -0.000002958
     28        6          -0.000001118   -0.000000265   -0.000004139
     29        6          -0.000003794   -0.000003849    0.000002967
     30        6           0.000001927   -0.000000788   -0.000003048
     31        6           0.000002200   -0.000000299    0.000002787
     32        6          -0.000000469    0.000001435   -0.000000444
     33        6          -0.000000125   -0.000001336   -0.000004329
     34        1          -0.000000978   -0.000002916   -0.000000262
     35        1           0.000000738    0.000001626   -0.000002350
     36        6           0.000001598   -0.000000858   -0.000004130
     37        1           0.000000393    0.000003119   -0.000000956
     38        1           0.000000387    0.000003179   -0.000002468
     39        1           0.000001130    0.000003271   -0.000001637
     40        6          -0.000003128   -0.000000004    0.000000776
     41        1          -0.000011057   -0.000000281    0.000000259
     42        1           0.000002604   -0.000004378    0.000003204
     43        1           0.000001898   -0.000001916    0.000001240
     44        6           0.000000096    0.000000957   -0.000001396
     45        1           0.000000178   -0.000001668   -0.000001723
     46        1          -0.000000115   -0.000002509   -0.000002432
     47        1          -0.000000341   -0.000002145   -0.000002015
     48        6           0.000018741   -0.000012691    0.000006501
     49        1          -0.000007969    0.000000540   -0.000008276
     50        1          -0.000005846    0.000000647   -0.000004953
     51        1          -0.000003520    0.000001715   -0.000001277
     52        6          -0.000003587    0.000009125    0.000000159
     53        1           0.000001127    0.000000547    0.000002143
     54        1           0.000002036   -0.000000652    0.000003012
     55        1           0.000001868    0.000000810    0.000003913
     56        8           0.000017279   -0.000008206    0.000009106
     57        1          -0.000014009    0.000000816   -0.000000975
 -------------------------------------------------------------------
 Cartesian Forces:  Max     0.000019024 RMS     0.000005019

 GradGradGradGradGradGradGradGradGradGradGradGradGradGradGradGradGradGrad
 Berny optimization.
 Using GEDIIS/GDIIS optimizer.
 FormGI is forming the generalized inverse of G from B-inverse, IUseBI=4.
 Internal  Forces:  Max     0.000045648 RMS     0.000006047
 Search for a local minimum.
 Step number  38 out of a maximum of  309
 All quantities printed in internal units (Hartrees-Bohrs-Radians)
 Mixed Optimization -- En-DIIS/RFO-DIIS
 Swapping is turned off.
 Update second derivatives using D2CorX and points   20   21   22   23   24
                                                     25   26   27   28   29
                                                     30   31   32   33   34
                                                     35   36   37   38
 DE= -5.16D-08 DEPred=-3.15D-08 R= 1.64D+00
 Trust test= 1.64D+00 RLast= 7.41D-03 DXMaxT set to 8.20D-01
 ITU=  0  0  0  0  0  0  0  0  0  0  1  1  1  1  1  1  1  1  1  1
 ITU=  0  1  0 -1  0  0 -1  1  0  1 -1  1  1  1  0  0 -1  0
     Eigenvalues ---    0.00027   0.00215   0.00423   0.00531   0.00651
     Eigenvalues ---    0.00721   0.00797   0.01287   0.01378   0.01464
     Eigenvalues ---    0.01523   0.01561   0.01602   0.01785   0.01812
     Eigenvalues ---    0.01865   0.01884   0.01915   0.02044   0.02128
     Eigenvalues ---    0.02138   0.02141   0.02152   0.02171   0.02173
     Eigenvalues ---    0.02177   0.02178   0.02189   0.02192   0.02196
     Eigenvalues ---    0.02199   0.02200   0.02203   0.02210   0.02218
     Eigenvalues ---    0.02224   0.02246   0.02352   0.03087   0.03402
     Eigenvalues ---    0.03934   0.04397   0.04793   0.05157   0.05989
     Eigenvalues ---    0.06431   0.07099   0.07104   0.07146   0.07209
     Eigenvalues ---    0.07388   0.07667   0.07749   0.07954   0.08322
     Eigenvalues ---    0.09585   0.11941   0.13915   0.15302   0.15733
     Eigenvalues ---    0.15914   0.15978   0.15991   0.15995   0.15998
     Eigenvalues ---    0.15999   0.16000   0.16000   0.16000   0.16002
     Eigenvalues ---    0.16002   0.16007   0.16009   0.16014   0.16027
     Eigenvalues ---    0.16039   0.16061   0.16116   0.16219   0.16325
     Eigenvalues ---    0.16774   0.18359   0.19459   0.21934   0.21998
     Eigenvalues ---    0.22001   0.22049   0.22176   0.22436   0.23209
     Eigenvalues ---    0.23366   0.23472   0.23669   0.23722   0.24571
     Eigenvalues ---    0.24789   0.24868   0.24941   0.24990   0.25483
     Eigenvalues ---    0.26251   0.26879   0.29577   0.30105   0.31584
     Eigenvalues ---    0.31876   0.32094   0.33489   0.34180   0.34226
     Eigenvalues ---    0.34254   0.34287   0.34516   0.34521   0.34580
     Eigenvalues ---    0.34697   0.34727   0.34781   0.34881   0.34922
     Eigenvalues ---    0.34987   0.35116   0.35209   0.35226   0.35271
     Eigenvalues ---    0.35372   0.35431   0.35437   0.35452   0.35456
     Eigenvalues ---    0.35462   0.35463   0.35610   0.35962   0.36158
     Eigenvalues ---    0.36306   0.37145   0.39399   0.41173   0.42073
     Eigenvalues ---    0.42292   0.42391   0.42541   0.43073   0.43112
     Eigenvalues ---    0.44513   0.45487   0.45675   0.46186   0.46269
     Eigenvalues ---    0.46352   0.46629   0.46763   0.47015   0.47060
     Eigenvalues ---    0.47246   0.47366   0.47579   0.47761   0.52070
     Eigenvalues ---    0.55849   0.56775   0.61785   0.73463   3.90340
 En-DIIS/RFO-DIIS IScMMF=        0 using points:    38   37   36   35   34
 RFO step:  Lambda=-1.11103999D-08.
 DidBck=F Rises=F RFO-DIIS coefs:    1.49630   -0.19506   -0.87638    0.81252   -0.23737
 Iteration  1 RMS(Cart)=  0.00055775 RMS(Int)=  0.00000060
 Iteration  2 RMS(Cart)=  0.00000062 RMS(Int)=  0.00000001
 Variable       Old X    -DE/DX   Delta X   Delta X   Delta X     New X
                                 (Linear)    (Quad)   (Total)
    R1        2.52528   0.00001  -0.00001   0.00001   0.00001   2.52529
    R2        2.52706   0.00001  -0.00001   0.00001   0.00001   2.52706
    R3        2.78290   0.00000   0.00001   0.00000   0.00001   2.78292
    R4        2.56767   0.00001  -0.00002   0.00001  -0.00000   2.56767
    R5        2.61161   0.00000   0.00000  -0.00000   0.00000   2.61161
    R6        2.78955   0.00000   0.00000   0.00001   0.00001   2.78956
    R7        2.61936  -0.00001  -0.00003   0.00000  -0.00002   2.61934
    R8        2.78678   0.00000  -0.00003   0.00002  -0.00001   2.78677
    R9        2.74118   0.00001  -0.00001   0.00002   0.00001   2.74119
   R10        2.75665   0.00001   0.00001  -0.00000   0.00001   2.75666
   R11        2.64786  -0.00000   0.00000  -0.00000  -0.00000   2.64786
   R12        2.63218   0.00000   0.00001   0.00000   0.00001   2.63219
   R13        2.62869   0.00001   0.00000   0.00001   0.00001   2.62870
   R14        2.08009   0.00001  -0.00001   0.00002   0.00001   2.08010
   R15        2.63071  -0.00001  -0.00001  -0.00000  -0.00001   2.63070
   R16        2.05290   0.00000   0.00000  -0.00000   0.00000   2.05290
   R17        2.63447  -0.00000   0.00000  -0.00001  -0.00001   2.63447
   R18        2.05168  -0.00000  -0.00000   0.00000  -0.00000   2.05167
   R19        2.63177   0.00000  -0.00000   0.00001   0.00001   2.63177
   R20        2.05116   0.00000   0.00000  -0.00000   0.00000   2.05116
   R21        2.05213   0.00000   0.00000   0.00000   0.00000   2.05213
   R22        2.63659  -0.00000  -0.00000   0.00000  -0.00000   2.63659
   R23        2.64262   0.00000   0.00001  -0.00000   0.00001   2.64263
   R24        2.62945   0.00000   0.00000   0.00000   0.00001   2.62945
   R25        2.05271  -0.00000  -0.00000   0.00000  -0.00000   2.05271
   R26        2.62869  -0.00000  -0.00000   0.00000  -0.00000   2.62869
   R27        2.07961  -0.00000  -0.00000   0.00001   0.00001   2.07962
   R28        2.63157  -0.00000   0.00000  -0.00001  -0.00000   2.63157
   R29        2.05127  -0.00000   0.00000  -0.00000   0.00000   2.05127
   R30        2.63351  -0.00000  -0.00001   0.00001  -0.00000   2.63351
   R31        2.05211   0.00000   0.00000   0.00000   0.00000   2.05211
   R32        2.05247  -0.00000  -0.00000   0.00000   0.00000   2.05247
   R33        2.65741   0.00002   0.00001   0.00001   0.00002   2.65743
   R34        2.65667   0.00000  -0.00001  -0.00001  -0.00002   2.65665
   R35        2.63819   0.00000  -0.00001  -0.00002  -0.00002   2.63817
   R36        2.84387   0.00001   0.00001  -0.00000   0.00000   2.84387
   R37        2.62774  -0.00000   0.00001   0.00001   0.00002   2.62776
   R38        2.85075   0.00000   0.00001  -0.00001   0.00000   2.85075
   R39        2.63136  -0.00000   0.00001   0.00001   0.00002   2.63139
   R40        2.05475  -0.00000   0.00000   0.00000   0.00000   2.05475
   R41        2.63797  -0.00001  -0.00001  -0.00001  -0.00002   2.63795
   R42        2.05451  -0.00000  -0.00000  -0.00000  -0.00000   2.05450
   R43        2.84773  -0.00000   0.00000   0.00000   0.00000   2.84773
   R44        2.06830  -0.00000   0.00000  -0.00000   0.00000   2.06830
   R45        2.06974  -0.00000  -0.00000  -0.00000  -0.00001   2.06974
   R46        2.06345  -0.00000  -0.00000  -0.00000  -0.00000   2.06345
   R47        2.11264  -0.00000   0.00001  -0.00003  -0.00002   2.11262
   R48        2.07494  -0.00000  -0.00000  -0.00000  -0.00001   2.07494
   R49        2.06704  -0.00000  -0.00000  -0.00000  -0.00000   2.06704
   R50        3.61215   0.00001   0.00014   0.00016   0.00030   3.61245
   R51        2.06531  -0.00000  -0.00001  -0.00000  -0.00001   2.06530
   R52        2.07008   0.00000  -0.00001  -0.00000  -0.00001   2.07007
   R53        2.06587  -0.00000   0.00001   0.00000   0.00002   2.06589
   R54        2.05875  -0.00000   0.00001  -0.00001  -0.00000   2.05874
   R55        2.08307  -0.00000  -0.00001   0.00000  -0.00000   2.08307
   R56        2.05926   0.00000  -0.00000   0.00001   0.00000   2.05927
   R57        2.05885  -0.00000   0.00000  -0.00000  -0.00000   2.05885
   R58        2.06298   0.00000   0.00000  -0.00000   0.00000   2.06299
   R59        2.06093  -0.00000  -0.00000  -0.00000  -0.00000   2.06092
   R60        1.81845  -0.00000   0.00001  -0.00000   0.00000   1.81845
    A1        1.88142  -0.00001   0.00000  -0.00002  -0.00002   1.88140
    A2        2.20862  -0.00000  -0.00001  -0.00000  -0.00002   2.20860
    A3        2.19314   0.00001   0.00001   0.00002   0.00003   2.19317
    A4        1.86888  -0.00000  -0.00001  -0.00001  -0.00002   1.86886
    A5        2.25383  -0.00000  -0.00001   0.00000  -0.00001   2.25382
    A6        2.15486   0.00001   0.00001   0.00000   0.00001   2.15487
    A7        1.86017   0.00000   0.00001   0.00000   0.00002   1.86018
    A8        2.24245  -0.00000   0.00005  -0.00001   0.00004   2.24249
    A9        2.12342   0.00000   0.00000   0.00003   0.00003   2.12345
   A10        1.90768   0.00000  -0.00001   0.00001   0.00000   1.90768
   A11        2.19966   0.00001  -0.00000   0.00001   0.00001   2.19967
   A12        2.17208  -0.00001   0.00002  -0.00003  -0.00001   2.17207
   A13        1.90542   0.00000  -0.00001   0.00002   0.00001   1.90544
   A14        2.14593  -0.00000   0.00000  -0.00001  -0.00001   2.14592
   A15        2.13960   0.00000  -0.00002  -0.00002  -0.00005   2.13955
   A16        2.00181   0.00001   0.00004   0.00001   0.00005   2.00187
   A17        2.16828  -0.00001  -0.00002  -0.00002  -0.00005   2.16824
   A18        2.11283   0.00000  -0.00001   0.00001  -0.00000   2.11283
   A19        2.07396  -0.00000   0.00002  -0.00001   0.00000   2.07396
   A20        2.04049  -0.00000  -0.00002   0.00001  -0.00001   2.04048
   A21        2.16873   0.00001   0.00001   0.00000   0.00001   2.16874
   A22        2.08597  -0.00000   0.00000  -0.00000   0.00000   2.08597
   A23        2.09504   0.00000   0.00001  -0.00001   0.00000   2.09504
   A24        2.10213  -0.00000  -0.00001   0.00001  -0.00000   2.10213
   A25        2.10080   0.00000  -0.00001   0.00001  -0.00000   2.10080
   A26        2.08893  -0.00000  -0.00000  -0.00001  -0.00001   2.08892
   A27        2.09346   0.00000   0.00001  -0.00000   0.00001   2.09347
   A28        2.09180   0.00000   0.00001  -0.00001   0.00000   2.09180
   A29        2.09369   0.00000  -0.00000   0.00001   0.00001   2.09370
   A30        2.09770  -0.00000  -0.00000  -0.00001  -0.00001   2.09768
   A31        2.10101   0.00000  -0.00000   0.00000  -0.00000   2.10101
   A32        2.09301   0.00000   0.00001   0.00001   0.00002   2.09302
   A33        2.08916  -0.00000  -0.00001  -0.00001  -0.00001   2.08915
   A34        2.10728   0.00000   0.00000   0.00001   0.00001   2.10729
   A35        2.06764  -0.00000  -0.00001  -0.00001  -0.00002   2.06761
   A36        2.10810   0.00000   0.00001   0.00000   0.00001   2.10811
   A37        2.08985  -0.00000  -0.00001   0.00000  -0.00000   2.08984
   A38        2.09189   0.00000   0.00002  -0.00001   0.00001   2.09190
   A39        2.10144  -0.00000  -0.00001   0.00000  -0.00001   2.10143
   A40        2.07553  -0.00000  -0.00000  -0.00001  -0.00001   2.07552
   A41        2.01464  -0.00000  -0.00002   0.00002   0.00000   2.01464
   A42        2.19299   0.00000   0.00002  -0.00001   0.00001   2.19300
   A43        2.09090  -0.00000  -0.00000  -0.00000  -0.00000   2.09090
   A44        2.09336   0.00000   0.00001   0.00001   0.00001   2.09337
   A45        2.09892  -0.00000  -0.00000  -0.00000  -0.00001   2.09891
   A46        2.10390   0.00000  -0.00000   0.00001   0.00001   2.10390
   A47        2.08793   0.00000  -0.00001   0.00001  -0.00000   2.08792
   A48        2.09135  -0.00000   0.00001  -0.00001  -0.00000   2.09135
   A49        2.09805   0.00000   0.00001  -0.00000   0.00000   2.09805
   A50        2.09056  -0.00000  -0.00001   0.00000  -0.00000   2.09056
   A51        2.09457  -0.00000  -0.00000   0.00000  -0.00000   2.09457
   A52        2.08146   0.00003   0.00000  -0.00001  -0.00001   2.08145
   A53        2.07831  -0.00002  -0.00001   0.00002   0.00001   2.07833
   A54        2.12302  -0.00001   0.00000  -0.00001  -0.00000   2.12302
   A55        2.05111  -0.00001  -0.00001   0.00002   0.00001   2.05112
   A56        2.12085   0.00003   0.00000  -0.00003  -0.00003   2.12082
   A57        2.11121  -0.00003   0.00000   0.00002   0.00002   2.11122
   A58        2.06841   0.00000  -0.00000  -0.00001  -0.00001   2.06840
   A59        2.11016  -0.00000   0.00000   0.00001   0.00001   2.11017
   A60        2.10460  -0.00000  -0.00000  -0.00001  -0.00001   2.10460
   A61        2.13347   0.00001   0.00000  -0.00001  -0.00001   2.13347
   A62        2.06781  -0.00000   0.00000   0.00001   0.00001   2.06782
   A63        2.08190  -0.00000  -0.00001   0.00000  -0.00000   2.08190
   A64        2.11905   0.00000  -0.00000   0.00001   0.00001   2.11905
   A65        2.07995  -0.00000  -0.00001  -0.00000  -0.00001   2.07994
   A66        2.08419  -0.00000   0.00001  -0.00001   0.00000   2.08419
   A67        2.07128   0.00000   0.00000  -0.00000   0.00000   2.07128
   A68        2.10544  -0.00000  -0.00004  -0.00002  -0.00006   2.10538
   A69        2.10629   0.00000   0.00004   0.00002   0.00006   2.10635
   A70        1.94679  -0.00000  -0.00000  -0.00000  -0.00001   1.94678
   A71        1.94293  -0.00000  -0.00000   0.00000   0.00000   1.94293
   A72        1.93593  -0.00000   0.00000  -0.00001  -0.00001   1.93593
   A73        1.86694   0.00000  -0.00000   0.00000   0.00000   1.86694
   A74        1.88650   0.00000  -0.00000   0.00001   0.00000   1.88650
   A75        1.88170   0.00000   0.00001   0.00000   0.00001   1.88171
   A76        1.97045   0.00003  -0.00003  -0.00003  -0.00006   1.97039
   A77        1.91840  -0.00001   0.00000   0.00002   0.00002   1.91842
   A78        1.91767  -0.00001   0.00001   0.00003   0.00004   1.91771
   A79        1.88479  -0.00000  -0.00004  -0.00000  -0.00004   1.88474
   A80        1.90991  -0.00002   0.00004  -0.00001   0.00003   1.90994
   A81        1.85904   0.00000   0.00002  -0.00001   0.00002   1.85906
   A82        1.94470   0.00000   0.00002   0.00000   0.00002   1.94472
   A83        1.93058  -0.00000   0.00001   0.00000   0.00002   1.93059
   A84        1.94317   0.00000  -0.00002  -0.00000  -0.00003   1.94314
   A85        1.87849  -0.00000   0.00005   0.00002   0.00006   1.87855
   A86        1.88967   0.00000  -0.00001   0.00000  -0.00001   1.88966
   A87        1.87447   0.00000  -0.00004  -0.00002  -0.00006   1.87441
   A88        1.90604   0.00000  -0.00000   0.00002   0.00001   1.90605
   A89        1.80273  -0.00000  -0.00002   0.00001  -0.00002   1.80271
   A90        1.90741  -0.00000  -0.00002  -0.00002  -0.00004   1.90737
   A91        1.95655   0.00001   0.00003   0.00004   0.00008   1.95663
   A92        1.92699  -0.00000   0.00001  -0.00001  -0.00000   1.92698
   A93        1.95938  -0.00000   0.00000  -0.00004  -0.00004   1.95934
   A94        1.90036   0.00000   0.00000   0.00001   0.00001   1.90037
   A95        1.90453  -0.00000  -0.00000  -0.00001  -0.00001   1.90452
   A96        1.91462  -0.00000   0.00000  -0.00001  -0.00001   1.91461
   A97        1.91852   0.00000  -0.00001   0.00001  -0.00000   1.91852
   A98        1.91859   0.00000   0.00001   0.00000   0.00002   1.91861
   A99        1.90714   0.00000  -0.00001   0.00000  -0.00000   1.90714
   A100       1.63265  -0.00002  -0.00087  -0.00006  -0.00093   1.63172
   A101       3.10507   0.00005  -0.00006   0.00018   0.00013   3.10519
   A102       3.13438   0.00001  -0.00021   0.00008  -0.00013   3.13424
    D1       -0.04716  -0.00000  -0.00004   0.00002  -0.00002  -0.04718
    D2       -3.09858  -0.00000  -0.00019   0.00010  -0.00008  -3.09867
    D3        3.09001   0.00001  -0.00001   0.00003   0.00002   3.09003
    D4        0.03859   0.00001  -0.00016   0.00011  -0.00005   0.03854
    D5        0.04328   0.00000   0.00002  -0.00002  -0.00000   0.04327
    D6        2.74541   0.00000  -0.00005  -0.00007  -0.00011   2.74530
    D7       -3.09394  -0.00001  -0.00001  -0.00003  -0.00004  -3.09398
    D8       -0.39181  -0.00000  -0.00008  -0.00007  -0.00015  -0.39195
    D9       -1.27988   0.00000   0.00003   0.00007   0.00010  -1.27978
   D10        1.89128  -0.00001  -0.00004   0.00009   0.00006   1.89134
   D11        1.85653   0.00001   0.00007   0.00007   0.00014   1.85667
   D12       -1.25549   0.00000  -0.00000   0.00010   0.00010  -1.25540
   D13       -0.00600   0.00000  -0.00004   0.00000  -0.00003  -0.00603
   D14        2.77689   0.00000   0.00015   0.00007   0.00022   2.77711
   D15       -3.03528   0.00000   0.00008   0.00004   0.00012  -3.03516
   D16       -0.25239   0.00000   0.00027   0.00010   0.00037  -0.25202
   D17       -0.02278  -0.00000   0.00001   0.00001   0.00002  -0.02275
   D18       -2.72683  -0.00000   0.00007   0.00005   0.00012  -2.72670
   D19        3.01442  -0.00000  -0.00010  -0.00002  -0.00012   3.01430
   D20        0.31037  -0.00000  -0.00004   0.00002  -0.00002   0.31035
   D21       -1.48540  -0.00000  -0.00040  -0.00018  -0.00058  -1.48597
   D22        1.63665  -0.00000  -0.00038  -0.00017  -0.00055   1.63610
   D23        1.78497  -0.00000  -0.00026  -0.00013  -0.00040   1.78457
   D24       -1.37616  -0.00000  -0.00024  -0.00013  -0.00037  -1.37653
   D25        0.03286  -0.00000   0.00005  -0.00002   0.00003   0.03289
   D26        3.08603   0.00000   0.00019  -0.00009   0.00010   3.08613
   D27       -2.77998  -0.00000  -0.00014  -0.00007  -0.00020  -2.78018
   D28        0.27319  -0.00000   0.00000  -0.00014  -0.00014   0.27306
   D29       -1.22677  -0.00000  -0.00029  -0.00008  -0.00037  -1.22714
   D30        1.93889  -0.00000  -0.00031  -0.00010  -0.00041   1.93848
   D31        1.50841   0.00000  -0.00007  -0.00001  -0.00008   1.50833
   D32       -1.60911   0.00000  -0.00009  -0.00004  -0.00012  -1.60923
   D33       -0.21150   0.00000   0.00029  -0.00033  -0.00004  -0.21154
   D34        1.88260   0.00000   0.00029  -0.00033  -0.00004   1.88256
   D35       -2.31176  -0.00000   0.00027  -0.00034  -0.00006  -2.31182
   D36        3.03334  -0.00000   0.00013  -0.00025  -0.00012   3.03322
   D37       -1.15574   0.00000   0.00012  -0.00024  -0.00012  -1.15586
   D38        0.93307  -0.00000   0.00011  -0.00025  -0.00014   0.93294
   D39        2.77830  -0.00001  -0.00008  -0.00015  -0.00023   2.77807
   D40       -1.42006   0.00000  -0.00005  -0.00009  -0.00014  -1.42020
   D41        0.66868  -0.00000  -0.00008  -0.00013  -0.00021   0.66847
   D42       -0.86047  -0.00001  -0.00015  -0.00019  -0.00034  -0.86080
   D43        1.22436   0.00000  -0.00012  -0.00013  -0.00025   1.22411
   D44       -2.97009  -0.00000  -0.00014  -0.00017  -0.00032  -2.97041
   D45       -3.11813  -0.00000  -0.00001   0.00000  -0.00000  -3.11814
   D46        0.02746   0.00000   0.00002   0.00004   0.00006   0.02751
   D47        0.00023   0.00000   0.00001   0.00003   0.00004   0.00027
   D48       -3.13736   0.00000   0.00003   0.00006   0.00010  -3.13727
   D49        3.11559   0.00000   0.00002   0.00000   0.00003   3.11561
   D50       -0.03666   0.00000   0.00002   0.00003   0.00004  -0.03661
   D51       -0.00048   0.00000   0.00000  -0.00003  -0.00002  -0.00050
   D52        3.13046   0.00000   0.00000  -0.00000  -0.00000   3.13046
   D53        0.00151  -0.00000  -0.00001  -0.00002  -0.00002   0.00149
   D54       -3.13772  -0.00000  -0.00003   0.00000  -0.00003  -3.13775
   D55        3.13879  -0.00000  -0.00004  -0.00005  -0.00009   3.13870
   D56       -0.00044  -0.00000  -0.00006  -0.00003  -0.00010  -0.00053
   D57       -0.00102  -0.00000  -0.00002   0.00001  -0.00001  -0.00103
   D58        3.13773  -0.00000  -0.00002   0.00001  -0.00000   3.13772
   D59       -3.13192  -0.00000  -0.00001  -0.00001  -0.00003  -3.13194
   D60        0.00683  -0.00000  -0.00001  -0.00001  -0.00002   0.00681
   D61       -0.00303   0.00000  -0.00000  -0.00000  -0.00000  -0.00303
   D62        3.14071  -0.00000  -0.00001   0.00001  -0.00000   3.14071
   D63        3.13619   0.00000   0.00002  -0.00002   0.00000   3.13620
   D64       -0.00325   0.00000   0.00001  -0.00000   0.00001  -0.00325
   D65        0.00277   0.00000   0.00001   0.00001   0.00002   0.00279
   D66       -3.14096   0.00000   0.00003  -0.00001   0.00002  -3.14095
   D67       -3.13597   0.00000   0.00002   0.00000   0.00002  -3.13595
   D68        0.00348   0.00000   0.00003  -0.00001   0.00001   0.00349
   D69        3.12987  -0.00000  -0.00001   0.00001  -0.00001   3.12987
   D70       -0.00783   0.00000   0.00001   0.00000   0.00001  -0.00782
   D71        0.00828   0.00000  -0.00004   0.00000  -0.00003   0.00824
   D72       -3.12942   0.00000  -0.00002  -0.00000  -0.00002  -3.12944
   D73       -3.13084   0.00000   0.00001   0.00001   0.00002  -3.13081
   D74        0.00430  -0.00000   0.00005   0.00004   0.00009   0.00440
   D75       -0.00880  -0.00000   0.00004   0.00002   0.00005  -0.00875
   D76        3.12634  -0.00000   0.00008   0.00004   0.00012   3.12646
   D77       -0.00162  -0.00000   0.00002  -0.00002  -0.00001  -0.00162
   D78        3.14137   0.00000  -0.00000   0.00001   0.00001   3.14138
   D79        3.13606  -0.00000  -0.00000  -0.00002  -0.00002   3.13604
   D80       -0.00413  -0.00000  -0.00002   0.00001  -0.00001  -0.00414
   D81        0.00274  -0.00000  -0.00001  -0.00002  -0.00003   0.00271
   D82        3.13902  -0.00000   0.00000  -0.00002  -0.00001   3.13900
   D83       -3.13168   0.00000  -0.00006  -0.00005  -0.00011  -3.13179
   D84        0.00460   0.00000  -0.00005  -0.00004  -0.00009   0.00451
   D85       -0.00437   0.00000   0.00001   0.00002   0.00003  -0.00435
   D86        3.14112   0.00000  -0.00002   0.00004   0.00003   3.14115
   D87        3.13582  -0.00000   0.00003  -0.00001   0.00002   3.13583
   D88       -0.00187   0.00000   0.00000   0.00001   0.00001  -0.00186
   D89        0.00381  -0.00000  -0.00001   0.00000  -0.00001   0.00380
   D90        3.14149  -0.00000   0.00001  -0.00002  -0.00001   3.14148
   D91       -3.13246   0.00000  -0.00002  -0.00000  -0.00003  -3.13249
   D92        0.00522  -0.00000   0.00000  -0.00003  -0.00002   0.00520
   D93       -3.10790  -0.00001  -0.00006   0.00003  -0.00004  -3.10794
   D94        0.04027  -0.00001  -0.00001  -0.00002  -0.00003   0.04024
   D95        0.00333  -0.00000   0.00001  -0.00000   0.00001   0.00334
   D96       -3.13168  -0.00000   0.00006  -0.00005   0.00001  -3.13167
   D97        3.11008   0.00001   0.00008  -0.00002   0.00005   3.11013
   D98       -0.02542   0.00001   0.00004   0.00001   0.00006  -0.02536
   D99       -0.00121   0.00000   0.00000   0.00001   0.00001  -0.00120
   D100      -3.13671  -0.00000  -0.00003   0.00004   0.00001  -3.13669
   D101       0.00057   0.00000  -0.00002  -0.00001  -0.00003   0.00054
   D102       3.13816   0.00000   0.00001  -0.00002  -0.00001   3.13815
   D103       3.13563   0.00000  -0.00007   0.00003  -0.00004   3.13559
   D104      -0.00997  -0.00000  -0.00005   0.00003  -0.00002  -0.00999
   D105      -0.58894  -0.00002  -0.00001   0.00008   0.00007  -0.58887
   D106       1.51663  -0.00000  -0.00008   0.00006  -0.00001   1.51662
   D107      -2.72621  -0.00001  -0.00004   0.00008   0.00004  -2.72617
   D108       2.55946  -0.00001   0.00005   0.00003   0.00008   2.55953
   D109      -1.61816  -0.00000  -0.00002   0.00002  -0.00001  -1.61816
   D110       0.42218  -0.00001   0.00001   0.00004   0.00005   0.42223
   D111      -0.00493   0.00000  -0.00001   0.00001  -0.00000  -0.00493
   D112       3.13615  -0.00000  -0.00002   0.00002   0.00000   3.13615
   D113       3.13059   0.00000   0.00002  -0.00003  -0.00001   3.13058
   D114      -0.01152   0.00000   0.00001  -0.00002  -0.00000  -0.01152
   D115      -0.88408   0.00000  -0.00020   0.00003  -0.00017  -0.88425
   D116       1.19983   0.00000  -0.00020   0.00003  -0.00017   1.19966
   D117      -2.98805   0.00000  -0.00019   0.00003  -0.00016  -2.98822
   D118       2.26373  -0.00000  -0.00023   0.00007  -0.00017   2.26357
   D119      -1.93554  -0.00000  -0.00024   0.00007  -0.00017  -1.93571
   D120       0.15976  -0.00000  -0.00023   0.00007  -0.00016   0.15960
   D121      -0.00645  -0.00000   0.00001   0.00003   0.00004  -0.00641
   D122       3.11486  -0.00000   0.00006   0.00003   0.00009   3.11495
   D123       3.13918   0.00000  -0.00001   0.00003   0.00002   3.13920
   D124      -0.02269   0.00000   0.00003   0.00003   0.00007  -0.02263
   D125       0.00866  -0.00000   0.00000  -0.00002  -0.00002   0.00865
   D126      -3.11264  -0.00000  -0.00004  -0.00002  -0.00007  -3.11271
   D127      -3.13241   0.00000   0.00001  -0.00004  -0.00002  -3.13243
   D128       0.02947   0.00000  -0.00004  -0.00004  -0.00007   0.02940
   D129       2.75349   0.00000   0.00151   0.00103   0.00254   2.75603
   D130      -1.44086   0.00000   0.00159   0.00105   0.00264  -1.43822
   D131       0.64192   0.00000   0.00153   0.00103   0.00256   0.64448
   D132      -0.40879   0.00000   0.00156   0.00103   0.00259  -0.40621
   D133       1.68004   0.00000   0.00164   0.00106   0.00269   1.68274
   D134      -2.52036   0.00000   0.00158   0.00103   0.00261  -2.51775
   D135      -2.41181   0.00001   0.00021   0.00010   0.00031  -2.41149
   D136       1.76065  -0.00001   0.00033   0.00002   0.00035   1.76100
   D137      -0.26596   0.00001   0.00033   0.00008   0.00040  -0.26556
         Item               Value     Threshold  Converged?
 Maximum Force            0.000046     0.000450     YES
 RMS     Force            0.000006     0.000300     YES
 Maximum Displacement     0.004674     0.001800     NO 
 RMS     Displacement     0.000558     0.001200     YES
 Predicted change in Energy=-2.753585D-08
 GradGradGradGradGradGradGradGradGradGradGradGradGradGradGradGradGradGrad

 Stoichiometry    C26H28N2O
 Framework group  C1[X(C26H28N2O)]
 Deg. of freedom   165
 Full point group                 C1      NOp   1
 Largest Abelian subgroup         C1      NOp   1
 Largest concise Abelian subgroup C1      NOp   1
                         Standard orientation:                         
 ---------------------------------------------------------------------
 Center     Atomic      Atomic             Coordinates (Angstroms)
 Number     Number       Type             X           Y           Z
 ---------------------------------------------------------------------
      1          6           0       -1.080639   -0.009534   -0.349659
      2          6           0        1.018566   -0.720178   -0.371775
      3          6           0        1.031499    0.611704   -0.640353
      4          7           0       -0.290963    1.026817   -0.646564
      5          7           0       -0.303664   -1.089202   -0.212179
      6          6           0        2.142545    1.568695   -0.483945
      7          6           0        2.479739    1.862388    0.843972
      8          6           0        2.808792    2.176133   -1.545682
      9          6           0        3.497974    2.777415    1.090809
     10          1           0        1.912185    1.340096    1.629292
     11          6           0        3.825702    3.090232   -1.284383
     12          1           0        2.540849    1.928438   -2.568916
     13          6           0        4.166870    3.390057    0.032148
     14          1           0        3.773063    3.012581    2.114414
     15          1           0        4.352073    3.565126   -2.106310
     16          1           0        4.960113    4.103937    0.233153
     17          6           0        2.153277   -1.632964   -0.130243
     18          6           0        2.825026   -2.233117   -1.195708
     19          6           0        2.554114   -1.863367    1.189536
     20          6           0        3.900838   -3.079148   -0.944740
     21          1           0        2.507965   -2.034689   -2.215525
     22          6           0        3.630614   -2.711687    1.427230
     23          1           0        1.972238   -1.334323    1.959344
     24          6           0        4.300838   -3.319518    0.367304
     25          1           0        4.425690   -3.547964   -1.771192
     26          1           0        3.953159   -2.896846    2.447487
     27          1           0        5.140365   -3.980287    0.562858
     28          6           0       -2.544653    0.020171   -0.193145
     29          6           0       -3.101230    0.610328    0.955540
     30          6           0       -3.349553   -0.574941   -1.180239
     31          6           0       -4.490840    0.581973    1.086509
     32          6           0       -4.728615   -0.573588   -1.001848
     33          6           0       -5.315368   -0.003486    0.129240
     34          1           0       -4.937555    1.030956    1.970330
     35          1           0       -5.361608   -1.026355   -1.761002
     36          6           0       -2.734403   -1.208903   -2.403110
     37          1           0       -2.026537   -0.533100   -2.893156
     38          1           0       -2.181494   -2.118374   -2.144763
     39          1           0       -3.502772   -1.480208   -3.129960
     40          6           0       -2.237722    1.257744    2.004332
     41          1           0       -1.249715    0.749607    2.128630
     42          1           0       -2.048737    2.306138    1.738288
     43          1           0       -2.763696    1.270234    2.963318
     44          6           0       -6.809164   -0.043915    0.323804
     45          1           0       -7.332646   -0.163255   -0.628130
     46          1           0       -7.091867   -0.885339    0.965723
     47          1           0       -7.172713    0.869100    0.802723
     48          6           0       -0.704612   -2.262721    0.555992
     49          1           0       -0.115305   -3.120511    0.233829
     50          1           0       -0.481509   -1.973157    1.595929
     51          1           0       -1.766421   -2.450419    0.398458
     52          6           0       -0.718941    2.400618   -0.830061
     53          1           0       -1.805820    2.424781   -0.901534
     54          1           0       -0.389001    2.995068    0.024074
     55          1           0       -0.277387    2.804555   -1.741794
     56          8           0        0.444423   -0.124503    2.270555
     57          1           0        0.450159   -0.085417    3.232028
 ---------------------------------------------------------------------
 Rotational constants (GHZ):      0.2739118      0.1146172      0.0972835
 Standard basis: 6-31G(d,p) (6D, 7F)
 There are   575 symmetry adapted cartesian basis functions of A   symmetry.
 There are   575 symmetry adapted basis functions of A   symmetry.
   575 basis functions,  1008 primitive gaussians,   575 cartesian basis functions
   103 alpha electrons      103 beta electrons
       nuclear repulsion energy      2774.9344587002 Hartrees.
 NAtoms=   57 NActive=   57 NUniq=   57 SFac= 1.00D+00 NAtFMM=   60 NAOKFM=F Big=F
 Integral buffers will be    131072 words long.
 Raffenetti 2 integral format.
 Two-electron integral symmetry is turned on.
 Nuclear repulsion after empirical dispersion term =     2774.8798738932 Hartrees.
 One-electron integrals computed using PRISM.
 NBasis=   575 RedAO= T EigKep=  2.89D-04  NBF=   575
 NBsUse=   575 1.00D-06 EigRej= -1.00D+00 NBFU=   575
 Initial guess from the checkpoint file:  "c2im-oh-opt-wb97xd.chk"
 B after Tr=     0.000000    0.000000    0.000000
         Rot=    1.000000    0.000035   -0.000005   -0.000002 Ang=   0.00 deg.
 Requested convergence on RMS density matrix=1.00D-08 within 128 cycles.
 Requested convergence on MAX density matrix=1.00D-06.
 Requested convergence on             energy=1.00D-06.
 No special actions if energy rises.
 SCF Done:  E(RwB97XD) =  -1191.98330317     A.U. after    7 cycles
            NFock=  7  Conv=0.39D-08     -V/T= 2.0094
 Calling FoFJK, ICntrl=      2127 FMM=F ISym2X=0 I1Cent= 0 IOpClX= 0 NMat=1 NMatS=1 NMatT=0.
 ***** Axes restored to original set *****
 -------------------------------------------------------------------
 Center     Atomic                   Forces (Hartrees/Bohr)
 Number     Number              X              Y              Z
 -------------------------------------------------------------------
      1        6          -0.000004674    0.000002053    0.000002307
      2        6           0.000000941   -0.000000872    0.000002262
      3        6          -0.000007969    0.000011221    0.000000656
      4        7           0.000000948   -0.000006896   -0.000003571
      5        7           0.000003613   -0.000002668   -0.000014577
      6        6           0.000005518    0.000003441    0.000007582
      7        6          -0.000002338    0.000000214   -0.000000202
      8        6           0.000001297    0.000003065    0.000001372
      9        6           0.000003697    0.000002172   -0.000002330
     10        1          -0.000004930   -0.000005665    0.000005161
     11        6          -0.000001930   -0.000000010   -0.000000586
     12        1          -0.000000348    0.000003397    0.000002666
     13        6          -0.000001558    0.000000237    0.000011445
     14        1          -0.000001685   -0.000001897    0.000005153
     15        1           0.000000800    0.000003426    0.000005957
     16        1          -0.000000516    0.000000819    0.000004718
     17        6           0.000000305   -0.000001740   -0.000000154
     18        6          -0.000000702   -0.000000195   -0.000002257
     19        6           0.000002389    0.000001925   -0.000003624
     20        6           0.000000530    0.000001833   -0.000002373
     21        1           0.000000850    0.000003378   -0.000001584
     22        6          -0.000001666   -0.000001362   -0.000000534
     23        1          -0.000001252   -0.000001148    0.000002562
     24        6           0.000000985   -0.000000580   -0.000002752
     25        1           0.000001389    0.000002488   -0.000002381
     26        1           0.000000616   -0.000002345   -0.000002090
     27        1           0.000000757    0.000000545   -0.000002697
     28        6           0.000003182    0.000000338   -0.000004491
     29        6          -0.000005598   -0.000001526    0.000003426
     30        6           0.000002059   -0.000001490   -0.000000967
     31        6           0.000002916    0.000000500    0.000001106
     32        6          -0.000000352    0.000001205   -0.000000173
     33        6          -0.000000260   -0.000002528   -0.000003156
     34        1          -0.000000788   -0.000002931   -0.000000289
     35        1           0.000000525    0.000001325   -0.000002393
     36        6           0.000001277    0.000002189   -0.000003281
     37        1           0.000000654    0.000002443   -0.000000828
     38        1           0.000000529    0.000002078   -0.000002707
     39        1           0.000001266    0.000003083   -0.000002149
     40        6           0.000001174   -0.000005543   -0.000001181
     41        1          -0.000009850    0.000003099    0.000000995
     42        1          -0.000000505   -0.000003313    0.000005033
     43        1           0.000000164   -0.000002949    0.000000482
     44        6          -0.000000100   -0.000000532   -0.000001933
     45        1           0.000000165   -0.000000218   -0.000002007
     46        1          -0.000000005   -0.000002312   -0.000003115
     47        1          -0.000000338   -0.000002155   -0.000000913
     48        6           0.000014453   -0.000004653   -0.000000276
     49        1          -0.000005641   -0.000000062   -0.000004811
     50        1          -0.000004935   -0.000001093   -0.000002874
     51        1          -0.000002262   -0.000000690   -0.000000341
     52        6           0.000000344    0.000006309    0.000004181
     53        1           0.000000275    0.000000090    0.000001165
     54        1           0.000002958   -0.000000262    0.000000371
     55        1           0.000000733    0.000001485    0.000003034
     56        8           0.000005182   -0.000002229    0.000010426
     57        1          -0.000002284   -0.000004491   -0.000002464
 -------------------------------------------------------------------
 Cartesian Forces:  Max     0.000014577 RMS     0.000003496

 GradGradGradGradGradGradGradGradGradGradGradGradGradGradGradGradGradGrad
 Berny optimization.
 Using GEDIIS/GDIIS optimizer.
 FormGI is forming the generalized inverse of G from B-inverse, IUseBI=4.
 Internal  Forces:  Max     0.000029333 RMS     0.000004362
 Search for a local minimum.
 Step number  39 out of a maximum of  309
 All quantities printed in internal units (Hartrees-Bohrs-Radians)
 Mixed Optimization -- En-DIIS/RFO-DIIS
 Swapping is turned off.
 Update second derivatives using D2CorX and points   20   21   22   23   24
                                                     25   26   27   28   29
                                                     30   31   32   33   34
                                                     35   36   37   38   39
 DE=  3.64D-08 DEPred=-2.75D-08 R=-1.32D+00
 Trust test=-1.32D+00 RLast= 6.67D-03 DXMaxT set to 4.10D-01
 ITU= -1  0  0  0  0  0  0  0  0  0  0  1  1  1  1  1  1  1  1  1
 ITU=  1  0  1  0 -1  0  0 -1  1  0  1 -1  1  1  1  0  0 -1  0
     Eigenvalues ---    0.00030   0.00216   0.00387   0.00523   0.00650
     Eigenvalues ---    0.00681   0.00788   0.01300   0.01345   0.01460
     Eigenvalues ---    0.01523   0.01561   0.01609   0.01791   0.01821
     Eigenvalues ---    0.01855   0.01874   0.01948   0.02046   0.02128
     Eigenvalues ---    0.02137   0.02143   0.02152   0.02171   0.02172
     Eigenvalues ---    0.02177   0.02178   0.02187   0.02192   0.02195
     Eigenvalues ---    0.02199   0.02200   0.02202   0.02209   0.02215
     Eigenvalues ---    0.02219   0.02253   0.02314   0.03076   0.03387
     Eigenvalues ---    0.03978   0.04302   0.04985   0.05163   0.05987
     Eigenvalues ---    0.06355   0.07100   0.07104   0.07146   0.07207
     Eigenvalues ---    0.07433   0.07642   0.07745   0.07957   0.08381
     Eigenvalues ---    0.09310   0.11943   0.13874   0.15293   0.15698
     Eigenvalues ---    0.15905   0.15964   0.15986   0.15993   0.15996
     Eigenvalues ---    0.15999   0.15999   0.16000   0.16000   0.16001
     Eigenvalues ---    0.16003   0.16006   0.16008   0.16014   0.16023
     Eigenvalues ---    0.16039   0.16066   0.16080   0.16179   0.16322
     Eigenvalues ---    0.16758   0.18275   0.19277   0.21908   0.21996
     Eigenvalues ---    0.22000   0.22051   0.22161   0.22388   0.23244
     Eigenvalues ---    0.23362   0.23473   0.23564   0.23737   0.24566
     Eigenvalues ---    0.24831   0.24894   0.24919   0.24975   0.25436
     Eigenvalues ---    0.26113   0.26921   0.29612   0.30132   0.31582
     Eigenvalues ---    0.31877   0.32106   0.33411   0.34174   0.34225
     Eigenvalues ---    0.34265   0.34290   0.34436   0.34516   0.34577
     Eigenvalues ---    0.34697   0.34733   0.34750   0.34854   0.34921
     Eigenvalues ---    0.34978   0.35133   0.35209   0.35226   0.35270
     Eigenvalues ---    0.35371   0.35431   0.35437   0.35453   0.35456
     Eigenvalues ---    0.35462   0.35464   0.35633   0.35853   0.35977
     Eigenvalues ---    0.36292   0.37090   0.38892   0.41127   0.41917
     Eigenvalues ---    0.42286   0.42391   0.42519   0.42872   0.43144
     Eigenvalues ---    0.44604   0.45494   0.45681   0.46144   0.46233
     Eigenvalues ---    0.46354   0.46554   0.46696   0.46992   0.47019
     Eigenvalues ---    0.47202   0.47361   0.47540   0.47742   0.51131
     Eigenvalues ---    0.55818   0.56725   0.61208   0.71672   3.77304
 En-DIIS/RFO-DIIS IScMMF=        0 using points:    39   38   37   36   35
 RFO step:  Lambda=-4.52124904D-09.
 DidBck=F Rises=F RFO-DIIS coefs:    1.00140    0.13060   -0.20826   -0.09649    0.17275
 Iteration  1 RMS(Cart)=  0.00023170 RMS(Int)=  0.00000010
 Iteration  2 RMS(Cart)=  0.00000010 RMS(Int)=  0.00000000
 Variable       Old X    -DE/DX   Delta X   Delta X   Delta X     New X
                                 (Linear)    (Quad)   (Total)
    R1        2.52529   0.00000   0.00000   0.00000   0.00000   2.52529
    R2        2.52706   0.00000   0.00000   0.00000   0.00001   2.52707
    R3        2.78292   0.00000   0.00000  -0.00001  -0.00000   2.78291
    R4        2.56767   0.00000   0.00000   0.00000   0.00001   2.56768
    R5        2.61161  -0.00000  -0.00000  -0.00000  -0.00001   2.61161
    R6        2.78956   0.00000   0.00000   0.00000   0.00001   2.78957
    R7        2.61934  -0.00001  -0.00002  -0.00000  -0.00002   2.61932
    R8        2.78677   0.00000  -0.00001   0.00000  -0.00000   2.78676
    R9        2.74119   0.00000   0.00000   0.00000   0.00001   2.74119
   R10        2.75666   0.00000   0.00002  -0.00000   0.00001   2.75668
   R11        2.64786  -0.00000   0.00000  -0.00001  -0.00001   2.64785
   R12        2.63219   0.00000   0.00001   0.00000   0.00001   2.63219
   R13        2.62870   0.00000   0.00001   0.00000   0.00001   2.62870
   R14        2.08010   0.00001   0.00001   0.00001   0.00002   2.08012
   R15        2.63070  -0.00000  -0.00001   0.00000  -0.00001   2.63069
   R16        2.05290   0.00000   0.00000   0.00000   0.00000   2.05290
   R17        2.63447  -0.00000  -0.00000  -0.00000  -0.00001   2.63446
   R18        2.05167   0.00000  -0.00000   0.00000   0.00000   2.05167
   R19        2.63177   0.00000   0.00000   0.00000   0.00001   2.63178
   R20        2.05116  -0.00000   0.00000  -0.00000   0.00000   2.05116
   R21        2.05213   0.00000   0.00000  -0.00000   0.00000   2.05213
   R22        2.63659   0.00000  -0.00000   0.00000   0.00000   2.63659
   R23        2.64263   0.00000   0.00001  -0.00000   0.00000   2.64263
   R24        2.62945   0.00000   0.00000  -0.00000   0.00000   2.62945
   R25        2.05271   0.00000  -0.00000   0.00000   0.00000   2.05271
   R26        2.62869   0.00000  -0.00000   0.00000   0.00000   2.62869
   R27        2.07962   0.00000   0.00000   0.00001   0.00001   2.07963
   R28        2.63157   0.00000  -0.00000   0.00000   0.00000   2.63157
   R29        2.05127   0.00000   0.00000   0.00000   0.00000   2.05127
   R30        2.63351   0.00000  -0.00000   0.00000  -0.00000   2.63351
   R31        2.05211   0.00000   0.00000   0.00000   0.00000   2.05211
   R32        2.05247  -0.00000  -0.00000   0.00000  -0.00000   2.05247
   R33        2.65743   0.00002  -0.00001   0.00001   0.00000   2.65743
   R34        2.65665   0.00000   0.00001  -0.00000   0.00001   2.65666
   R35        2.63817  -0.00000   0.00001  -0.00001   0.00000   2.63817
   R36        2.84387   0.00001  -0.00000   0.00000  -0.00000   2.84387
   R37        2.62776  -0.00000  -0.00001   0.00001  -0.00001   2.62776
   R38        2.85075   0.00000   0.00000  -0.00000   0.00000   2.85075
   R39        2.63139  -0.00000  -0.00001   0.00001  -0.00001   2.63138
   R40        2.05475  -0.00000  -0.00000  -0.00000  -0.00000   2.05475
   R41        2.63795  -0.00001   0.00001  -0.00001   0.00001   2.63796
   R42        2.05450  -0.00000   0.00000  -0.00000   0.00000   2.05450
   R43        2.84773  -0.00000  -0.00000  -0.00000  -0.00000   2.84773
   R44        2.06830  -0.00000   0.00000  -0.00000  -0.00000   2.06830
   R45        2.06974  -0.00000  -0.00000   0.00000  -0.00000   2.06974
   R46        2.06345  -0.00000  -0.00000  -0.00000  -0.00000   2.06344
   R47        2.11262  -0.00001   0.00001  -0.00002  -0.00001   2.11261
   R48        2.07494  -0.00000  -0.00000   0.00000  -0.00000   2.07493
   R49        2.06704  -0.00000  -0.00000  -0.00000  -0.00000   2.06703
   R50        3.61245   0.00001   0.00001   0.00014   0.00015   3.61260
   R51        2.06530  -0.00000   0.00001  -0.00000   0.00000   2.06531
   R52        2.07007  -0.00000   0.00001  -0.00000   0.00000   2.07007
   R53        2.06589  -0.00000  -0.00001   0.00000  -0.00001   2.06588
   R54        2.05874  -0.00000  -0.00000  -0.00000  -0.00000   2.05874
   R55        2.08307  -0.00000   0.00000  -0.00001  -0.00001   2.08306
   R56        2.05927   0.00000   0.00000   0.00000   0.00000   2.05927
   R57        2.05885  -0.00000  -0.00000   0.00000  -0.00000   2.05885
   R58        2.06299  -0.00000   0.00000  -0.00000  -0.00000   2.06298
   R59        2.06092   0.00000  -0.00000   0.00000   0.00000   2.06092
   R60        1.81845  -0.00000   0.00000  -0.00000  -0.00000   1.81845
    A1        1.88140  -0.00000  -0.00000  -0.00001  -0.00001   1.88139
    A2        2.20860   0.00000  -0.00000   0.00000  -0.00000   2.20860
    A3        2.19317  -0.00000   0.00001   0.00000   0.00001   2.19318
    A4        1.86886  -0.00000  -0.00000  -0.00000  -0.00000   1.86886
    A5        2.25382   0.00000  -0.00001   0.00001   0.00000   2.25383
    A6        2.15487  -0.00000   0.00001  -0.00001   0.00000   2.15487
    A7        1.86018   0.00000   0.00000   0.00000   0.00000   1.86019
    A8        2.24249  -0.00000   0.00000  -0.00001  -0.00001   2.24248
    A9        2.12345   0.00000   0.00001   0.00000   0.00002   2.12347
   A10        1.90768   0.00000   0.00000   0.00000   0.00000   1.90769
   A11        2.19967   0.00001   0.00001   0.00002   0.00003   2.19970
   A12        2.17207  -0.00001  -0.00001  -0.00002  -0.00003   2.17204
   A13        1.90544   0.00000  -0.00000   0.00000   0.00000   1.90544
   A14        2.14592  -0.00000  -0.00001   0.00000  -0.00000   2.14592
   A15        2.13955  -0.00000  -0.00002  -0.00001  -0.00003   2.13953
   A16        2.00187  -0.00000   0.00002  -0.00001   0.00000   2.00187
   A17        2.16824  -0.00000  -0.00001   0.00000  -0.00001   2.16822
   A18        2.11283   0.00000  -0.00000   0.00001   0.00001   2.11284
   A19        2.07396  -0.00000  -0.00000  -0.00001  -0.00001   2.07395
   A20        2.04048  -0.00000  -0.00000   0.00000  -0.00000   2.04048
   A21        2.16874   0.00000   0.00001   0.00001   0.00001   2.16875
   A22        2.08597  -0.00000  -0.00000  -0.00000  -0.00000   2.08596
   A23        2.09504   0.00000   0.00000  -0.00000   0.00000   2.09504
   A24        2.10213   0.00000  -0.00000   0.00001   0.00000   2.10213
   A25        2.10080   0.00000  -0.00000   0.00000   0.00000   2.10080
   A26        2.08892  -0.00000  -0.00001  -0.00000  -0.00001   2.08891
   A27        2.09347   0.00000   0.00001  -0.00000   0.00001   2.09348
   A28        2.09180  -0.00000   0.00000  -0.00001  -0.00000   2.09180
   A29        2.09370   0.00000   0.00001   0.00001   0.00001   2.09371
   A30        2.09768  -0.00000  -0.00001  -0.00000  -0.00001   2.09768
   A31        2.10101   0.00000  -0.00000   0.00000   0.00000   2.10101
   A32        2.09302   0.00000   0.00001  -0.00000   0.00001   2.09303
   A33        2.08915  -0.00000  -0.00001  -0.00000  -0.00001   2.08914
   A34        2.10729  -0.00000  -0.00001  -0.00001  -0.00002   2.10727
   A35        2.06761   0.00000   0.00000   0.00001   0.00001   2.06763
   A36        2.10811   0.00000   0.00000  -0.00000   0.00000   2.10812
   A37        2.08984  -0.00000  -0.00000   0.00000  -0.00000   2.08984
   A38        2.09190  -0.00000   0.00001  -0.00001   0.00000   2.09191
   A39        2.10143   0.00000  -0.00001   0.00000  -0.00000   2.10143
   A40        2.07552  -0.00000  -0.00000  -0.00000  -0.00001   2.07551
   A41        2.01464   0.00000  -0.00000   0.00001   0.00001   2.01465
   A42        2.19300  -0.00000   0.00001  -0.00001  -0.00000   2.19300
   A43        2.09090   0.00000  -0.00000  -0.00000  -0.00000   2.09090
   A44        2.09337   0.00000   0.00001  -0.00000   0.00000   2.09338
   A45        2.09891  -0.00000  -0.00000   0.00000  -0.00000   2.09891
   A46        2.10390   0.00000   0.00000   0.00000   0.00000   2.10391
   A47        2.08792   0.00000  -0.00000   0.00001   0.00000   2.08793
   A48        2.09135  -0.00000   0.00000  -0.00001  -0.00001   2.09134
   A49        2.09805   0.00000   0.00000  -0.00000   0.00000   2.09805
   A50        2.09056   0.00000  -0.00000   0.00000  -0.00000   2.09056
   A51        2.09457  -0.00000  -0.00000  -0.00000  -0.00000   2.09457
   A52        2.08145   0.00003  -0.00001   0.00001  -0.00000   2.08145
   A53        2.07833  -0.00002   0.00000  -0.00000   0.00000   2.07833
   A54        2.12302  -0.00001   0.00000  -0.00000  -0.00000   2.12302
   A55        2.05112  -0.00000   0.00000  -0.00000   0.00000   2.05112
   A56        2.12082   0.00003  -0.00000   0.00001   0.00001   2.12083
   A57        2.11122  -0.00002   0.00000  -0.00001  -0.00001   2.11121
   A58        2.06840   0.00000  -0.00000   0.00000  -0.00000   2.06840
   A59        2.11017  -0.00000  -0.00000   0.00000  -0.00000   2.11017
   A60        2.10460  -0.00000   0.00001  -0.00000   0.00000   2.10460
   A61        2.13347   0.00001  -0.00000   0.00000  -0.00000   2.13346
   A62        2.06782  -0.00000  -0.00000   0.00000  -0.00000   2.06782
   A63        2.08190  -0.00000   0.00000  -0.00000   0.00000   2.08190
   A64        2.11905   0.00000   0.00000   0.00000   0.00000   2.11905
   A65        2.07994   0.00000   0.00000  -0.00000   0.00000   2.07994
   A66        2.08419  -0.00000  -0.00000  -0.00000  -0.00000   2.08419
   A67        2.07128  -0.00000   0.00000  -0.00000   0.00000   2.07128
   A68        2.10538   0.00000   0.00003  -0.00001   0.00002   2.10540
   A69        2.10635  -0.00000  -0.00003   0.00001  -0.00002   2.10632
   A70        1.94678   0.00000  -0.00000   0.00000   0.00000   1.94678
   A71        1.94293  -0.00000  -0.00000  -0.00000  -0.00000   1.94293
   A72        1.93593  -0.00000  -0.00000   0.00000  -0.00000   1.93593
   A73        1.86694   0.00000   0.00000   0.00000   0.00000   1.86694
   A74        1.88650   0.00000   0.00000  -0.00000   0.00000   1.88650
   A75        1.88171   0.00000   0.00001  -0.00000   0.00000   1.88171
   A76        1.97039   0.00003  -0.00001   0.00003   0.00002   1.97042
   A77        1.91842  -0.00000   0.00001   0.00001   0.00002   1.91844
   A78        1.91771  -0.00001   0.00001  -0.00001   0.00000   1.91772
   A79        1.88474  -0.00000  -0.00002  -0.00001  -0.00004   1.88471
   A80        1.90994  -0.00001   0.00000  -0.00001  -0.00000   1.90993
   A81        1.85906   0.00000   0.00000  -0.00001  -0.00000   1.85905
   A82        1.94472   0.00000  -0.00000   0.00000  -0.00000   1.94472
   A83        1.93059  -0.00000  -0.00001   0.00000  -0.00001   1.93058
   A84        1.94314   0.00000   0.00001  -0.00000   0.00001   1.94315
   A85        1.87855  -0.00000  -0.00004   0.00001  -0.00003   1.87852
   A86        1.88966  -0.00000   0.00000  -0.00000   0.00000   1.88966
   A87        1.87441   0.00000   0.00004  -0.00001   0.00003   1.87443
   A88        1.90605   0.00000   0.00001   0.00002   0.00003   1.90608
   A89        1.80271   0.00000  -0.00001   0.00001  -0.00001   1.80271
   A90        1.90737   0.00000  -0.00002  -0.00000  -0.00002   1.90735
   A91        1.95663   0.00000   0.00005   0.00002   0.00007   1.95670
   A92        1.92698  -0.00000  -0.00001  -0.00001  -0.00001   1.92697
   A93        1.95934  -0.00000  -0.00002  -0.00003  -0.00006   1.95929
   A94        1.90037   0.00000   0.00000  -0.00000   0.00000   1.90037
   A95        1.90452  -0.00000  -0.00001  -0.00000  -0.00001   1.90451
   A96        1.91461  -0.00000  -0.00001  -0.00000  -0.00001   1.91460
   A97        1.91852   0.00000   0.00001   0.00002   0.00002   1.91854
   A98        1.91861   0.00000   0.00001  -0.00001   0.00000   1.91862
   A99        1.90714  -0.00000  -0.00001  -0.00001  -0.00002   1.90712
   A100       1.63172  -0.00000  -0.00017  -0.00000  -0.00017   1.63156
   A101       3.10519   0.00002   0.00002  -0.00003  -0.00001   3.10518
   A102       3.13424   0.00000  -0.00007  -0.00004  -0.00011   3.13413
    D1       -0.04718  -0.00000  -0.00004  -0.00001  -0.00006  -0.04723
    D2       -3.09867  -0.00000  -0.00006  -0.00001  -0.00007  -3.09874
    D3        3.09003   0.00000  -0.00002  -0.00004  -0.00007   3.08996
    D4        0.03854   0.00000  -0.00004  -0.00004  -0.00008   0.03845
    D5        0.04327   0.00000   0.00004   0.00001   0.00005   0.04332
    D6        2.74530   0.00000  -0.00004   0.00001  -0.00003   2.74527
    D7       -3.09398  -0.00000   0.00002   0.00004   0.00006  -3.09392
    D8       -0.39195  -0.00000  -0.00006   0.00004  -0.00002  -0.39197
    D9       -1.27978  -0.00000   0.00003  -0.00003  -0.00000  -1.27978
   D10        1.89134  -0.00000   0.00001  -0.00001   0.00000   1.89134
   D11        1.85667   0.00000   0.00005  -0.00007  -0.00001   1.85665
   D12       -1.25540   0.00000   0.00003  -0.00004  -0.00001  -1.25541
   D13       -0.00603   0.00000  -0.00001  -0.00000  -0.00001  -0.00605
   D14        2.77711   0.00000   0.00005  -0.00003   0.00002   2.77713
   D15       -3.03516  -0.00000   0.00003  -0.00004  -0.00001  -3.03517
   D16       -0.25202   0.00000   0.00009  -0.00007   0.00002  -0.25200
   D17       -0.02275  -0.00000  -0.00002  -0.00001  -0.00002  -0.02277
   D18       -2.72670  -0.00000   0.00005  -0.00001   0.00005  -2.72666
   D19        3.01430  -0.00000  -0.00005   0.00003  -0.00002   3.01428
   D20        0.31035  -0.00000   0.00001   0.00003   0.00005   0.31039
   D21       -1.48597  -0.00000  -0.00018  -0.00002  -0.00020  -1.48618
   D22        1.63610  -0.00000  -0.00017  -0.00003  -0.00020   1.63590
   D23        1.78457  -0.00000  -0.00013  -0.00007  -0.00020   1.78437
   D24       -1.37653  -0.00000  -0.00012  -0.00008  -0.00020  -1.37673
   D25        0.03289   0.00000   0.00003   0.00001   0.00004   0.03293
   D26        3.08613   0.00000   0.00005   0.00001   0.00006   3.08619
   D27       -2.78018   0.00000  -0.00002   0.00004   0.00002  -2.78016
   D28        0.27306   0.00000   0.00000   0.00004   0.00004   0.27309
   D29       -1.22714  -0.00000  -0.00010   0.00008  -0.00002  -1.22716
   D30        1.93848  -0.00000  -0.00011   0.00009  -0.00002   1.93845
   D31        1.50833   0.00000  -0.00003   0.00005   0.00002   1.50835
   D32       -1.60923   0.00000  -0.00005   0.00006   0.00001  -1.60922
   D33       -0.21154   0.00000   0.00006   0.00017   0.00022  -0.21132
   D34        1.88256   0.00000   0.00006   0.00019   0.00025   1.88281
   D35       -2.31182   0.00000   0.00005   0.00017   0.00022  -2.31160
   D36        3.03322  -0.00000   0.00003   0.00017   0.00021   3.03342
   D37       -1.15586   0.00000   0.00004   0.00019   0.00023  -1.15563
   D38        0.93294  -0.00000   0.00002   0.00018   0.00020   0.93314
   D39        2.77807  -0.00000  -0.00009  -0.00012  -0.00021   2.77786
   D40       -1.42020   0.00000  -0.00003  -0.00008  -0.00012  -1.42032
   D41        0.66847  -0.00000  -0.00008  -0.00012  -0.00020   0.66827
   D42       -0.86080  -0.00000  -0.00017  -0.00012  -0.00029  -0.86109
   D43        1.22411   0.00000  -0.00011  -0.00008  -0.00020   1.22391
   D44       -2.97041  -0.00000  -0.00016  -0.00012  -0.00027  -2.97068
   D45       -3.11814  -0.00000  -0.00001  -0.00001  -0.00002  -3.11816
   D46        0.02751   0.00000   0.00002  -0.00003  -0.00001   0.02751
   D47        0.00027  -0.00000   0.00000  -0.00002  -0.00002   0.00025
   D48       -3.13727   0.00000   0.00003  -0.00004  -0.00000  -3.13727
   D49        3.11561   0.00000   0.00002   0.00001   0.00002   3.11564
   D50       -0.03661   0.00000   0.00002  -0.00000   0.00002  -0.03659
   D51       -0.00050   0.00000   0.00000   0.00002   0.00002  -0.00048
   D52        3.13046   0.00000   0.00001   0.00001   0.00002   3.13048
   D53        0.00149   0.00000  -0.00000   0.00001   0.00001   0.00150
   D54       -3.13775   0.00000  -0.00001   0.00001  -0.00001  -3.13775
   D55        3.13870  -0.00000  -0.00004   0.00003  -0.00001   3.13869
   D56       -0.00053  -0.00000  -0.00005   0.00003  -0.00002  -0.00055
   D57       -0.00103  -0.00000  -0.00000  -0.00001  -0.00001  -0.00104
   D58        3.13772  -0.00000  -0.00001  -0.00000  -0.00001   3.13771
   D59       -3.13194  -0.00000  -0.00001   0.00000  -0.00001  -3.13195
   D60        0.00681  -0.00000  -0.00002   0.00001  -0.00001   0.00680
   D61       -0.00303  -0.00000   0.00000   0.00000   0.00000  -0.00303
   D62        3.14071  -0.00000  -0.00000  -0.00000  -0.00000   3.14070
   D63        3.13620  -0.00000   0.00001   0.00000   0.00001   3.13621
   D64       -0.00325   0.00000   0.00001   0.00000   0.00001  -0.00324
   D65        0.00279   0.00000   0.00000  -0.00000   0.00000   0.00279
   D66       -3.14095  -0.00000   0.00001  -0.00000   0.00000  -3.14094
   D67       -3.13595   0.00000   0.00001  -0.00001   0.00000  -3.13595
   D68        0.00349  -0.00000   0.00001  -0.00001   0.00001   0.00350
   D69        3.12987  -0.00000  -0.00001  -0.00000  -0.00002   3.12985
   D70       -0.00782   0.00000   0.00000   0.00000   0.00000  -0.00782
   D71        0.00824   0.00000  -0.00003   0.00001  -0.00002   0.00823
   D72       -3.12944   0.00000  -0.00001   0.00001   0.00000  -3.12944
   D73       -3.13081  -0.00000   0.00001  -0.00001   0.00001  -3.13081
   D74        0.00440   0.00000   0.00003   0.00002   0.00005   0.00445
   D75       -0.00875  -0.00000   0.00003  -0.00002   0.00001  -0.00874
   D76        3.12646  -0.00000   0.00004   0.00001   0.00005   3.12652
   D77       -0.00162   0.00000   0.00001   0.00000   0.00001  -0.00161
   D78        3.14138   0.00000   0.00000   0.00001   0.00001   3.14139
   D79        3.13604  -0.00000  -0.00001  -0.00000  -0.00001   3.13603
   D80       -0.00414  -0.00000  -0.00001   0.00000  -0.00001  -0.00415
   D81        0.00271   0.00000  -0.00001   0.00002   0.00001   0.00272
   D82        3.13900   0.00000  -0.00001   0.00001   0.00000   3.13901
   D83       -3.13179   0.00000  -0.00003  -0.00001  -0.00004  -3.13183
   D84        0.00451  -0.00000  -0.00002  -0.00003  -0.00005   0.00446
   D85       -0.00435  -0.00000   0.00001  -0.00000   0.00001  -0.00434
   D86        3.14115   0.00000   0.00000   0.00000   0.00001   3.14115
   D87        3.13583  -0.00000   0.00001  -0.00001   0.00000   3.13584
   D88       -0.00186   0.00000   0.00000  -0.00000   0.00000  -0.00186
   D89        0.00380  -0.00000  -0.00001  -0.00001  -0.00002   0.00378
   D90        3.14148  -0.00000   0.00000  -0.00002  -0.00002   3.14146
   D91       -3.13249   0.00000  -0.00001   0.00000  -0.00001  -3.13250
   D92        0.00520  -0.00000  -0.00000  -0.00000  -0.00001   0.00519
   D93       -3.10794  -0.00000  -0.00003   0.00000  -0.00003  -3.10797
   D94        0.04024  -0.00000  -0.00002   0.00001  -0.00002   0.04022
   D95        0.00334  -0.00000  -0.00001  -0.00002  -0.00003   0.00331
   D96       -3.13167  -0.00000  -0.00000  -0.00002  -0.00002  -3.13169
   D97        3.11013   0.00000   0.00003  -0.00000   0.00003   3.11016
   D98       -0.02536   0.00000   0.00002  -0.00002   0.00000  -0.02536
   D99       -0.00120   0.00000   0.00000   0.00002   0.00003  -0.00117
   D100      -3.13669   0.00000  -0.00000   0.00001   0.00001  -3.13669
   D101       0.00054   0.00000   0.00001   0.00001   0.00002   0.00056
   D102       3.13815   0.00000   0.00001   0.00001   0.00001   3.13816
   D103       3.13559   0.00000   0.00001   0.00000   0.00001   3.13560
   D104      -0.00999   0.00000   0.00000   0.00000   0.00000  -0.00999
   D105      -0.58887  -0.00001  -0.00002  -0.00005  -0.00007  -0.58893
   D106       1.51662   0.00000  -0.00005  -0.00004  -0.00008   1.51653
   D107      -2.72617  -0.00000  -0.00002  -0.00005  -0.00008  -2.72625
   D108       2.55953  -0.00001  -0.00001  -0.00005  -0.00005   2.55948
   D109      -1.61816   0.00000  -0.00004  -0.00004  -0.00007  -1.61824
   D110       0.42223  -0.00000  -0.00002  -0.00005  -0.00007   0.42216
   D111      -0.00493   0.00000   0.00000  -0.00001  -0.00001  -0.00494
   D112       3.13615  -0.00000  -0.00001  -0.00001  -0.00002   3.13613
   D113       3.13058   0.00000   0.00001   0.00000   0.00001   3.13059
   D114      -0.01152   0.00000  -0.00001   0.00001   0.00000  -0.01152
   D115      -0.88425   0.00000  -0.00006   0.00002  -0.00004  -0.88429
   D116       1.19966   0.00000  -0.00006   0.00002  -0.00004   1.19962
   D117      -2.98822   0.00000  -0.00005   0.00002  -0.00004  -2.98826
   D118       2.26357  -0.00000  -0.00006   0.00000  -0.00006   2.26351
   D119      -1.93571  -0.00000  -0.00006   0.00000  -0.00006  -1.93577
   D120       0.15960  -0.00000  -0.00006   0.00000  -0.00006   0.15954
   D121      -0.00641  -0.00000  -0.00001   0.00001  -0.00001  -0.00642
   D122       3.11495  -0.00000  -0.00005   0.00002  -0.00003   3.11492
   D123       3.13920   0.00000  -0.00001   0.00001   0.00000   3.13920
   D124      -0.02263   0.00000  -0.00004   0.00002  -0.00002  -0.02265
   D125       0.00865  -0.00000   0.00000  -0.00000   0.00000   0.00865
   D126      -3.11271  -0.00000   0.00004  -0.00002   0.00002  -3.11268
   D127      -3.13243   0.00000   0.00002  -0.00001   0.00001  -3.13243
   D128       0.02940   0.00000   0.00005  -0.00002   0.00003   0.02943
   D129       2.75603  -0.00000  -0.00132   0.00033  -0.00099   2.75504
   D130      -1.43822  -0.00000  -0.00138   0.00035  -0.00103  -1.43925
   D131       0.64448  -0.00000  -0.00133   0.00034  -0.00100   0.64348
   D132      -0.40621  -0.00000  -0.00136   0.00035  -0.00101  -0.40722
   D133       1.68274  -0.00000  -0.00142   0.00036  -0.00105   1.68168
   D134      -2.51775  -0.00000  -0.00137   0.00035  -0.00102  -2.51877
   D135      -2.41149   0.00001   0.00023   0.00001   0.00023  -2.41126
   D136       1.76100  -0.00001   0.00024   0.00000   0.00025   1.76125
   D137      -0.26556   0.00000   0.00027   0.00003   0.00030  -0.26526
         Item               Value     Threshold  Converged?
 Maximum Force            0.000029     0.000450     YES
 RMS     Force            0.000004     0.000300     YES
 Maximum Displacement     0.001957     0.001800     NO 
 RMS     Displacement     0.000232     0.001200     YES
 Predicted change in Energy=-5.699278D-09
 GradGradGradGradGradGradGradGradGradGradGradGradGradGradGradGradGradGrad

 Stoichiometry    C26H28N2O
 Framework group  C1[X(C26H28N2O)]
 Deg. of freedom   165
 Full point group                 C1      NOp   1
 Largest Abelian subgroup         C1      NOp   1
 Largest concise Abelian subgroup C1      NOp   1
                         Standard orientation:                         
 ---------------------------------------------------------------------
 Center     Atomic      Atomic             Coordinates (Angstroms)
 Number     Number       Type             X           Y           Z
 ---------------------------------------------------------------------
      1          6           0       -1.080654   -0.009560   -0.349696
      2          6           0        1.018560   -0.720183   -0.371789
      3          6           0        1.031475    0.611700   -0.640374
      4          7           0       -0.290983    1.026788   -0.646633
      5          7           0       -0.303666   -1.089224   -0.212220
      6          6           0        2.142516    1.568696   -0.483965
      7          6           0        2.479690    1.862411    0.843949
      8          6           0        2.808774    2.176109   -1.545714
      9          6           0        3.497941    2.777432    1.090771
     10          1           0        1.912118    1.340128    1.629276
     11          6           0        3.825694    3.090193   -1.284427
     12          1           0        2.540827    1.928401   -2.568945
     13          6           0        4.166854    3.390039    0.032106
     14          1           0        3.773012    3.012618    2.114376
     15          1           0        4.352088    3.565065   -2.106351
     16          1           0        4.960106    4.103915    0.233093
     17          6           0        2.153280   -1.632955   -0.130227
     18          6           0        2.824895   -2.233282   -1.195677
     19          6           0        2.554258   -1.863166    1.189546
     20          6           0        3.900730   -3.079282   -0.944705
     21          1           0        2.507723   -2.034998   -2.215489
     22          6           0        3.630774   -2.711467    1.427241
     23          1           0        1.972447   -1.334034    1.959350
     24          6           0        4.300878   -3.319456    0.367330
     25          1           0        4.425488   -3.548227   -1.771145
     26          1           0        3.953434   -2.896485    2.447487
     27          1           0        5.140426   -3.980197    0.562887
     28          6           0       -2.544662    0.020151   -0.193140
     29          6           0       -3.101205    0.610319    0.955559
     30          6           0       -3.349596   -0.574971   -1.180208
     31          6           0       -4.490816    0.582001    1.086550
     32          6           0       -4.728650   -0.573582   -1.001789
     33          6           0       -5.315371   -0.003451    0.129306
     34          1           0       -4.937504    1.031004    1.970374
     35          1           0       -5.361671   -1.026338   -1.760927
     36          6           0       -2.734481   -1.208952   -2.403088
     37          1           0       -2.026654   -0.533144   -2.893183
     38          1           0       -2.181539   -2.118399   -2.144734
     39          1           0       -3.502874   -1.480297   -3.129897
     40          6           0       -2.237678    1.257722    2.004340
     41          1           0       -1.249703    0.749551    2.128690
     42          1           0       -2.048599    2.306090    1.738269
     43          1           0       -2.763670    1.270291    2.963314
     44          6           0       -6.809165   -0.043885    0.323881
     45          1           0       -7.332692   -0.162228   -0.628155
     46          1           0       -7.091943   -0.885935    0.964951
     47          1           0       -7.172593    0.868694    0.803715
     48          6           0       -0.704582   -2.262724    0.556009
     49          1           0       -0.115452   -3.120586    0.233717
     50          1           0       -0.481313   -1.973172    1.595910
     51          1           0       -1.766445   -2.450294    0.398672
     52          6           0       -0.718937    2.400587   -0.830228
     53          1           0       -1.805827    2.424789   -0.901515
     54          1           0       -0.388797    2.995131    0.023762
     55          1           0       -0.277519    2.804383   -1.742091
     56          8           0        0.444562   -0.124479    2.270637
     57          1           0        0.450047   -0.085508    3.232115
 ---------------------------------------------------------------------
 Rotational constants (GHZ):      0.2739122      0.1146167      0.0972836
 Standard basis: 6-31G(d,p) (6D, 7F)
 There are   575 symmetry adapted cartesian basis functions of A   symmetry.
 There are   575 symmetry adapted basis functions of A   symmetry.
   575 basis functions,  1008 primitive gaussians,   575 cartesian basis functions
   103 alpha electrons      103 beta electrons
       nuclear repulsion energy      2774.9307133793 Hartrees.
 NAtoms=   57 NActive=   57 NUniq=   57 SFac= 1.00D+00 NAtFMM=   60 NAOKFM=F Big=F
 Integral buffers will be    131072 words long.
 Raffenetti 2 integral format.
 Two-electron integral symmetry is turned on.
 Nuclear repulsion after empirical dispersion term =     2774.8761287914 Hartrees.
 One-electron integrals computed using PRISM.
 NBasis=   575 RedAO= T EigKep=  2.89D-04  NBF=   575
 NBsUse=   575 1.00D-06 EigRej= -1.00D+00 NBFU=   575
 Initial guess from the checkpoint file:  "c2im-oh-opt-wb97xd.chk"
 B after Tr=     0.000000    0.000000    0.000000
         Rot=    1.000000    0.000009   -0.000005   -0.000001 Ang=   0.00 deg.
 Requested convergence on RMS density matrix=1.00D-08 within 128 cycles.
 Requested convergence on MAX density matrix=1.00D-06.
 Requested convergence on             energy=1.00D-06.
 No special actions if energy rises.
 SCF Done:  E(RwB97XD) =  -1191.98330316     A.U. after    5 cycles
            NFock=  5  Conv=0.85D-08     -V/T= 2.0094
 Calling FoFJK, ICntrl=      2127 FMM=F ISym2X=0 I1Cent= 0 IOpClX= 0 NMat=1 NMatS=1 NMatT=0.
 ***** Axes restored to original set *****
 -------------------------------------------------------------------
 Center     Atomic                   Forces (Hartrees/Bohr)
 Number     Number              X              Y              Z
 -------------------------------------------------------------------
      1        6          -0.000003511    0.000001812   -0.000001296
      2        6           0.000003789    0.000002295    0.000002670
      3        6          -0.000000167    0.000002585   -0.000000125
      4        7          -0.000003382   -0.000001488    0.000002004
[truncated: 670,317 more chars]
