# Supplementary material for: An organic proton cage that is ultra-resistant to hydroxide-promoted degradation
Source: Nat Commun. 2024 Apr 22;15:3395. doi: 10.1038/s41467-024-47809-0 (PMC11035699; doi:10.1038/s41467-024-47809-0)
Supplement: Supplementary file 3 — Source Data [file 41467_2024_47809_MOESM3_ESM.zip › Paper/MMI-RingOpening-opt-wb97xd.out]

 Entering Gaussian System, Link 0=g09
 Initial command:
 /opt/software/gaussian/g09.e01/l1.exe "/localscratch/clr426.6622249.0/Gau-267607.inp" -scrdir="/localscratch/clr426.6622249.0/"
 Entering Link 1 = /opt/software/gaussian/g09.e01/l1.exe PID=    267608.
  
 Copyright (c) 1988,1990,1992,1993,1995,1998,2003,2009,2015,
            Gaussian, Inc.  All Rights Reserved.
  
 This is part of the Gaussian(R) 09 program.  It is based on
 the Gaussian(R) 03 system (copyright 2003, Gaussian, Inc.),
 the Gaussian(R) 98 system (copyright 1998, Gaussian, Inc.),
 the Gaussian(R) 94 system (copyright 1995, Gaussian, Inc.),
 the Gaussian 92(TM) system (copyright 1992, Gaussian, Inc.),
 the Gaussian 90(TM) system (copyright 1990, Gaussian, Inc.),
 the Gaussian 88(TM) system (copyright 1988, Gaussian, Inc.),
 the Gaussian 86(TM) system (copyright 1986, Carnegie Mellon
 University), and the Gaussian 82(TM) system (copyright 1983,
 Carnegie Mellon University). Gaussian is a federally registered
 trademark of Gaussian, Inc.
  
 This software contains proprietary and confidential information,
 including trade secrets, belonging to Gaussian, Inc.
  
 This software is provided under written license and may be
 used, copied, transmitted, or stored only in accord with that
 written license.
  
 The following legend is applicable only to US Government
 contracts under FAR:
  
                    RESTRICTED RIGHTS LEGEND
  
 Use, reproduction and disclosure by the US Government is
 subject to restrictions as set forth in subparagraphs (a)
 and (c) of the Commercial Computer Software - Restricted
 Rights clause in FAR 52.227-19.
  
 Gaussian, Inc.
 340 Quinnipiac St., Bldg. 40, Wallingford CT 06492
  
  
 ---------------------------------------------------------------
 Warning -- This program may not be used in any manner that
 competes with the business of Gaussian, Inc. or will provide
 assistance to any competitor of Gaussian, Inc.  The licensee
 of this program is prohibited from giving any competitor of
 Gaussian, Inc. access to this program.  By using this program,
 the user acknowledges that Gaussian, Inc. is engaged in the
 business of creating and licensing software in the field of
 computational chemistry and represents and warrants to the
 licensee that it is not a competitor of Gaussian, Inc. and that
 it will not use this program in any manner prohibited above.
 ---------------------------------------------------------------
  

 Cite this work as:
 Gaussian 09, Revision E.01,
 M. J. Frisch, G. W. Trucks, H. B. Schlegel, G. E. Scuseria, 
 M. A. Robb, J. R. Cheeseman, G. Scalmani, V. Barone, B. Mennucci, 
 G. A. Petersson, H. Nakatsuji, M. Caricato, X. Li, H. P. Hratchian, 
 A. F. Izmaylov, J. Bloino, G. Zheng, J. L. Sonnenberg, M. Hada, 
 M. Ehara, K. Toyota, R. Fukuda, J. Hasegawa, M. Ishida, T. Nakajima, 
 Y. Honda, O. Kitao, H. Nakai, T. Vreven, J. A. Montgomery, Jr., 
 J. E. Peralta, F. Ogliaro, M. Bearpark, J. J. Heyd, E. Brothers, 
 K. N. Kudin, V. N. Staroverov, T. Keith, R. Kobayashi, J. Normand, 
 K. Raghavachari, A. Rendell, J. C. Burant, S. S. Iyengar, J. Tomasi, 
 M. Cossi, N. Rega, J. M. Millam, M. Klene, J. E. Knox, J. B. Cross, 
 V. Bakken, C. Adamo, J. Jaramillo, R. Gomperts, R. E. Stratmann, 
 O. Yazyev, A. J. Austin, R. Cammi, C. Pomelli, J. W. Ochterski, 
 R. L. Martin, K. Morokuma, V. G. Zakrzewski, G. A. Voth, 
 P. Salvador, J. J. Dannenberg, S. Dapprich, A. D. Daniels, 
 O. Farkas, J. B. Foresman, J. V. Ortiz, J. Cioslowski, 
 and D. J. Fox, Gaussian, Inc., Wallingford CT, 2013.
 
 ******************************************
 Gaussian 09:  EM64L-G09RevE.01 30-Nov-2015
                 6-Jul-2023 
 ******************************************
 %chk=c2im-degRO-opt-wb97xd.chk
 %mem=10GB
 ----------------------------
 # opt freq wb97xd/6-31g(d,p)
 ----------------------------
 1/14=-1,18=20,19=15,26=3,38=1/1,3;
 2/9=110,12=2,17=6,18=5,40=1/2;
 3/5=1,6=6,7=101,11=2,16=1,25=1,30=1,71=1,74=-58/1,2,3;
 4//1;
 5/5=2,38=5/2;
 6/7=2,8=2,9=2,10=2,28=1/1;
 7//1,2,3,16;
 1/14=-1,18=20,19=15,26=3/3(2);
 2/9=110/2;
 99//99;
 2/9=110/2;
 3/5=1,6=6,7=101,11=2,16=1,25=1,30=1,71=1,74=-58/1,2,3;
 4/5=5,16=3,69=1/1;
 5/5=2,38=5/2;
 7//1,2,3,16;
 1/14=-1,18=20,19=15,26=3/3(-5);
 2/9=110/2;
 6/7=2,8=2,9=2,10=2,19=2,28=1/1;
 99/9=1/99;
 -------------------
 Title Card Required
 -------------------
 Symbolic Z-matrix:
 Charge =  0 Multiplicity = 1
 C                    -2.39779   2.00874   0.75461 
 C                    -1.09589   2.05128   1.12327 
 C                    -0.65759   1.42244   2.46094 
 C                     0.69499   1.14022   2.69428 
 C                    -1.61445   1.13393   3.44395 
 C                     1.08896   0.55522   3.9057 
 H                     1.42535   1.37087   1.94719 
 C                    -1.22008   0.55224   4.65623 
 H                    -2.64618   1.35736   3.26663 
 C                     0.13126   0.26057   4.88497 
 H                     2.121     0.33425   4.08356 
 H                    -1.95051   0.33216   5.40784 
 H                     0.43089  -0.18759   5.80815 
 C                    -3.41024   1.28036   1.66128 
 C                    -4.57052   1.92998   2.10678 
 C                    -3.16385  -0.04809   2.03784 
 C                    -5.48013   1.249     2.93075 
 H                    -4.76197   2.94273   1.82034 
 C                    -4.07954  -0.73177   2.8495 
 H                    -2.27485  -0.54238   1.70363 
 C                    -5.23481  -0.08134   3.30008 
 H                    -6.36299   1.74558   3.27667 
 H                    -3.89974  -1.74988   3.12464 
 H                    -5.92874  -0.60197   3.92784 
 C                    -3.01991   5.12974  -1.3053 
 C                    -3.52196   6.42365  -1.10542 
 C                    -2.30301   4.83459  -2.47434 
 C                    -3.3162    7.41741  -2.0741 
 C                    -2.0973    5.82641  -3.44266 
 C                    -2.60927   7.11747  -3.24872 
 H                    -3.69983   8.40365  -1.91785 
 H                    -1.54859   5.59707  -4.33094 
 C                    -1.73924   3.42017  -2.69556 
 H                    -1.50797   2.97638  -1.74832 
 H                    -2.46738   2.81988  -3.20264 
 H                    -0.84995   3.48088  -3.28903 
 C                    -4.30519   6.75383   0.17686 
 H                    -5.34601   6.56174   0.01772 
 H                    -3.94879   6.14335   0.98056 
 H                    -4.16576   7.78535   0.42336 
 C                    -2.39465   8.20117  -4.32677 
 H                    -1.47659   8.01374  -4.84281 
 H                    -3.20593   8.17666  -5.02324 
 H                    -2.35201   9.16419  -3.86377 
 C                     1.19306   2.02162   0.40873 
 H                     1.91438   2.47662  -0.23745 
 H                     1.51703   2.11371   1.42411 
 H                     1.09232   0.98556   0.15854 
 N                    -2.82222   2.65214  -0.50193 
 C                    -3.94321   1.90183  -1.0862 
 H                    -3.63541   0.89768  -1.2892 
 H                    -4.76102   1.8917   -0.39686 
 H                    -4.25013   2.37131  -1.99753 
 C                    -3.25634   4.03421  -0.24365 
 O                    -3.82339   4.32123   0.84323 
 N                    -0.10499   2.69157   0.24588 
 H                    -0.40314   2.61458  -0.70443 
 

 GradGradGradGradGradGradGradGradGradGradGradGradGradGradGradGradGradGrad
 Berny optimization.
 Initialization pass.
                           ----------------------------
                           !    Initial Parameters    !
                           ! (Angstroms and Degrees)  !
 --------------------------                            --------------------------
 ! Name  Definition              Value          Derivative Info.                !
 --------------------------------------------------------------------------------
 ! R1    R(1,2)                  1.3538         estimate D2E/DX2                !
 ! R2    R(1,14)                 1.542          estimate D2E/DX2                !
 ! R3    R(1,49)                 1.4741         estimate D2E/DX2                !
 ! R4    R(2,3)                  1.5417         estimate D2E/DX2                !
 ! R5    R(2,56)                 1.4703         estimate D2E/DX2                !
 ! R6    R(3,4)                  1.4013         estimate D2E/DX2                !
 ! R7    R(3,5)                  1.4018         estimate D2E/DX2                !
 ! R8    R(4,6)                  1.4018         estimate D2E/DX2                !
 ! R9    R(4,7)                  1.0699         estimate D2E/DX2                !
 ! R10   R(5,8)                  1.4013         estimate D2E/DX2                !
 ! R11   R(5,9)                  1.0704         estimate D2E/DX2                !
 ! R12   R(6,10)                 1.4011         estimate D2E/DX2                !
 ! R13   R(6,11)                 1.0703         estimate D2E/DX2                !
 ! R14   R(8,10)                 1.4013         estimate D2E/DX2                !
 ! R15   R(8,12)                 1.0709         estimate D2E/DX2                !
 ! R16   R(10,13)                1.0691         estimate D2E/DX2                !
 ! R17   R(14,15)                1.4024         estimate D2E/DX2                !
 ! R18   R(14,16)                1.4026         estimate D2E/DX2                !
 ! R19   R(15,17)                1.4036         estimate D2E/DX2                !
 ! R20   R(15,18)                1.0697         estimate D2E/DX2                !
 ! R21   R(16,19)                1.4017         estimate D2E/DX2                !
 ! R22   R(16,20)                1.0707         estimate D2E/DX2                !
 ! R23   R(17,21)                1.4023         estimate D2E/DX2                !
 ! R24   R(17,22)                1.0704         estimate D2E/DX2                !
 ! R25   R(19,21)                1.4003         estimate D2E/DX2                !
 ! R26   R(19,23)                1.0699         estimate D2E/DX2                !
 ! R27   R(21,24)                1.0708         estimate D2E/DX2                !
 ! R28   R(25,26)                1.4022         estimate D2E/DX2                !
 ! R29   R(25,27)                1.4027         estimate D2E/DX2                !
 ! R30   R(25,54)                1.5438         estimate D2E/DX2                !
 ! R31   R(26,28)                1.4029         estimate D2E/DX2                !
 ! R32   R(26,37)                1.5384         estimate D2E/DX2                !
 ! R33   R(27,29)                1.4013         estimate D2E/DX2                !
 ! R34   R(27,33)                1.5386         estimate D2E/DX2                !
 ! R35   R(28,30)                1.4034         estimate D2E/DX2                !
 ! R36   R(28,31)                1.0697         estimate D2E/DX2                !
 ! R37   R(29,30)                1.4023         estimate D2E/DX2                !
 ! R38   R(29,32)                1.069          estimate D2E/DX2                !
 ! R39   R(30,41)                1.5436         estimate D2E/DX2                !
 ! R40   R(33,34)                1.0713         estimate D2E/DX2                !
 ! R41   R(33,35)                1.0713         estimate D2E/DX2                !
 ! R42   R(33,36)                1.0709         estimate D2E/DX2                !
 ! R43   R(37,38)                1.0703         estimate D2E/DX2                !
 ! R44   R(37,39)                1.0703         estimate D2E/DX2                !
 ! R45   R(37,40)                1.0697         estimate D2E/DX2                !
 ! R46   R(41,42)                1.0697         estimate D2E/DX2                !
 ! R47   R(41,43)                1.0695         estimate D2E/DX2                !
 ! R48   R(41,44)                1.0694         estimate D2E/DX2                !
 ! R49   R(45,46)                1.07           estimate D2E/DX2                !
 ! R50   R(45,47)                1.0698         estimate D2E/DX2                !
 ! R51   R(45,48)                1.0706         estimate D2E/DX2                !
 ! R52   R(45,56)                1.4698         estimate D2E/DX2                !
 ! R53   R(49,50)                1.47           estimate D2E/DX2                !
 ! R54   R(49,54)                1.4715         estimate D2E/DX2                !
 ! R55   R(50,51)                1.0697         estimate D2E/DX2                !
 ! R56   R(50,52)                1.0696         estimate D2E/DX2                !
 ! R57   R(50,53)                1.0701         estimate D2E/DX2                !
 ! R58   R(54,55)                1.2591         estimate D2E/DX2                !
 ! R59   R(56,57)                0.999          estimate D2E/DX2                !
 ! A1    A(2,1,14)             119.0884         estimate D2E/DX2                !
 ! A2    A(2,1,49)             119.6902         estimate D2E/DX2                !
 ! A3    A(14,1,49)            121.2211         estimate D2E/DX2                !
 ! A4    A(1,2,3)              119.7931         estimate D2E/DX2                !
 ! A5    A(1,2,56)             119.9549         estimate D2E/DX2                !
 ! A6    A(3,2,56)             120.2517         estimate D2E/DX2                !
 ! A7    A(2,3,4)              120.0689         estimate D2E/DX2                !
 ! A8    A(2,3,5)              119.8885         estimate D2E/DX2                !
 ! A9    A(4,3,5)              120.0426         estimate D2E/DX2                !
 ! A10   A(3,4,6)              119.9495         estimate D2E/DX2                !
 ! A11   A(3,4,7)              119.9475         estimate D2E/DX2                !
 ! A12   A(6,4,7)              120.103          estimate D2E/DX2                !
 ! A13   A(3,5,8)              119.9996         estimate D2E/DX2                !
 ! A14   A(3,5,9)              119.9195         estimate D2E/DX2                !
 ! A15   A(8,5,9)              120.0809         estimate D2E/DX2                !
 ! A16   A(4,6,10)             119.9794         estimate D2E/DX2                !
 ! A17   A(4,6,11)             120.0505         estimate D2E/DX2                !
 ! A18   A(10,6,11)            119.97           estimate D2E/DX2                !
 ! A19   A(5,8,10)             119.9371         estimate D2E/DX2                !
 ! A20   A(5,8,12)             120.0354         estimate D2E/DX2                !
 ! A21   A(10,8,12)            120.0274         estimate D2E/DX2                !
 ! A22   A(6,10,8)             120.0881         estimate D2E/DX2                !
 ! A23   A(6,10,13)            120.0103         estimate D2E/DX2                !
 ! A24   A(8,10,13)            119.9016         estimate D2E/DX2                !
 ! A25   A(1,14,15)            120.7446         estimate D2E/DX2                !
 ! A26   A(1,14,16)            119.3352         estimate D2E/DX2                !
 ! A27   A(15,14,16)           119.9199         estimate D2E/DX2                !
 ! A28   A(14,15,17)           119.8621         estimate D2E/DX2                !
 ! A29   A(14,15,18)           120.1024         estimate D2E/DX2                !
 ! A30   A(17,15,18)           120.0355         estimate D2E/DX2                !
 ! A31   A(14,16,19)           120.177          estimate D2E/DX2                !
 ! A32   A(14,16,20)           119.9545         estimate D2E/DX2                !
 ! A33   A(19,16,20)           119.8685         estimate D2E/DX2                !
 ! A34   A(15,17,21)           120.1009         estimate D2E/DX2                !
 ! A35   A(15,17,22)           119.9441         estimate D2E/DX2                !
 ! A36   A(21,17,22)           119.9549         estimate D2E/DX2                !
 ! A37   A(16,19,21)           119.9174         estimate D2E/DX2                !
 ! A38   A(16,19,23)           120.2185         estimate D2E/DX2                !
 ! A39   A(21,19,23)           119.864          estimate D2E/DX2                !
 ! A40   A(17,21,19)           120.0173         estimate D2E/DX2                !
 ! A41   A(17,21,24)           120.1505         estimate D2E/DX2                !
 ! A42   A(19,21,24)           119.8321         estimate D2E/DX2                !
 ! A43   A(26,25,27)           119.7315         estimate D2E/DX2                !
 ! A44   A(26,25,54)           120.1308         estimate D2E/DX2                !
 ! A45   A(27,25,54)           120.1377         estimate D2E/DX2                !
 ! A46   A(25,26,28)           120.1787         estimate D2E/DX2                !
 ! A47   A(25,26,37)           119.9431         estimate D2E/DX2                !
 ! A48   A(28,26,37)           119.8778         estimate D2E/DX2                !
 ! A49   A(25,27,29)           120.131          estimate D2E/DX2                !
 ! A50   A(25,27,33)           120.0339         estimate D2E/DX2                !
 ! A51   A(29,27,33)           119.8351         estimate D2E/DX2                !
 ! A52   A(26,28,30)           120.0268         estimate D2E/DX2                !
 ! A53   A(26,28,31)           119.9753         estimate D2E/DX2                !
 ! A54   A(30,28,31)           119.9978         estimate D2E/DX2                !
 ! A55   A(27,29,30)           120.1628         estimate D2E/DX2                !
 ! A56   A(27,29,32)           119.8479         estimate D2E/DX2                !
 ! A57   A(30,29,32)           119.9894         estimate D2E/DX2                !
 ! A58   A(28,30,29)           119.764          estimate D2E/DX2                !
 ! A59   A(28,30,41)           120.3018         estimate D2E/DX2                !
 ! A60   A(29,30,41)           119.9342         estimate D2E/DX2                !
 ! A61   A(27,33,34)           109.4375         estimate D2E/DX2                !
 ! A62   A(27,33,35)           109.5192         estimate D2E/DX2                !
 ! A63   A(27,33,36)           109.3813         estimate D2E/DX2                !
 ! A64   A(34,33,35)           109.4584         estimate D2E/DX2                !
 ! A65   A(34,33,36)           109.5261         estimate D2E/DX2                !
 ! A66   A(35,33,36)           109.5049         estimate D2E/DX2                !
 ! A67   A(26,37,38)           109.4298         estimate D2E/DX2                !
 ! A68   A(26,37,39)           109.5076         estimate D2E/DX2                !
 ! A69   A(26,37,40)           109.4315         estimate D2E/DX2                !
 ! A70   A(38,37,39)           109.4565         estimate D2E/DX2                !
 ! A71   A(38,37,40)           109.517          estimate D2E/DX2                !
 ! A72   A(39,37,40)           109.4849         estimate D2E/DX2                !
 ! A73   A(30,41,42)           109.4654         estimate D2E/DX2                !
 ! A74   A(30,41,43)           109.4659         estimate D2E/DX2                !
 ! A75   A(30,41,44)           109.5967         estimate D2E/DX2                !
 ! A76   A(42,41,43)           109.4417         estimate D2E/DX2                !
 ! A77   A(42,41,44)           109.4169         estimate D2E/DX2                !
 ! A78   A(43,41,44)           109.4406         estimate D2E/DX2                !
 ! A79   A(46,45,47)           109.4173         estimate D2E/DX2                !
 ! A80   A(46,45,48)           109.5016         estimate D2E/DX2                !
 ! A81   A(46,45,56)           109.5497         estimate D2E/DX2                !
 ! A82   A(47,45,48)           109.4876         estimate D2E/DX2                !
 ! A83   A(47,45,56)           109.4741         estimate D2E/DX2                !
 ! A84   A(48,45,56)           109.397          estimate D2E/DX2                !
 ! A85   A(1,49,50)            109.6078         estimate D2E/DX2                !
 ! A86   A(1,49,54)            110.1982         estimate D2E/DX2                !
 ! A87   A(50,49,54)           108.9161         estimate D2E/DX2                !
 ! A88   A(49,50,51)           109.5808         estimate D2E/DX2                !
 ! A89   A(49,50,52)           109.3737         estimate D2E/DX2                !
 ! A90   A(49,50,53)           109.4679         estimate D2E/DX2                !
 ! A91   A(51,50,52)           109.4756         estimate D2E/DX2                !
 ! A92   A(51,50,53)           109.4353         estimate D2E/DX2                !
 ! A93   A(52,50,53)           109.4941         estimate D2E/DX2                !
 ! A94   A(25,54,49)           120.0419         estimate D2E/DX2                !
 ! A95   A(25,54,55)           120.0566         estimate D2E/DX2                !
 ! A96   A(49,54,55)           119.9013         estimate D2E/DX2                !
 ! A97   A(2,56,45)            109.3048         estimate D2E/DX2                !
 ! A98   A(2,56,57)            109.4495         estimate D2E/DX2                !
 ! A99   A(45,56,57)           109.5035         estimate D2E/DX2                !
 ! D1    D(14,1,2,3)            -2.3312         estimate D2E/DX2                !
 ! D2    D(14,1,2,56)          177.4412         estimate D2E/DX2                !
 ! D3    D(49,1,2,3)           177.8521         estimate D2E/DX2                !
 ! D4    D(49,1,2,56)           -2.3755         estimate D2E/DX2                !
 ! D5    D(2,1,14,15)          126.4357         estimate D2E/DX2                !
 ! D6    D(2,1,14,16)          -53.75           estimate D2E/DX2                !
 ! D7    D(49,1,14,15)         -53.7505         estimate D2E/DX2                !
 ! D8    D(49,1,14,16)         126.0638         estimate D2E/DX2                !
 ! D9    D(2,1,49,50)          147.6611         estimate D2E/DX2                !
 ! D10   D(2,1,49,54)          -92.4879         estimate D2E/DX2                !
 ! D11   D(14,1,49,50)         -32.1516         estimate D2E/DX2                !
 ! D12   D(14,1,49,54)          87.6994         estimate D2E/DX2                !
 ! D13   D(1,2,3,4)            163.0317         estimate D2E/DX2                !
 ! D14   D(1,2,3,5)            -16.9983         estimate D2E/DX2                !
 ! D15   D(56,2,3,4)           -16.74           estimate D2E/DX2                !
 ! D16   D(56,2,3,5)           163.23           estimate D2E/DX2                !
 ! D17   D(1,2,56,45)         -148.8904         estimate D2E/DX2                !
 ! D18   D(1,2,56,57)          -28.9658         estimate D2E/DX2                !
 ! D19   D(3,2,56,45)           30.8809         estimate D2E/DX2                !
 ! D20   D(3,2,56,57)          150.8056         estimate D2E/DX2                !
 ! D21   D(2,3,4,6)           -179.3147         estimate D2E/DX2                !
 ! D22   D(2,3,4,7)              0.6365         estimate D2E/DX2                !
 ! D23   D(5,3,4,6)              0.7153         estimate D2E/DX2                !
 ! D24   D(5,3,4,7)           -179.3335         estimate D2E/DX2                !
 ! D25   D(2,3,5,8)            179.4751         estimate D2E/DX2                !
 ! D26   D(2,3,5,9)             -0.4464         estimate D2E/DX2                !
 ! D27   D(4,3,5,8)             -0.5548         estimate D2E/DX2                !
 ! D28   D(4,3,5,9)            179.5237         estimate D2E/DX2                !
 ! D29   D(3,4,6,10)            -0.3765         estimate D2E/DX2                !
 ! D30   D(3,4,6,11)           179.6791         estimate D2E/DX2                !
 ! D31   D(7,4,6,10)           179.6723         estimate D2E/DX2                !
 ! D32   D(7,4,6,11)            -0.272          estimate D2E/DX2                !
 ! D33   D(3,5,8,10)             0.0552         estimate D2E/DX2                !
 ! D34   D(3,5,8,12)           179.962          estimate D2E/DX2                !
 ! D35   D(9,5,8,10)           179.9766         estimate D2E/DX2                !
 ! D36   D(9,5,8,12)            -0.1167         estimate D2E/DX2                !
 ! D37   D(4,6,10,8)            -0.1229         estimate D2E/DX2                !
 ! D38   D(4,6,10,13)          179.8631         estimate D2E/DX2                !
 ! D39   D(11,6,10,8)          179.8215         estimate D2E/DX2                !
 ! D40   D(11,6,10,13)          -0.1925         estimate D2E/DX2                !
 ! D41   D(5,8,10,6)             0.2835         estimate D2E/DX2                !
 ! D42   D(5,8,10,13)         -179.7025         estimate D2E/DX2                !
 ! D43   D(12,8,10,6)         -179.6232         estimate D2E/DX2                !
 ! D44   D(12,8,10,13)           0.3908         estimate D2E/DX2                !
 ! D45   D(1,14,15,17)         179.953          estimate D2E/DX2                !
 ! D46   D(1,14,15,18)          -0.1088         estimate D2E/DX2                !
 ! D47   D(16,14,15,17)          0.1398         estimate D2E/DX2                !
 ! D48   D(16,14,15,18)       -179.922          estimate D2E/DX2                !
 ! D49   D(1,14,16,19)        -179.3027         estimate D2E/DX2                !
 ! D50   D(1,14,16,20)           0.609          estimate D2E/DX2                !
 ! D51   D(15,14,16,19)          0.5131         estimate D2E/DX2                !
 ! D52   D(15,14,16,20)       -179.5751         estimate D2E/DX2                !
 ! D53   D(14,15,17,21)         -0.47           estimate D2E/DX2                !
 ! D54   D(14,15,17,22)        179.6079         estimate D2E/DX2                !
 ! D55   D(18,15,17,21)        179.5917         estimate D2E/DX2                !
 ! D56   D(18,15,17,22)         -0.3303         estimate D2E/DX2                !
 ! D57   D(14,16,19,21)         -0.8357         estimate D2E/DX2                !
 ! D58   D(14,16,19,23)        179.0504         estimate D2E/DX2                !
 ! D59   D(20,16,19,21)        179.2525         estimate D2E/DX2                !
 ! D60   D(20,16,19,23)         -0.8615         estimate D2E/DX2                !
 ! D61   D(15,17,21,19)          0.1479         estimate D2E/DX2                !
 ! D62   D(15,17,21,24)       -179.9362         estimate D2E/DX2                !
 ! D63   D(22,17,21,19)       -179.93           estimate D2E/DX2                !
 ! D64   D(22,17,21,24)         -0.0142         estimate D2E/DX2                !
 ! D65   D(16,19,21,17)          0.5042         estimate D2E/DX2                !
 ! D66   D(16,19,21,24)       -179.4119         estimate D2E/DX2                !
 ! D67   D(23,19,21,17)       -179.3822         estimate D2E/DX2                !
 ! D68   D(23,19,21,24)          0.7017         estimate D2E/DX2                !
 ! D69   D(27,25,26,28)          0.4173         estimate D2E/DX2                !
 ! D70   D(27,25,26,37)       -179.814          estimate D2E/DX2                !
 ! D71   D(54,25,26,28)       -179.5282         estimate D2E/DX2                !
 ! D72   D(54,25,26,37)          0.2405         estimate D2E/DX2                !
 ! D73   D(26,25,27,29)         -0.4359         estimate D2E/DX2                !
 ! D74   D(26,25,27,33)        179.5056         estimate D2E/DX2                !
 ! D75   D(54,25,27,29)        179.5097         estimate D2E/DX2                !
 ! D76   D(54,25,27,33)         -0.5489         estimate D2E/DX2                !
 ! D77   D(26,25,54,49)        175.1654         estimate D2E/DX2                !
 ! D78   D(26,25,54,55)         -4.6828         estimate D2E/DX2                !
 ! D79   D(27,25,54,49)         -4.7799         estimate D2E/DX2                !
 ! D80   D(27,25,54,55)        175.3718         estimate D2E/DX2                !
 ! D81   D(25,26,28,30)          0.1606         estimate D2E/DX2                !
 ! D82   D(25,26,28,31)       -179.9424         estimate D2E/DX2                !
 ! D83   D(37,26,28,30)       -179.6083         estimate D2E/DX2                !
 ! D84   D(37,26,28,31)          0.2887         estimate D2E/DX2                !
 ! D85   D(25,26,37,38)        -89.673          estimate D2E/DX2                !
 ! D86   D(25,26,37,39)         30.306          estimate D2E/DX2                !
 ! D87   D(25,26,37,40)        150.3207         estimate D2E/DX2                !
 ! D88   D(28,26,37,38)         90.0964         estimate D2E/DX2                !
 ! D89   D(28,26,37,39)       -149.9246         estimate D2E/DX2                !
 ! D90   D(28,26,37,40)        -29.9099         estimate D2E/DX2                !
 ! D91   D(25,27,29,30)         -0.124          estimate D2E/DX2                !
 ! D92   D(25,27,29,32)        179.8741         estimate D2E/DX2                !
 ! D93   D(33,27,29,30)        179.9344         estimate D2E/DX2                !
 ! D94   D(33,27,29,32)         -0.0674         estimate D2E/DX2                !
 ! D95   D(25,27,33,34)        -30.1495         estimate D2E/DX2                !
 ! D96   D(25,27,33,35)         89.8434         estimate D2E/DX2                !
 ! D97   D(25,27,33,36)       -150.1411         estimate D2E/DX2                !
 ! D98   D(29,27,33,34)        149.7921         estimate D2E/DX2                !
 ! D99   D(29,27,33,35)        -90.2149         estimate D2E/DX2                !
 ! D100  D(29,27,33,36)         29.8006         estimate D2E/DX2                !
 ! D101  D(26,28,30,29)         -0.7193         estimate D2E/DX2                !
 ! D102  D(26,28,30,41)        179.2229         estimate D2E/DX2                !
 ! D103  D(31,28,30,29)        179.3838         estimate D2E/DX2                !
 ! D104  D(31,28,30,41)         -0.6741         estimate D2E/DX2                !
 ! D105  D(27,29,30,28)          0.7015         estimate D2E/DX2                !
 ! D106  D(27,29,30,41)       -179.2409         estimate D2E/DX2                !
 ! D107  D(32,29,30,28)       -179.2966         estimate D2E/DX2                !
 ! D108  D(32,29,30,41)          0.761          estimate D2E/DX2                !
 ! D109  D(28,30,41,42)        150.0641         estimate D2E/DX2                !
 ! D110  D(28,30,41,43)        -89.9789         estimate D2E/DX2                !
 ! D111  D(28,30,41,44)         30.0573         estimate D2E/DX2                !
 ! D112  D(29,30,41,42)        -29.9939         estimate D2E/DX2                !
 ! D113  D(29,30,41,43)         89.9632         estimate D2E/DX2                !
 ! D114  D(29,30,41,44)       -150.0006         estimate D2E/DX2                !
 ! D115  D(46,45,56,2)         179.286          estimate D2E/DX2                !
 ! D116  D(46,45,56,57)         59.3946         estimate D2E/DX2                !
 ! D117  D(47,45,56,2)         -60.7302         estimate D2E/DX2                !
 ! D118  D(47,45,56,57)        179.3784         estimate D2E/DX2                !
 ! D119  D(48,45,56,2)          59.2463         estimate D2E/DX2                !
 ! D120  D(48,45,56,57)        -60.6451         estimate D2E/DX2                !
 ! D121  D(1,49,50,51)         -60.0373         estimate D2E/DX2                !
 ! D122  D(1,49,50,52)          59.9753         estimate D2E/DX2                !
 ! D123  D(1,49,50,53)         179.9416         estimate D2E/DX2                !
 ! D124  D(54,49,50,51)        179.3305         estimate D2E/DX2                !
 ! D125  D(54,49,50,52)        -60.6569         estimate D2E/DX2                !
 ! D126  D(54,49,50,53)         59.3094         estimate D2E/DX2                !
 ! D127  D(1,49,54,25)         146.6959         estimate D2E/DX2                !
 ! D128  D(1,49,54,55)         -33.4556         estimate D2E/DX2                !
 ! D129  D(50,49,54,25)        -93.0355         estimate D2E/DX2                !
 ! D130  D(50,49,54,55)         86.813          estimate D2E/DX2                !
 --------------------------------------------------------------------------------
 Trust Radius=3.00D-01 FncErr=1.00D-07 GrdErr=1.00D-06
 Number of steps in this run=    298 maximum allowed number of steps=    342.
 GradGradGradGradGradGradGradGradGradGradGradGradGradGradGradGradGradGrad

 Stoichiometry    C26H28N2O
 Framework group  C1[X(C26H28N2O)]
 Deg. of freedom   165
 Full point group                 C1      NOp   1
 Largest Abelian subgroup         C1      NOp   1
 Largest concise Abelian subgroup C1      NOp   1
                         Standard orientation:                         
 ---------------------------------------------------------------------
 Center     Atomic      Atomic             Coordinates (Angstroms)
 Number     Number       Type             X           Y           Z
 ---------------------------------------------------------------------
      1          6           0       -0.823338   -0.088977    0.550421
      2          6           0       -1.215735    1.144596    0.154201
      3          6           0       -2.648078    1.360012   -0.373914
      4          6           0       -3.181412    2.653624   -0.449387
      5          6           0       -3.416052    0.259521   -0.779185
      6          6           0       -4.489129    2.845291   -0.916424
      7          1           0       -2.590118    3.493460   -0.149705
      8          6           0       -4.722079    0.451561   -1.249206
      9          1           0       -3.003947   -0.727072   -0.727867
     10          6           0       -5.258717    1.744334   -1.314655
     11          1           0       -4.899911    3.832186   -0.969894
     12          1           0       -5.309069   -0.388693   -1.559536
     13          1           0       -6.256859    1.889727   -1.668853
     14          6           0       -1.841094   -1.246805    0.514914
     15          6           0       -1.546840   -2.439495   -0.161567
     16          6           0       -3.071623   -1.100433    1.171930
     17          6           0       -2.486519   -3.481932   -0.181210
     18          1           0       -0.608725   -2.554741   -0.662586
     19          6           0       -4.003835   -2.147140    1.163322
     20          1           0       -3.299617   -0.187552    1.682807
     21          6           0       -3.713197   -3.335606    0.482299
     22          1           0       -2.265849   -4.390409   -0.702425
     23          1           0       -4.936369   -2.041898    1.677024
     24          1           0       -4.430264   -4.130790    0.468684
     25          6           0        2.893185   -0.301440   -0.165956
     26          6           0        3.729548   -0.787021   -1.181302
     27          6           0        3.409947    0.571260    0.803094
     28          6           0        5.079965   -0.409130   -1.223631
     29          6           0        4.758767    0.948989    0.761894
     30          6           0        5.598517    0.454396   -0.246451
     31          1           0        5.714855   -0.780773   -2.000190
     32          1           0        5.147336    1.615882    1.501478
     33          6           0        2.495702    1.117263    1.913671
     34          1           0        1.492521    1.191658    1.545175
     35          1           0        2.518716    0.453978    2.754613
     36          1           0        2.839837    2.086139    2.212965
     37          6           0        3.166864   -1.740973   -2.249040
     38          1           0        3.274509   -2.752190   -1.915294
     39          1           0        2.130462   -1.526804   -2.409195
     40          1           0        3.704350   -1.607558   -3.164220
     41          6           0        7.087536    0.860060   -0.276595
     42          1           0        7.199061    1.838166    0.141881
     43          1           0        7.659160    0.160591    0.295981
     44          1           0        7.437938    0.863581   -1.286944
     45          6           0       -1.028345    3.512124    0.486551
     46          1           0       -0.348162    4.335058    0.557304
     47          1           0       -1.713064    3.684744   -0.317067
     48          1           0       -1.571372    3.417355    1.404323
     49          7           0        0.560892   -0.302250    1.010215
     50          6           0        0.581842   -1.347086    2.044057
     51          1           0       -0.023433   -1.044025    2.872352
     52          1           0        0.197393   -2.257945    1.635831
     53          1           0        1.587665   -1.500787    2.375450
     54          6           0        1.410026   -0.726596   -0.114137
     55          8           0        0.925861   -1.439250   -1.032255
     56          7           0       -0.277784    2.274046    0.233386
     57          1           0        0.368894    2.117769    0.978574
 ---------------------------------------------------------------------
 Rotational constants (GHZ):      0.3056729      0.1027070      0.0881863
 Standard basis: 6-31G(d,p) (6D, 7F)
 There are   575 symmetry adapted cartesian basis functions of A   symmetry.
 There are   575 symmetry adapted basis functions of A   symmetry.
   575 basis functions,  1008 primitive gaussians,   575 cartesian basis functions
   103 alpha electrons      103 beta electrons
       nuclear repulsion energy      2739.9089392661 Hartrees.
 NAtoms=   57 NActive=   57 NUniq=   57 SFac= 1.00D+00 NAtFMM=   60 NAOKFM=F Big=F
 Integral buffers will be    131072 words long.
 Raffenetti 2 integral format.
 Two-electron integral symmetry is turned on.
 Nuclear repulsion after empirical dispersion term =     2739.8571067598 Hartrees.
 One-electron integrals computed using PRISM.
 NBasis=   575 RedAO= T EigKep=  3.23D-04  NBF=   575
 NBsUse=   575 1.00D-06 EigRej= -1.00D+00 NBFU=   575
 ExpMin= 1.61D-01 ExpMax= 5.48D+03 ExpMxC= 8.25D+02 IAcc=1 IRadAn=         1 AccDes= 0.00D+00
 Harris functional with IExCor= 4639 and IRadAn=       1 diagonalized for initial guess.
 HarFok:  IExCor= 4639 AccDes= 0.00D+00 IRadAn=         1 IDoV= 1 UseB2=F ITyADJ=14
 ICtDFT=  3500011 ScaDFX=  1.000000  1.000000  1.000000  1.000000
 FoFCou: FMM=F IPFlag=           0 FMFlag=      100000 FMFlg1=           0
         NFxFlg=           0 DoJE=T BraDBF=F KetDBF=T FulRan=T
         wScrn=  0.000000 ICntrl=     500 IOpCl=  0 I1Cent=   200000004 NGrid=           0
         NMat0=    1 NMatS0=      1 NMatT0=    0 NMatD0=    1 NMtDS0=    0 NMtDT0=    0
 Petite list used in FoFCou.
 Requested convergence on RMS density matrix=1.00D-08 within 128 cycles.
 Requested convergence on MAX density matrix=1.00D-06.
 Requested convergence on             energy=1.00D-06.
 No special actions if energy rises.
 Integral accuracy reduced to 1.0D-05 until final iterations.
 Initial convergence to 1.0D-05 achieved.  Increase integral accuracy.
 SCF Done:  E(RwB97XD) =  -1191.80340493     A.U. after   17 cycles
            NFock= 17  Conv=0.56D-08     -V/T= 2.0087

 **********************************************************************

            Population analysis using the SCF density.

 **********************************************************************

 Orbital symmetries:
       Occupied  (A) (A) (A) (A) (A) (A) (A) (A) (A) (A) (A) (A)
                 (A) (A) (A) (A) (A) (A) (A) (A) (A) (A) (A) (A)
                 (A) (A) (A) (A) (A) (A) (A) (A) (A) (A) (A) (A)
                 (A) (A) (A) (A) (A) (A) (A) (A) (A) (A) (A) (A)
                 (A) (A) (A) (A) (A) (A) (A) (A) (A) (A) (A) (A)
                 (A) (A) (A) (A) (A) (A) (A) (A) (A) (A) (A) (A)
                 (A) (A) (A) (A) (A) (A) (A) (A) (A) (A) (A) (A)
                 (A) (A) (A) (A) (A) (A) (A) (A) (A) (A) (A) (A)
                 (A) (A) (A) (A) (A) (A) (A)
       Virtual   (A) (A) (A) (A) (A) (A) (A) (A) (A) (A) (A) (A)
                 (A) (A) (A) (A) (A) (A) (A) (A) (A) (A) (A) (A)
                 (A) (A) (A) (A) (A) (A) (A) (A) (A) (A) (A) (A)
                 (A) (A) (A) (A) (A) (A) (A) (A) (A) (A) (A) (A)
                 (A) (A) (A) (A) (A) (A) (A) (A) (A) (A) (A) (A)
                 (A) (A) (A) (A) (A) (A) (A) (A) (A) (A) (A) (A)
                 (A) (A) (A) (A) (A) (A) (A) (A) (A) (A) (A) (A)
                 (A) (A) (A) (A) (A) (A) (A) (A) (A) (A) (A) (A)
                 (A) (A) (A) (A) (A) (A) (A) (A) (A) (A) (A) (A)
                 (A) (A) (A) (A) (A) (A) (A) (A) (A) (A) (A) (A)
                 (A) (A) (A) (A) (A) (A) (A) (A) (A) (A) (A) (A)
                 (A) (A) (A) (A) (A) (A) (A) (A) (A) (A) (A) (A)
                 (A) (A) (A) (A) (A) (A) (A) (A) (A) (A) (A) (A)
                 (A) (A) (A) (A) (A) (A) (A) (A) (A) (A) (A) (A)
                 (A) (A) (A) (A) (A) (A) (A) (A) (A) (A) (A) (A)
                 (A) (A) (A) (A) (A) (A) (A) (A) (A) (A) (A) (A)
                 (A) (A) (A) (A) (A) (A) (A) (A) (A) (A) (A) (A)
                 (A) (A) (A) (A) (A) (A) (A) (A) (A) (A) (A) (A)
                 (A) (A) (A) (A) (A) (A) (A) (A) (A) (A) (A) (A)
                 (A) (A) (A) (A) (A) (A) (A) (A) (A) (A) (A) (A)
                 (A) (A) (A) (A) (A) (A) (A) (A) (A) (A) (A) (A)
                 (A) (A) (A) (A) (A) (A) (A) (A) (A) (A) (A) (A)
                 (A) (A) (A) (A) (A) (A) (A) (A) (A) (A) (A) (A)
                 (A) (A) (A) (A) (A) (A) (A) (A) (A) (A) (A) (A)
                 (A) (A) (A) (A) (A) (A) (A) (A) (A) (A) (A) (A)
                 (A) (A) (A) (A) (A) (A) (A) (A) (A) (A) (A) (A)
                 (A) (A) (A) (A) (A) (A) (A) (A) (A) (A) (A) (A)
                 (A) (A) (A) (A) (A) (A) (A) (A) (A) (A) (A) (A)
                 (A) (A) (A) (A) (A) (A) (A) (A) (A) (A) (A) (A)
                 (A) (A) (A) (A) (A) (A) (A) (A) (A) (A) (A) (A)
                 (A) (A) (A) (A) (A) (A) (A) (A) (A) (A) (A) (A)
                 (A) (A) (A) (A) (A) (A) (A) (A) (A) (A) (A) (A)
                 (A) (A) (A) (A) (A) (A) (A) (A) (A) (A) (A) (A)
                 (A) (A) (A) (A) (A) (A) (A) (A) (A) (A) (A) (A)
                 (A) (A) (A) (A) (A) (A) (A) (A) (A) (A) (A) (A)
                 (A) (A) (A) (A) (A) (A) (A) (A) (A) (A) (A) (A)
                 (A) (A) (A) (A) (A) (A) (A) (A) (A) (A) (A) (A)
                 (A) (A) (A) (A) (A) (A) (A) (A) (A) (A) (A) (A)
                 (A) (A) (A) (A) (A) (A) (A) (A) (A) (A) (A) (A)
                 (A) (A) (A) (A)
 The electronic state is 1-A.
 Alpha  occ. eigenvalues --  -19.26013 -14.47063 -14.45294 -10.42370 -10.33965
 Alpha  occ. eigenvalues --  -10.32122 -10.31943 -10.31936 -10.31714 -10.31693
 Alpha  occ. eigenvalues --  -10.31221 -10.31216 -10.30398 -10.30066 -10.29643
 Alpha  occ. eigenvalues --  -10.29490 -10.29447 -10.29436 -10.29415 -10.29377
 Alpha  occ. eigenvalues --  -10.29278 -10.29184 -10.29110 -10.29038 -10.28284
 Alpha  occ. eigenvalues --  -10.28183 -10.27806 -10.27548 -10.26266  -1.13678
 Alpha  occ. eigenvalues --   -1.03481  -1.00901  -0.96384  -0.95672  -0.93953
 Alpha  occ. eigenvalues --   -0.88763  -0.87910  -0.87451  -0.85317  -0.83790
 Alpha  occ. eigenvalues --   -0.83313  -0.82324  -0.80183  -0.79787  -0.78482
 Alpha  occ. eigenvalues --   -0.77593  -0.76054  -0.71248  -0.70631  -0.69058
 Alpha  occ. eigenvalues --   -0.68491  -0.67283  -0.66835  -0.65535  -0.63148
 Alpha  occ. eigenvalues --   -0.60744  -0.60077  -0.59677  -0.58173  -0.57513
 Alpha  occ. eigenvalues --   -0.56114  -0.55338  -0.54406  -0.53760  -0.53495
 Alpha  occ. eigenvalues --   -0.52888  -0.52230  -0.51808  -0.51335  -0.51246
 Alpha  occ. eigenvalues --   -0.51108  -0.50685  -0.50094  -0.49623  -0.49256
 Alpha  occ. eigenvalues --   -0.48609  -0.48395  -0.48229  -0.47720  -0.47236
 Alpha  occ. eigenvalues --   -0.46431  -0.45433  -0.45148  -0.44600  -0.44308
 Alpha  occ. eigenvalues --   -0.43569  -0.42539  -0.42097  -0.41620  -0.41356
 Alpha  occ. eigenvalues --   -0.40733  -0.40021  -0.38968  -0.36035  -0.34188
 Alpha  occ. eigenvalues --   -0.33434  -0.32536  -0.32110  -0.31724  -0.31371
 Alpha  occ. eigenvalues --   -0.30503  -0.29174  -0.25190
 Alpha virt. eigenvalues --    0.01461   0.03537   0.05573   0.07008   0.08083
 Alpha virt. eigenvalues --    0.09595   0.11217   0.14219   0.17066   0.18288
 Alpha virt. eigenvalues --    0.18578   0.19336   0.19889   0.21361   0.21703
 Alpha virt. eigenvalues --    0.22030   0.22161   0.22657   0.23042   0.23496
 Alpha virt. eigenvalues --    0.23723   0.24296   0.24852   0.25012   0.25191
 Alpha virt. eigenvalues --    0.25478   0.25915   0.26256   0.26570   0.27070
 Alpha virt. eigenvalues --    0.27452   0.27997   0.28132   0.28320   0.28820
 Alpha virt. eigenvalues --    0.29665   0.30590   0.30735   0.31070   0.32144
 Alpha virt. eigenvalues --    0.32299   0.32433   0.32882   0.33747   0.34303
 Alpha virt. eigenvalues --    0.34407   0.35779   0.36301   0.38671   0.39035
 Alpha virt. eigenvalues --    0.39317   0.40006   0.40986   0.41701   0.41807
 Alpha virt. eigenvalues --    0.43115   0.43455   0.44261   0.45262   0.45508
 Alpha virt. eigenvalues --    0.46163   0.48681   0.51341   0.53641   0.55049
 Alpha virt. eigenvalues --    0.56056   0.57323   0.57934   0.58888   0.59688
 Alpha virt. eigenvalues --    0.59948   0.60954   0.61593   0.62472   0.62609
 Alpha virt. eigenvalues --    0.62943   0.63283   0.63721   0.63979   0.64367
 Alpha virt. eigenvalues --    0.64630   0.64925   0.65431   0.65529   0.65942
 Alpha virt. eigenvalues --    0.66443   0.66502   0.66994   0.67717   0.67837
 Alpha virt. eigenvalues --    0.68698   0.68949   0.69233   0.69865   0.70181
 Alpha virt. eigenvalues --    0.70372   0.70430   0.70574   0.71392   0.71485
 Alpha virt. eigenvalues --    0.71901   0.72490   0.73119   0.73556   0.74081
 Alpha virt. eigenvalues --    0.74675   0.75397   0.76744   0.77389   0.78320
 Alpha virt. eigenvalues --    0.79340   0.79785   0.80164   0.81061   0.81928
 Alpha virt. eigenvalues --    0.82173   0.83147   0.83647   0.84289   0.84746
 Alpha virt. eigenvalues --    0.85298   0.86886   0.87829   0.88654   0.89611
 Alpha virt. eigenvalues --    0.90475   0.91400   0.91933   0.92449   0.92983
 Alpha virt. eigenvalues --    0.93077   0.93252   0.93450   0.93624   0.94355
 Alpha virt. eigenvalues --    0.94593   0.95149   0.96049   0.96315   0.97720
 Alpha virt. eigenvalues --    0.98162   0.98559   0.99049   0.99327   0.99481
 Alpha virt. eigenvalues --    0.99851   1.00019   1.00580   1.02026   1.02664
 Alpha virt. eigenvalues --    1.03003   1.03348   1.03821   1.04445   1.04932
 Alpha virt. eigenvalues --    1.04993   1.05255   1.06129   1.06526   1.06953
 Alpha virt. eigenvalues --    1.07609   1.09556   1.09637   1.11271   1.11468
 Alpha virt. eigenvalues --    1.12751   1.13277   1.14642   1.15204   1.15741
 Alpha virt. eigenvalues --    1.17178   1.17839   1.18408   1.19760   1.19833
 Alpha virt. eigenvalues --    1.20348   1.21446   1.21988   1.24099   1.24544
 Alpha virt. eigenvalues --    1.24928   1.26470   1.26752   1.28053   1.28312
 Alpha virt. eigenvalues --    1.28772   1.29580   1.31504   1.31667   1.33498
 Alpha virt. eigenvalues --    1.34323   1.34559   1.35901   1.36763   1.38273
 Alpha virt. eigenvalues --    1.38906   1.40229   1.40794   1.42011   1.42628
 Alpha virt. eigenvalues --    1.43902   1.45122   1.46295   1.46969   1.47637
 Alpha virt. eigenvalues --    1.48542   1.49000   1.49511   1.49799   1.49931
 Alpha virt. eigenvalues --    1.50739   1.50945   1.52706   1.53570   1.54952
 Alpha virt. eigenvalues --    1.55544   1.56678   1.57028   1.57804   1.59442
 Alpha virt. eigenvalues --    1.61729   1.65113   1.65323   1.66009   1.66268
 Alpha virt. eigenvalues --    1.68386   1.69092   1.71884   1.72657   1.74513
 Alpha virt. eigenvalues --    1.76860   1.78760   1.79148   1.80540   1.82052
 Alpha virt. eigenvalues --    1.82949   1.83377   1.83840   1.84380   1.84423
 Alpha virt. eigenvalues --    1.86069   1.86780   1.87210   1.87741   1.88190
 Alpha virt. eigenvalues --    1.88779   1.89943   1.90386   1.90771   1.91103
 Alpha virt. eigenvalues --    1.92898   1.94029   1.94680   1.95451   1.96669
 Alpha virt. eigenvalues --    1.97301   1.97903   1.98224   1.99280   2.00203
 Alpha virt. eigenvalues --    2.00676   2.00775   2.01915   2.02177   2.03311
 Alpha virt. eigenvalues --    2.04097   2.05308   2.05947   2.06229   2.06705
 Alpha virt. eigenvalues --    2.07430   2.08045   2.08306   2.08824   2.09297
 Alpha virt. eigenvalues --    2.10015   2.11045   2.11500   2.11904   2.12913
 Alpha virt. eigenvalues --    2.13034   2.13505   2.14035   2.15666   2.15974
 Alpha virt. eigenvalues --    2.16814   2.17534   2.17958   2.19223   2.19857
 Alpha virt. eigenvalues --    2.20433   2.21324   2.21869   2.22599   2.22759
 Alpha virt. eigenvalues --    2.23376   2.24265   2.25118   2.25533   2.25906
 Alpha virt. eigenvalues --    2.26234   2.26949   2.28566   2.28725   2.29814
 Alpha virt. eigenvalues --    2.30250   2.30504   2.33488   2.35339   2.35552
 Alpha virt. eigenvalues --    2.35873   2.36888   2.37801   2.37879   2.38883
 Alpha virt. eigenvalues --    2.39464   2.39964   2.41071   2.41564   2.44574
 Alpha virt. eigenvalues --    2.45264   2.46602   2.47560   2.48871   2.49360
 Alpha virt. eigenvalues --    2.49738   2.50185   2.50499   2.50972   2.51508
 Alpha virt. eigenvalues --    2.52080   2.53372   2.53947   2.54359   2.55636
 Alpha virt. eigenvalues --    2.55967   2.56507   2.57598   2.57954   2.58593
 Alpha virt. eigenvalues --    2.59087   2.59542   2.59812   2.60937   2.61939
 Alpha virt. eigenvalues --    2.62694   2.63277   2.64655   2.65426   2.66207
 Alpha virt. eigenvalues --    2.66779   2.67180   2.68117   2.69893   2.70808
 Alpha virt. eigenvalues --    2.71039   2.71394   2.72311   2.73155   2.73259
 Alpha virt. eigenvalues --    2.74129   2.74471   2.75110   2.75581   2.75833
 Alpha virt. eigenvalues --    2.76797   2.77648   2.78123   2.78338   2.80474
 Alpha virt. eigenvalues --    2.81059   2.81636   2.82860   2.83327   2.84065
 Alpha virt. eigenvalues --    2.85801   2.86739   2.87736   2.88063   2.89313
 Alpha virt. eigenvalues --    2.89868   2.90546   2.91837   2.92450   2.93084
 Alpha virt. eigenvalues --    2.94639   2.95809   2.97919   2.98493   2.98736
 Alpha virt. eigenvalues --    2.99173   2.99872   3.02843   3.03904   3.05966
 Alpha virt. eigenvalues --    3.07683   3.09163   3.11128   3.11616   3.14708
 Alpha virt. eigenvalues --    3.14743   3.15233   3.17070   3.17820   3.20828
 Alpha virt. eigenvalues --    3.22162   3.23665   3.26299   3.30592   3.33791
 Alpha virt. eigenvalues --    3.34708   3.36352   3.36568   3.38463   3.38780
 Alpha virt. eigenvalues --    3.39121   3.40071   3.40537   3.40739   3.41097
 Alpha virt. eigenvalues --    3.43244   3.46713   3.48652   3.53294   3.54677
 Alpha virt. eigenvalues --    3.56498   3.56727   3.57957   3.58368   3.58751
 Alpha virt. eigenvalues --    3.60005   3.60585   3.61007   3.62139   3.63531
 Alpha virt. eigenvalues --    3.65628   3.66022   3.69215   3.71820   3.81025
 Alpha virt. eigenvalues --    3.99659   4.01614   4.18956   4.20004   4.23840
 Alpha virt. eigenvalues --    4.24636   4.25442   4.26699   4.27917   4.28355
 Alpha virt. eigenvalues --    4.30106   4.35915   4.36318   4.40126   4.46889
 Alpha virt. eigenvalues --    4.47375   4.50235   4.52379   4.55484   4.56387
 Alpha virt. eigenvalues --    4.58140   4.60978   4.64773   4.66734   4.67343
 Alpha virt. eigenvalues --    4.70699   4.72866   4.75303   4.82008   4.94597
 Alpha virt. eigenvalues --    4.96034   5.02123
          Condensed to atoms (all electrons):
 Mulliken charges:
               1
     1  C    0.147114
     2  C    0.208779
     3  C    0.047728
     4  C   -0.142940
     5  C   -0.105277
     6  C   -0.157260
     7  H    0.117096
     8  C   -0.143018
     9  H    0.168306
    10  C   -0.112714
    11  H    0.114603
    12  H    0.122418
    13  H    0.114692
    14  C   -0.102535
    15  C   -0.111022
    16  C   -0.143349
    17  C   -0.134429
    18  H    0.164826
    19  C   -0.112429
    20  H    0.136470
    21  C   -0.125244
    22  H    0.123248
    23  H    0.121872
    24  H    0.119233
    25  C   -0.014710
    26  C    0.047241
    27  C    0.045699
    28  C   -0.174700
    29  C   -0.175028
    30  C    0.080821
    31  H    0.112892
    32  H    0.108701
    33  C   -0.401214
    34  H    0.162285
    35  H    0.136096
    36  H    0.116440
    37  C   -0.408809
    38  H    0.140379
    39  H    0.193297
    40  H    0.112338
    41  C   -0.419186
    42  H    0.138731
    43  H    0.154218
    44  H    0.140279
    45  C   -0.238471
    46  H    0.122195
    47  H    0.181722
    48  H    0.124557
    49  N   -0.604735
    50  C   -0.214541
    51  H    0.149617
    52  H    0.146745
    53  H    0.130197
    54  C    0.566872
    55  O   -0.487467
    56  N   -0.577407
    57  H    0.288776
 Sum of Mulliken charges =  -0.00000
 Mulliken charges with hydrogens summed into heavy atoms:
               1
     1  C    0.147114
     2  C    0.208779
     3  C    0.047728
     4  C   -0.025844
     5  C    0.063029
     6  C   -0.042656
     8  C   -0.020600
    10  C    0.001978
    14  C   -0.102535
    15  C    0.053804
    16  C   -0.006879
    17  C   -0.011181
    19  C    0.009443
    21  C   -0.006011
    25  C   -0.014710
    26  C    0.047241
    27  C    0.045699
    28  C   -0.061808
    29  C   -0.066327
    30  C    0.080821
    33  C    0.013606
    37  C    0.037205
    41  C    0.014043
    45  C    0.190003
    49  N   -0.604735
    50  C    0.212017
    54  C    0.566872
    55  O   -0.487467
    56  N   -0.288631
 Electronic spatial extent (au):  <R**2>=          12550.6761
 Charge=             -0.0000 electrons
 Dipole moment (field-independent basis, Debye):
    X=              1.1105    Y=              0.9616    Z=              2.5367  Tot=              2.9313
 Quadrupole moment (field-independent basis, Debye-Ang):
   XX=           -147.8914   YY=           -159.0515   ZZ=           -170.0380
   XY=              1.0765   XZ=              0.4602   YZ=              3.8396
 Traceless Quadrupole moment (field-independent basis, Debye-Ang):
   XX=             11.1023   YY=             -0.0578   ZZ=            -11.0444
   XY=              1.0765   XZ=              0.4602   YZ=              3.8396
 Octapole moment (field-independent basis, Debye-Ang**2):
  XXX=             65.9375  YYY=             18.6130  ZZZ=             10.4317  XYY=            -27.3567
  XXY=              4.8993  XXZ=            -15.7248  XZZ=             19.7595  YZZ=             -1.9856
  YYZ=              0.8876  XYZ=              8.1300
 Hexadecapole moment (field-independent basis, Debye-Ang**3):
 XXXX=         -11208.5979 YYYY=          -3279.1440 ZZZZ=          -1370.4111 XXXY=            131.4909
 XXXZ=            -16.8622 YYYX=            -21.8375 YYYZ=             57.5449 ZZZX=            -37.7995
 ZZZY=             25.4448 XXYY=          -2507.7361 XXZZ=          -2246.0833 YYZZ=           -840.5222
 XXYZ=             12.1609 YYXZ=             41.0412 ZZXY=             -4.6871
 N-N= 2.739857106760D+03 E-N=-8.245032086302D+03  KE= 1.181481784529D+03
 Calling FoFJK, ICntrl=      2127 FMM=F ISym2X=0 I1Cent= 0 IOpClX= 0 NMat=1 NMatS=1 NMatT=0.
 ***** Axes restored to original set *****
 -------------------------------------------------------------------
 Center     Atomic                   Forces (Hartrees/Bohr)
 Number     Number              X              Y              Z
 -------------------------------------------------------------------
      1        6          -0.011017993   -0.006824168    0.014307063
      2        6           0.008704276    0.004209952   -0.010187565
      3        6           0.003008426    0.020270275   -0.027562859
      4        6          -0.011631180   -0.034815189    0.061322626
      5        6           0.030953483    0.010678897    0.038584831
      6        6          -0.026016170    0.003329049    0.002229285
      7        1          -0.011585194   -0.070571856    0.069775136
      8        6           0.016845435    0.005984062   -0.017236153
      9        1           0.017010337    0.012744177    0.025627619
     10        6          -0.002384656    0.005396487   -0.015562201
     11        1           0.010787084   -0.002102537    0.001515651
     12        1          -0.007849401   -0.001368523    0.006459418
     13        1           0.003501659   -0.005066489    0.010956225
     14        6          -0.012630640    0.011750346   -0.044458059
     15        6          -0.003881340   -0.022996381    0.006550844
     16        6          -0.043092934   -0.018857027   -0.015310103
     17        6           0.017363586   -0.015717348   -0.003295333
     18        1           0.000775579    0.004846316   -0.000346355
     19        6           0.002124569    0.018826502   -0.012715380
     20        1           0.006384842   -0.004615844   -0.004558235
     21        6           0.008155540    0.014397528   -0.008075818
     22        1          -0.008955903    0.005185061    0.003250537
     23        1           0.003306631   -0.010157922    0.003026467
     24        1          -0.007158642   -0.005224330    0.006098832
     25        6          -0.002119349   -0.029750261    0.010157221
     26        6          -0.013176107    0.012368112    0.018025752
     27        6           0.010754411   -0.016635041   -0.008141297
     28        6           0.010173984   -0.027833377   -0.003879927
     29        6          -0.013971798    0.004710328    0.022873865
     30        6           0.002435903    0.009645145   -0.008836668
     31        1          -0.004224095    0.010579307    0.002711696
     32        1           0.006786295   -0.003088528   -0.009908663
     33        6           0.007889977    0.037386061   -0.010052150
     34        1          -0.001092582   -0.002753473   -0.008241365
     35        1          -0.007570950   -0.011741260   -0.006745683
     36        1           0.010943839    0.001738742   -0.014582985
     37        6           0.023052006    0.007344986   -0.023188793
     38        1          -0.016594179   -0.003870826    0.000219868
     39        1          -0.001502678    0.003131701    0.007150951
     40        1          -0.001319965    0.018327888    0.000528128
     41        6          -0.003398424   -0.026674147    0.028394006
     42        1           0.012810359   -0.001025553   -0.009605415
     43        1          -0.012093081    0.001198438   -0.012303489
     44        1           0.000367921    0.015629093    0.004670148
     45        6          -0.007121780    0.043943017   -0.058963299
     46        1           0.008925252    0.007673361   -0.014734718
     47        1           0.017028255    0.071633693   -0.059741346
     48        1           0.006808448   -0.020499873   -0.001486609
     49        7          -0.017900211    0.003674297    0.052654287
     50        6           0.010446704    0.011833967   -0.000927937
     51        1           0.005658986   -0.014044399   -0.003035859
     52        1          -0.016010062   -0.003284413    0.006187390
     53        1          -0.005012918    0.006817820   -0.014047072
     54        6          -0.021063120    0.025468157    0.034792640
     55        8           0.038055992   -0.027370672   -0.056160073
     56        7          -0.006980101   -0.023829644    0.053478001
     57        1          -0.003704327   -0.000003686   -0.007657078
 -------------------------------------------------------------------
 Cartesian Forces:  Max     0.071633693 RMS     0.020362816

 GradGradGradGradGradGradGradGradGradGradGradGradGradGradGradGradGradGrad
 Berny optimization.
 FormGI is forming the generalized inverse of G from B-inverse, IUseBI=4.
 Internal  Forces:  Max     0.429555804 RMS     0.051834244
 Search for a local minimum.
 Step number   1 out of a maximum of  298
 All quantities printed in internal units (Hartrees-Bohrs-Radians)
 Mixed Optimization -- RFO/linear search
 Second derivative matrix not updated -- first step.
 ITU=  0
     Eigenvalues ---    0.00230   0.00230   0.00230   0.00230   0.00255
     Eigenvalues ---    0.00258   0.00488   0.00711   0.00746   0.00762
     Eigenvalues ---    0.00766   0.00769   0.01197   0.01227   0.01280
     Eigenvalues ---    0.01333   0.01367   0.01493   0.01503   0.01521
     Eigenvalues ---    0.02047   0.02048   0.02050   0.02051   0.02052
     Eigenvalues ---    0.02056   0.02058   0.02061   0.02061   0.02065
     Eigenvalues ---    0.02067   0.02068   0.02069   0.02070   0.02070
     Eigenvalues ---    0.02070   0.02072   0.02073   0.02073   0.02074
     Eigenvalues ---    0.02077   0.02700   0.03416   0.03739   0.07224
     Eigenvalues ---    0.07239   0.07252   0.07254   0.07261   0.07264
     Eigenvalues ---    0.07527   0.07531   0.07544   0.07545   0.11261
     Eigenvalues ---    0.16000   0.16000   0.16000   0.16000   0.16000
     Eigenvalues ---    0.16000   0.16000   0.16000   0.16000   0.16000
     Eigenvalues ---    0.16000   0.16000   0.16000   0.16000   0.16000
     Eigenvalues ---    0.16000   0.16000   0.16000   0.16000   0.16000
     Eigenvalues ---    0.16000   0.16000   0.16000   0.16000   0.16000
     Eigenvalues ---    0.16000   0.16000   0.17056   0.18517   0.21999
     Eigenvalues ---    0.22000   0.22000   0.22000   0.23467   0.23478
     Eigenvalues ---    0.23484   0.23485   0.23491   0.25000   0.25000
     Eigenvalues ---    0.25000   0.25000   0.25000   0.25000   0.25000
     Eigenvalues ---    0.25000   0.25000   0.25000   0.25000   0.25000
     Eigenvalues ---    0.25000   0.28188   0.28204   0.28346   0.28367
     Eigenvalues ---    0.28642   0.28660   0.35253   0.35563   0.35708
     Eigenvalues ---    0.35738   0.35766   0.37066   0.37068   0.37113
     Eigenvalues ---    0.37122   0.37125   0.37146   0.37156   0.37175
     Eigenvalues ---    0.37183   0.37186   0.37191   0.37193   0.37217
     Eigenvalues ---    0.37232   0.37238   0.37249   0.37257   0.37262
     Eigenvalues ---    0.37267   0.37268   0.37269   0.37269   0.37277
     Eigenvalues ---    0.37292   0.37307   0.37350   0.37359   0.41121
     Eigenvalues ---    0.41263   0.41406   0.41413   0.41461   0.41568
     Eigenvalues ---    0.45105   0.45119   0.45169   0.45218   0.45245
     Eigenvalues ---    0.45280   0.45327   0.45339   0.45375   0.45411
     Eigenvalues ---    0.45428   0.45470   0.47872   0.54229   0.79977
 RFO step:  Lambda=-7.71120164D-01 EMin= 2.30000000D-03
 Linear search not attempted -- first point.
 Maximum step size (   0.300) exceeded in Quadratic search.
    -- Step size scaled by   0.363
 Iteration  1 RMS(Cart)=  0.13020058 RMS(Int)=  0.00760124
 Iteration  2 RMS(Cart)=  0.03950142 RMS(Int)=  0.00054397
 Iteration  3 RMS(Cart)=  0.00117417 RMS(Int)=  0.00013238
 Iteration  4 RMS(Cart)=  0.00000134 RMS(Int)=  0.00013238
 Iteration  5 RMS(Cart)=  0.00000000 RMS(Int)=  0.00013238
 Variable       Old X    -DE/DX   Delta X   Delta X   Delta X     New X
                                 (Linear)    (Quad)   (Total)
    R1        2.55824   0.06088   0.00000   0.01683   0.01683   2.57506
    R2        2.91389  -0.00572   0.00000  -0.00197  -0.00197   2.91192
    R3        2.78566   0.00117   0.00000   0.00038   0.00038   2.78604
    R4        2.91344   0.16451   0.00000   0.05661   0.05661   2.97005
    R5        2.77840   0.09764   0.00000   0.03141   0.03141   2.80981
    R6        2.64803   0.05176   0.00000   0.01568   0.01574   2.66377
    R7        2.64906   0.03300   0.00000   0.01005   0.01012   2.65918
    R8        2.64898  -0.00035   0.00000  -0.00002  -0.00003   2.64895
    R9        2.02188  -0.07184   0.00000  -0.02280  -0.02280   1.99908
   R10        2.64798  -0.01372   0.00000  -0.00414  -0.00414   2.64385
   R11        2.02283  -0.01798   0.00000  -0.00571  -0.00571   2.01712
   R12        2.64761  -0.04424   0.00000  -0.01337  -0.01344   2.63417
   R13        2.02259   0.01109   0.00000   0.00352   0.00352   2.02611
   R14        2.64799  -0.04523   0.00000  -0.01374  -0.01381   2.63419
   R15        2.02376   0.01016   0.00000   0.00323   0.00323   2.02699
   R16        2.02023   0.01256   0.00000   0.00398   0.00398   2.02421
   R17        2.65015  -0.00609   0.00000  -0.00177  -0.00177   2.64838
   R18        2.65054   0.00534   0.00000   0.00162   0.00162   2.65216
   R19        2.65240  -0.00454   0.00000  -0.00134  -0.00134   2.65105
   R20        2.02153   0.00454   0.00000   0.00144   0.00144   2.02297
   R21        2.64878  -0.01549   0.00000  -0.00460  -0.00460   2.64418
   R22        2.02327   0.00886   0.00000   0.00281   0.00281   2.02608
   R23        2.64993  -0.01379   0.00000  -0.00412  -0.00412   2.64580
   R24        2.02270   0.01084   0.00000   0.00344   0.00344   2.02615
   R25        2.64610  -0.00684   0.00000  -0.00206  -0.00207   2.64403
   R26        2.02173   0.01100   0.00000   0.00349   0.00349   2.02522
   R27        2.02359   0.01075   0.00000   0.00342   0.00342   2.02700
   R28        2.64981   0.04146   0.00000   0.01262   0.01263   2.66244
   R29        2.65081   0.05660   0.00000   0.01716   0.01717   2.66798
   R30        2.91729   0.01456   0.00000   0.00502   0.00502   2.92231
   R31        2.65116  -0.01339   0.00000  -0.00401  -0.00401   2.64715
   R32        2.90717  -0.00922   0.00000  -0.00316  -0.00316   2.90401
   R33        2.64811  -0.00846   0.00000  -0.00247  -0.00247   2.64563
   R34        2.90757  -0.01324   0.00000  -0.00454  -0.00454   2.90302
   R35        2.65199  -0.02432   0.00000  -0.00758  -0.00759   2.64440
   R36        2.02143   0.01167   0.00000   0.00370   0.00370   2.02513
   R37        2.65004  -0.02221   0.00000  -0.00691  -0.00692   2.64312
   R38        2.02008   0.01237   0.00000   0.00392   0.00392   2.02400
   R39        2.91695  -0.01575   0.00000  -0.00543  -0.00543   2.91152
   R40        2.02447  -0.00638   0.00000  -0.00203  -0.00203   2.02244
   R41        2.02444   0.01492   0.00000   0.00474   0.00474   2.02918
   R42        2.02362   0.01727   0.00000   0.00549   0.00549   2.02911
   R43        2.02257   0.01680   0.00000   0.00533   0.00533   2.02790
   R44        2.02267   0.00309   0.00000   0.00098   0.00098   2.02365
   R45        2.02143   0.01763   0.00000   0.00559   0.00559   2.02702
   R46        2.02143   0.01580   0.00000   0.00501   0.00501   2.02645
   R47        2.02108   0.01716   0.00000   0.00544   0.00544   2.02653
   R48        2.02086   0.01612   0.00000   0.00511   0.00511   2.02597
   R49        2.02199   0.01818   0.00000   0.00577   0.00577   2.02776
   R50        2.02160  -0.04539   0.00000  -0.01440  -0.01440   2.00719
   R51        2.02312   0.01955   0.00000   0.00621   0.00621   2.02933
   R52        2.77749  -0.03914   0.00000  -0.01259  -0.01259   2.76491
   R53        2.77793   0.00777   0.00000   0.00250   0.00250   2.78043
   R54        2.78070  -0.01772   0.00000  -0.00571  -0.00571   2.77499
   R55        2.02145   0.01539   0.00000   0.00488   0.00488   2.02634
   R56        2.02131   0.01626   0.00000   0.00516   0.00516   2.02647
   R57        2.02221   0.01639   0.00000   0.00520   0.00520   2.02741
   R58        2.37928  -0.07186   0.00000  -0.01660  -0.01660   2.36267
   R59        1.88776   0.00839   0.00000   0.00244   0.00244   1.89020
    A1        2.07849   0.15362   0.00000   0.05461   0.05459   2.13308
    A2        2.08899  -0.08430   0.00000  -0.02997  -0.02998   2.05901
    A3        2.11571  -0.06936   0.00000  -0.02466  -0.02467   2.09104
    A4        2.09078  -0.03628   0.00000  -0.01289  -0.01292   2.07787
    A5        2.09361  -0.33479   0.00000  -0.11901  -0.11903   1.97458
    A6        2.09879   0.37117   0.00000   0.13195   0.13192   2.23070
    A7        2.09560   0.24359   0.00000   0.08633   0.08625   2.18185
    A8        2.09245  -0.12024   0.00000  -0.04300  -0.04308   2.04937
    A9        2.09514  -0.12336   0.00000  -0.04333  -0.04318   2.05196
   A10        2.09351   0.04704   0.00000   0.01754   0.01759   2.11110
   A11        2.09348   0.03542   0.00000   0.01421   0.01417   2.10764
   A12        2.09619  -0.08247   0.00000  -0.03175  -0.03179   2.06440
   A13        2.09439   0.06826   0.00000   0.02501   0.02509   2.11948
   A14        2.09299  -0.01931   0.00000  -0.00673  -0.00678   2.08621
   A15        2.09581  -0.04893   0.00000  -0.01827  -0.01832   2.07748
   A16        2.09404   0.02231   0.00000   0.00772   0.00764   2.10168
   A17        2.09528  -0.01156   0.00000  -0.00402  -0.00398   2.09130
   A18        2.09387  -0.01075   0.00000  -0.00370  -0.00366   2.09021
   A19        2.09330   0.01120   0.00000   0.00335   0.00330   2.09659
   A20        2.09501  -0.00693   0.00000  -0.00219  -0.00217   2.09285
   A21        2.09487  -0.00428   0.00000  -0.00116  -0.00113   2.09374
   A22        2.09593  -0.02546   0.00000  -0.01030  -0.01045   2.08549
   A23        2.09458   0.01278   0.00000   0.00517   0.00524   2.09982
   A24        2.09268   0.01269   0.00000   0.00514   0.00521   2.09788
   A25        2.10739   0.01999   0.00000   0.00707   0.00706   2.11445
   A26        2.08279  -0.00734   0.00000  -0.00264  -0.00265   2.08014
   A27        2.09300  -0.01269   0.00000  -0.00445  -0.00445   2.08855
   A28        2.09199   0.00405   0.00000   0.00152   0.00152   2.09351
   A29        2.09618  -0.00295   0.00000  -0.00112  -0.00112   2.09506
   A30        2.09502  -0.00111   0.00000  -0.00040  -0.00040   2.09461
   A31        2.09748   0.00722   0.00000   0.00266   0.00266   2.10014
   A32        2.09360  -0.00379   0.00000  -0.00140  -0.00140   2.09220
   A33        2.09210  -0.00344   0.00000  -0.00126  -0.00126   2.09084
   A34        2.09616   0.00320   0.00000   0.00112   0.00112   2.09727
   A35        2.09342  -0.00185   0.00000  -0.00065  -0.00065   2.09277
   A36        2.09361  -0.00135   0.00000  -0.00046  -0.00046   2.09315
   A37        2.09295   0.00083   0.00000   0.00022   0.00022   2.09318
   A38        2.09821  -0.00157   0.00000  -0.00056  -0.00056   2.09765
   A39        2.09202   0.00075   0.00000   0.00034   0.00034   2.09236
   A40        2.09470  -0.00260   0.00000  -0.00107  -0.00107   2.09363
   A41        2.09702   0.00120   0.00000   0.00050   0.00050   2.09752
   A42        2.09146   0.00140   0.00000   0.00057   0.00057   2.09204
   A43        2.08971  -0.03345   0.00000  -0.01112  -0.01110   2.07860
   A44        2.09668  -0.02753   0.00000  -0.01017  -0.01018   2.08650
   A45        2.09680   0.06097   0.00000   0.02129   0.02128   2.11808
   A46        2.09751   0.00530   0.00000   0.00218   0.00218   2.09970
   A47        2.09340   0.04528   0.00000   0.01595   0.01595   2.10935
   A48        2.09226  -0.05058   0.00000  -0.01813  -0.01813   2.07413
   A49        2.09668  -0.00415   0.00000  -0.00106  -0.00105   2.09563
   A50        2.09499   0.07549   0.00000   0.02662   0.02662   2.12161
   A51        2.09152  -0.07134   0.00000  -0.02557  -0.02557   2.06595
   A52        2.09486   0.01628   0.00000   0.00541   0.00540   2.10026
   A53        2.09396  -0.00911   0.00000  -0.00308  -0.00308   2.09089
   A54        2.09436  -0.00717   0.00000  -0.00232  -0.00232   2.09204
   A55        2.09724   0.01982   0.00000   0.00683   0.00683   2.10406
   A56        2.09174  -0.01049   0.00000  -0.00364  -0.00364   2.08810
   A57        2.09421  -0.00933   0.00000  -0.00319  -0.00319   2.09102
   A58        2.09028  -0.00380   0.00000  -0.00224  -0.00226   2.08802
   A59        2.09966   0.00131   0.00000   0.00091   0.00092   2.10058
   A60        2.09325   0.00248   0.00000   0.00133   0.00134   2.09458
   A61        1.91004   0.00907   0.00000   0.00360   0.00360   1.91364
   A62        1.91147   0.00404   0.00000   0.00153   0.00153   1.91300
   A63        1.90906  -0.00429   0.00000  -0.00169  -0.00169   1.90737
   A64        1.91041  -0.00550   0.00000  -0.00211  -0.00211   1.90830
   A65        1.91159   0.00031   0.00000   0.00021   0.00021   1.91180
   A66        1.91122  -0.00362   0.00000  -0.00153  -0.00153   1.90969
   A67        1.90991   0.00167   0.00000   0.00063   0.00063   1.91054
   A68        1.91127   0.01060   0.00000   0.00419   0.00418   1.91545
   A69        1.90994  -0.00392   0.00000  -0.00156  -0.00156   1.90838
   A70        1.91038  -0.00399   0.00000  -0.00149  -0.00149   1.90889
   A71        1.91143  -0.00220   0.00000  -0.00096  -0.00096   1.91047
   A72        1.91087  -0.00216   0.00000  -0.00080  -0.00080   1.91007
   A73        1.91053   0.00296   0.00000   0.00116   0.00116   1.91169
   A74        1.91054   0.00173   0.00000   0.00066   0.00066   1.91120
   A75        1.91282   0.00269   0.00000   0.00105   0.00105   1.91388
   A76        1.91012  -0.00269   0.00000  -0.00106  -0.00106   1.90906
   A77        1.90968  -0.00214   0.00000  -0.00081  -0.00081   1.90887
   A78        1.91010  -0.00257   0.00000  -0.00101  -0.00101   1.90909
   A79        1.90969  -0.02125   0.00000  -0.00950  -0.00961   1.90009
   A80        1.91116  -0.00320   0.00000  -0.00116  -0.00114   1.91002
   A81        1.91200  -0.01938   0.00000  -0.00812  -0.00816   1.90384
   A82        1.91092   0.02851   0.00000   0.01224   0.01221   1.92313
   A83        1.91068  -0.01594   0.00000  -0.00626  -0.00633   1.90436
   A84        1.90934   0.03130   0.00000   0.01281   0.01280   1.92214
   A85        1.91302  -0.00000   0.00000   0.00029   0.00028   1.91330
   A86        1.92332   0.01018   0.00000   0.00424   0.00424   1.92756
   A87        1.90094   0.00335   0.00000   0.00157   0.00157   1.90251
   A88        1.91255  -0.00354   0.00000  -0.00140  -0.00140   1.91115
   A89        1.90893   0.01009   0.00000   0.00397   0.00397   1.91290
   A90        1.91057  -0.00077   0.00000  -0.00032  -0.00032   1.91026
   A91        1.91071  -0.00224   0.00000  -0.00084  -0.00084   1.90987
   A92        1.91001  -0.00013   0.00000  -0.00012  -0.00012   1.90988
   A93        1.91103  -0.00341   0.00000  -0.00129  -0.00129   1.90974
   A94        2.09513   0.03539   0.00000   0.01258   0.01258   2.10771
   A95        2.09538  -0.00266   0.00000  -0.00094  -0.00094   2.09444
   A96        2.09267  -0.03274   0.00000  -0.01164  -0.01164   2.08103
   A97        1.90773   0.42956   0.00000   0.15521   0.15556   2.06329
   A98        1.91025  -0.15099   0.00000  -0.05505  -0.05494   1.85531
   A99        1.91120  -0.09979   0.00000  -0.03443  -0.03340   1.87779
    D1       -0.04069  -0.06765   0.00000  -0.03092  -0.03043  -0.07112
    D2        3.09693  -0.03832   0.00000  -0.01742  -0.01803   3.07890
    D3        3.10410  -0.04934   0.00000  -0.02244  -0.02184   3.08227
    D4       -0.04146  -0.02001   0.00000  -0.00895  -0.00944  -0.05089
    D5        2.20672  -0.00877   0.00000  -0.00424  -0.00416   2.20256
    D6       -0.93811  -0.02401   0.00000  -0.01127  -0.01121  -0.94932
    D7       -0.93812  -0.02739   0.00000  -0.01285  -0.01291  -0.95104
    D8        2.20023  -0.04263   0.00000  -0.01989  -0.01997   2.18026
    D9        2.57717  -0.00354   0.00000  -0.00158  -0.00145   2.57573
   D10       -1.61422   0.00692   0.00000   0.00318   0.00332  -1.61090
   D11       -0.56115   0.01475   0.00000   0.00693   0.00679  -0.55436
   D12        1.53064   0.02521   0.00000   0.01169   0.01155   1.54220
   D13        2.84544  -0.07017   0.00000  -0.03298  -0.03255   2.81289
   D14       -0.29668  -0.07235   0.00000  -0.03400  -0.03358  -0.33026
   D15       -0.29217  -0.09795   0.00000  -0.04593  -0.04634  -0.33851
   D16        2.84890  -0.10014   0.00000  -0.04695  -0.04738   2.80152
   D17       -2.59863  -0.04734   0.00000  -0.02036  -0.01982  -2.61845
   D18       -0.50555   0.00062   0.00000  -0.00135  -0.00198  -0.50753
   D19        0.53897  -0.01882   0.00000  -0.00714  -0.00650   0.53247
   D20        2.63205   0.02914   0.00000   0.01187   0.01134   2.64339
   D21       -3.12963  -0.00103   0.00000  -0.00047  -0.00048  -3.13011
   D22        0.01111  -0.01972   0.00000  -0.00903  -0.00914   0.00197
   D23        0.01248   0.00115   0.00000   0.00056   0.00056   0.01304
   D24       -3.12996  -0.01754   0.00000  -0.00800  -0.00810  -3.13806
   D25        3.13243   0.00326   0.00000   0.00151   0.00144   3.13387
   D26       -0.00779  -0.00972   0.00000  -0.00445  -0.00452  -0.01232
   D27       -0.00968   0.00119   0.00000   0.00053   0.00052  -0.00917
   D28        3.13328  -0.01179   0.00000  -0.00544  -0.00544   3.12784
   D29       -0.00657  -0.00301   0.00000  -0.00134  -0.00133  -0.00790
   D30        3.13599  -0.00559   0.00000  -0.00253  -0.00251   3.13349
   D31        3.13587   0.01565   0.00000   0.00721   0.00709  -3.14022
   D32       -0.00475   0.01308   0.00000   0.00601   0.00592   0.00117
   D33        0.00096  -0.00194   0.00000  -0.00093  -0.00093   0.00003
   D34        3.14093  -0.00371   0.00000  -0.00173  -0.00172   3.13921
   D35        3.14118   0.01107   0.00000   0.00506   0.00501  -3.13699
   D36       -0.00204   0.00931   0.00000   0.00426   0.00422   0.00219
   D37       -0.00214   0.00119   0.00000   0.00056   0.00055  -0.00160
   D38        3.13920   0.00109   0.00000   0.00049   0.00049   3.13969
   D39        3.13848   0.00376   0.00000   0.00176   0.00172   3.14020
   D40       -0.00336   0.00366   0.00000   0.00169   0.00166  -0.00170
   D41        0.00495   0.00121   0.00000   0.00053   0.00053   0.00548
   D42       -3.13640   0.00131   0.00000   0.00061   0.00059  -3.13581
   D43       -3.13502   0.00298   0.00000   0.00133   0.00133  -3.13369
   D44        0.00682   0.00308   0.00000   0.00141   0.00139   0.00821
   D45        3.14077  -0.00733   0.00000  -0.00339  -0.00340   3.13737
   D46       -0.00190  -0.00976   0.00000  -0.00450  -0.00451  -0.00641
   D47        0.00244   0.00799   0.00000   0.00369   0.00368   0.00612
   D48       -3.14023   0.00556   0.00000   0.00257   0.00257  -3.13766
   D49       -3.12942   0.00786   0.00000   0.00363   0.00361  -3.12582
   D50        0.01063   0.00775   0.00000   0.00359   0.00357   0.01420
   D51        0.00895  -0.00720   0.00000  -0.00332  -0.00332   0.00564
   D52       -3.13418  -0.00730   0.00000  -0.00337  -0.00336  -3.13753
   D53       -0.00820  -0.00359   0.00000  -0.00166  -0.00166  -0.00987
   D54        3.13475  -0.00255   0.00000  -0.00117  -0.00118   3.13357
   D55        3.13447  -0.00117   0.00000  -0.00054  -0.00055   3.13392
   D56       -0.00577  -0.00012   0.00000  -0.00006  -0.00006  -0.00583
   D57       -0.01458   0.00195   0.00000   0.00090   0.00090  -0.01368
   D58        3.12502   0.00198   0.00000   0.00092   0.00092   3.12594
   D59        3.12855   0.00205   0.00000   0.00095   0.00094   3.12949
   D60       -0.01504   0.00209   0.00000   0.00096   0.00096  -0.01408
   D61        0.00258  -0.00162   0.00000  -0.00075  -0.00075   0.00183
   D62       -3.14048   0.00077   0.00000   0.00035   0.00035  -3.14012
   D63       -3.14037  -0.00267   0.00000  -0.00123  -0.00124   3.14158
   D64       -0.00025  -0.00028   0.00000  -0.00013  -0.00013  -0.00038
   D65        0.00880   0.00241   0.00000   0.00111   0.00111   0.00991
   D66       -3.13133   0.00003   0.00000   0.00001   0.00001  -3.13131
   D67       -3.13081   0.00238   0.00000   0.00110   0.00110  -3.12971
   D68        0.01225   0.00000   0.00000   0.00000   0.00000   0.01225
   D69        0.00728   0.00035   0.00000   0.00016   0.00017   0.00745
   D70       -3.13835   0.00021   0.00000   0.00011   0.00012  -3.13823
   D71       -3.13336   0.00363   0.00000   0.00167   0.00166  -3.13170
   D72        0.00420   0.00348   0.00000   0.00162   0.00161   0.00580
   D73       -0.00761   0.00024   0.00000   0.00011   0.00011  -0.00750
   D74        3.13296   0.00202   0.00000   0.00093   0.00094   3.13391
   D75        3.13303  -0.00308   0.00000  -0.00142  -0.00143   3.13160
   D76       -0.00958  -0.00130   0.00000  -0.00059  -0.00059  -0.01017
   D77        3.05721   0.00230   0.00000   0.00110   0.00109   3.05830
   D78       -0.08173   0.00355   0.00000   0.00168   0.00168  -0.08006
   D79       -0.08343   0.00563   0.00000   0.00263   0.00263  -0.08079
   D80        3.06082   0.00689   0.00000   0.00321   0.00322   3.06404
   D81        0.00280  -0.00077   0.00000  -0.00034  -0.00034   0.00246
   D82       -3.14059  -0.00006   0.00000  -0.00002  -0.00002  -3.14061
   D83       -3.13476  -0.00085   0.00000  -0.00037  -0.00037  -3.13513
   D84        0.00504  -0.00014   0.00000  -0.00005  -0.00005   0.00499
   D85       -1.56509   0.00084   0.00000   0.00048   0.00048  -1.56461
   D86        0.52894   0.00346   0.00000   0.00161   0.00161   0.53055
   D87        2.62359   0.00490   0.00000   0.00223   0.00223   2.62582
   D88        1.57248   0.00083   0.00000   0.00047   0.00047   1.57295
   D89       -2.61668   0.00345   0.00000   0.00160   0.00160  -2.61507
   D90       -0.52203   0.00489   0.00000   0.00222   0.00222  -0.51980
   D91       -0.00216  -0.00039   0.00000  -0.00019  -0.00019  -0.00235
   D92        3.13940   0.00024   0.00000   0.00010   0.00010   3.13950
   D93        3.14045  -0.00225   0.00000  -0.00104  -0.00103   3.13942
   D94       -0.00118  -0.00162   0.00000  -0.00075  -0.00074  -0.00192
   D95       -0.52621  -0.00171   0.00000  -0.00082  -0.00082  -0.52703
   D96        1.56806  -0.00041   0.00000  -0.00026  -0.00026   1.56780
   D97       -2.62046  -0.00500   0.00000  -0.00224  -0.00224  -2.62269
   D98        2.61437   0.00010   0.00000   0.00001   0.00001   2.61438
   D99       -1.57455   0.00140   0.00000   0.00057   0.00058  -1.57397
   D100       0.52012  -0.00319   0.00000  -0.00140  -0.00140   0.51872
   D101      -0.01255   0.00044   0.00000   0.00021   0.00021  -0.01234
   D102       3.12803   0.00009   0.00000   0.00004   0.00005   3.12808
   D103       3.13084  -0.00027   0.00000  -0.00011  -0.00011   3.13073
   D104      -0.01176  -0.00061   0.00000  -0.00027  -0.00027  -0.01204
   D105       0.01224   0.00014   0.00000   0.00005   0.00006   0.01230
   D106      -3.12834   0.00048   0.00000   0.00022   0.00022  -3.12812
   D107      -3.12932  -0.00049   0.00000  -0.00024  -0.00023  -3.12955
   D108       0.01328  -0.00015   0.00000  -0.00007  -0.00007   0.01321
   D109       2.61911   0.00061   0.00000   0.00027   0.00027   2.61938
   D110      -1.57043   0.00019   0.00000   0.00009   0.00009  -1.57034
   D111       0.52460  -0.00024   0.00000  -0.00009  -0.00009   0.52450
   D112      -0.52349   0.00026   0.00000   0.00010   0.00011  -0.52339
   D113       1.57015  -0.00016   0.00000  -0.00008  -0.00008   1.57008
   D114      -2.61800  -0.00059   0.00000  -0.00026  -0.00026  -2.61827
   D115       3.12913  -0.00239   0.00000  -0.00243  -0.00228   3.12685
   D116       1.03663  -0.01914   0.00000  -0.00887  -0.00913   1.02750
   D117      -1.05994  -0.05011   0.00000  -0.02290  -0.02266  -1.08260
   D118       3.13074  -0.06686   0.00000  -0.02933  -0.02951   3.10124
   D119       1.03404  -0.00581   0.00000  -0.00391  -0.00368   1.03037
   D120      -1.05846  -0.02257   0.00000  -0.01034  -0.01053  -1.06898
   D121      -1.04785   0.00585   0.00000   0.00256   0.00256  -1.04529
   D122       1.04677   0.00713   0.00000   0.00311   0.00311   1.04988
   D123       3.14057   0.00865   0.00000   0.00377   0.00377  -3.13885
   D124       3.12991  -0.00868   0.00000  -0.00378  -0.00378   3.12613
   D125      -1.05866  -0.00739   0.00000  -0.00323  -0.00323  -1.06189
   D126       1.03514  -0.00587   0.00000  -0.00258  -0.00258   1.03257
   D127       2.56033   0.00768   0.00000   0.00355   0.00355   2.56388
   D128      -0.58391   0.00648   0.00000   0.00299   0.00298  -0.58093
   D129      -1.62378   0.01600   0.00000   0.00749   0.00750  -1.61628
   D130       1.51517   0.01480   0.00000   0.00693   0.00693   1.52210
         Item               Value     Threshold  Converged?
 Maximum Force            0.429556     0.000450     NO 
 RMS     Force            0.051834     0.000300     NO 
 Maximum Displacement     1.074680     0.001800     NO 
 RMS     Displacement     0.165417     0.001200     NO 
 Predicted change in Energy=-2.684333D-01
 GradGradGradGradGradGradGradGradGradGradGradGradGradGradGradGradGradGrad

 Stoichiometry    C26H28N2O
 Framework group  C1[X(C26H28N2O)]
 Deg. of freedom   165
 Full point group                 C1      NOp   1
 Largest Abelian subgroup         C1      NOp   1
 Largest concise Abelian subgroup C1      NOp   1
                         Standard orientation:                         
 ---------------------------------------------------------------------
 Center     Atomic      Atomic             Coordinates (Angstroms)
 Number     Number       Type             X           Y           Z
 ---------------------------------------------------------------------
      1          6           0       -0.877702   -0.062259    0.557823
      2          6           0       -1.222212    1.200779    0.179800
      3          6           0       -2.665615    1.461526   -0.384814
      4          6           0       -3.289231    2.723503   -0.459011
      5          6           0       -3.388872    0.349125   -0.853446
      6          6           0       -4.588791    2.856852   -0.967242
      7          1           0       -2.790308    3.594066   -0.123926
      8          6           0       -4.684137    0.483666   -1.364880
      9          1           0       -2.941728   -0.619663   -0.823724
     10          6           0       -5.287884    1.738899   -1.419491
     11          1           0       -5.048525    3.824583   -1.008437
     12          1           0       -5.212399   -0.380680   -1.717579
     13          1           0       -6.281531    1.842520   -1.805918
     14          6           0       -1.883939   -1.229100    0.537488
     15          6           0       -1.599872   -2.419510   -0.145394
     16          6           0       -3.099317   -1.096742    1.226718
     17          6           0       -2.532162   -3.467792   -0.143168
     18          1           0       -0.673107   -2.528263   -0.670059
     19          6           0       -4.022275   -2.148336    1.239904
     20          1           0       -3.321702   -0.186130    1.747152
     21          6           0       -3.741297   -3.332490    0.549626
     22          1           0       -2.317294   -4.375419   -0.671975
     23          1           0       -4.943375   -2.050157    1.778864
     24          1           0       -4.453708   -4.134379    0.552597
     25          6           0        2.843995   -0.313858   -0.171859
     26          6           0        3.656320   -0.812151   -1.209565
     27          6           0        3.414587    0.540192    0.796798
     28          6           0        5.013325   -0.470086   -1.271211
     29          6           0        4.772101    0.874807    0.724577
     30          6           0        5.575903    0.367252   -0.301384
     31          1           0        5.623561   -0.852985   -2.064587
     32          1           0        5.197364    1.524838    1.461985
     33          6           0        2.579110    1.123711    1.946334
     34          1           0        1.564972    1.247091    1.627433
     35          1           0        2.608680    0.457174    2.787700
     36          1           0        2.984388    2.076364    2.231213
     37          6           0        3.076309   -1.741013   -2.287693
     38          1           0        3.167974   -2.761225   -1.967775
     39          1           0        2.042763   -1.510029   -2.446396
     40          1           0        3.617509   -1.603670   -3.203568
     41          6           0        7.072347    0.729413   -0.358697
     42          1           0        7.222247    1.702491    0.066254
     43          1           0        7.637063    0.007250    0.197722
     44          1           0        7.404068    0.731666   -1.378182
     45          6           0       -0.476420    3.574899    0.644757
     46          1           0        0.422370    4.149700    0.759649
     47          1           0       -1.032976    3.966929   -0.170562
     48          1           0       -1.053964    3.630275    1.548409
     49          7           0        0.505431   -0.295117    1.012028
     50          6           0        0.517643   -1.349363    2.038312
     51          1           0       -0.085576   -1.045263    2.871054
     52          1           0        0.124227   -2.257636    1.625729
     53          1           0        1.524885   -1.514590    2.368755
     54          6           0        1.351204   -0.713293   -0.113220
     55          8           0        0.852140   -1.402992   -1.028881
     56          7           0       -0.121741    2.184631    0.358235
     57          1           0        0.432469    1.850703    1.121020
 ---------------------------------------------------------------------
 Rotational constants (GHZ):      0.3002116      0.1023459      0.0883127
 Standard basis: 6-31G(d,p) (6D, 7F)
 There are   575 symmetry adapted cartesian basis functions of A   symmetry.
 There are   575 symmetry adapted basis functions of A   symmetry.
   575 basis functions,  1008 primitive gaussians,   575 cartesian basis functions
   103 alpha electrons      103 beta electrons
       nuclear repulsion energy      2728.0340581531 Hartrees.
 NAtoms=   57 NActive=   57 NUniq=   57 SFac= 1.00D+00 NAtFMM=   60 NAOKFM=F Big=F
 Integral buffers will be    131072 words long.
 Raffenetti 2 integral format.
 Two-electron integral symmetry is turned on.
 Nuclear repulsion after empirical dispersion term =     2727.9822622551 Hartrees.
 One-electron integrals computed using PRISM.
 NBasis=   575 RedAO= T EigKep=  3.25D-04  NBF=   575
 NBsUse=   575 1.00D-06 EigRej= -1.00D+00 NBFU=   575
 Initial guess from the checkpoint file:  "c2im-degRO-opt-wb97xd.chk"
 B after Tr=     0.000000   -0.000000    0.000000
         Rot=    0.999963   -0.000673   -0.002784    0.008113 Ang=  -0.99 deg.
 ExpMin= 1.61D-01 ExpMax= 5.48D+03 ExpMxC= 8.25D+02 IAcc=1 IRadAn=         1 AccDes= 0.00D+00
 Harris functional with IExCor= 4639 and IRadAn=       1 diagonalized for initial guess.
 HarFok:  IExCor= 4639 AccDes= 0.00D+00 IRadAn=         1 IDoV= 1 UseB2=F ITyADJ=14
 ICtDFT=  3500011 ScaDFX=  1.000000  1.000000  1.000000  1.000000
 FoFCou: FMM=F IPFlag=           0 FMFlag=      100000 FMFlg1=           0
         NFxFlg=           0 DoJE=T BraDBF=F KetDBF=T FulRan=T
         wScrn=  0.000000 ICntrl=     500 IOpCl=  0 I1Cent=   200000004 NGrid=           0
         NMat0=    1 NMatS0=      1 NMatT0=    0 NMatD0=    1 NMtDS0=    0 NMtDT0=    0
 Petite list used in FoFCou.
 Requested convergence on RMS density matrix=1.00D-08 within 128 cycles.
 Requested convergence on MAX density matrix=1.00D-06.
 Requested convergence on             energy=1.00D-06.
 No special actions if energy rises.
 Integral accuracy reduced to 1.0D-05 until final iterations.
 Initial convergence to 1.0D-05 achieved.  Increase integral accuracy.
 SCF Done:  E(RwB97XD) =  -1191.90482766     A.U. after   15 cycles
            NFock= 15  Conv=0.51D-08     -V/T= 2.0093
 Calling FoFJK, ICntrl=      2127 FMM=F ISym2X=0 I1Cent= 0 IOpClX= 0 NMat=1 NMatS=1 NMatT=0.
 ***** Axes restored to original set *****
 -------------------------------------------------------------------
 Center     Atomic                   Forces (Hartrees/Bohr)
 Number     Number              X              Y              Z
 -------------------------------------------------------------------
      1        6          -0.009924482   -0.006843831    0.016645397
      2        6           0.007652561   -0.000157497   -0.015741064
      3        6           0.001369679    0.016445011   -0.023370155
      4        6          -0.018433768   -0.003975334    0.013335403
      5        6           0.024625332    0.009573367    0.025850587
      6        6          -0.015139923    0.004863933   -0.005441072
      7        1           0.011889702   -0.000392040   -0.009480069
      8        6           0.011793715    0.003796046   -0.015156384
      9        1           0.008598038    0.010320554    0.017731205
     10        6          -0.001952897    0.003502946   -0.012507622
     11        1           0.009292962   -0.001795216    0.000866875
     12        1          -0.007570025   -0.000235450    0.005002598
     13        1           0.002907739   -0.003797762    0.009402406
     14        6          -0.002482608    0.008111194   -0.035042054
     15        6          -0.006592455   -0.020482219    0.007024760
     16        6          -0.032762634   -0.010670956   -0.009125950
     17        6           0.015998916   -0.013181811   -0.004060532
     18        1           0.000613759    0.004173852    0.000025755
     19        6           0.002600610    0.017573721   -0.008900992
     20        1           0.006834450   -0.003688839   -0.003636580
     21        6           0.007383991    0.011508161   -0.006471844
     22        1          -0.007812406    0.004777841    0.002670122
     23        1           0.002617244   -0.009111708    0.002599373
     24        1          -0.006474758   -0.004536810    0.005144111
     25        6          -0.001299412   -0.025709380    0.005828063
     26        6          -0.011030172    0.007745159    0.017050902
     27        6           0.007603292   -0.013988574   -0.003875273
     28        6           0.008911888   -0.024160019   -0.003800449
     29        6          -0.012186066    0.002981438    0.020635744
     30        6           0.002263893    0.010787780   -0.009545895
     31        1          -0.003728227    0.009262861    0.002775185
     32        1           0.006001549   -0.002670267   -0.008823567
     33        6           0.000437236    0.032071517   -0.003662473
     34        1          -0.004476109   -0.001073555   -0.009877502
     35        1          -0.007164485   -0.010354448   -0.006263231
     36        1           0.009192917    0.001362040   -0.011439154
     37        6           0.021119487    0.005761397   -0.021244359
     38        1          -0.014622510   -0.003345938    0.000573122
     39        1          -0.001419709    0.002724913    0.007156899
     40        1          -0.001390439    0.016005849    0.000051831
     41        6          -0.002708043   -0.024736319    0.025621894
     42        1           0.011074099   -0.000550963   -0.008748401
     43        1          -0.010628641    0.001384507   -0.010802198
     44        1           0.000300490    0.013745451    0.004001817
     45        6          -0.024352057    0.003915081    0.000256311
     46        1           0.004771461    0.007718149   -0.010058278
     47        1           0.013033553    0.006110051    0.012299010
     48        1           0.008722272   -0.017231281   -0.002919007
     49        7          -0.014998317    0.002332326    0.037459198
     50        6           0.009620872    0.011746095   -0.001967232
     51        1           0.004784672   -0.012256509   -0.002612785
     52        1          -0.014516098   -0.003011550    0.004631151
     53        1          -0.003835660    0.005978015   -0.012789718
     54        6          -0.015556249    0.023124501    0.027714788
     55        8           0.032973555   -0.021514593   -0.048121647
     56        7           0.001404667   -0.017812396    0.051003008
     57        1          -0.003336447   -0.002118494    0.002127970
 -------------------------------------------------------------------
 Cartesian Forces:  Max     0.051003008 RMS     0.013312321

 GradGradGradGradGradGradGradGradGradGradGradGradGradGradGradGradGradGrad
 Berny optimization.
 Using GEDIIS/GDIIS optimizer.
 FormGI is forming the generalized inverse of G from B-inverse, IUseBI=4.
 Internal  Forces:  Max     0.130581446 RMS     0.018012816
 Search for a local minimum.
 Step number   2 out of a maximum of  298
 All quantities printed in internal units (Hartrees-Bohrs-Radians)
 Mixed Optimization -- RFO/linear search
 Update second derivatives using D2CorX and points    1    2
 DE= -1.01D-01 DEPred=-2.68D-01 R= 3.78D-01
 Trust test= 3.78D-01 RLast= 3.19D-01 DXMaxT set to 3.00D-01
 ITU=  0  0
 Use linear search instead of GDIIS.
     Eigenvalues ---    0.00230   0.00230   0.00230   0.00242   0.00255
     Eigenvalues ---    0.00258   0.00486   0.00711   0.00745   0.00762
     Eigenvalues ---    0.00766   0.00776   0.01109   0.01212   0.01279
     Eigenvalues ---    0.01329   0.01369   0.01476   0.01492   0.01515
     Eigenvalues ---    0.02047   0.02048   0.02050   0.02051   0.02052
     Eigenvalues ---    0.02056   0.02058   0.02061   0.02061   0.02065
     Eigenvalues ---    0.02067   0.02068   0.02069   0.02070   0.02070
     Eigenvalues ---    0.02072   0.02072   0.02073   0.02074   0.02076
     Eigenvalues ---    0.02077   0.02717   0.02847   0.03699   0.07212
     Eigenvalues ---    0.07225   0.07227   0.07229   0.07262   0.07265
     Eigenvalues ---    0.07469   0.07520   0.07535   0.07666   0.12344
     Eigenvalues ---    0.15977   0.16000   0.16000   0.16000   0.16000
     Eigenvalues ---    0.16000   0.16000   0.16000   0.16000   0.16000
     Eigenvalues ---    0.16000   0.16000   0.16000   0.16000   0.16000
     Eigenvalues ---    0.16000   0.16000   0.16000   0.16000   0.16000
     Eigenvalues ---    0.16000   0.16000   0.16000   0.16000   0.16000
     Eigenvalues ---    0.16000   0.16073   0.17088   0.18582   0.21989
     Eigenvalues ---    0.21999   0.22000   0.22002   0.22724   0.23469
     Eigenvalues ---    0.23478   0.23485   0.23555   0.24170   0.24999
     Eigenvalues ---    0.24999   0.24999   0.25000   0.25000   0.25000
     Eigenvalues ---    0.25000   0.25000   0.25000   0.25000   0.25000
     Eigenvalues ---    0.28168   0.28195   0.28211   0.28344   0.28635
     Eigenvalues ---    0.28659   0.35241   0.35343   0.35553   0.35734
     Eigenvalues ---    0.35756   0.36922   0.37064   0.37072   0.37101
     Eigenvalues ---    0.37115   0.37124   0.37136   0.37148   0.37169
     Eigenvalues ---    0.37179   0.37185   0.37187   0.37192   0.37208
     Eigenvalues ---    0.37225   0.37242   0.37251   0.37254   0.37262
     Eigenvalues ---    0.37267   0.37269   0.37269   0.37275   0.37289
     Eigenvalues ---    0.37304   0.37347   0.37357   0.41043   0.41106
     Eigenvalues ---    0.41155   0.41405   0.41412   0.41512   0.45076
     Eigenvalues ---    0.45118   0.45168   0.45215   0.45226   0.45263
     Eigenvalues ---    0.45320   0.45336   0.45373   0.45405   0.45424
     Eigenvalues ---    0.45469   0.47869   0.53964   0.79302   3.02997
 RFO step:  Lambda=-4.43450282D-01 EMin= 2.29729952D-03
 Quartic linear search produced a step of  0.80939.
 Maximum step size (   0.300) exceeded in Quadratic search.
    -- Step size scaled by   0.455
 Iteration  1 RMS(Cart)=  0.26518939 RMS(Int)=  0.01194705
 Iteration  2 RMS(Cart)=  0.06256302 RMS(Int)=  0.00072201
 Iteration  3 RMS(Cart)=  0.00155342 RMS(Int)=  0.00038393
 Iteration  4 RMS(Cart)=  0.00000200 RMS(Int)=  0.00038393
 Iteration  5 RMS(Cart)=  0.00000000 RMS(Int)=  0.00038393
 Variable       Old X    -DE/DX   Delta X   Delta X   Delta X     New X
                                 (Linear)    (Quad)   (Total)
    R1        2.57506   0.04566   0.01362   0.03350   0.04712   2.62218
    R2        2.91192  -0.00752  -0.00159  -0.00804  -0.00963   2.90229
    R3        2.78604   0.01164   0.00031   0.01112   0.01142   2.79746
    R4        2.97005  -0.00127   0.04582   0.00412   0.04994   3.02000
    R5        2.80981  -0.04503   0.02543  -0.04183  -0.01640   2.79341
    R6        2.66377  -0.00292   0.01274  -0.00284   0.01008   2.67385
    R7        2.65918   0.00310   0.00819   0.00254   0.01092   2.67010
    R8        2.64895  -0.01006  -0.00003  -0.00854  -0.00857   2.64038
    R9        1.99908   0.01503  -0.01846   0.01363  -0.00482   1.99426
   R10        2.64385  -0.00850  -0.00335  -0.00698  -0.01032   2.63353
   R11        2.01712  -0.00898  -0.00462  -0.00846  -0.01308   2.00404
   R12        2.63417  -0.01217  -0.01088  -0.01004  -0.02111   2.61306
   R13        2.02611   0.00941   0.00285   0.00882   0.01167   2.03779
   R14        2.63419  -0.00840  -0.01117  -0.00682  -0.01818   2.61601
   R15        2.02699   0.00889   0.00261   0.00834   0.01095   2.03794
   R16        2.02421   0.01053   0.00323   0.00984   0.01307   2.03728
   R17        2.64838  -0.00344  -0.00143  -0.00268  -0.00410   2.64428
   R18        2.65216   0.00218   0.00131   0.00191   0.00323   2.65539
   R19        2.65105  -0.00530  -0.00109  -0.00441  -0.00550   2.64555
   R20        2.02297   0.00388   0.00117   0.00363   0.00479   2.02777
   R21        2.64418  -0.01277  -0.00372  -0.01064  -0.01437   2.62982
   R22        2.02608   0.00850   0.00228   0.00797   0.01025   2.03633
   R23        2.64580  -0.01139  -0.00334  -0.00960  -0.01295   2.63286
   R24        2.02615   0.00953   0.00279   0.00893   0.01171   2.03786
   R25        2.64403  -0.00618  -0.00167  -0.00528  -0.00697   2.63707
   R26        2.02522   0.00975   0.00283   0.00913   0.01196   2.03718
   R27        2.02700   0.00943   0.00277   0.00884   0.01161   2.03861
   R28        2.66244   0.03237   0.01022   0.02811   0.03840   2.70084
   R29        2.66798   0.03631   0.01389   0.03137   0.04534   2.71332
   R30        2.92231   0.00736   0.00406   0.00819   0.01226   2.93456
   R31        2.64715  -0.01009  -0.00325  -0.00846  -0.01171   2.63544
   R32        2.90401  -0.00835  -0.00256  -0.00898  -0.01154   2.89247
   R33        2.64563  -0.00785  -0.00200  -0.00646  -0.00846   2.63718
   R34        2.90302  -0.01487  -0.00368  -0.01589  -0.01957   2.88346
   R35        2.64440  -0.01915  -0.00614  -0.01726  -0.02347   2.62093
   R36        2.02513   0.01031   0.00300   0.00964   0.01264   2.03778
   R37        2.64312  -0.01772  -0.00560  -0.01596  -0.02162   2.62150
   R38        2.02400   0.01097   0.00318   0.01025   0.01342   2.03742
   R39        2.91152  -0.01444  -0.00439  -0.01564  -0.02004   2.89148
   R40        2.02244  -0.00910  -0.00164  -0.00852  -0.01016   2.01229
   R41        2.02918   0.01361   0.00384   0.01277   0.01661   2.04580
   R42        2.02911   0.01414   0.00444   0.01327   0.01771   2.04681
   R43        2.02790   0.01474   0.00432   0.01381   0.01813   2.04603
   R44        2.02365   0.00340   0.00079   0.00318   0.00398   2.02762
   R45        2.02702   0.01527   0.00453   0.01429   0.01882   2.04584
   R46        2.02645   0.01386   0.00406   0.01297   0.01702   2.04347
   R47        2.02653   0.01506   0.00441   0.01409   0.01849   2.04502
   R48        2.02597   0.01410   0.00414   0.01319   0.01733   2.04330
   R49        2.02776   0.01349   0.00467   0.01264   0.01732   2.04507
   R50        2.00719   0.01795  -0.01166   0.01648   0.00483   2.01202
   R51        2.02933   0.01783   0.00503   0.01671   0.02173   2.05106
   R52        2.76491   0.00196  -0.01019   0.00151  -0.00867   2.75623
   R53        2.78043   0.00684   0.00202   0.00655   0.00858   2.78901
   R54        2.77499  -0.01061  -0.00462  -0.01025  -0.01487   2.76013
   R55        2.02634   0.01337   0.00395   0.01251   0.01646   2.04280
   R56        2.02647   0.01413   0.00418   0.01322   0.01740   2.04387
   R57        2.02741   0.01462   0.00421   0.01369   0.01790   2.04532
   R58        2.36267  -0.06129  -0.01344  -0.03390  -0.04734   2.31534
   R59        1.89020  -0.00002   0.00197  -0.00017   0.00181   1.89200
    A1        2.13308   0.07994   0.04419   0.09471   0.13862   2.27170
    A2        2.05901  -0.02788  -0.02427  -0.03453  -0.05892   2.00009
    A3        2.09104  -0.05221  -0.01997  -0.06046  -0.08054   2.01049
    A4        2.07787   0.13058  -0.01046   0.14124   0.13070   2.20857
    A5        1.97458  -0.03172  -0.09634  -0.05049  -0.14687   1.82771
    A6        2.23070  -0.09887   0.10677  -0.09081   0.01589   2.24659
    A7        2.18185  -0.05348   0.06981  -0.04739   0.02214   2.20399
    A8        2.04937   0.07282  -0.03487   0.07378   0.03864   2.08801
    A9        2.05196  -0.01936  -0.03495  -0.02641  -0.06100   1.99096
   A10        2.11110   0.01356   0.01424   0.01846   0.03284   2.14395
   A11        2.10764  -0.00517   0.01147  -0.00151   0.00980   2.11745
   A12        2.06440  -0.00842  -0.02573  -0.01702  -0.04289   2.02151
   A13        2.11948   0.00594   0.02031   0.01109   0.03155   2.15103
   A14        2.08621   0.00788  -0.00548   0.00953   0.00388   2.09010
   A15        2.07748  -0.01384  -0.01483  -0.02067  -0.03565   2.04183
   A16        2.10168   0.00057   0.00618   0.00101   0.00700   2.10868
   A17        2.09130  -0.00162  -0.00322  -0.00222  -0.00534   2.08596
   A18        2.09021   0.00104  -0.00297   0.00121  -0.00166   2.08855
   A19        2.09659   0.00536   0.00267   0.00585   0.00835   2.10494
   A20        2.09285  -0.00450  -0.00175  -0.00534  -0.00701   2.08583
   A21        2.09374  -0.00087  -0.00092  -0.00052  -0.00135   2.09239
   A22        2.08549  -0.00616  -0.00845  -0.01014  -0.01898   2.06651
   A23        2.09982   0.00257   0.00424   0.00443   0.00886   2.10867
   A24        2.09788   0.00359   0.00421   0.00571   0.01011   2.10799
   A25        2.11445   0.02167   0.00572   0.02450   0.03009   2.14455
   A26        2.08014  -0.01106  -0.00215  -0.01262  -0.01487   2.06527
   A27        2.08855  -0.01069  -0.00360  -0.01205  -0.01570   2.07285
   A28        2.09351   0.00319   0.00123   0.00406   0.00531   2.09882
   A29        2.09506  -0.00215  -0.00091  -0.00282  -0.00374   2.09132
   A30        2.09461  -0.00105  -0.00033  -0.00125  -0.00159   2.09302
   A31        2.10014   0.00622   0.00215   0.00759   0.00975   2.10989
   A32        2.09220  -0.00384  -0.00113  -0.00472  -0.00586   2.08635
   A33        2.09084  -0.00239  -0.00102  -0.00286  -0.00389   2.08695
   A34        2.09727   0.00302   0.00090   0.00340   0.00429   2.10157
   A35        2.09277  -0.00188  -0.00053  -0.00219  -0.00272   2.09005
   A36        2.09315  -0.00114  -0.00037  -0.00121  -0.00158   2.09157
   A37        2.09318   0.00089   0.00018   0.00068   0.00084   2.09402
   A38        2.09765  -0.00139  -0.00046  -0.00164  -0.00209   2.09556
   A39        2.09236   0.00050   0.00028   0.00096   0.00124   2.09360
   A40        2.09363  -0.00264  -0.00087  -0.00370  -0.00460   2.08903
   A41        2.09752   0.00122   0.00040   0.00172   0.00213   2.09965
   A42        2.09204   0.00142   0.00046   0.00199   0.00246   2.09450
   A43        2.07860  -0.02562  -0.00899  -0.02639  -0.03524   2.04336
   A44        2.08650  -0.01613  -0.00824  -0.02058  -0.02890   2.05760
   A45        2.11808   0.04174   0.01722   0.04695   0.06409   2.18217
   A46        2.09970   0.00249   0.00177   0.00428   0.00611   2.10580
   A47        2.10935   0.04038   0.01291   0.04569   0.05857   2.16791
   A48        2.07413  -0.04287  -0.01467  -0.04996  -0.06467   2.00946
   A49        2.09563  -0.00077  -0.00085   0.00057  -0.00021   2.09543
   A50        2.12161   0.05351   0.02155   0.06133   0.08283   2.20443
   A51        2.06595  -0.05274  -0.02070  -0.06191  -0.08265   1.98330
   A52        2.10026   0.01392   0.00437   0.01462   0.01891   2.11918
   A53        2.09089  -0.00804  -0.00249  -0.00876  -0.01121   2.07967
   A54        2.09204  -0.00588  -0.00188  -0.00586  -0.00770   2.08434
   A55        2.10406   0.01506   0.00553   0.01647   0.02193   2.12600
   A56        2.08810  -0.00816  -0.00295  -0.00908  -0.01200   2.07610
   A57        2.09102  -0.00690  -0.00258  -0.00739  -0.00994   2.08108
   A58        2.08802  -0.00506  -0.00183  -0.00951  -0.01148   2.07654
   A59        2.10058   0.00208   0.00074   0.00424   0.00505   2.10563
   A60        2.09458   0.00298   0.00108   0.00528   0.00643   2.10101
   A61        1.91364   0.00662   0.00291   0.00953   0.01242   1.92606
   A62        1.91300   0.00286   0.00124   0.00365   0.00487   1.91787
   A63        1.90737  -0.00177  -0.00137  -0.00262  -0.00399   1.90338
   A64        1.90830  -0.00543  -0.00171  -0.00741  -0.00915   1.89914
   A65        1.91180   0.00069   0.00017   0.00160   0.00176   1.91355
   A66        1.90969  -0.00299  -0.00124  -0.00475  -0.00599   1.90370
   A67        1.91054   0.00164   0.00051   0.00208   0.00256   1.91310
   A68        1.91545   0.01021   0.00339   0.01424   0.01760   1.93305
   A69        1.90838  -0.00369  -0.00126  -0.00525  -0.00651   1.90187
   A70        1.90889  -0.00397  -0.00121  -0.00492  -0.00619   1.90270
   A71        1.91047  -0.00216  -0.00078  -0.00367  -0.00446   1.90601
   A72        1.91007  -0.00205  -0.00065  -0.00251  -0.00315   1.90692
   A73        1.91169   0.00289   0.00094   0.00397   0.00489   1.91658
   A74        1.91120   0.00174   0.00054   0.00228   0.00281   1.91402
   A75        1.91388   0.00265   0.00085   0.00363   0.00447   1.91835
   A76        1.90906  -0.00264  -0.00086  -0.00366  -0.00452   1.90454
   A77        1.90887  -0.00212  -0.00066  -0.00272  -0.00339   1.90549
   A78        1.90909  -0.00255  -0.00082  -0.00354  -0.00436   1.90472
   A79        1.90009  -0.00319  -0.00778  -0.00906  -0.01713   1.88296
   A80        1.91002  -0.00298  -0.00093  -0.00385  -0.00467   1.90535
   A81        1.90384  -0.00561  -0.00661  -0.01031  -0.01699   1.88685
   A82        1.92313  -0.00456   0.00988  -0.00031   0.00928   1.93241
   A83        1.90436   0.00388  -0.00512   0.00320  -0.00221   1.90214
   A84        1.92214   0.01226   0.01036   0.01990   0.03016   1.95230
   A85        1.91330  -0.00151   0.00023  -0.00009  -0.00001   1.91329
   A86        1.92756   0.00514   0.00343   0.00911   0.01246   1.94002
   A87        1.90251   0.00611   0.00127   0.00939   0.01057   1.91309
   A88        1.91115  -0.00315  -0.00113  -0.00444  -0.00558   1.90557
   A89        1.91290   0.01027   0.00321   0.01417   0.01738   1.93028
   A90        1.91026  -0.00144  -0.00026  -0.00202  -0.00230   1.90796
   A91        1.90987  -0.00231  -0.00068  -0.00285  -0.00353   1.90634
   A92        1.90988  -0.00022  -0.00010  -0.00083  -0.00095   1.90893
   A93        1.90974  -0.00317  -0.00105  -0.00404  -0.00510   1.90464
   A94        2.10771   0.02779   0.01018   0.03209   0.04227   2.14998
   A95        2.09444  -0.00346  -0.00076  -0.00392  -0.00468   2.08976
   A96        2.08103  -0.02433  -0.00942  -0.02817  -0.03759   2.04344
   A97        2.06329   0.01855   0.12591   0.04439   0.17066   2.23395
   A98        1.85531  -0.01090  -0.04447  -0.02235  -0.06718   1.78813
   A99        1.87779   0.00078  -0.02704  -0.00030  -0.02549   1.85230
    D1       -0.07112  -0.03707  -0.02463  -0.07547  -0.10046  -0.17158
    D2        3.07890  -0.03612  -0.01459  -0.06784  -0.08374   2.99516
    D3        3.08227  -0.02290  -0.01768  -0.04743  -0.06380   3.01847
    D4       -0.05089  -0.02196  -0.00764  -0.03980  -0.04708  -0.09797
    D5        2.20256  -0.00382  -0.00337  -0.00965  -0.01227   2.19029
    D6       -0.94932  -0.01303  -0.00907  -0.02862  -0.03716  -0.98649
    D7       -0.95104  -0.01806  -0.01045  -0.03798  -0.04896  -1.00000
    D8        2.18026  -0.02727  -0.01616  -0.05695  -0.07385   2.10641
    D9        2.57573   0.00094  -0.00117   0.00175   0.00232   2.57804
   D10       -1.61090   0.01077   0.00269   0.01904   0.02348  -1.58742
   D11       -0.55436   0.01383   0.00549   0.02799   0.03174  -0.52263
   D12        1.54220   0.02366   0.00935   0.04529   0.05290   1.59510
   D13        2.81289  -0.02670  -0.02634  -0.06430  -0.08943   2.72347
   D14       -0.33026  -0.03916  -0.02718  -0.08552  -0.11211  -0.44237
   D15       -0.33851  -0.02718  -0.03751  -0.07270  -0.11080  -0.44931
   D16        2.80152  -0.03964  -0.03835  -0.09392  -0.13349   2.66803
   D17       -2.61845  -0.00559  -0.01604  -0.01727  -0.03120  -2.64966
   D18       -0.50753  -0.00100  -0.00160  -0.00614  -0.00859  -0.51612
   D19        0.53247  -0.00593  -0.00526  -0.01021  -0.01463   0.51784
   D20        2.64339  -0.00135   0.00918   0.00091   0.00799   2.65138
   D21       -3.13011  -0.00466  -0.00039  -0.00805  -0.00821  -3.13832
   D22        0.00197  -0.00772  -0.00740  -0.01755  -0.02502  -0.02305
   D23        0.01304   0.00774   0.00045   0.01313   0.01331   0.02635
   D24       -3.13806   0.00468  -0.00656   0.00363  -0.00350  -3.14156
   D25        3.13387   0.00465   0.00116   0.00845   0.00941  -3.13991
   D26       -0.01232  -0.00205  -0.00366  -0.00558  -0.00959  -0.02191
   D27       -0.00917  -0.00691   0.00042  -0.01119  -0.01056  -0.01973
   D28        3.12784  -0.01360  -0.00441  -0.02522  -0.02956   3.09828
   D29       -0.00790  -0.00344  -0.00108  -0.00629  -0.00743  -0.01533
   D30        3.13349  -0.00259  -0.00203  -0.00550  -0.00753   3.12596
   D31       -3.14022  -0.00046   0.00574   0.00291   0.00827  -3.13195
   D32        0.00117   0.00039   0.00479   0.00369   0.00817   0.00934
   D33        0.00003   0.00175  -0.00075   0.00234   0.00175   0.00178
   D34        3.13921  -0.00026  -0.00139  -0.00133  -0.00258   3.13663
   D35       -3.13699   0.00836   0.00406   0.01623   0.02016  -3.11683
   D36        0.00219   0.00635   0.00342   0.01256   0.01583   0.01801
   D37       -0.00160  -0.00215   0.00044  -0.00321  -0.00290  -0.00450
   D38        3.13969   0.00128   0.00039   0.00235   0.00271  -3.14079
   D39        3.14020  -0.00300   0.00139  -0.00399  -0.00280   3.13740
   D40       -0.00170   0.00043   0.00134   0.00157   0.00281   0.00111
   D41        0.00548   0.00296   0.00043   0.00511   0.00555   0.01103
   D42       -3.13581  -0.00047   0.00048  -0.00045  -0.00006  -3.13586
   D43       -3.13369   0.00497   0.00107   0.00879   0.00990  -3.12379
   D44        0.00821   0.00154   0.00112   0.00323   0.00430   0.01250
   D45        3.13737  -0.00409  -0.00275  -0.00856  -0.01158   3.12579
   D46       -0.00641  -0.00598  -0.00365  -0.01226  -0.01612  -0.02254
   D47        0.00612   0.00516   0.00298   0.01049   0.01341   0.01953
   D48       -3.13766   0.00327   0.00208   0.00680   0.00886  -3.12880
   D49       -3.12582   0.00384   0.00292   0.00836   0.01088  -3.11493
   D50        0.01420   0.00463   0.00289   0.00965   0.01221   0.02641
   D51        0.00564  -0.00504  -0.00268  -0.01010  -0.01269  -0.00705
   D52       -3.13753  -0.00425  -0.00272  -0.00881  -0.01136   3.13429
   D53       -0.00987  -0.00207  -0.00135  -0.00430  -0.00575  -0.01562
   D54        3.13357  -0.00167  -0.00095  -0.00338  -0.00436   3.12921
   D55        3.13392  -0.00018  -0.00045  -0.00060  -0.00120   3.13272
   D56       -0.00583   0.00022  -0.00005   0.00032   0.00019  -0.00564
   D57       -0.01368   0.00175   0.00073   0.00341   0.00412  -0.00957
   D58        3.12594   0.00174   0.00074   0.00337   0.00413   3.13007
   D59        3.12949   0.00096   0.00076   0.00213   0.00279   3.13228
   D60       -0.01408   0.00095   0.00078   0.00208   0.00280  -0.01127
   D61        0.00183  -0.00122  -0.00061  -0.00242  -0.00302  -0.00118
   D62       -3.14012   0.00027   0.00029   0.00064   0.00096  -3.13917
   D63        3.14158  -0.00163  -0.00100  -0.00334  -0.00441   3.13717
   D64       -0.00038  -0.00013  -0.00011  -0.00028  -0.00043  -0.00081
   D65        0.00991   0.00135   0.00090   0.00282   0.00376   0.01368
   D66       -3.13131  -0.00014   0.00001  -0.00023  -0.00020  -3.13151
   D67       -3.12971   0.00137   0.00089   0.00287   0.00376  -3.12595
   D68        0.01225  -0.00012   0.00000  -0.00018  -0.00021   0.01204
   D69        0.00745  -0.00176   0.00014  -0.00282  -0.00257   0.00488
   D70       -3.13823  -0.00101   0.00009  -0.00153  -0.00127  -3.13950
   D71       -3.13170   0.00221   0.00134   0.00456   0.00569  -3.12601
   D72        0.00580   0.00296   0.00130   0.00585   0.00699   0.01279
   D73       -0.00750   0.00280   0.00009   0.00461   0.00463  -0.00287
   D74        3.13391   0.00715   0.00076   0.01227   0.01336  -3.13592
   D75        3.13160  -0.00134  -0.00116  -0.00301  -0.00443   3.12718
   D76       -0.01017   0.00301  -0.00048   0.00465   0.00431  -0.00587
   D77        3.05830   0.01075   0.00088   0.01909   0.01986   3.07816
   D78       -0.08006   0.01077   0.00136   0.01944   0.02069  -0.05937
   D79       -0.08079   0.01492   0.00213   0.02675   0.02899  -0.05180
   D80        3.06404   0.01494   0.00261   0.02710   0.02982   3.09386
   D81        0.00246  -0.00030  -0.00028  -0.00059  -0.00095   0.00151
   D82       -3.14061   0.00066  -0.00002   0.00109   0.00104  -3.13957
   D83       -3.13513  -0.00123  -0.00030  -0.00208  -0.00241  -3.13754
   D84        0.00499  -0.00027  -0.00004  -0.00039  -0.00042   0.00457
   D85       -1.56461   0.00036   0.00039   0.00155   0.00192  -1.56269
   D86        0.53055   0.00278   0.00130   0.00556   0.00690   0.53745
   D87        2.62582   0.00425   0.00180   0.00797   0.00977   2.63559
   D88        1.57295   0.00120   0.00038   0.00294   0.00330   1.57625
   D89       -2.61507   0.00362   0.00130   0.00696   0.00828  -2.60679
   D90       -0.51980   0.00509   0.00180   0.00936   0.01115  -0.50865
   D91       -0.00235  -0.00178  -0.00015  -0.00301  -0.00328  -0.00564
   D92        3.13950   0.00010   0.00008   0.00021   0.00017   3.13966
   D93        3.13942  -0.00600  -0.00083  -0.01044  -0.01098   3.12844
   D94       -0.00192  -0.00412  -0.00060  -0.00722  -0.00753  -0.00945
   D95       -0.52703  -0.00080  -0.00067  -0.00212  -0.00281  -0.52984
   D96        1.56780  -0.00161  -0.00021  -0.00308  -0.00329   1.56451
   D97       -2.62269  -0.00460  -0.00181  -0.00828  -0.01012  -2.63281
   D98        2.61438   0.00348   0.00001   0.00542   0.00544   2.61982
   D99       -1.57397   0.00267   0.00047   0.00446   0.00496  -1.56901
   D100       0.51872  -0.00032  -0.00113  -0.00074  -0.00186   0.51686
   D101      -0.01234   0.00124   0.00017   0.00218   0.00237  -0.00997
   D102       3.12808   0.00033   0.00004   0.00053   0.00063   3.12871
   D103       3.13073   0.00028  -0.00009   0.00049   0.00038   3.13110
   D104      -0.01204  -0.00063  -0.00022  -0.00116  -0.00136  -0.01340
   D105       0.01230  -0.00019   0.00005  -0.00037  -0.00023   0.01208
   D106      -3.12812   0.00071   0.00018   0.00127   0.00151  -3.12661
   D107      -3.12955  -0.00207  -0.00019  -0.00360  -0.00369  -3.13323
   D108       0.01321  -0.00117  -0.00006  -0.00195  -0.00195   0.01126
   D109       2.61938   0.00088   0.00022   0.00153   0.00174   2.62112
   D110      -1.57034   0.00048   0.00007   0.00087   0.00094  -1.56940
   D111       0.52450   0.00006  -0.00008   0.00018   0.00008   0.52459
   D112      -0.52339  -0.00004   0.00009  -0.00014  -0.00004  -0.52342
   D113       1.57008  -0.00044  -0.00006  -0.00079  -0.00084   1.56924
   D114      -2.61827  -0.00086  -0.00021  -0.00149  -0.00169  -2.61996
   D115       3.12685  -0.00060  -0.00184  -0.00452  -0.00575   3.12110
   D116       1.02750   0.00058  -0.00739  -0.00491  -0.01324   1.01427
   D117      -1.08260  -0.00547  -0.01834  -0.01965  -0.03720  -1.11980
   D118       3.10124  -0.00429  -0.02388  -0.02004  -0.04469   3.05655
   D119       1.03037  -0.00096  -0.00298  -0.00555  -0.00759   1.02277
   D120      -1.06898   0.00022  -0.00852  -0.00594  -0.01508  -1.08406
   D121      -1.04529   0.00320   0.00207   0.00624   0.00832  -1.03697
   D122       1.04988   0.00475   0.00252   0.00872   0.01123   1.06111
   D123      -3.13885   0.00627   0.00305   0.01121   0.01425  -3.12459
   D124       3.12613  -0.00598  -0.00306  -0.01073  -0.01378   3.11235
   D125      -1.06189  -0.00443  -0.00261  -0.00825  -0.01087  -1.07276
   D126       1.03257  -0.00291  -0.00209  -0.00576  -0.00784   1.02473
   D127       2.56388   0.01602   0.00287   0.02867   0.03147   2.59535
   D128      -0.58093   0.01604   0.00242   0.02836   0.03072  -0.55021
   D129      -1.61628   0.02122   0.00607   0.04016   0.04628  -1.57000
   D130       1.52210   0.02124   0.00561   0.03985   0.04553   1.56763
         Item               Value     Threshold  Converged?
 Maximum Force            0.130581     0.000450     NO 
 RMS     Force            0.018013     0.000300     NO 
 Maximum Displacement     1.127351     0.001800     NO 
 RMS     Displacement     0.319617     0.001200     NO 
 Predicted change in Energy=-3.677712D-02
 GradGradGradGradGradGradGradGradGradGradGradGradGradGradGradGradGradGrad

 Stoichiometry    C26H28N2O
 Framework group  C1[X(C26H28N2O)]
 Deg. of freedom   165
 Full point group                 C1      NOp   1
 Largest Abelian subgroup         C1      NOp   1
 Largest concise Abelian subgroup C1      NOp   1
                         Standard orientation:                         
 ---------------------------------------------------------------------
 Center     Atomic      Atomic             Coordinates (Angstroms)
 Number     Number       Type             X           Y           Z
 ---------------------------------------------------------------------
      1          6           0       -1.027498   -0.242765    0.543253
      2          6           0       -1.372514    1.085364    0.337173
      3          6           0       -2.745583    1.627878   -0.274650
      4          6           0       -3.305995    2.910360   -0.066718
      5          6           0       -3.502272    0.800789   -1.134760
      6          6           0       -4.517870    3.309123   -0.636443
      7          1           0       -2.834937    3.620521    0.555751
      8          6           0       -4.707459    1.197589   -1.711126
      9          1           0       -3.144692   -0.165900   -1.384341
     10          6           0       -5.228371    2.455363   -1.460056
     11          1           0       -4.902904    4.295065   -0.430278
     12          1           0       -5.233467    0.518487   -2.363164
     13          1           0       -6.163070    2.763315   -1.900237
     14          6           0       -1.883743   -1.514387    0.450624
     15          6           0       -1.537945   -2.605965   -0.353682
     16          6           0       -3.042384   -1.597213    1.241315
     17          6           0       -2.349637   -3.746249   -0.382223
     18          1           0       -0.650331   -2.565600   -0.955300
     19          6           0       -3.839901   -2.737513    1.222828
     20          1           0       -3.316676   -0.766525    1.870520
     21          6           0       -3.498715   -3.813816    0.402757
     22          1           0       -2.081553   -4.578272   -1.013723
     23          1           0       -4.720181   -2.791050    1.842814
     24          1           0       -4.121710   -4.694262    0.381079
     25          6           0        2.742228   -0.221010   -0.193698
     26          6           0        3.520125   -0.543472   -1.348500
     27          6           0        3.409965    0.473177    0.871114
     28          6           0        4.869014   -0.195965   -1.416906
     29          6           0        4.761384    0.800563    0.752786
     30          6           0        5.498398    0.467831   -0.374389
     31          1           0        5.432674   -0.449435   -2.300574
     32          1           0        5.244536    1.323506    1.562428
     33          6           0        2.787886    0.911525    2.193655
     34          1           0        1.752723    1.124609    2.063464
     35          1           0        2.892383    0.123694    2.928774
     36          1           0        3.300007    1.797342    2.548935
     37          6           0        2.974587   -1.276627   -2.576385
     38          1           0        3.091699   -2.344774   -2.443666
     39          1           0        1.934966   -1.054227   -2.721285
     40          1           0        3.531950   -0.963056   -3.449921
     41          6           0        6.983524    0.825706   -0.461300
     42          1           0        7.177913    1.724303    0.107976
     43          1           0        7.577500    0.015603   -0.058764
     44          1           0        7.262693    0.991314   -1.492696
     45          6           0       -0.141767    3.209921    1.305910
     46          1           0        0.888465    3.445929    1.538485
     47          1           0       -0.471203    3.888796    0.554764
     48          1           0       -0.742074    3.310670    2.204533
     49          7           0        0.373125   -0.456076    0.972437
     50          6           0        0.445299   -1.631168    1.862474
     51          1           0       -0.184428   -1.462768    2.724826
     52          1           0        0.111379   -2.520809    1.345917
     53          1           0        1.468173   -1.772308    2.186906
     54          6           0        1.251842   -0.656874   -0.176857
     55          8           0        0.766778   -1.201361   -1.161448
     56          7           0       -0.186691    1.853324    0.772102
     57          1           0        0.205323    1.262998    1.479387
 ---------------------------------------------------------------------
 Rotational constants (GHZ):      0.2594989      0.1030021      0.0875175
 Standard basis: 6-31G(d,p) (6D, 7F)
 There are   575 symmetry adapted cartesian basis functions of A   symmetry.
 There are   575 symmetry adapted basis functions of A   symmetry.
   575 basis functions,  1008 primitive gaussians,   575 cartesian basis functions
   103 alpha electrons      103 beta electrons
       nuclear repulsion energy      2691.3823595956 Hartrees.
 NAtoms=   57 NActive=   57 NUniq=   57 SFac= 1.00D+00 NAtFMM=   60 NAOKFM=F Big=F
 Integral buffers will be    131072 words long.
 Raffenetti 2 integral format.
 Two-electron integral symmetry is turned on.
 Nuclear repulsion after empirical dispersion term =     2691.3323824255 Hartrees.
 One-electron integrals computed using PRISM.
 NBasis=   575 RedAO= T EigKep=  3.30D-04  NBF=   575
 NBsUse=   575 1.00D-06 EigRej= -1.00D+00 NBFU=   575
 Initial guess from the checkpoint file:  "c2im-degRO-opt-wb97xd.chk"
 B after Tr=     0.000000    0.000000   -0.000000
         Rot=    0.997501   -0.070484   -0.004886    0.000374 Ang=  -8.10 deg.
 ExpMin= 1.61D-01 ExpMax= 5.48D+03 ExpMxC= 8.25D+02 IAcc=1 IRadAn=         1 AccDes= 0.00D+00
 Harris functional with IExCor= 4639 and IRadAn=       1 diagonalized for initial guess.
 HarFok:  IExCor= 4639 AccDes= 0.00D+00 IRadAn=         1 IDoV= 1 UseB2=F ITyADJ=14
 ICtDFT=  3500011 ScaDFX=  1.000000  1.000000  1.000000  1.000000
 FoFCou: FMM=F IPFlag=           0 FMFlag=      100000 FMFlg1=           0
         NFxFlg=           0 DoJE=T BraDBF=F KetDBF=T FulRan=T
         wScrn=  0.000000 ICntrl=     500 IOpCl=  0 I1Cent=   200000004 NGrid=           0
         NMat0=    1 NMatS0=      1 NMatT0=    0 NMatD0=    1 NMtDS0=    0 NMtDT0=    0
 Petite list used in FoFCou.
 Requested convergence on RMS density matrix=1.00D-08 within 128 cycles.
 Requested convergence on MAX density matrix=1.00D-06.
 Requested convergence on             energy=1.00D-06.
 No special actions if energy rises.
 Integral accuracy reduced to 1.0D-05 until final iterations.
 Initial convergence to 1.0D-05 achieved.  Increase integral accuracy.
 SCF Done:  E(RwB97XD) =  -1191.92696677     A.U. after   16 cycles
            NFock= 16  Conv=0.66D-08     -V/T= 2.0096
 Calling FoFJK, ICntrl=      2127 FMM=F ISym2X=0 I1Cent= 0 IOpClX= 0 NMat=1 NMatS=1 NMatT=0.
 ***** Axes restored to original set *****
 -------------------------------------------------------------------
 Center     Atomic                   Forces (Hartrees/Bohr)
 Number     Number              X              Y              Z
 -------------------------------------------------------------------
      1        6          -0.009327642   -0.002950498    0.022913736
      2        6          -0.001434963   -0.003602163   -0.019476180
      3        6          -0.008655624    0.008618304   -0.018164665
      4        6          -0.015691188    0.001368156    0.001616812
      5        6           0.008311200    0.001063620   -0.005685483
      6        6          -0.005692691    0.003176098   -0.006849369
      7        1           0.011983064    0.001003217   -0.020654487
      8        6          -0.000350696    0.001167565   -0.008790589
      9        1          -0.017335295    0.005350206   -0.003952021
     10        6          -0.000951366    0.000330891   -0.001366505
     11        1           0.005063935   -0.000831564   -0.001468082
     12        1          -0.004289448    0.000448180    0.002627181
     13        1           0.001924428   -0.001220169    0.004569363
     14        6           0.028296036    0.002475344    0.001231366
     15        6          -0.007563805   -0.011496553    0.009906774
     16        6          -0.006335883    0.005265315    0.001572167
     17        6           0.010267150   -0.004275353   -0.004410079
     18        1           0.000372105    0.003399844    0.000630181
     19        6          -0.001904207    0.008368921   -0.000213572
     20        1           0.005383142   -0.001658693   -0.002000532
     21        6           0.005227722    0.002154898   -0.003048837
     22        1          -0.003977717    0.003211839    0.000979534
     23        1           0.001086453   -0.005167342    0.001219148
     24        1          -0.003901664   -0.002351878    0.001971959
     25        6          -0.000389691   -0.012858216   -0.004689427
     26        6          -0.005536279   -0.003173340    0.012756622
     27        6          -0.000228492   -0.006468116    0.004705580
     28        6           0.004648736   -0.012652729   -0.002347542
     29        6          -0.006967439    0.000461152    0.012241911
     30        6           0.002187265    0.013688517   -0.011197650
     31        1          -0.001942582    0.004890082    0.002221978
     32        1           0.003237953   -0.001374447   -0.004817218
     33        6          -0.009409359    0.017667557    0.007035804
     34        1           0.004162193   -0.009563774    0.005968426
     35        1          -0.004205639   -0.005969594   -0.004377341
     36        1           0.003980479   -0.000620328   -0.004222856
     37        6           0.014600741    0.000118434   -0.013102717
     38        1          -0.007992608   -0.001960652    0.001265499
     39        1          -0.001090777    0.000679267    0.006922333
     40        1          -0.001754216    0.008182590   -0.000988888
     41        6          -0.001607774   -0.017444493    0.016486515
     42        1           0.005723078    0.000782657   -0.005544072
     43        1          -0.005497602    0.001824785   -0.006168306
     44        1           0.000101568    0.007735858    0.001590001
     45        6          -0.016445019   -0.005592918    0.017054753
     46        1          -0.000623692    0.003902131   -0.006149773
     47        1           0.017194808    0.004804496    0.011972600
     48        1           0.008059403   -0.008365535   -0.001693612
     49        7          -0.024835025   -0.006067766    0.008620919
     50        6           0.006539105    0.011360352   -0.005602787
     51        1           0.002223468   -0.006385632   -0.001474674
     52        1          -0.008975384   -0.002154370   -0.000963965
     53        1          -0.000422557    0.003141910   -0.007687975
     54        6          -0.001318731    0.014297229    0.005699564
     55        8           0.015924888   -0.002598002   -0.019131424
     56        7           0.026671948   -0.008851600    0.035229447
     57        1          -0.006515814    0.004716312   -0.002769543
 -------------------------------------------------------------------
 Cartesian Forces:  Max     0.035229447 RMS     0.008784452

 GradGradGradGradGradGradGradGradGradGradGradGradGradGradGradGradGradGrad
 Berny optimization.
 Using GEDIIS/GDIIS optimizer.
 FormGI is forming the generalized inverse of G from B-inverse, IUseBI=4.
 Internal  Forces:  Max     0.119482891 RMS     0.012904864
 Search for a local minimum.
 Step number   3 out of a maximum of  298
 All quantities printed in internal units (Hartrees-Bohrs-Radians)
 Mixed Optimization -- RFO/linear search
 Update second derivatives using D2CorX and points    2    3
 DE= -2.21D-02 DEPred=-3.68D-02 R= 6.02D-01
 TightC=F SS=  1.41D+00  RLast= 5.29D-01 DXNew= 5.0454D-01 1.5873D+00
 Trust test= 6.02D-01 RLast= 5.29D-01 DXMaxT set to 5.05D-01
 ITU=  1  0  0
 Use linear search instead of GDIIS.
     Eigenvalues ---    0.00230   0.00230   0.00231   0.00255   0.00257
     Eigenvalues ---    0.00267   0.00482   0.00713   0.00758   0.00763
     Eigenvalues ---    0.00766   0.00774   0.01078   0.01275   0.01279
     Eigenvalues ---    0.01316   0.01379   0.01452   0.01492   0.01500
     Eigenvalues ---    0.02047   0.02048   0.02050   0.02051   0.02052
     Eigenvalues ---    0.02056   0.02058   0.02061   0.02062   0.02065
     Eigenvalues ---    0.02068   0.02069   0.02070   0.02070   0.02072
     Eigenvalues ---    0.02072   0.02073   0.02073   0.02074   0.02077
     Eigenvalues ---    0.02080   0.02264   0.02930   0.03515   0.07098
     Eigenvalues ---    0.07130   0.07158   0.07188   0.07236   0.07257
     Eigenvalues ---    0.07283   0.07416   0.07564   0.07758   0.13350
     Eigenvalues ---    0.15761   0.15999   0.16000   0.16000   0.16000
     Eigenvalues ---    0.16000   0.16000   0.16000   0.16000   0.16000
     Eigenvalues ---    0.16000   0.16000   0.16000   0.16000   0.16000
     Eigenvalues ---    0.16000   0.16000   0.16000   0.16000   0.16000
     Eigenvalues ---    0.16000   0.16000   0.16000   0.16000   0.16000
     Eigenvalues ---    0.16021   0.16052   0.17250   0.18764   0.20702
     Eigenvalues ---    0.22000   0.22000   0.22003   0.22017   0.23444
     Eigenvalues ---    0.23474   0.23477   0.23541   0.24474   0.24983
     Eigenvalues ---    0.24986   0.24989   0.24992   0.24998   0.24999
     Eigenvalues ---    0.24999   0.25000   0.25000   0.25000   0.27784
     Eigenvalues ---    0.28173   0.28197   0.28322   0.28608   0.28656
     Eigenvalues ---    0.33666   0.35267   0.35512   0.35703   0.35749
     Eigenvalues ---    0.36179   0.36914   0.37048   0.37076   0.37114
     Eigenvalues ---    0.37124   0.37132   0.37136   0.37148   0.37168
     Eigenvalues ---    0.37185   0.37187   0.37192   0.37204   0.37224
     Eigenvalues ---    0.37240   0.37250   0.37253   0.37262   0.37267
     Eigenvalues ---    0.37269   0.37269   0.37275   0.37288   0.37304
     Eigenvalues ---    0.37346   0.37357   0.40520   0.40961   0.41051
     Eigenvalues ---    0.41317   0.41412   0.41463   0.44900   0.45035
     Eigenvalues ---    0.45137   0.45169   0.45219   0.45256   0.45316
     Eigenvalues ---    0.45323   0.45359   0.45393   0.45421   0.45466
     Eigenvalues ---    0.47855   0.53013   0.64990   0.80937   1.16104
 RFO step:  Lambda=-6.95585977D-02 EMin= 2.29993928D-03
 Quartic linear search produced a step of -0.40968.
 Iteration  1 RMS(Cart)=  0.32632571 RMS(Int)=  0.01607529
 Iteration  2 RMS(Cart)=  0.13184663 RMS(Int)=  0.00227204
 Iteration  3 RMS(Cart)=  0.00566393 RMS(Int)=  0.00056827
 Iteration  4 RMS(Cart)=  0.00001600 RMS(Int)=  0.00056824
 Iteration  5 RMS(Cart)=  0.00000003 RMS(Int)=  0.00056824
 Variable       Old X    -DE/DX   Delta X   Delta X   Delta X     New X
                                 (Linear)    (Quad)   (Total)
    R1        2.62218  -0.00466  -0.01930   0.00115  -0.01816   2.60402
    R2        2.90229  -0.01703   0.00395  -0.02839  -0.02444   2.87784
    R3        2.79746   0.00820  -0.00468   0.01298   0.00830   2.80576
    R4        3.02000  -0.06672  -0.02046  -0.09562  -0.11608   2.90391
    R5        2.79341  -0.03345   0.00672  -0.04919  -0.04247   2.75094
    R6        2.67385  -0.01656  -0.00413  -0.01716  -0.02124   2.65261
    R7        2.67010  -0.01181  -0.00447  -0.01163  -0.01604   2.65405
    R8        2.64038  -0.00666   0.00351  -0.00838  -0.00488   2.63549
    R9        1.99426   0.02336   0.00198   0.02967   0.03165   2.02591
   R10        2.63353  -0.00581   0.00423  -0.00723  -0.00299   2.63053
   R11        2.00404   0.01833   0.00536   0.02010   0.02546   2.02950
   R12        2.61306   0.00876   0.00865   0.00704   0.01563   2.62869
   R13        2.03779   0.00493  -0.00478   0.00811   0.00333   2.04112
   R14        2.61601   0.00861   0.00745   0.00754   0.01493   2.63094
   R15        2.03794   0.00472  -0.00449   0.00776   0.00327   2.04122
   R16        2.03728   0.00510  -0.00535   0.00854   0.00319   2.04047
   R17        2.64428   0.00106   0.00168   0.00063   0.00230   2.64658
   R18        2.65539  -0.00382  -0.00132  -0.00343  -0.00475   2.65063
   R19        2.64555  -0.00559   0.00225  -0.00658  -0.00433   2.64122
   R20        2.02777   0.00316  -0.00196   0.00471   0.00275   2.03051
   R21        2.62982  -0.00202   0.00589  -0.00412   0.00176   2.63158
   R22        2.03633   0.00579  -0.00420   0.00895   0.00475   2.04108
   R23        2.63286  -0.00282   0.00530  -0.00484   0.00047   2.63333
   R24        2.03786   0.00515  -0.00480   0.00840   0.00360   2.04146
   R25        2.63707  -0.00444   0.00285  -0.00562  -0.00276   2.63430
   R26        2.03718   0.00537  -0.00490   0.00870   0.00380   2.04098
   R27        2.03861   0.00496  -0.00476   0.00816   0.00341   2.04202
   R28        2.70084   0.00354  -0.01573   0.00962  -0.00612   2.69472
   R29        2.71332  -0.01332  -0.01857  -0.00710  -0.02568   2.68764
   R30        2.93456  -0.02215  -0.00502  -0.03103  -0.03605   2.89851
   R31        2.63544  -0.00021   0.00480  -0.00171   0.00308   2.63852
   R32        2.89247  -0.00492   0.00473  -0.01024  -0.00551   2.88696
   R33        2.63718  -0.00288   0.00346  -0.00440  -0.00094   2.63624
   R34        2.88346  -0.00485   0.00802  -0.01223  -0.00421   2.87924
   R35        2.62093  -0.00106   0.00962  -0.00479   0.00483   2.62576
   R36        2.03778   0.00560  -0.00518   0.00911   0.00393   2.04170
   R37        2.62150  -0.00148   0.00886  -0.00514   0.00373   2.62522
   R38        2.03742   0.00594  -0.00550   0.00964   0.00414   2.04156
   R39        2.89148  -0.00962   0.00821  -0.01968  -0.01148   2.88001
   R40        2.01229   0.01120   0.00416   0.01170   0.01586   2.02814
   R41        2.04580   0.00820  -0.00681   0.01307   0.00626   2.05206
   R42        2.04681   0.00548  -0.00725   0.00989   0.00264   2.04945
   R43        2.04603   0.00792  -0.00743   0.01295   0.00552   2.05155
   R44        2.02762   0.00471  -0.00163   0.00648   0.00485   2.03247
   R45        2.04584   0.00742  -0.00771   0.01243   0.00472   2.05056
   R46        2.04347   0.00759  -0.00697   0.01231   0.00534   2.04881
   R47        2.04502   0.00820  -0.00758   0.01332   0.00574   2.05076
   R48        2.04330   0.00754  -0.00710   0.01230   0.00520   2.04850
   R49        2.04507   0.00713  -0.00709   0.01176   0.00466   2.04974
   R50        2.01202   0.02068  -0.00198   0.02760   0.02562   2.03764
   R51        2.05106   0.01004  -0.00890   0.01622   0.00732   2.05838
   R52        2.75623   0.00204   0.00355   0.00200   0.00555   2.76179
   R53        2.78901   0.00442  -0.00351   0.00720   0.00369   2.79269
   R54        2.76013  -0.00590   0.00609  -0.01016  -0.00407   2.75605
   R55        2.04280   0.00689  -0.00674   0.01136   0.00462   2.04742
   R56        2.04387   0.00675  -0.00713   0.01136   0.00423   2.04810
   R57        2.04532   0.00820  -0.00734   0.01324   0.00590   2.05122
   R58        2.31534  -0.02429   0.01939  -0.01789   0.00151   2.31684
   R59        1.89200   0.00440  -0.00074   0.00444   0.00370   1.89570
    A1        2.27170  -0.06358  -0.05679  -0.07170  -0.12856   2.14314
    A2        2.00009   0.04143   0.02414   0.05475   0.07824   2.07833
    A3        2.01049   0.02197   0.03300   0.01411   0.04652   2.05702
    A4        2.20857  -0.05031  -0.05355  -0.03919  -0.09275   2.11582
    A5        1.82771   0.11948   0.06017   0.17352   0.23352   2.06123
    A6        2.24659  -0.06924  -0.00651  -0.13506  -0.14158   2.10501
    A7        2.20399  -0.02012  -0.00907  -0.04139  -0.05054   2.15346
    A8        2.08801  -0.00346  -0.01583   0.01542  -0.00053   2.08748
    A9        1.99096   0.02357   0.02499   0.02535   0.05038   2.04134
   A10        2.14395  -0.00966  -0.01346  -0.01044  -0.02385   2.12010
   A11        2.11745  -0.00018  -0.00402  -0.00028  -0.00430   2.11315
   A12        2.02151   0.00985   0.01757   0.01042   0.02797   2.04948
   A13        2.15103  -0.01123  -0.01293  -0.01467  -0.02752   2.12352
   A14        2.09010   0.00269  -0.00159   0.00845   0.00682   2.09692
   A15        2.04183   0.00854   0.01461   0.00584   0.02040   2.06223
   A16        2.10868  -0.00232  -0.00287  -0.00212  -0.00505   2.10363
   A17        2.08596  -0.00092   0.00219  -0.00467  -0.00245   2.08351
   A18        2.08855   0.00324   0.00068   0.00679   0.00751   2.09605
   A19        2.10494  -0.00227  -0.00342   0.00015  -0.00331   2.10164
   A20        2.08583  -0.00068   0.00287  -0.00560  -0.00271   2.08313
   A21        2.09239   0.00295   0.00055   0.00541   0.00598   2.09837
   A22        2.06651   0.00192   0.00777   0.00132   0.00898   2.07549
   A23        2.10867  -0.00109  -0.00363  -0.00130  -0.00488   2.10379
   A24        2.10799  -0.00083  -0.00414  -0.00005  -0.00414   2.10385
   A25        2.14455   0.01855  -0.01233   0.03962   0.02731   2.17186
   A26        2.06527  -0.01430   0.00609  -0.02870  -0.02259   2.04268
   A27        2.07285  -0.00421   0.00643  -0.01152  -0.00508   2.06776
   A28        2.09882   0.00097  -0.00218   0.00346   0.00127   2.10009
   A29        2.09132  -0.00059   0.00153  -0.00241  -0.00088   2.09044
   A30        2.09302  -0.00038   0.00065  -0.00108  -0.00043   2.09259
   A31        2.10989   0.00304  -0.00399   0.00869   0.00470   2.11459
   A32        2.08635  -0.00300   0.00240  -0.00826  -0.00586   2.08048
   A33        2.08695  -0.00005   0.00159  -0.00043   0.00116   2.08811
   A34        2.10157   0.00209  -0.00176   0.00490   0.00314   2.10471
   A35        2.09005  -0.00188   0.00111  -0.00465  -0.00354   2.08651
   A36        2.09157  -0.00021   0.00065  -0.00024   0.00040   2.09197
   A37        2.09402  -0.00011  -0.00035  -0.00032  -0.00065   2.09337
   A38        2.09556  -0.00046   0.00085  -0.00175  -0.00090   2.09466
   A39        2.09360   0.00057  -0.00051   0.00206   0.00155   2.09515
   A40        2.08903  -0.00176   0.00189  -0.00530  -0.00341   2.08562
   A41        2.09965   0.00073  -0.00087   0.00222   0.00134   2.10099
   A42        2.09450   0.00104  -0.00101   0.00308   0.00207   2.09657
   A43        2.04336   0.00369   0.01444  -0.00227   0.01211   2.05547
   A44        2.05760   0.02006   0.01184   0.02532   0.03710   2.09470
   A45        2.18217  -0.02377  -0.02625  -0.02328  -0.04956   2.13261
   A46        2.10580  -0.00781  -0.00250  -0.01071  -0.01321   2.09260
   A47        2.16791   0.02090  -0.02399   0.05118   0.02719   2.19510
   A48        2.00946  -0.01309   0.02649  -0.04047  -0.01398   1.99549
   A49        2.09543   0.00150   0.00008   0.00241   0.00246   2.09788
   A50        2.20443  -0.00538  -0.03393   0.01356  -0.02042   2.18401
   A51        1.98330   0.00387   0.03386  -0.01612   0.01768   2.00098
   A52        2.11918   0.00641  -0.00775   0.01704   0.00931   2.12849
   A53        2.07967  -0.00423   0.00459  -0.01168  -0.00710   2.07257
   A54        2.08434  -0.00218   0.00315  -0.00536  -0.00222   2.08212
   A55        2.12600   0.00208  -0.00899   0.00877  -0.00019   2.12581
   A56        2.07610  -0.00155   0.00492  -0.00604  -0.00115   2.07495
   A57        2.08108  -0.00053   0.00407  -0.00275   0.00130   2.08238
   A58        2.07654  -0.00587   0.00470  -0.01521  -0.01047   2.06607
   A59        2.10563   0.00263  -0.00207   0.00690   0.00481   2.11044
   A60        2.10101   0.00324  -0.00263   0.00830   0.00565   2.10666
   A61        1.92606   0.00561  -0.00509   0.01944   0.01432   1.94038
   A62        1.91787   0.00163  -0.00199   0.00452   0.00252   1.92039
   A63        1.90338   0.00113   0.00164   0.00122   0.00283   1.90621
   A64        1.89914  -0.00359   0.00375  -0.01244  -0.00870   1.89044
   A65        1.91355  -0.00255  -0.00072  -0.00267  -0.00343   1.91012
   A66        1.90370  -0.00233   0.00245  -0.01042  -0.00797   1.89573
   A67        1.91310   0.00117  -0.00105   0.00278   0.00170   1.91480
   A68        1.93305   0.00776  -0.00721   0.02778   0.02053   1.95359
   A69        1.90187  -0.00210   0.00267  -0.00871  -0.00605   1.89581
   A70        1.90270  -0.00367   0.00253  -0.00921  -0.00672   1.89598
   A71        1.90601  -0.00186   0.00183  -0.01059  -0.00878   1.89723
   A72        1.90692  -0.00142   0.00129  -0.00252  -0.00124   1.90568
   A73        1.91658   0.00286  -0.00200   0.00909   0.00707   1.92365
   A74        1.91402   0.00176  -0.00115   0.00481   0.00365   1.91766
   A75        1.91835   0.00234  -0.00183   0.00758   0.00574   1.92409
   A76        1.90454  -0.00251   0.00185  -0.00820  -0.00635   1.89818
   A77        1.90549  -0.00209   0.00139  -0.00535  -0.00398   1.90150
   A78        1.90472  -0.00245   0.00179  -0.00820  -0.00642   1.89830
   A79        1.88296  -0.00136   0.00702  -0.01351  -0.00635   1.87661
   A80        1.90535  -0.00177   0.00191  -0.00695  -0.00502   1.90033
   A81        1.88685  -0.00467   0.00696  -0.01941  -0.01238   1.87447
   A82        1.93241  -0.00691  -0.00380  -0.01060  -0.01450   1.91791
   A83        1.90214   0.00699   0.00091   0.01788   0.01879   1.92093
   A84        1.95230   0.00745  -0.01236   0.03076   0.01836   1.97066
   A85        1.91329   0.01330   0.00001   0.04821   0.04681   1.96010
   A86        1.94002   0.00394  -0.00511   0.03478   0.02778   1.96781
   A87        1.91309  -0.00097  -0.00433   0.02277   0.01639   1.92948
   A88        1.90557  -0.00173   0.00228  -0.00716  -0.00493   1.90064
   A89        1.93028   0.01020  -0.00712   0.03341   0.02627   1.95655
   A90        1.90796  -0.00293   0.00094  -0.00920  -0.00829   1.89967
   A91        1.90634  -0.00235   0.00144  -0.00438  -0.00299   1.90335
   A92        1.90893  -0.00050   0.00039  -0.00587  -0.00554   1.90339
   A93        1.90464  -0.00276   0.00209  -0.00710  -0.00500   1.89964
   A94        2.14998  -0.03039  -0.01732  -0.03935  -0.05668   2.09330
   A95        2.08976   0.01243   0.00192   0.01950   0.02142   2.11117
   A96        2.04344   0.01796   0.01540   0.01987   0.03526   2.07871
   A97        2.23395  -0.03791  -0.06992  -0.03465  -0.10377   2.13018
   A98        1.78813   0.00979   0.02752   0.00798   0.03717   1.82531
   A99        1.85230   0.01585   0.01044   0.03887   0.04992   1.90222
    D1       -0.17158  -0.00032   0.04116  -0.11576  -0.07432  -0.24591
    D2        2.99516   0.00282   0.03431  -0.08524  -0.04883   2.94633
    D3        3.01847   0.00341   0.02614  -0.04041  -0.01638   3.00209
    D4       -0.09797   0.00656   0.01929  -0.00989   0.00912  -0.08885
    D5        2.19029  -0.00093   0.00503  -0.02934  -0.02598   2.16430
    D6       -0.98649   0.00057   0.01523  -0.05017  -0.03658  -1.02307
    D7       -1.00000  -0.00426   0.02006  -0.10416  -0.08247  -1.08247
    D8        2.10641  -0.00276   0.03025  -0.12499  -0.09306   2.01335
    D9        2.57804   0.00197  -0.00095   0.03584   0.03139   2.60943
   D10       -1.58742   0.01224  -0.00962   0.11945   0.10742  -1.48000
   D11       -0.52263   0.00774  -0.01300   0.10221   0.09162  -0.43101
   D12        1.59510   0.01801  -0.02167   0.18582   0.16765   1.76274
   D13        2.72347  -0.00092   0.03664  -0.13118  -0.09674   2.62673
   D14       -0.44237  -0.00069   0.04593  -0.16444  -0.11988  -0.56225
   D15       -0.44931  -0.00211   0.04539  -0.16422  -0.11747  -0.56678
   D16        2.66803  -0.00188   0.05469  -0.19749  -0.14061   2.52743
   D17       -2.64966  -0.00630   0.01278  -0.06537  -0.05383  -2.70349
   D18       -0.51612  -0.00108   0.00352  -0.02564  -0.02271  -0.53883
   D19        0.51784  -0.00353   0.00599  -0.03599  -0.02941   0.48843
   D20        2.65138   0.00169  -0.00327   0.00373   0.00171   2.65309
   D21       -3.13832  -0.00015   0.00336  -0.01343  -0.01000   3.13486
   D22       -0.02305   0.00017   0.01025  -0.02763  -0.01718  -0.04023
   D23        0.02635  -0.00007  -0.00545   0.01829   0.01314   0.03950
   D24       -3.14156   0.00025   0.00143   0.00410   0.00596  -3.13560
   D25       -3.13991   0.00011  -0.00385   0.01299   0.00972  -3.13019
   D26       -0.02191   0.00042   0.00393  -0.00629  -0.00180  -0.02370
   D27       -0.01973  -0.00023   0.00433  -0.01728  -0.01327  -0.03300
   D28        3.09828   0.00008   0.01211  -0.03655  -0.02478   3.07350
   D29       -0.01533   0.00045   0.00304  -0.00760  -0.00436  -0.01969
   D30        3.12596   0.00033   0.00308  -0.00702  -0.00387   3.12208
   D31       -3.13195   0.00027  -0.00339   0.00600   0.00299  -3.12895
   D32        0.00934   0.00014  -0.00335   0.00658   0.00348   0.01282
   D33        0.00178   0.00025  -0.00071   0.00555   0.00470   0.00648
   D34        3.13663   0.00013   0.00106  -0.00072   0.00020   3.13683
   D35       -3.11683   0.00000  -0.00826   0.02429   0.01615  -3.10068
   D36        0.01801  -0.00011  -0.00648   0.01802   0.01165   0.02966
   D37       -0.00450  -0.00001   0.00119  -0.00506  -0.00379  -0.00829
   D38       -3.14079  -0.00006  -0.00111   0.00319   0.00205  -3.13874
   D39        3.13740   0.00012   0.00115  -0.00564  -0.00428   3.13312
   D40        0.00111   0.00006  -0.00115   0.00262   0.00156   0.00267
   D41        0.01103  -0.00029  -0.00227   0.00611   0.00374   0.01477
   D42       -3.13586  -0.00024   0.00002  -0.00215  -0.00211  -3.13797
   D43       -3.12379  -0.00017  -0.00406   0.01244   0.00831  -3.11548
   D44        0.01250  -0.00011  -0.00176   0.00418   0.00247   0.01497
   D45        3.12579   0.00007   0.00474  -0.01232  -0.00760   3.11819
   D46       -0.02254  -0.00000   0.00661  -0.01854  -0.01196  -0.03450
   D47        0.01953  -0.00124  -0.00549   0.00893   0.00346   0.02298
   D48       -3.12880  -0.00132  -0.00363   0.00270  -0.00090  -3.12970
   D49       -3.11493  -0.00113  -0.00446   0.00776   0.00330  -3.11163
   D50        0.02641  -0.00101  -0.00500   0.01022   0.00522   0.03162
   D51       -0.00705   0.00079   0.00520  -0.01113  -0.00594  -0.01299
   D52        3.13429   0.00091   0.00465  -0.00866  -0.00402   3.13027
   D53       -0.01562   0.00073   0.00236  -0.00226   0.00011  -0.01551
   D54        3.12921   0.00035   0.00179  -0.00318  -0.00138   3.12783
   D55        3.13272   0.00081   0.00049   0.00398   0.00447   3.13719
   D56       -0.00564   0.00042  -0.00008   0.00305   0.00298  -0.00266
   D57       -0.00957   0.00015  -0.00169   0.00647   0.00477  -0.00479
   D58        3.13007   0.00010  -0.00169   0.00581   0.00412   3.13418
   D59        3.13228   0.00003  -0.00114   0.00401   0.00285   3.13513
   D60       -0.01127  -0.00002  -0.00115   0.00335   0.00219  -0.00908
   D61       -0.00118   0.00019   0.00124  -0.00265  -0.00140  -0.00258
   D62       -3.13917  -0.00019  -0.00039  -0.00015  -0.00054  -3.13971
   D63        3.13717   0.00058   0.00180  -0.00173   0.00009   3.13726
   D64       -0.00081   0.00019   0.00018   0.00076   0.00095   0.00013
   D65        0.01368  -0.00065  -0.00154   0.00050  -0.00104   0.01264
   D66       -3.13151  -0.00026   0.00008  -0.00199  -0.00190  -3.13341
   D67       -3.12595  -0.00059  -0.00154   0.00116  -0.00038  -3.12633
   D68        0.01204  -0.00021   0.00008  -0.00133  -0.00124   0.01080
   D69        0.00488   0.00019   0.00105  -0.00312  -0.00221   0.00267
   D70       -3.13950   0.00054   0.00052   0.00146   0.00179  -3.13771
   D71       -3.12601   0.00199  -0.00233   0.01875   0.01695  -3.10906
   D72        0.01279   0.00235  -0.00286   0.02332   0.02095   0.03374
   D73       -0.00287   0.00021  -0.00190   0.00775   0.00588   0.00301
   D74       -3.13592   0.00191  -0.00547   0.03151   0.02566  -3.11026
   D75        3.12718  -0.00142   0.00181  -0.01550  -0.01313   3.11405
   D76       -0.00587   0.00027  -0.00176   0.00825   0.00665   0.00079
   D77        3.07816   0.00407  -0.00814   0.06673   0.05872   3.13688
   D78       -0.05937   0.00323  -0.00848   0.06147   0.05313  -0.00623
   D79       -0.05180   0.00581  -0.01188   0.09033   0.07831   0.02651
   D80        3.09386   0.00498  -0.01222   0.08507   0.07272  -3.11660
   D81        0.00151  -0.00042   0.00039  -0.00321  -0.00268  -0.00118
   D82       -3.13957   0.00015  -0.00043   0.00249   0.00207  -3.13750
   D83       -3.13754  -0.00080   0.00099  -0.00753  -0.00631   3.13934
   D84        0.00457  -0.00023   0.00017  -0.00183  -0.00156   0.00301
   D85       -1.56269   0.00068  -0.00079   0.01647   0.01568  -1.54701
   D86        0.53745   0.00180  -0.00283   0.02445   0.02164   0.55909
   D87        2.63559   0.00351  -0.00400   0.03296   0.02896   2.66455
   D88        1.57625   0.00103  -0.00135   0.02085   0.01948   1.59574
   D89       -2.60679   0.00215  -0.00339   0.02883   0.02544  -2.58135
   D90       -0.50865   0.00385  -0.00457   0.03734   0.03276  -0.47589
   D91       -0.00564  -0.00042   0.00135  -0.00641  -0.00489  -0.01053
   D92        3.13966   0.00016  -0.00007   0.00166   0.00171   3.14137
   D93        3.12844  -0.00196   0.00450  -0.02718  -0.02286   3.10558
   D94       -0.00945  -0.00137   0.00309  -0.01911  -0.01626  -0.02571
   D95       -0.52984  -0.00077   0.00115  -0.01143  -0.01020  -0.54004
   D96        1.56451  -0.00064   0.00135  -0.01168  -0.01027   1.55424
   D97       -2.63281  -0.00181   0.00414  -0.02095  -0.01676  -2.64957
   D98        2.61982   0.00084  -0.00223   0.01095   0.00867   2.62849
   D99       -1.56901   0.00097  -0.00203   0.01069   0.00860  -1.56041
   D100       0.51686  -0.00021   0.00076   0.00142   0.00210   0.51896
   D101      -0.00997   0.00029  -0.00097   0.00499   0.00397  -0.00600
   D102       3.12871   0.00002  -0.00026   0.00054   0.00020   3.12891
   D103       3.13110  -0.00029  -0.00015  -0.00072  -0.00081   3.13029
   D104      -0.01340  -0.00055   0.00056  -0.00518  -0.00458  -0.01798
   D105       0.01208   0.00013   0.00009  -0.00015  -0.00018   0.01190
   D106      -3.12661   0.00040  -0.00062   0.00429   0.00359  -3.12303
   D107      -3.13323  -0.00046   0.00151  -0.00825  -0.00681  -3.14005
   D108       0.01126  -0.00019   0.00080  -0.00380  -0.00305   0.00822
   D109       2.62112   0.00043  -0.00071   0.00396   0.00328   2.62441
   D110      -1.56940   0.00020  -0.00038   0.00249   0.00214  -1.56726
   D111       0.52459  -0.00026  -0.00003   0.00010   0.00009   0.52468
   D112      -0.52342   0.00014   0.00001  -0.00059  -0.00060  -0.52402
   D113       1.56924  -0.00008   0.00034  -0.00206  -0.00174   1.56749
   D114      -2.61996  -0.00054   0.00069  -0.00445  -0.00380  -2.62375
   D115       3.12110   0.00042   0.00236  -0.00390  -0.00202   3.11908
   D116       1.01427  -0.00104   0.00542  -0.03012  -0.02411   0.99015
   D117      -1.11980   0.00001   0.01524  -0.02099  -0.00639  -1.12619
   D118       3.05655  -0.00145   0.01831  -0.04722  -0.02847   3.02807
   D119       1.02277   0.00112   0.00311  -0.00141   0.00122   1.02399
   D120      -1.08406  -0.00035   0.00618  -0.02763  -0.02087  -1.10494
   D121      -1.03697   0.00513  -0.00341   0.03993   0.03680  -1.00017
   D122       1.06111   0.00746  -0.00460   0.05071   0.04641   1.10751
   D123      -3.12459   0.00854  -0.00584   0.05689   0.05129  -3.07330
   D124       3.11235  -0.00774   0.00564  -0.04919  -0.04381   3.06854
   D125      -1.07276  -0.00541   0.00445  -0.03841  -0.03420  -1.10696
   D126       1.02473  -0.00433   0.00321  -0.03223  -0.02932   0.99541
   D127       2.59535  -0.00022  -0.01289   0.07301   0.06015   2.65550
   D128      -0.55021   0.00059  -0.01259   0.07815   0.06560  -0.48460
   D129      -1.57000   0.01840  -0.01896   0.17151   0.15250  -1.41750
   D130       1.56763   0.01921  -0.01865   0.17664   0.15796   1.72559
         Item               Value     Threshold  Converged?
 Maximum Force            0.119483     0.000450     NO 
 RMS     Force            0.012905     0.000300     NO 
 Maximum Displacement     1.793488     0.001800     NO 
 RMS     Displacement     0.445325     0.001200     NO 
 Predicted change in Energy=-6.622205D-02
 GradGradGradGradGradGradGradGradGradGradGradGradGradGradGradGradGradGrad

 Stoichiometry    C26H28N2O
 Framework group  C1[X(C26H28N2O)]
 Deg. of freedom   165
 Full point group                 C1      NOp   1
 Largest Abelian subgroup         C1      NOp   1
 Largest concise Abelian subgroup C1      NOp   1
                         Standard orientation:                         
 ---------------------------------------------------------------------
 Center     Atomic      Atomic             Coordinates (Angstroms)
 Number     Number       Type             X           Y           Z
 ---------------------------------------------------------------------
      1          6           0       -0.915291   -0.236674    0.425687
      2          6           0       -1.318305    1.077457    0.328228
      3          6           0       -2.720870    1.444956   -0.180843
      4          6           0       -3.412058    2.597637    0.224082
      5          6           0       -3.344838    0.633089   -1.142123
      6          6           0       -4.681528    2.896659   -0.269943
      7          1           0       -2.994444    3.266876    0.950057
      8          6           0       -4.608581    0.932985   -1.642856
      9          1           0       -2.835166   -0.226902   -1.534610
     10          6           0       -5.290842    2.064056   -1.202955
     11          1           0       -5.190353    3.783396    0.078535
     12          1           0       -5.051636    0.284944   -2.384814
     13          1           0       -6.272593    2.296820   -1.587514
     14          6           0       -1.888203   -1.405688    0.347959
     15          6           0       -1.786279   -2.461485   -0.566556
     16          6           0       -2.920325   -1.440428    1.297147
     17          6           0       -2.713533   -3.507030   -0.543597
     18          1           0       -0.996947   -2.461574   -1.295603
     19          6           0       -3.836663   -2.488611    1.327088
     20          1           0       -3.003509   -0.637545    2.014822
     21          6           0       -3.739815   -3.524153    0.398892
     22          1           0       -2.630563   -4.308592   -1.263078
     23          1           0       -4.620130   -2.500240    2.070411
     24          1           0       -4.453808   -4.335101    0.414634
     25          6           0        2.849814   -0.182854   -0.288292
     26          6           0        3.693968   -0.187025   -1.437557
     27          6           0        3.443433    0.117109    0.968846
     28          6           0        5.054858    0.094457   -1.302495
     29          6           0        4.807282    0.398549    1.051572
     30          6           0        5.626964    0.384685   -0.069958
     31          1           0        5.676634    0.090001   -2.186061
     32          1           0        5.236041    0.623805    2.017274
     33          6           0        2.709855    0.129918    2.304190
     34          1           0        1.682657    0.414835    2.179507
     35          1           0        2.737738   -0.858337    2.753364
     36          1           0        3.199514    0.828520    2.973800
     37          6           0        3.250607   -0.478510   -2.870169
     38          1           0        3.311719   -1.545223   -3.062492
     39          1           0        2.241589   -0.153753   -3.052372
     40          1           0        3.919643    0.036798   -3.551569
     41          6           0        7.118547    0.672437    0.052756
     42          1           0        7.302935    1.348092    0.880370
     43          1           0        7.659234   -0.251724    0.229613
     44          1           0        7.489671    1.124370   -0.859997
     45          6           0       -0.769444    3.443500    1.111592
     46          1           0        0.130944    4.013902    1.312739
     47          1           0       -1.305954    3.950286    0.325465
     48          1           0       -1.376980    3.413579    2.015176
     49          7           0        0.502547   -0.534447    0.750534
     50          6           0        0.652396   -1.798349    1.501585
     51          1           0        0.060076   -1.740891    2.406965
     52          1           0        0.331947   -2.656962    0.923020
     53          1           0        1.696721   -1.925674    1.768788
     54          6           0        1.363065   -0.533516   -0.426987
     55          8           0        0.880294   -0.813815   -1.518542
     56          7           0       -0.354617    2.116642    0.660732
     57          1           0        0.231873    1.702417    1.361289
 ---------------------------------------------------------------------
 Rotational constants (GHZ):      0.2871971      0.0987451      0.0876307
 Standard basis: 6-31G(d,p) (6D, 7F)
 There are   575 symmetry adapted cartesian basis functions of A   symmetry.
 There are   575 symmetry adapted basis functions of A   symmetry.
   575 basis functions,  1008 primitive gaussians,   575 cartesian basis functions
   103 alpha electrons      103 beta electrons
       nuclear repulsion energy      2697.7871130909 Hartrees.
 NAtoms=   57 NActive=   57 NUniq=   57 SFac= 1.00D+00 NAtFMM=   60 NAOKFM=F Big=F
 Integral buffers will be    131072 words long.
 Raffenetti 2 integral format.
 Two-electron integral symmetry is turned on.
 Nuclear repulsion after empirical dispersion term =     2697.7370670977 Hartrees.
 One-electron integrals computed using PRISM.
 NBasis=   575 RedAO= T EigKep=  3.22D-04  NBF=   575
 NBsUse=   575 1.00D-06 EigRej= -1.00D+00 NBFU=   575
 Initial guess from the checkpoint file:  "c2im-degRO-opt-wb97xd.chk"
 B after Tr=    -0.000000   -0.000000    0.000000
         Rot=    0.999192   -0.039443    0.005853   -0.004936 Ang=  -4.61 deg.
 ExpMin= 1.61D-01 ExpMax= 5.48D+03 ExpMxC= 8.25D+02 IAcc=1 IRadAn=         1 AccDes= 0.00D+00
 Harris functional with IExCor= 4639 and IRadAn=       1 diagonalized for initial guess.
 HarFok:  IExCor= 4639 AccDes= 0.00D+00 IRadAn=         1 IDoV= 1 UseB2=F ITyADJ=14
 ICtDFT=  3500011 ScaDFX=  1.000000  1.000000  1.000000  1.000000
 FoFCou: FMM=F IPFlag=           0 FMFlag=      100000 FMFlg1=           0
         NFxFlg=           0 DoJE=T BraDBF=F KetDBF=T FulRan=T
         wScrn=  0.000000 ICntrl=     500 IOpCl=  0 I1Cent=   200000004 NGrid=           0
         NMat0=    1 NMatS0=      1 NMatT0=    0 NMatD0=    1 NMtDS0=    0 NMtDT0=    0
 Petite list used in FoFCou.
 Requested convergence on RMS density matrix=1.00D-08 within 128 cycles.
 Requested convergence on MAX density matrix=1.00D-06.
 Requested convergence on             energy=1.00D-06.
 No special actions if energy rises.
 Integral accuracy reduced to 1.0D-05 until final iterations.
 Initial convergence to 1.0D-05 achieved.  Increase integral accuracy.
 SCF Done:  E(RwB97XD) =  -1191.96760787     A.U. after   17 cycles
            NFock= 17  Conv=0.55D-08     -V/T= 2.0097
 Calling FoFJK, ICntrl=      2127 FMM=F ISym2X=0 I1Cent= 0 IOpClX= 0 NMat=1 NMatS=1 NMatT=0.
 ***** Axes restored to original set *****
 -------------------------------------------------------------------
 Center     Atomic                   Forces (Hartrees/Bohr)
 Number     Number              X              Y              Z
 -------------------------------------------------------------------
      1        6          -0.000999607    0.002839198    0.002103976
      2        6           0.005245421   -0.000724441   -0.006207308
      3        6          -0.003003215    0.011673611   -0.014725776
      4        6          -0.004965067   -0.006958914    0.005340283
      5        6           0.007056385    0.001823895    0.005083466
      6        6          -0.006621667    0.002652140   -0.000220886
      7        1           0.000711504   -0.004290288   -0.000528787
      8        6           0.003411990   -0.000349594   -0.006307848
      9        1          -0.004164727    0.002696468   -0.001501269
     10        6          -0.000764658    0.001844975   -0.005253299
     11        1           0.003573819   -0.001329504    0.000027707
     12        1          -0.002656523    0.000282244    0.002378583
     13        1           0.001033396   -0.001281719    0.003607843
     14        6           0.013118634    0.002580989   -0.009430866
     15        6          -0.000208359   -0.008801155    0.000378146
     16        6          -0.007557506   -0.000238130    0.002353964
     17        6           0.006541638   -0.000384908   -0.003897834
     18        1           0.000656352    0.008115783   -0.000634453
     19        6          -0.000872899    0.006849724    0.000774413
     20        1           0.003355264   -0.000435354   -0.001728722
     21        6           0.003793798    0.003353332   -0.002507828
     22        1          -0.003035674    0.001810535    0.001471833
     23        1           0.001261839   -0.003657000    0.000184366
     24        1          -0.002475021   -0.001906737    0.001447139
     25        6          -0.004028030   -0.011615228   -0.000775763
     26        6          -0.001788506    0.002681902    0.008916745
     27        6           0.001233333   -0.007066765   -0.000937022
     28        6           0.002905676   -0.011474490   -0.001569806
     29        6          -0.003291337    0.003524131    0.008640231
     30        6           0.001438167    0.006929917   -0.008604735
     31        1          -0.000672619    0.004119699    0.001187663
     32        1           0.001675044   -0.001498305   -0.003951049
     33        6           0.004896337    0.017027813   -0.003531868
     34        1           0.003177898   -0.006407085    0.003045026
     35        1           0.000355649   -0.002497002   -0.005704150
     36        1           0.002257355    0.000075543   -0.005520336
     37        6           0.007911436   -0.006697337   -0.011989339
     38        1          -0.005780042   -0.001204230    0.002521756
     39        1           0.001023755   -0.002971154    0.006418704
     40        1          -0.000673429    0.005671612   -0.000245658
     41        6          -0.000374953   -0.012184176    0.014161850
     42        1           0.003480660   -0.000309953   -0.004895734
     43        1          -0.004832810    0.001541114   -0.003999737
     44        1           0.000853549    0.006009750    0.000444049
     45        6          -0.012936229    0.008163211   -0.003342396
     46        1           0.001818273    0.002659641   -0.004738927
     47        1           0.004574258    0.003399452    0.004733389
     48        1           0.004636966   -0.005464976   -0.002110055
     49        7          -0.003214584   -0.002602665    0.026381839
     50        6           0.007219788    0.007390860   -0.000278366
     51        1           0.001198529   -0.005159840   -0.002025314
     52        1          -0.005757857   -0.000754441    0.003760856
     53        1          -0.004402127   -0.000450076    0.001597668
     54        6          -0.003483131    0.008976820    0.011188512
     55        8           0.009085734   -0.006512666   -0.016367283
     56        7          -0.016721680   -0.015902031    0.025053525
     57        1          -0.004220189    0.006435804   -0.009671116
 -------------------------------------------------------------------
 Cartesian Forces:  Max     0.026381839 RMS     0.006282400

 GradGradGradGradGradGradGradGradGradGradGradGradGradGradGradGradGradGrad
 Berny optimization.
 Using GEDIIS/GDIIS optimizer.
 FormGI is forming the generalized inverse of G from B-inverse, IUseBI=4.
 Internal  Forces:  Max     0.046933524 RMS     0.007557005
 Search for a local minimum.
 Step number   4 out of a maximum of  298
 All quantities printed in internal units (Hartrees-Bohrs-Radians)
 Mixed Optimization -- RFO/linear search
 Update second derivatives using D2CorX and points    3    4
 DE= -4.06D-02 DEPred=-6.62D-02 R= 6.14D-01
 TightC=F SS=  1.41D+00  RLast= 6.35D-01 DXNew= 8.4853D-01 1.9064D+00
 Trust test= 6.14D-01 RLast= 6.35D-01 DXMaxT set to 8.49D-01
 ITU=  1  1  0  0
 Use linear search instead of GDIIS.
     Eigenvalues ---    0.00230   0.00230   0.00230   0.00255   0.00257
     Eigenvalues ---    0.00310   0.00483   0.00719   0.00762   0.00765
     Eigenvalues ---    0.00772   0.00940   0.01224   0.01270   0.01313
     Eigenvalues ---    0.01317   0.01389   0.01480   0.01497   0.01571
     Eigenvalues ---    0.02047   0.02048   0.02051   0.02051   0.02052
     Eigenvalues ---    0.02053   0.02058   0.02061   0.02063   0.02065
     Eigenvalues ---    0.02069   0.02070   0.02070   0.02071   0.02072
     Eigenvalues ---    0.02072   0.02073   0.02074   0.02074   0.02077
     Eigenvalues ---    0.02100   0.02473   0.02877   0.03677   0.06943
     Eigenvalues ---    0.07012   0.07074   0.07082   0.07136   0.07212
     Eigenvalues ---    0.07247   0.07312   0.07640   0.07768   0.12879
     Eigenvalues ---    0.15549   0.15996   0.15999   0.15999   0.15999
     Eigenvalues ---    0.15999   0.15999   0.16000   0.16000   0.16000
     Eigenvalues ---    0.16000   0.16000   0.16000   0.16000   0.16000
     Eigenvalues ---    0.16000   0.16000   0.16000   0.16000   0.16000
     Eigenvalues ---    0.16000   0.16000   0.16000   0.16000   0.16000
     Eigenvalues ---    0.16036   0.16049   0.18139   0.19395   0.20362
     Eigenvalues ---    0.21999   0.22000   0.22002   0.22008   0.22880
     Eigenvalues ---    0.23459   0.23476   0.23503   0.23663   0.24474
     Eigenvalues ---    0.24922   0.24936   0.24973   0.24978   0.24990
     Eigenvalues ---    0.24995   0.24999   0.24999   0.25000   0.27473
     Eigenvalues ---    0.28173   0.28196   0.28302   0.28607   0.28654
     Eigenvalues ---    0.33998   0.34615   0.35490   0.35703   0.35743
     Eigenvalues ---    0.36178   0.36912   0.37039   0.37073   0.37114
     Eigenvalues ---    0.37124   0.37131   0.37133   0.37148   0.37166
     Eigenvalues ---    0.37175   0.37185   0.37192   0.37200   0.37214
     Eigenvalues ---    0.37237   0.37248   0.37253   0.37256   0.37267
     Eigenvalues ---    0.37269   0.37269   0.37275   0.37288   0.37304
     Eigenvalues ---    0.37346   0.37357   0.40496   0.41022   0.41067
     Eigenvalues ---    0.41173   0.41400   0.41461   0.44900   0.44946
     Eigenvalues ---    0.45094   0.45170   0.45208   0.45233   0.45311
     Eigenvalues ---    0.45325   0.45361   0.45396   0.45420   0.45464
     Eigenvalues ---    0.47755   0.51332   0.73528   0.76314   1.13664
 RFO step:  Lambda=-4.43540786D-02 EMin= 2.29715403D-03
 Quartic linear search produced a step of -0.17421.
 Iteration  1 RMS(Cart)=  0.26512452 RMS(Int)=  0.01032880
 Iteration  2 RMS(Cart)=  0.03572231 RMS(Int)=  0.00051090
 Iteration  3 RMS(Cart)=  0.00055439 RMS(Int)=  0.00047336
 Iteration  4 RMS(Cart)=  0.00000118 RMS(Int)=  0.00047336
 Iteration  5 RMS(Cart)=  0.00000000 RMS(Int)=  0.00047336
 Variable       Old X    -DE/DX   Delta X   Delta X   Delta X     New X
                                 (Linear)    (Quad)   (Total)
    R1        2.60402  -0.02521   0.00316  -0.03266  -0.02950   2.57452
    R2        2.87784  -0.01945   0.00426  -0.07190  -0.06764   2.81020
    R3        2.80576  -0.02516  -0.00145  -0.03921  -0.04065   2.76511
    R4        2.90391  -0.01502   0.02022  -0.12646  -0.10624   2.79767
    R5        2.75094  -0.02137   0.00740  -0.08623  -0.07883   2.67211
    R6        2.65261   0.00015   0.00370  -0.01574  -0.01203   2.64058
    R7        2.65405  -0.00074   0.00279  -0.01206  -0.00926   2.64479
    R8        2.63549  -0.00218   0.00085  -0.01097  -0.01011   2.62538
    R9        2.02591   0.00116  -0.00551   0.02962   0.02411   2.05002
   R10        2.63053  -0.00417   0.00052  -0.01323  -0.01271   2.61782
   R11        2.02950   0.00505  -0.00444   0.02856   0.02413   2.05362
   R12        2.62869  -0.00303  -0.00272   0.00199  -0.00074   2.62796
   R13        2.04112   0.00378  -0.00058   0.01407   0.01349   2.05460
   R14        2.63094  -0.00250  -0.00260   0.00314   0.00053   2.63147
   R15        2.04122   0.00355  -0.00057   0.01335   0.01278   2.05400
   R16        2.04047   0.00396  -0.00056   0.01473   0.01418   2.05464
   R17        2.64658  -0.00399  -0.00040  -0.00598  -0.00638   2.64021
   R18        2.65063  -0.00268   0.00083  -0.00753  -0.00670   2.64394
   R19        2.64122  -0.00563   0.00075  -0.01519  -0.01443   2.62679
   R20        2.03051   0.00784  -0.00048   0.01902   0.01855   2.04906
   R21        2.63158  -0.00265  -0.00031  -0.00760  -0.00791   2.62367
   R22        2.04108   0.00368  -0.00083   0.01470   0.01387   2.05495
   R23        2.63333  -0.00161  -0.00008  -0.00676  -0.00685   2.62648
   R24        2.04146   0.00380  -0.00063   0.01437   0.01374   2.05520
   R25        2.63430  -0.00122   0.00048  -0.00674  -0.00626   2.62804
   R26        2.04098   0.00383  -0.00066   0.01469   0.01403   2.05501
   R27        2.04202   0.00343  -0.00059   0.01345   0.01286   2.05487
   R28        2.69472  -0.00417   0.00107   0.00160   0.00265   2.69737
   R29        2.68764   0.01697   0.00447   0.02053   0.02506   2.71270
   R30        2.89851  -0.00489   0.00628  -0.04126  -0.03498   2.86353
   R31        2.63852  -0.00449  -0.00054  -0.00909  -0.00968   2.62884
   R32        2.88696  -0.00569   0.00096  -0.02181  -0.02085   2.86611
   R33        2.63624   0.00130   0.00016  -0.00133  -0.00111   2.63513
   R34        2.87924  -0.00216   0.00073  -0.01433  -0.01359   2.86565
   R35        2.62576  -0.00521  -0.00084  -0.01295  -0.01384   2.61192
   R36        2.04170   0.00431  -0.00068   0.01594   0.01526   2.05696
   R37        2.62522  -0.00382  -0.00065  -0.01054  -0.01118   2.61404
   R38        2.04156   0.00453  -0.00072   0.01679   0.01607   2.05763
   R39        2.88001  -0.00760   0.00200  -0.03430  -0.03230   2.84771
   R40        2.02814   0.00691  -0.00276   0.02435   0.02158   2.04973
   R41        2.05206   0.00276  -0.00109   0.01641   0.01532   2.06738
   R42        2.04945   0.00559  -0.00046   0.01888   0.01842   2.06787
   R43        2.05155   0.00595  -0.00096   0.02232   0.02136   2.07291
   R44        2.03247   0.00689  -0.00084   0.01888   0.01803   2.05050
   R45        2.05056   0.00522  -0.00082   0.02040   0.01958   2.07014
   R46        2.04881   0.00571  -0.00093   0.02132   0.02039   2.06920
   R47        2.05076   0.00627  -0.00100   0.02323   0.02223   2.07299
   R48        2.04850   0.00577  -0.00091   0.02140   0.02049   2.06899
   R49        2.04974   0.00561  -0.00081   0.02061   0.01980   2.06953
   R50        2.03764   0.00685  -0.00446   0.03809   0.03363   2.07127
   R51        2.05838   0.00648  -0.00127   0.02616   0.02489   2.08327
   R52        2.76179  -0.00394  -0.00097  -0.00550  -0.00647   2.75532
   R53        2.79269  -0.00053  -0.00064   0.00506   0.00442   2.79711
   R54        2.75605  -0.01830   0.00071  -0.04481  -0.04410   2.71195
   R55        2.04742   0.00560  -0.00080   0.02028   0.01947   2.06689
   R56        2.04810   0.00687  -0.00074   0.02264   0.02191   2.07001
   R57        2.05122  -0.00076  -0.00103   0.00980   0.00877   2.05999
   R58        2.31684  -0.01956  -0.00026  -0.03727  -0.03753   2.27932
   R59        1.89570   0.00946  -0.00064   0.01833   0.01768   1.91338
    A1        2.14314   0.01467   0.02240  -0.04183  -0.01939   2.12375
    A2        2.07833  -0.01924  -0.01363   0.00468  -0.00884   2.06949
    A3        2.05702   0.00457  -0.00810   0.03575   0.02774   2.08476
    A4        2.11582  -0.00173   0.01616  -0.06139  -0.04592   2.06990
    A5        2.06123  -0.02581  -0.04068   0.10060   0.05897   2.12020
    A6        2.10501   0.02733   0.02466  -0.04270  -0.01880   2.08621
    A7        2.15346   0.01429   0.00880   0.00374   0.01240   2.16585
    A8        2.08748  -0.01147   0.00009  -0.02557  -0.02564   2.06184
    A9        2.04134  -0.00274  -0.00878   0.02299   0.01409   2.05542
   A10        2.12010   0.00024   0.00416  -0.01249  -0.00835   2.11174
   A11        2.11315   0.00180   0.00075   0.00475   0.00547   2.11861
   A12        2.04948  -0.00208  -0.00487   0.00731   0.00240   2.05188
   A13        2.12352   0.00194   0.00479  -0.01096  -0.00616   2.11735
   A14        2.09692  -0.00213  -0.00119  -0.00289  -0.00407   2.09285
   A15        2.06223   0.00018  -0.00355   0.01389   0.01033   2.07256
   A16        2.10363   0.00108   0.00088   0.00095   0.00183   2.10545
   A17        2.08351  -0.00104   0.00043  -0.00703  -0.00661   2.07689
   A18        2.09605  -0.00004  -0.00131   0.00609   0.00477   2.10082
   A19        2.10164   0.00034   0.00058  -0.00074  -0.00017   2.10146
   A20        2.08313  -0.00062   0.00047  -0.00555  -0.00507   2.07806
   A21        2.09837   0.00028  -0.00104   0.00629   0.00526   2.10362
   A22        2.07549  -0.00082  -0.00156   0.00086  -0.00072   2.07477
   A23        2.10379   0.00046   0.00085  -0.00058   0.00026   2.10406
   A24        2.10385   0.00037   0.00072  -0.00021   0.00051   2.10435
   A25        2.17186  -0.01193  -0.00476   0.00015  -0.00466   2.16721
   A26        2.04268   0.01014   0.00393   0.00400   0.00789   2.05058
   A27        2.06776   0.00178   0.00089  -0.00355  -0.00270   2.06507
   A28        2.10009   0.00037  -0.00022   0.00268   0.00247   2.10256
   A29        2.09044  -0.00235   0.00015  -0.01012  -0.00997   2.08047
   A30        2.09259   0.00198   0.00007   0.00740   0.00747   2.10006
   A31        2.11459  -0.00174  -0.00082   0.00143   0.00061   2.11520
   A32        2.08048  -0.00013   0.00102  -0.00782  -0.00680   2.07368
   A33        2.08811   0.00187  -0.00020   0.00638   0.00617   2.09428
   A34        2.10471  -0.00052  -0.00055   0.00205   0.00149   2.10620
   A35        2.08651  -0.00019   0.00062  -0.00460  -0.00398   2.08253
   A36        2.09197   0.00071  -0.00007   0.00256   0.00248   2.09445
   A37        2.09337  -0.00009   0.00011   0.00028   0.00039   2.09376
   A38        2.09466  -0.00041   0.00016  -0.00321  -0.00305   2.09162
   A39        2.09515   0.00051  -0.00027   0.00292   0.00265   2.09781
   A40        2.08562   0.00020   0.00059  -0.00269  -0.00211   2.08351
   A41        2.10099  -0.00040  -0.00023  -0.00016  -0.00039   2.10060
   A42        2.09657   0.00020  -0.00036   0.00286   0.00251   2.09907
   A43        2.05547  -0.00424  -0.00211  -0.00804  -0.01050   2.04497
   A44        2.09470  -0.04259  -0.00646  -0.08835  -0.09510   1.99960
   A45        2.13261   0.04693   0.00863   0.09759   0.10586   2.23846
   A46        2.09260   0.00520   0.00230   0.00233   0.00451   2.09711
   A47        2.19510  -0.00715  -0.00474   0.01997   0.01529   2.21039
   A48        1.99549   0.00195   0.00243  -0.02230  -0.01982   1.97567
   A49        2.09788  -0.00761  -0.00043  -0.01668  -0.01726   2.08062
   A50        2.18401   0.03152   0.00356   0.08632   0.08954   2.27355
   A51        2.00098  -0.02383  -0.00308  -0.06871  -0.07208   1.92890
   A52        2.12849   0.00238  -0.00162   0.01703   0.01528   2.14377
   A53        2.07257  -0.00157   0.00124  -0.01235  -0.01106   2.06151
   A54        2.08212  -0.00082   0.00039  -0.00472  -0.00427   2.07784
   A55        2.12581   0.00774   0.00003   0.02815   0.02821   2.15402
   A56        2.07495  -0.00412   0.00020  -0.01621  -0.01606   2.05890
   A57        2.08238  -0.00361  -0.00023  -0.01184  -0.01211   2.07027
   A58        2.06607  -0.00347   0.00182  -0.02294  -0.02117   2.04489
   A59        2.11044   0.00140  -0.00084   0.01003   0.00920   2.11964
   A60        2.10666   0.00208  -0.00098   0.01296   0.01199   2.11865
   A61        1.94038   0.00561  -0.00249   0.03932   0.03648   1.97686
   A62        1.92039   0.00382  -0.00044   0.01841   0.01760   1.93799
   A63        1.90621  -0.00250  -0.00049  -0.01178  -0.01223   1.89398
   A64        1.89044  -0.00172   0.00152  -0.00770  -0.00684   1.88360
   A65        1.91012  -0.00133   0.00060  -0.00947  -0.00882   1.90130
   A66        1.89573  -0.00410   0.00139  -0.03040  -0.02899   1.86674
   A67        1.91480   0.00116  -0.00030   0.00494   0.00463   1.91944
   A68        1.95359   0.00186  -0.00358   0.02681   0.02316   1.97675
   A69        1.89581   0.00071   0.00105  -0.00143  -0.00044   1.89537
   A70        1.89598  -0.00259   0.00117  -0.02035  -0.01920   1.87678
   A71        1.89723  -0.00123   0.00153  -0.01192  -0.01038   1.88684
   A72        1.90568  -0.00000   0.00022   0.00096   0.00106   1.90673
   A73        1.92365   0.00201  -0.00123   0.01490   0.01359   1.93724
   A74        1.91766   0.00122  -0.00064   0.00790   0.00722   1.92489
   A75        1.92409   0.00203  -0.00100   0.01364   0.01257   1.93665
   A76        1.89818  -0.00185   0.00111  -0.01369  -0.01262   1.88556
   A77        1.90150  -0.00159   0.00069  -0.00936  -0.00877   1.89273
   A78        1.89830  -0.00195   0.00112  -0.01428  -0.01319   1.88511
   A79        1.87661  -0.00101   0.00111  -0.01156  -0.01036   1.86625
   A80        1.90033  -0.00216   0.00087  -0.01584  -0.01473   1.88560
   A81        1.87447  -0.00287   0.00216  -0.02583  -0.02350   1.85097
   A82        1.91791  -0.00142   0.00253  -0.01424  -0.01238   1.90553
   A83        1.92093   0.00168  -0.00327   0.02317   0.01953   1.94046
   A84        1.97066   0.00540  -0.00320   0.04114   0.03766   2.00832
   A85        1.96010   0.00268  -0.00816   0.04242   0.03431   1.99441
   A86        1.96781  -0.00335  -0.00484   0.00563   0.00056   1.96837
   A87        1.92948   0.00017  -0.00286   0.00851   0.00559   1.93507
   A88        1.90064   0.00034   0.00086  -0.00260  -0.00174   1.89890
   A89        1.95655  -0.00076  -0.00458   0.02000   0.01539   1.97194
   A90        1.89967   0.00473   0.00144   0.01189   0.01329   1.91296
   A91        1.90335  -0.00056   0.00052  -0.00760  -0.00707   1.89628
   A92        1.90339  -0.00089   0.00097  -0.00370  -0.00273   1.90066
   A93        1.89964  -0.00287   0.00087  -0.01846  -0.01767   1.88197
   A94        2.09330   0.02413   0.00987   0.02401   0.03382   2.12712
   A95        2.11117  -0.01052  -0.00373  -0.01012  -0.01391   2.09726
   A96        2.07871  -0.01361  -0.00614  -0.01392  -0.02013   2.05857
   A97        2.13018   0.02811   0.01808   0.03994   0.05619   2.18637
   A98        1.82531  -0.00694  -0.00648   0.01464   0.00534   1.83065
   A99        1.90222  -0.00557  -0.00870   0.03524   0.02428   1.92650
    D1       -0.24591  -0.00031   0.01295  -0.00368   0.00900  -0.23691
    D2        2.94633   0.00379   0.00851   0.07609   0.08471   3.03104
    D3        3.00209  -0.00039   0.00285   0.00979   0.01254   3.01463
    D4       -0.08885   0.00371  -0.00159   0.08956   0.08825  -0.00061
    D5        2.16430   0.00047   0.00453   0.00743   0.01220   2.17651
    D6       -1.02307   0.00060   0.00637   0.02295   0.02959  -0.99347
    D7       -1.08247  -0.00083   0.01437  -0.00760   0.00650  -1.07596
    D8        2.01335  -0.00071   0.01621   0.00792   0.02389   2.03724
    D9        2.60943  -0.00004  -0.00547   0.00303  -0.00209   2.60734
   D10       -1.48000  -0.00034  -0.01871   0.05347   0.03509  -1.44491
   D11       -0.43101  -0.00083  -0.01596   0.02048   0.00418  -0.42683
   D12        1.76274  -0.00113  -0.02921   0.07092   0.04136   1.80411
   D13        2.62673  -0.00839   0.01685  -0.11279  -0.09684   2.52989
   D14       -0.56225  -0.00672   0.02088  -0.08213  -0.06247  -0.62472
   D15       -0.56678  -0.01414   0.02046  -0.19045  -0.16876  -0.73554
   D16        2.52743  -0.01248   0.02449  -0.15979  -0.13440   2.39303
   D17       -2.70349  -0.00494   0.00938  -0.08333  -0.07488  -2.77837
   D18       -0.53883   0.00155   0.00396   0.00874   0.01203  -0.52680
   D19        0.48843   0.00000   0.00512  -0.00347   0.00231   0.49074
   D20        2.65309   0.00649  -0.00030   0.08859   0.08922   2.74231
   D21        3.13486   0.00046   0.00174   0.01174   0.01387  -3.13445
   D22       -0.04023  -0.00111   0.00299  -0.00388  -0.00060  -0.04083
   D23        0.03950  -0.00093  -0.00229  -0.01695  -0.01938   0.02012
   D24       -3.13560  -0.00250  -0.00104  -0.03257  -0.03385   3.11374
   D25       -3.13019  -0.00114  -0.00169  -0.01418  -0.01567   3.13732
   D26       -0.02370  -0.00132   0.00031  -0.01263  -0.01216  -0.03586
   D27       -0.03300   0.00090   0.00231   0.01413   0.01653  -0.01646
   D28        3.07350   0.00072   0.00432   0.01568   0.02005   3.09354
   D29       -0.01969   0.00024   0.00076   0.00771   0.00845  -0.01124
   D30        3.12208  -0.00012   0.00067   0.00174   0.00239   3.12447
   D31       -3.12895   0.00168  -0.00052   0.02281   0.02231  -3.10664
   D32        0.01282   0.00133  -0.00061   0.01684   0.01625   0.02908
   D33        0.00648  -0.00022  -0.00082  -0.00201  -0.00270   0.00379
   D34        3.13683  -0.00019  -0.00003  -0.00170  -0.00168   3.13515
   D35       -3.10068   0.00000  -0.00281  -0.00322  -0.00589  -3.10658
   D36        0.02966   0.00004  -0.00203  -0.00291  -0.00488   0.02478
   D37       -0.00829   0.00042   0.00066   0.00574   0.00632  -0.00197
   D38       -3.13874  -0.00005  -0.00036  -0.00195  -0.00234  -3.14107
   D39        3.13312   0.00078   0.00075   0.01175   0.01246  -3.13760
   D40        0.00267   0.00031  -0.00027   0.00405   0.00380   0.00647
   D41        0.01477  -0.00042  -0.00065  -0.00848  -0.00912   0.00565
   D42       -3.13797   0.00005   0.00037  -0.00079  -0.00046  -3.13843
   D43       -3.11548  -0.00045  -0.00145  -0.00872  -0.01009  -3.12556
   D44        0.01497   0.00002  -0.00043  -0.00103  -0.00143   0.01354
   D45        3.11819   0.00038   0.00132   0.00686   0.00813   3.12632
   D46       -0.03450   0.00001   0.00208   0.00315   0.00521  -0.02929
   D47        0.02298   0.00006  -0.00060  -0.00905  -0.00965   0.01334
   D48       -3.12970  -0.00031   0.00016  -0.01276  -0.01257   3.14091
   D49       -3.11163  -0.00023  -0.00057  -0.01325  -0.01384  -3.12548
   D50        0.03162   0.00021  -0.00091  -0.00740  -0.00834   0.02329
   D51       -0.01299  -0.00050   0.00103   0.00139   0.00243  -0.01056
   D52        3.13027  -0.00006   0.00070   0.00725   0.00793   3.13820
   D53       -0.01551   0.00029  -0.00002   0.00839   0.00837  -0.00714
   D54        3.12783  -0.00009   0.00024   0.00174   0.00200   3.12983
   D55        3.13719   0.00069  -0.00078   0.01222   0.01143  -3.13456
   D56       -0.00266   0.00031  -0.00052   0.00557   0.00507   0.00241
   D57       -0.00479   0.00064  -0.00083   0.00707   0.00623   0.00144
   D58        3.13418   0.00045  -0.00072   0.00497   0.00426   3.13844
   D59        3.13513   0.00020  -0.00050   0.00118   0.00065   3.13578
   D60       -0.00908   0.00001  -0.00038  -0.00092  -0.00132  -0.01040
   D61       -0.00258  -0.00014   0.00024   0.00010   0.00036  -0.00222
   D62       -3.13971  -0.00023   0.00009  -0.00386  -0.00376   3.13972
   D63        3.13726   0.00024  -0.00002   0.00676   0.00676  -3.13916
   D64        0.00013   0.00015  -0.00016   0.00280   0.00265   0.00278
   D65        0.01264  -0.00031   0.00018  -0.00777  -0.00759   0.00505
   D66       -3.13341  -0.00023   0.00033  -0.00383  -0.00349  -3.13690
   D67       -3.12633  -0.00012   0.00007  -0.00566  -0.00560  -3.13194
   D68        0.01080  -0.00004   0.00022  -0.00172  -0.00150   0.00930
   D69        0.00267   0.00329   0.00039   0.04227   0.04209   0.04476
   D70       -3.13771   0.00272  -0.00031   0.03545   0.03428  -3.10343
   D71       -3.10906  -0.00133  -0.00295  -0.00390  -0.00444  -3.11350
   D72        0.03374  -0.00190  -0.00365  -0.01072  -0.01224   0.02150
   D73        0.00301  -0.00297  -0.00102  -0.03681  -0.03791  -0.03491
   D74       -3.11026  -0.00609  -0.00447  -0.07786  -0.08426   3.08867
   D75        3.11405   0.00010   0.00229   0.00699   0.01194   3.12599
   D76        0.00079  -0.00302  -0.00116  -0.03405  -0.03440  -0.03362
   D77        3.13688  -0.00707  -0.01023  -0.11494  -0.12492   3.01197
   D78       -0.00623  -0.00819  -0.00926  -0.13804  -0.14708  -0.15331
   D79        0.02651  -0.01091  -0.01364  -0.16116  -0.17502  -0.14851
   D80       -3.11660  -0.01202  -0.01267  -0.18426  -0.19718   2.96940
   D81       -0.00118  -0.00147   0.00047  -0.01966  -0.01841  -0.01959
   D82       -3.13750  -0.00094  -0.00036  -0.01146  -0.01164   3.13404
   D83        3.13934  -0.00097   0.00110  -0.01356  -0.01158   3.12776
   D84        0.00301  -0.00045   0.00027  -0.00536  -0.00481  -0.00180
   D85       -1.54701   0.00156  -0.00273   0.02725   0.02460  -1.52241
   D86        0.55909   0.00031  -0.00377   0.02251   0.01880   0.57788
   D87        2.66455   0.00195  -0.00504   0.03965   0.03475   2.69929
   D88        1.59574   0.00102  -0.00339   0.02074   0.01724   1.61298
   D89       -2.58135  -0.00024  -0.00443   0.01601   0.01145  -2.56991
   D90       -0.47589   0.00141  -0.00571   0.03315   0.02739  -0.44850
   D91       -0.01053   0.00073   0.00085   0.00800   0.00980  -0.00073
   D92        3.14137  -0.00027  -0.00030  -0.00261  -0.00217   3.13921
   D93        3.10558   0.00439   0.00398   0.04728   0.04997  -3.12764
   D94       -0.02571   0.00338   0.00283   0.03667   0.03800   0.01229
   D95       -0.54004   0.00097   0.00178   0.02198   0.02390  -0.51614
   D96        1.55424   0.00495   0.00179   0.04980   0.05227   1.60651
   D97       -2.64957   0.00071   0.00292   0.01650   0.01984  -2.62973
   D98        2.62849  -0.00217  -0.00151  -0.01763  -0.01983   2.60867
   D99       -1.56041   0.00180  -0.00150   0.01019   0.00854  -1.55187
   D100       0.51896  -0.00244  -0.00037  -0.02312  -0.02389   0.49508
   D101      -0.00600  -0.00079  -0.00069  -0.00971  -0.01061  -0.01661
   D102       3.12891  -0.00006  -0.00003  -0.00048  -0.00104   3.12787
   D103       3.13029  -0.00132   0.00014  -0.01798  -0.01746   3.11283
   D104      -0.01798  -0.00059   0.00080  -0.00875  -0.00789  -0.02587
   D105       0.01190   0.00121   0.00003   0.01575   0.01502   0.02691
   D106      -3.12303   0.00048  -0.00062   0.00654   0.00546  -3.11757
   D107      -3.14005   0.00221   0.00119   0.02638   0.02703  -3.11301
   D108       0.00822   0.00148   0.00053   0.01717   0.01748   0.02569
   D109       2.62441  -0.00009  -0.00057  -0.00196  -0.00243   2.62198
   D110      -1.56726  -0.00035  -0.00037  -0.00454  -0.00485  -1.57210
   D111       0.52468  -0.00071  -0.00002  -0.00864  -0.00862   0.51606
   D112      -0.52402   0.00064   0.00010   0.00736   0.00742  -0.51661
   D113       1.56749   0.00038   0.00030   0.00477   0.00500   1.57250
   D114      -2.62375   0.00002   0.00066   0.00067   0.00123  -2.62252
   D115       3.11908   0.00307   0.00035   0.03696   0.03779  -3.12631
   D116       0.99015  -0.00413   0.00420  -0.04928  -0.04566   0.94449
   D117      -1.12619   0.00114   0.00111   0.02093   0.02229  -1.10389
   D118       3.02807  -0.00606   0.00496  -0.06531  -0.06116   2.96691
   D119       1.02399   0.00440  -0.00021   0.04901   0.04966   1.07365
   D120      -1.10494  -0.00280   0.00364  -0.03723  -0.03379  -1.13873
   D121      -1.00017  -0.00169  -0.00641   0.00382  -0.00249  -1.00266
   D122       1.10751  -0.00264  -0.00808   0.00533  -0.00268   1.10483
   D123      -3.07330  -0.00355  -0.00894   0.00290  -0.00591  -3.07921
   D124       3.06854   0.00056   0.00763  -0.04337  -0.03584   3.03271
   D125      -1.10696  -0.00039   0.00596  -0.04186  -0.03603  -1.14299
   D126       0.99541  -0.00130   0.00511  -0.04429  -0.03925   0.95616
   D127       2.65550  -0.00903  -0.01048  -0.12880  -0.13915   2.51634
   D128      -0.48460  -0.00793  -0.01143  -0.10613  -0.11747  -0.60207
   D129      -1.41750  -0.00793  -0.02657  -0.06096  -0.08762  -1.50512
   D130       1.72559  -0.00683  -0.02752  -0.03829  -0.06594   1.65966
         Item               Value     Threshold  Converged?
 Maximum Force            0.046934     0.000450     NO 
 RMS     Force            0.007557     0.000300     NO 
 Maximum Displacement     1.305285     0.001800     NO 
 RMS     Displacement     0.282544     0.001200     NO 
 Predicted change in Energy=-3.329401D-02
 GradGradGradGradGradGradGradGradGradGradGradGradGradGradGradGradGradGrad

 Stoichiometry    C26H28N2O
 Framework group  C1[X(C26H28N2O)]
 Deg. of freedom   165
 Full point group                 C1      NOp   1
 Largest Abelian subgroup         C1      NOp   1
 Largest concise Abelian subgroup C1      NOp   1
                         Standard orientation:                         
 ---------------------------------------------------------------------
 Center     Atomic      Atomic             Coordinates (Angstroms)
 Number     Number       Type             X           Y           Z
 ---------------------------------------------------------------------
      1          6           0       -0.926614   -0.230267    0.500905
      2          6           0       -1.207859    1.082889    0.271553
      3          6           0       -2.529348    1.436128   -0.294720
      4          6           0       -3.238907    2.593737    0.035447
      5          6           0       -3.100118    0.566204   -1.230794
      6          6           0       -4.480334    2.857557   -0.529700
      7          1           0       -2.863532    3.295597    0.772553
      8          6           0       -4.335879    0.829710   -1.798681
      9          1           0       -2.558317   -0.321331   -1.546574
     10          6           0       -5.041012    1.978831   -1.450241
     11          1           0       -5.011406    3.760144   -0.237447
     12          1           0       -4.742079    0.132072   -2.526498
     13          1           0       -6.012436    2.186825   -1.892088
     14          6           0       -1.988673   -1.271028    0.483759
     15          6           0       -1.955401   -2.413005   -0.320465
     16          6           0       -3.070376   -1.104311    1.355331
     17          6           0       -2.983368   -3.346816   -0.261464
     18          1           0       -1.124008   -2.556319   -1.001631
     19          6           0       -4.095252   -2.038929    1.416420
     20          1           0       -3.102759   -0.219951    1.987290
     21          6           0       -4.056660   -3.166224    0.602932
     22          1           0       -2.943959   -4.223543   -0.903802
     23          1           0       -4.924172   -1.888837    2.104124
     24          1           0       -4.858868   -3.899185    0.643579
     25          6           0        2.782770   -0.305450   -0.112481
     26          6           0        3.573005   -0.650500   -1.249977
     27          6           0        3.439337    0.397988    0.952763
     28          6           0        4.931870   -0.353544   -1.272952
     29          6           0        4.803139    0.669863    0.849709
     30          6           0        5.574723    0.295294   -0.235580
     31          1           0        5.504264   -0.637945   -2.154033
     32          1           0        5.280108    1.206500    1.668316
     33          6           0        2.882785    0.954967    2.248758
     34          1           0        1.842411    1.252840    2.175278
     35          1           0        2.967389    0.224352    3.058636
     36          1           0        3.481290    1.823865    2.538991
     37          6           0        3.092501   -1.347780   -2.508245
     38          1           0        3.140444   -2.435589   -2.375430
     39          1           0        2.071231   -1.095690   -2.774433
     40          1           0        3.758610   -1.075946   -3.334354
     41          6           0        7.052503    0.586025   -0.285712
     42          1           0        7.293421    1.492423    0.279414
     43          1           0        7.618909   -0.246353    0.149834
     44          1           0        7.390216    0.721596   -1.318328
     45          6           0       -0.487996    3.504848    0.621167
     46          1           0        0.491408    3.991619    0.677511
     47          1           0       -1.010077    3.936992   -0.240253
     48          1           0       -1.043912    3.748905    1.541340
     49          7           0        0.431172   -0.594650    0.906720
     50          6           0        0.505519   -1.785820    1.782208
     51          1           0       -0.103910   -1.607318    2.672727
     52          1           0        0.151077   -2.699332    1.292543
     53          1           0        1.538616   -1.950663    2.088572
     54          6           0        1.328592   -0.721143   -0.206007
     55          8           0        0.886513   -1.150696   -1.242770
     56          7           0       -0.221839    2.085733    0.418229
     57          1           0        0.398913    1.736925    1.138088
 ---------------------------------------------------------------------
 Rotational constants (GHZ):      0.2987914      0.1014247      0.0896659
 Standard basis: 6-31G(d,p) (6D, 7F)
 There are   575 symmetry adapted cartesian basis functions of A   symmetry.
 There are   575 symmetry adapted basis functions of A   symmetry.
   575 basis functions,  1008 primitive gaussians,   575 cartesian basis functions
   103 alpha electrons      103 beta electrons
       nuclear repulsion energy      2722.6398571572 Hartrees.
 NAtoms=   57 NActive=   57 NUniq=   57 SFac= 1.00D+00 NAtFMM=   60 NAOKFM=F Big=F
 Integral buffers will be    131072 words long.
 Raffenetti 2 integral format.
 Two-electron integral symmetry is turned on.
 Nuclear repulsion after empirical dispersion term =     2722.5891205772 Hartrees.
 One-electron integrals computed using PRISM.
 NBasis=   575 RedAO= T EigKep=  3.20D-04  NBF=   575
 NBsUse=   575 1.00D-06 EigRej= -1.00D+00 NBFU=   575
 Initial guess from the checkpoint file:  "c2im-degRO-opt-wb97xd.chk"
 B after Tr=     0.000000   -0.000000   -0.000000
         Rot=    0.997007    0.075148    0.000481    0.018135 Ang=   8.87 deg.
 ExpMin= 1.61D-01 ExpMax= 5.48D+03 ExpMxC= 8.25D+02 IAcc=1 IRadAn=         1 AccDes= 0.00D+00
 Harris functional with IExCor= 4639 and IRadAn=       1 diagonalized for initial guess.
 HarFok:  IExCor= 4639 AccDes= 0.00D+00 IRadAn=         1 IDoV= 1 UseB2=F ITyADJ=14
 ICtDFT=  3500011 ScaDFX=  1.000000  1.000000  1.000000  1.000000
 FoFCou: FMM=F IPFlag=           0 FMFlag=      100000 FMFlg1=           0
         NFxFlg=           0 DoJE=T BraDBF=F KetDBF=T FulRan=T
         wScrn=  0.000000 ICntrl=     500 IOpCl=  0 I1Cent=   200000004 NGrid=           0
         NMat0=    1 NMatS0=      1 NMatT0=    0 NMatD0=    1 NMtDS0=    0 NMtDT0=    0
 Petite list used in FoFCou.
 Requested convergence on RMS density matrix=1.00D-08 within 128 cycles.
 Requested convergence on MAX density matrix=1.00D-06.
 Requested convergence on             energy=1.00D-06.
 No special actions if energy rises.
 Integral accuracy reduced to 1.0D-05 until final iterations.
 Initial convergence to 1.0D-05 achieved.  Increase integral accuracy.
 SCF Done:  E(RwB97XD) =  -1191.97232271     A.U. after   16 cycles
            NFock= 16  Conv=0.10D-07     -V/T= 2.0094
 Calling FoFJK, ICntrl=      2127 FMM=F ISym2X=0 I1Cent= 0 IOpClX= 0 NMat=1 NMatS=1 NMatT=0.
 ***** Axes restored to original set *****
 -------------------------------------------------------------------
 Center     Atomic                   Forces (Hartrees/Bohr)
 Number     Number              X              Y              Z
 -------------------------------------------------------------------
      1        6          -0.000373045    0.005263881   -0.012841072
      2        6           0.005686646    0.002896508   -0.000353144
      3        6           0.002728579    0.003551086    0.004139061
      4        6           0.000889585   -0.006533607   -0.002120652
      5        6           0.002999820    0.008335452    0.008663162
      6        6           0.001405510   -0.001783492    0.003708453
      7        1          -0.003352634   -0.000308759    0.002096267
      8        6          -0.000329398   -0.000583113    0.002553437
      9        1           0.006350327   -0.000924352    0.001485396
     10        6           0.000381524   -0.000654443   -0.000256418
     11        1          -0.000954908    0.000539382    0.000564072
     12        1           0.000969522   -0.000534126   -0.000412850
     13        1          -0.000275293    0.000586872   -0.001232688
     14        6          -0.001242727   -0.006471358   -0.007974933
     15        6          -0.002499628    0.001754018   -0.003471188
     16        6          -0.002685676   -0.003961237   -0.001642750
     17        6          -0.002616762    0.001986536    0.001282823
     18        1           0.001081871    0.001150539   -0.000544177
     19        6           0.001452964   -0.001845611    0.000405753
     20        1          -0.001304581    0.000543449    0.000487740
     21        6          -0.000933619   -0.001992961    0.001656235
     22        1           0.000785419   -0.000567328   -0.000435827
     23        1          -0.000084412    0.001210336    0.000042487
     24        1           0.000529144    0.000946969   -0.000867378
     25        6          -0.002053964    0.000309646   -0.005578914
     26        6          -0.000631962    0.001427867    0.001317156
     27        6          -0.000978874    0.001660013    0.003267112
     28        6          -0.000034206    0.003051717    0.000122890
     29        6          -0.000600239    0.000666939   -0.000725977
     30        6           0.000201841    0.003678806   -0.003056388
     31        1           0.000644024   -0.000764865   -0.000405700
     32        1          -0.000439815    0.000830535    0.000978042
     33        6          -0.004122260   -0.003371898    0.008569761
     34        1          -0.001099233   -0.003599623    0.000926219
     35        1          -0.001521415   -0.001885421    0.001779437
     36        1          -0.000419771   -0.002546052    0.002291166
     37        6           0.001882829    0.004636549    0.002128701
     38        1           0.000590181   -0.000956334    0.001497797
     39        1          -0.000713712    0.005849190   -0.002320190
     40        1          -0.002959324   -0.000523676   -0.001605655
     41        6           0.000167008   -0.000896265    0.000965589
     42        1          -0.001343341    0.000742784    0.000067021
     43        1           0.001285169    0.000594987    0.000243279
     44        1          -0.000403748   -0.000806536   -0.001299460
     45        6          -0.001996461    0.007732202    0.000221330
     46        1           0.000561646   -0.001656948    0.000531947
     47        1          -0.002515175   -0.001184413   -0.002844969
     48        1          -0.000748395    0.001776343    0.000297839
     49        7           0.001537420   -0.007497462   -0.000778310
     50        6           0.009638391    0.000034603   -0.003005438
     51        1          -0.000682205    0.001473756   -0.000175381
     52        1           0.000810683    0.000218735    0.001686644
     53        1           0.002041491    0.001731503   -0.002707699
     54        6           0.009759944   -0.004554698   -0.009967262
     55        8          -0.002490431   -0.005001772    0.015975438
     56        7          -0.013013240   -0.011610605   -0.001162818
     57        1           0.001038914    0.007835751   -0.002165016
 -------------------------------------------------------------------
 Cartesian Forces:  Max     0.015975438 RMS     0.003600644

 GradGradGradGradGradGradGradGradGradGradGradGradGradGradGradGradGradGrad
 Berny optimization.
 Using GEDIIS/GDIIS optimizer.
 FormGI is forming the generalized inverse of G from B-inverse, IUseBI=4.
 Internal  Forces:  Max     0.060582673 RMS     0.008365750
 Search for a local minimum.
 Step number   5 out of a maximum of  298
 All quantities printed in internal units (Hartrees-Bohrs-Radians)
 Mixed Optimization -- RFO/linear search
 Update second derivatives using D2CorX and points    4    5
 DE= -4.71D-03 DEPred=-3.33D-02 R= 1.42D-01
 Trust test= 1.42D-01 RLast= 6.30D-01 DXMaxT set to 8.49D-01
 ITU=  0  1  1  0  0
 Use linear search instead of GDIIS.
     Eigenvalues ---    0.00224   0.00230   0.00255   0.00257   0.00259
     Eigenvalues ---    0.00304   0.00485   0.00735   0.00762   0.00766
     Eigenvalues ---    0.00780   0.00991   0.01259   0.01297   0.01301
     Eigenvalues ---    0.01303   0.01402   0.01479   0.01494   0.01652
     Eigenvalues ---    0.02032   0.02047   0.02048   0.02051   0.02052
     Eigenvalues ---    0.02052   0.02058   0.02061   0.02062   0.02065
     Eigenvalues ---    0.02068   0.02069   0.02070   0.02070   0.02072
     Eigenvalues ---    0.02072   0.02073   0.02073   0.02074   0.02077
     Eigenvalues ---    0.02081   0.02131   0.02707   0.03821   0.06686
     Eigenvalues ---    0.06731   0.06762   0.06922   0.07035   0.07122
     Eigenvalues ---    0.07232   0.07273   0.07566   0.07802   0.13478
     Eigenvalues ---    0.14907   0.15989   0.15998   0.15999   0.15999
     Eigenvalues ---    0.15999   0.15999   0.16000   0.16000   0.16000
     Eigenvalues ---    0.16000   0.16000   0.16000   0.16000   0.16000
     Eigenvalues ---    0.16000   0.16000   0.16000   0.16000   0.16000
     Eigenvalues ---    0.16000   0.16000   0.16000   0.16000   0.16028
     Eigenvalues ---    0.16032   0.16050   0.18218   0.19297   0.20147
     Eigenvalues ---    0.21994   0.22000   0.22003   0.22005   0.23181
     Eigenvalues ---    0.23446   0.23461   0.23488   0.23912   0.24447
     Eigenvalues ---    0.24896   0.24937   0.24963   0.24991   0.24994
     Eigenvalues ---    0.24996   0.24999   0.25000   0.26483   0.28163
     Eigenvalues ---    0.28173   0.28285   0.28604   0.28653   0.32532
     Eigenvalues ---    0.34093   0.35472   0.35650   0.35710   0.36117
     Eigenvalues ---    0.36822   0.36987   0.37060   0.37112   0.37115
     Eigenvalues ---    0.37124   0.37132   0.37148   0.37162   0.37167
     Eigenvalues ---    0.37185   0.37191   0.37199   0.37214   0.37237
     Eigenvalues ---    0.37246   0.37252   0.37254   0.37267   0.37268
     Eigenvalues ---    0.37269   0.37274   0.37288   0.37304   0.37345
     Eigenvalues ---    0.37357   0.40290   0.40767   0.40997   0.41023
     Eigenvalues ---    0.41135   0.41433   0.44352   0.44695   0.45041
     Eigenvalues ---    0.45133   0.45176   0.45226   0.45280   0.45316
     Eigenvalues ---    0.45354   0.45392   0.45420   0.45461   0.47560
     Eigenvalues ---    0.47803   0.52215   0.74939   0.83242   1.13192
 RFO step:  Lambda=-2.34592211D-02 EMin= 2.24398352D-03
 Quartic linear search produced a step of -0.48094.
 Iteration  1 RMS(Cart)=  0.24369706 RMS(Int)=  0.00728273
 Iteration  2 RMS(Cart)=  0.02478349 RMS(Int)=  0.00013754
 Iteration  3 RMS(Cart)=  0.00015572 RMS(Int)=  0.00012792
 Iteration  4 RMS(Cart)=  0.00000003 RMS(Int)=  0.00012792
 Variable       Old X    -DE/DX   Delta X   Delta X   Delta X     New X
                                 (Linear)    (Quad)   (Total)
    R1        2.57452   0.00292   0.01419  -0.03659  -0.02240   2.55212
    R2        2.81020   0.00257   0.03253  -0.04726  -0.01472   2.79547
    R3        2.76511  -0.01356   0.01955  -0.06939  -0.04984   2.71527
    R4        2.79767   0.01978   0.05110  -0.03107   0.02002   2.81770
    R5        2.67211  -0.00641   0.03791  -0.06028  -0.02237   2.64974
    R6        2.64058   0.00446   0.00579   0.00025   0.00603   2.64661
    R7        2.64479   0.00635   0.00445   0.00200   0.00644   2.65124
    R8        2.62538   0.00342   0.00486  -0.00101   0.00386   2.62924
    R9        2.05002  -0.00360  -0.01159   0.00477  -0.00683   2.04319
   R10        2.61782   0.00215   0.00611  -0.00529   0.00082   2.61864
   R11        2.05362  -0.00605  -0.01160   0.00784  -0.00377   2.04986
   R12        2.62796  -0.00275   0.00035  -0.00459  -0.00423   2.62372
   R13        2.05460  -0.00103  -0.00649   0.00622  -0.00026   2.05434
   R14        2.63147  -0.00183  -0.00026  -0.00296  -0.00321   2.62826
   R15        2.05400  -0.00101  -0.00615   0.00583  -0.00032   2.05368
   R16        2.05464  -0.00138  -0.00682   0.00604  -0.00077   2.05387
   R17        2.64021   0.00138   0.00307  -0.00507  -0.00200   2.63820
   R18        2.64394   0.00254   0.00322  -0.00289   0.00033   2.64426
   R19        2.62679   0.00110   0.00694  -0.00936  -0.00242   2.62437
   R20        2.04906   0.00096  -0.00892   0.01706   0.00814   2.05720
   R21        2.62367   0.00069   0.00381  -0.00305   0.00075   2.62442
   R22        2.05495  -0.00149  -0.00667   0.00579  -0.00088   2.05407
   R23        2.62648   0.00190   0.00329  -0.00047   0.00283   2.62931
   R24        2.05520  -0.00105  -0.00661   0.00629  -0.00032   2.05488
   R25        2.62804   0.00182   0.00301  -0.00037   0.00264   2.63068
   R26        2.05501  -0.00120  -0.00675   0.00619  -0.00055   2.05445
   R27        2.05487  -0.00134  -0.00618   0.00516  -0.00102   2.05385
   R28        2.69737   0.01237  -0.00128   0.00384   0.00260   2.69996
   R29        2.71270  -0.02032  -0.01205   0.00239  -0.00964   2.70306
   R30        2.86353  -0.00396   0.01682  -0.02622  -0.00939   2.85414
   R31        2.62884   0.00641   0.00465  -0.00031   0.00435   2.63320
   R32        2.86611   0.00331   0.01003  -0.00837   0.00166   2.86777
   R33        2.63513   0.00098   0.00054   0.00321   0.00374   2.63887
   R34        2.86565   0.00181   0.00654  -0.00086   0.00568   2.87133
   R35        2.61192   0.00473   0.00665  -0.00268   0.00395   2.61587
   R36        2.05696  -0.00099  -0.00734   0.00739   0.00005   2.05701
   R37        2.61404   0.00270   0.00538  -0.00261   0.00274   2.61678
   R38        2.05763  -0.00121  -0.00773   0.00753  -0.00019   2.05744
   R39        2.84771  -0.00028   0.01554  -0.01891  -0.00337   2.84433
   R40        2.04973   0.00247  -0.01038   0.02017   0.00979   2.05951
   R41        2.06738   0.00103  -0.00737   0.00699  -0.00038   2.06700
   R42        2.06787  -0.00235  -0.00886   0.00776  -0.00110   2.06677
   R43        2.07291  -0.00057  -0.01027   0.01116   0.00089   2.07380
   R44        2.05050  -0.00491  -0.00867   0.00834  -0.00033   2.05017
   R45        2.07014  -0.00124  -0.00942   0.00869  -0.00073   2.06941
   R46        2.06920  -0.00124  -0.00981   0.00987   0.00007   2.06927
   R47        2.07299  -0.00115  -0.01069   0.01110   0.00040   2.07340
   R48        2.06899  -0.00133  -0.00986   0.00983  -0.00002   2.06897
   R49        2.06953  -0.00119  -0.00952   0.00958   0.00005   2.06959
   R50        2.07127  -0.00385  -0.01617   0.01395  -0.00222   2.06904
   R51        2.08327  -0.00192  -0.01197   0.01069  -0.00128   2.08199
   R52        2.75532  -0.00572   0.00311  -0.01353  -0.01042   2.74490
   R53        2.79711  -0.00930  -0.00212  -0.01292  -0.01505   2.78206
   R54        2.71195   0.00098   0.02121  -0.03638  -0.01517   2.69678
   R55        2.06689  -0.00152  -0.00936   0.00921  -0.00015   2.06674
   R56        2.07001   0.00036  -0.01054   0.01395   0.00341   2.07342
   R57        2.05999   0.00265  -0.00422   0.00183  -0.00239   2.05761
   R58        2.27932   0.01331   0.01805  -0.01502   0.00303   2.28234
   R59        1.91338   0.00085  -0.00851   0.01654   0.00803   1.92142
    A1        2.12375   0.03181   0.00933   0.05416   0.06347   2.18722
    A2        2.06949  -0.01950   0.00425  -0.06567  -0.06141   2.00808
    A3        2.08476  -0.01246  -0.01334   0.01097  -0.00236   2.08240
    A4        2.06990   0.03638   0.02208   0.02077   0.04321   2.11311
    A5        2.12020  -0.03847  -0.02836  -0.08177  -0.10973   2.01047
    A6        2.08621   0.00204   0.00904   0.05834   0.06778   2.15399
    A7        2.16585  -0.00553  -0.00596   0.02093   0.01504   2.18089
    A8        2.06184   0.01328   0.01233  -0.01752  -0.00511   2.05673
    A9        2.05542  -0.00776  -0.00677  -0.00334  -0.01007   2.04535
   A10        2.11174   0.00358   0.00402  -0.00087   0.00315   2.11489
   A11        2.11861  -0.00248  -0.00263  -0.00175  -0.00437   2.11424
   A12        2.05188  -0.00114  -0.00115   0.00212   0.00098   2.05286
   A13        2.11735   0.00314   0.00296   0.00302   0.00598   2.12333
   A14        2.09285  -0.00114   0.00196  -0.01173  -0.00977   2.08308
   A15        2.07256  -0.00201  -0.00497   0.00878   0.00382   2.07638
   A16        2.10545   0.00037  -0.00088   0.00178   0.00090   2.10635
   A17        2.07689   0.00050   0.00318  -0.00115   0.00203   2.07892
   A18        2.10082  -0.00086  -0.00229  -0.00064  -0.00293   2.09790
   A19        2.10146   0.00073   0.00008  -0.00100  -0.00091   2.10055
   A20        2.07806   0.00028   0.00244   0.00071   0.00315   2.08121
   A21        2.10362  -0.00101  -0.00253   0.00028  -0.00225   2.10137
   A22        2.07477  -0.00007   0.00035   0.00046   0.00082   2.07559
   A23        2.10406   0.00001  -0.00013   0.00005  -0.00008   2.10398
   A24        2.10435   0.00006  -0.00024  -0.00050  -0.00075   2.10360
   A25        2.16721  -0.01037   0.00224  -0.05124  -0.04898   2.11822
   A26        2.05058   0.01043  -0.00380   0.04515   0.04135   2.09193
   A27        2.06507  -0.00010   0.00130   0.00602   0.00732   2.07238
   A28        2.10256   0.00067  -0.00119   0.00100  -0.00019   2.10237
   A29        2.08047  -0.00169   0.00479  -0.01196  -0.00717   2.07331
   A30        2.10006   0.00102  -0.00359   0.01091   0.00732   2.10738
   A31        2.11520  -0.00039  -0.00029  -0.00670  -0.00700   2.10820
   A32        2.07368   0.00019   0.00327  -0.00066   0.00261   2.07629
   A33        2.09428   0.00020  -0.00297   0.00731   0.00435   2.09863
   A34        2.10620  -0.00077  -0.00072  -0.00356  -0.00428   2.10192
   A35        2.08253   0.00055   0.00192   0.00037   0.00229   2.08481
   A36        2.09445   0.00023  -0.00119   0.00318   0.00199   2.09644
   A37        2.09376   0.00022  -0.00019   0.00084   0.00065   2.09441
   A38        2.09162  -0.00016   0.00147  -0.00197  -0.00050   2.09111
   A39        2.09781  -0.00006  -0.00128   0.00111  -0.00016   2.09764
   A40        2.08351   0.00037   0.00101   0.00234   0.00335   2.08687
   A41        2.10060  -0.00046   0.00019  -0.00305  -0.00286   2.09774
   A42        2.09907   0.00010  -0.00121   0.00071  -0.00050   2.09858
   A43        2.04497   0.00509   0.00505   0.00416   0.00932   2.05429
   A44        1.99960   0.05553   0.04574  -0.00605   0.03961   2.03921
   A45        2.23846  -0.06058  -0.05091   0.00208  -0.04892   2.18954
   A46        2.09711  -0.00997  -0.00217  -0.00736  -0.00942   2.08769
   A47        2.21039   0.01971  -0.00735   0.01134   0.00393   2.21432
   A48        1.97567  -0.00974   0.00953  -0.00398   0.00549   1.98116
   A49        2.08062   0.00681   0.00830  -0.00867  -0.00031   2.08031
   A50        2.27355  -0.03263  -0.04306   0.01170  -0.03142   2.24213
   A51        1.92890   0.02585   0.03467  -0.00287   0.03174   1.96064
   A52        2.14377   0.00286  -0.00735   0.01083   0.00354   2.14731
   A53        2.06151  -0.00109   0.00532  -0.00577  -0.00048   2.06104
   A54        2.07784  -0.00178   0.00206  -0.00509  -0.00306   2.07478
   A55        2.15402  -0.00396  -0.01357   0.01108  -0.00247   2.15155
   A56        2.05890   0.00257   0.00772  -0.00480   0.00291   2.06181
   A57        2.07027   0.00139   0.00582  -0.00628  -0.00046   2.06980
   A58        2.04489  -0.00082   0.01018  -0.01059  -0.00040   2.04450
   A59        2.11964   0.00055  -0.00442   0.00464   0.00022   2.11986
   A60        2.11865   0.00027  -0.00577   0.00595   0.00018   2.11882
   A61        1.97686   0.00078  -0.01755   0.02131   0.00391   1.98077
   A62        1.93799  -0.00121  -0.00847   0.00898   0.00068   1.93867
   A63        1.89398   0.00366   0.00588   0.00255   0.00839   1.90237
   A64        1.88360  -0.00250   0.00329  -0.01309  -0.00948   1.87412
   A65        1.90130  -0.00138   0.00424  -0.00880  -0.00460   1.89669
   A66        1.86674   0.00060   0.01394  -0.01321   0.00070   1.86744
   A67        1.91944   0.00066  -0.00223   0.00483   0.00261   1.92204
   A68        1.97675   0.00379  -0.01114   0.01559   0.00448   1.98123
   A69        1.89537  -0.00096   0.00021   0.00127   0.00151   1.89688
   A70        1.87678  -0.00124   0.00924  -0.01246  -0.00321   1.87357
   A71        1.88684  -0.00119   0.00499  -0.00922  -0.00423   1.88261
   A72        1.90673  -0.00128  -0.00051  -0.00121  -0.00166   1.90507
   A73        1.93724   0.00090  -0.00653   0.00978   0.00328   1.94052
   A74        1.92489   0.00077  -0.00347   0.00579   0.00233   1.92722
   A75        1.93665   0.00080  -0.00604   0.00942   0.00340   1.94006
   A76        1.88556  -0.00100   0.00607  -0.00969  -0.00360   1.88196
   A77        1.89273  -0.00062   0.00422  -0.00637  -0.00211   1.89062
   A78        1.88511  -0.00096   0.00635  -0.01013  -0.00377   1.88134
   A79        1.86625   0.00027   0.00498   0.00281   0.00773   1.87398
   A80        1.88560  -0.00082   0.00709  -0.01064  -0.00366   1.88194
   A81        1.85097   0.00215   0.01130  -0.00203   0.00919   1.86016
   A82        1.90553   0.00051   0.00595  -0.00841  -0.00217   1.90336
   A83        1.94046  -0.00137  -0.00939   0.00541  -0.00383   1.93663
   A84        2.00832  -0.00063  -0.01811   0.01205  -0.00595   2.00237
   A85        1.99441   0.00388  -0.01650   0.02795   0.01157   2.00598
   A86        1.96837  -0.00285  -0.00027  -0.01428  -0.01431   1.95406
   A87        1.93507   0.00192  -0.00269   0.00800   0.00555   1.94062
   A88        1.89890   0.00145   0.00084   0.00673   0.00757   1.90647
   A89        1.97194  -0.00183  -0.00740  -0.01003  -0.01741   1.95453
   A90        1.91296  -0.00310  -0.00639   0.00925   0.00286   1.91582
   A91        1.89628   0.00049   0.00340  -0.00117   0.00225   1.89853
   A92        1.90066   0.00027   0.00131  -0.00080   0.00050   1.90115
   A93        1.88197   0.00280   0.00850  -0.00395   0.00458   1.88655
   A94        2.12712  -0.04133  -0.01626  -0.02407  -0.04037   2.08675
   A95        2.09726   0.03244   0.00669   0.03370   0.04036   2.13761
   A96        2.05857   0.00889   0.00968  -0.00940   0.00025   2.05882
   A97        2.18637   0.00660  -0.02702   0.06145   0.03469   2.22106
   A98        1.83065   0.00183  -0.00257   0.02223   0.02028   1.85093
   A99        1.92650  -0.00285  -0.01168   0.00268  -0.00896   1.91755
    D1       -0.23691  -0.00473  -0.00433   0.02157   0.01705  -0.21985
    D2        3.03104  -0.00463  -0.04074   0.04141   0.00065   3.03170
    D3        3.01463  -0.00228  -0.00603   0.02685   0.02083   3.03546
    D4       -0.00061  -0.00218  -0.04244   0.04668   0.00443   0.00382
    D5        2.17651   0.00244  -0.00587   0.01735   0.01149   2.18799
    D6       -0.99347   0.00075  -0.01423   0.01479   0.00058  -0.99289
    D7       -1.07596  -0.00043  -0.00313   0.00736   0.00420  -1.07176
    D8        2.03724  -0.00212  -0.01149   0.00479  -0.00670   2.03054
    D9        2.60734  -0.00086   0.00101  -0.00355  -0.00236   2.60498
   D10       -1.44491   0.00271  -0.01688   0.01954   0.00272  -1.44219
   D11       -0.42683  -0.00134  -0.00201  -0.00133  -0.00340  -0.43023
   D12        1.80411   0.00223  -0.01989   0.02176   0.00168   1.80579
   D13        2.52989  -0.01040   0.04657  -0.20753  -0.16089   2.36901
   D14       -0.62472  -0.01205   0.03004  -0.20097  -0.17079  -0.79551
   D15       -0.73554  -0.01356   0.08117  -0.23732  -0.15629  -0.89183
   D16        2.39303  -0.01522   0.06464  -0.23076  -0.16619   2.22683
   D17       -2.77837   0.00035   0.03601  -0.03344   0.00242  -2.77595
   D18       -0.52680   0.00409  -0.00579   0.05191   0.04663  -0.48017
   D19        0.49074  -0.00195  -0.00111  -0.01063  -0.01226   0.47849
   D20        2.74231   0.00180  -0.04291   0.07471   0.03196   2.77427
   D21       -3.13445  -0.00037  -0.00667   0.00387  -0.00304  -3.13750
   D22       -0.04083  -0.00149   0.00029  -0.00881  -0.00870  -0.04954
   D23        0.02012   0.00113   0.00932  -0.00257   0.00677   0.02689
   D24        3.11374   0.00001   0.01628  -0.01526   0.00111   3.11485
   D25        3.13732   0.00049   0.00754  -0.00526   0.00207   3.13939
   D26       -0.03586  -0.00041   0.00585  -0.00275   0.00292  -0.03294
   D27       -0.01646  -0.00106  -0.00795   0.00108  -0.00687  -0.02333
   D28        3.09354  -0.00196  -0.00964   0.00358  -0.00602   3.08753
   D29       -0.01124  -0.00054  -0.00406   0.00119  -0.00290  -0.01414
   D30        3.12447  -0.00052  -0.00115  -0.00145  -0.00260   3.12188
   D31       -3.10664   0.00058  -0.01073   0.01351   0.00272  -3.10393
   D32        0.02908   0.00060  -0.00782   0.01087   0.00302   0.03209
   D33        0.00379   0.00038   0.00130   0.00175   0.00299   0.00678
   D34        3.13515   0.00007   0.00081   0.00148   0.00228   3.13743
   D35       -3.10658   0.00125   0.00283  -0.00037   0.00238  -3.10420
   D36        0.02478   0.00095   0.00234  -0.00063   0.00167   0.02645
   D37       -0.00197  -0.00030  -0.00304   0.00163  -0.00138  -0.00335
   D38       -3.14107   0.00018   0.00112  -0.00044   0.00071  -3.14036
   D39       -3.13760  -0.00032  -0.00599   0.00430  -0.00170  -3.13930
   D40        0.00647   0.00017  -0.00183   0.00224   0.00039   0.00686
   D41        0.00565   0.00037   0.00439  -0.00307   0.00133   0.00698
   D42       -3.13843  -0.00012   0.00022  -0.00100  -0.00076  -3.13919
   D43       -3.12556   0.00067   0.00485  -0.00280   0.00202  -3.12355
   D44        0.01354   0.00019   0.00069  -0.00074  -0.00007   0.01347
   D45        3.12632  -0.00042  -0.00391   0.00160  -0.00202   3.12430
   D46       -0.02929  -0.00088  -0.00250  -0.00220  -0.00446  -0.03375
   D47        0.01334   0.00113   0.00464   0.00360   0.00824   0.02158
   D48        3.14091   0.00067   0.00605  -0.00020   0.00580  -3.13648
   D49       -3.12548   0.00038   0.00666  -0.00618   0.00079  -3.12469
   D50        0.02329   0.00089   0.00401   0.00143   0.00569   0.02898
   D51       -0.01056  -0.00140  -0.00117  -0.00960  -0.01080  -0.02136
   D52        3.13820  -0.00089  -0.00381  -0.00199  -0.00589   3.13230
   D53       -0.00714  -0.00027  -0.00402   0.00243  -0.00152  -0.00867
   D54        3.12983  -0.00033  -0.00096  -0.00101  -0.00198   3.12785
   D55       -3.13456   0.00022  -0.00550   0.00646   0.00109  -3.13347
   D56        0.00241   0.00016  -0.00244   0.00301   0.00063   0.00304
   D57        0.00144   0.00080  -0.00300   0.00963   0.00667   0.00811
   D58        3.13844   0.00058  -0.00205   0.00632   0.00425  -3.14049
   D59        3.13578   0.00028  -0.00031   0.00190   0.00170   3.13748
   D60       -0.01040   0.00006   0.00063  -0.00141  -0.00072  -0.01113
   D61       -0.00222  -0.00036  -0.00017  -0.00251  -0.00271  -0.00493
   D62        3.13972   0.00002   0.00181  -0.00160   0.00017   3.13989
   D63       -3.13916  -0.00030  -0.00325   0.00097  -0.00225  -3.14142
   D64        0.00278   0.00008  -0.00127   0.00188   0.00063   0.00341
   D65        0.00505   0.00010   0.00365  -0.00346   0.00015   0.00520
   D66       -3.13690  -0.00028   0.00168  -0.00437  -0.00273  -3.13963
   D67       -3.13194   0.00032   0.00269  -0.00013   0.00258  -3.12936
   D68        0.00930  -0.00006   0.00072  -0.00104  -0.00030   0.00900
   D69        0.04476  -0.00025  -0.02024   0.01363  -0.00656   0.03819
   D70       -3.10343  -0.00001  -0.01649   0.01160  -0.00478  -3.10820
   D71       -3.11350   0.00151   0.00213   0.02504   0.02681  -3.08669
   D72        0.02150   0.00174   0.00589   0.02301   0.02859   0.05010
   D73       -0.03491   0.00078   0.01823  -0.01124   0.00704  -0.02786
   D74        3.08867   0.00368   0.04052   0.00131   0.04217   3.13084
   D75        3.12599  -0.00266  -0.00574  -0.02437  -0.03056   3.09543
   D76       -0.03362   0.00024   0.01655  -0.01182   0.00457  -0.02905
   D77        3.01197   0.00194   0.06008   0.06051   0.12045   3.13242
   D78       -0.15331   0.00264   0.07074   0.07217   0.14304  -0.01027
   D79       -0.14851   0.00487   0.08417   0.07345   0.15749   0.00898
   D80        2.96940   0.00558   0.09483   0.08511   0.18008  -3.13371
   D81       -0.01959  -0.00037   0.00885  -0.00700   0.00171  -0.01788
   D82        3.13404   0.00017   0.00560  -0.00375   0.00183   3.13587
   D83        3.12776  -0.00069   0.00557  -0.00529   0.00015   3.12791
   D84       -0.00180  -0.00015   0.00231  -0.00203   0.00027  -0.00153
   D85       -1.52241   0.00139  -0.01183   0.04796   0.03612  -1.48630
   D86        0.57788   0.00283  -0.00904   0.04594   0.03690   0.61478
   D87        2.69929   0.00301  -0.01671   0.05558   0.03883   2.73813
   D88        1.61298   0.00160  -0.00829   0.04603   0.03776   1.65074
   D89       -2.56991   0.00304  -0.00550   0.04401   0.03854  -2.53136
   D90       -0.44850   0.00322  -0.01317   0.05365   0.04048  -0.40802
   D91       -0.00073  -0.00109  -0.00471   0.00195  -0.00298  -0.00371
   D92        3.13921   0.00010   0.00104   0.00497   0.00584  -3.13814
   D93       -3.12764  -0.00291  -0.02403  -0.00843  -0.03215   3.12340
   D94        0.01229  -0.00171  -0.01828  -0.00541  -0.02333  -0.01103
   D95       -0.51614   0.00077  -0.01149   0.00164  -0.00986  -0.52599
   D96        1.60651  -0.00282  -0.02514   0.00651  -0.01890   1.58761
   D97       -2.62973  -0.00057  -0.00954  -0.00285  -0.01253  -2.64226
   D98        2.60867   0.00337   0.00954   0.01327   0.02308   2.63175
   D99       -1.55187  -0.00022  -0.00411   0.01814   0.01404  -1.53783
   D100       0.49508   0.00203   0.01149   0.00878   0.02041   0.51548
   D101      -0.01661   0.00050   0.00511  -0.00222   0.00293  -0.01368
   D102       3.12787   0.00015   0.00050  -0.00466  -0.00403   3.12384
   D103       3.11283  -0.00005   0.00840  -0.00551   0.00283   3.11567
   D104      -0.02587  -0.00040   0.00379  -0.00795  -0.00413  -0.03000
   D105       0.02691   0.00041  -0.00722   0.00484  -0.00221   0.02471
   D106      -3.11757   0.00076  -0.00263   0.00728   0.00475  -3.11281
   D107      -3.11301  -0.00079  -0.01300   0.00180  -0.01107  -3.12408
   D108       0.02569  -0.00044  -0.00841   0.00424  -0.00411   0.02158
   D109       2.62198   0.00034   0.00117   0.00328   0.00444   2.62642
   D110      -1.57210   0.00018   0.00233   0.00125   0.00358  -1.56852
   D111       0.51606  -0.00001   0.00415  -0.00157   0.00259   0.51865
   D112      -0.51661  -0.00002  -0.00357   0.00077  -0.00282  -0.51942
   D113       1.57250  -0.00019  -0.00241  -0.00126  -0.00367   1.56882
   D114      -2.62252  -0.00037  -0.00059  -0.00409  -0.00467  -2.62719
   D115      -3.12631   0.00280  -0.01818   0.04768   0.02923  -3.09709
   D116       0.94449  -0.00334   0.02196  -0.05144  -0.02917   0.91532
   D117      -1.10389   0.00365  -0.01072   0.05260   0.04173  -1.06217
   D118       2.96691  -0.00248   0.02942  -0.04651  -0.01667   2.95024
   D119       1.07365   0.00270  -0.02389   0.05528   0.03096   1.10461
   D120      -1.13873  -0.00343   0.01625  -0.04383  -0.02744  -1.16617
   D121      -1.00266   0.00031   0.00120   0.00834   0.00951  -0.99315
   D122       1.10483   0.00075   0.00129   0.00504   0.00629   1.11112
   D123      -3.07921   0.00094   0.00284  -0.00013   0.00265  -3.07656
   D124       3.03271  -0.00074   0.01724  -0.00271   0.01458   3.04729
   D125      -1.14299  -0.00030   0.01733  -0.00601   0.01137  -1.13162
   D126       0.95616  -0.00012   0.01888  -0.01118   0.00772   0.96388
   D127       2.51634   0.00537   0.06693   0.07188   0.13862   2.65497
   D128      -0.60207   0.00435   0.05649   0.05990   0.11649  -0.48558
   D129      -1.50512   0.00995   0.04214   0.10512   0.14717  -1.35795
   D130       1.65966   0.00894   0.03171   0.09314   0.12504   1.78469
         Item               Value     Threshold  Converged?
 Maximum Force            0.060583     0.000450     NO 
 RMS     Force            0.008366     0.000300     NO 
 Maximum Displacement     0.921960     0.001800     NO 
 RMS     Displacement     0.256540     0.001200     NO 
 Predicted change in Energy=-2.206082D-02
 GradGradGradGradGradGradGradGradGradGradGradGradGradGradGradGradGradGrad

 Stoichiometry    C26H28N2O
 Framework group  C1[X(C26H28N2O)]
 Deg. of freedom   165
 Full point group                 C1      NOp   1
 Largest Abelian subgroup         C1      NOp   1
 Largest concise Abelian subgroup C1      NOp   1
                         Standard orientation:                         
 ---------------------------------------------------------------------
 Center     Atomic      Atomic             Coordinates (Angstroms)
 Number     Number       Type             X           Y           Z
 ---------------------------------------------------------------------
      1          6           0       -0.962554   -0.286331    0.433006
      2          6           0       -1.254122    1.029869    0.352244
      3          6           0       -2.594043    1.494422   -0.108259
      4          6           0       -3.341334    2.513306    0.495815
      5          6           0       -3.142089    0.886981   -1.247995
      6          6           0       -4.588949    2.881099    0.001858
      7          1           0       -2.991046    3.007857    1.391210
      8          6           0       -4.382698    1.255638   -1.743193
      9          1           0       -2.570776    0.129170   -1.773332
     10          6           0       -5.120103    2.255560   -1.118083
     11          1           0       -5.148411    3.663853    0.507929
     12          1           0       -4.768014    0.761737   -2.631249
     13          1           0       -6.094417    2.545408   -1.502742
     14          6           0       -1.947367   -1.387077    0.350330
     15          6           0       -1.805245   -2.421139   -0.576790
     16          6           0       -3.022520   -1.428589    1.244935
     17          6           0       -2.730092   -3.456050   -0.624300
     18          1           0       -0.966362   -2.392193   -1.270002
     19          6           0       -3.947180   -2.463712    1.197625
     20          1           0       -3.131697   -0.629874    1.974068
     21          6           0       -3.805214   -3.481488    0.258521
     22          1           0       -2.610649   -4.246395   -1.361539
     23          1           0       -4.777080   -2.479621    1.899729
     24          1           0       -4.527580   -4.292472    0.216855
     25          6           0        2.711016   -0.203613   -0.227515
     26          6           0        3.505762   -0.188891   -1.414745
     27          6           0        3.363086    0.083586    1.012789
     28          6           0        4.874802    0.054279   -1.323973
     29          6           0        4.737596    0.329957    1.018614
     30          6           0        5.518296    0.307660   -0.124852
     31          1           0        5.457383    0.054449   -2.243472
     32          1           0        5.216834    0.543475    1.972612
     33          6           0        2.759239    0.146531    2.405668
     34          1           0        1.715474    0.460011    2.412877
     35          1           0        2.811383   -0.827101    2.901386
     36          1           0        3.339250    0.846409    3.013866
     37          6           0        3.025105   -0.421813   -2.835201
     38          1           0        3.000449   -1.496911   -3.053962
     39          1           0        2.031495   -0.030068   -3.025696
     40          1           0        3.734202    0.045533   -3.526559
     41          6           0        7.003646    0.543561   -0.064991
     42          1           0        7.266114    1.204260    0.767853
     43          1           0        7.536466   -0.404881    0.077832
     44          1           0        7.369506    0.996500   -0.992186
     45          6           0       -0.244196    3.291634    0.989808
     46          1           0        0.788950    3.651453    1.040376
     47          1           0       -0.761731    3.889137    0.232224
     48          1           0       -0.712257    3.471063    1.970907
     49          7           0        0.403868   -0.587967    0.759293
     50          6           0        0.600191   -1.834086    1.518259
     51          1           0        0.011721   -1.791551    2.439133
     52          1           0        0.294024   -2.717424    0.943941
     53          1           0        1.652072   -1.946368    1.776156
     54          6           0        1.248847   -0.545400   -0.389942
     55          8           0        0.754880   -0.786911   -1.465284
     56          7           0       -0.177963    1.895515    0.594422
     57          1           0        0.455049    1.391637    1.210235
 ---------------------------------------------------------------------
 Rotational constants (GHZ):      0.2916737      0.1027442      0.0912400
 Standard basis: 6-31G(d,p) (6D, 7F)
 There are   575 symmetry adapted cartesian basis functions of A   symmetry.
 There are   575 symmetry adapted basis functions of A   symmetry.
   575 basis functions,  1008 primitive gaussians,   575 cartesian basis functions
   103 alpha electrons      103 beta electrons
       nuclear repulsion energy      2729.1434222369 Hartrees.
 NAtoms=   57 NActive=   57 NUniq=   57 SFac= 1.00D+00 NAtFMM=   60 NAOKFM=F Big=F
 Integral buffers will be    131072 words long.
 Raffenetti 2 integral format.
 Two-electron integral symmetry is turned on.
 Nuclear repulsion after empirical dispersion term =     2729.0922556668 Hartrees.
 One-electron integrals computed using PRISM.
 NBasis=   575 RedAO= T EigKep=  3.16D-04  NBF=   575
 NBsUse=   575 1.00D-06 EigRej= -1.00D+00 NBFU=   575
 Initial guess from the checkpoint file:  "c2im-degRO-opt-wb97xd.chk"
 B after Tr=     0.000000   -0.000000    0.000000
         Rot=    0.995944   -0.089763   -0.002512   -0.005559 Ang= -10.32 deg.
 ExpMin= 1.61D-01 ExpMax= 5.48D+03 ExpMxC= 8.25D+02 IAcc=1 IRadAn=         1 AccDes= 0.00D+00
 Harris functional with IExCor= 4639 and IRadAn=       1 diagonalized for initial guess.
 HarFok:  IExCor= 4639 AccDes= 0.00D+00 IRadAn=         1 IDoV= 1 UseB2=F ITyADJ=14
 ICtDFT=  3500011 ScaDFX=  1.000000  1.000000  1.000000  1.000000
 FoFCou: FMM=F IPFlag=           0 FMFlag=      100000 FMFlg1=           0
         NFxFlg=           0 DoJE=T BraDBF=F KetDBF=T FulRan=T
         wScrn=  0.000000 ICntrl=     500 IOpCl=  0 I1Cent=   200000004 NGrid=           0
         NMat0=    1 NMatS0=      1 NMatT0=    0 NMatD0=    1 NMtDS0=    0 NMtDT0=    0
 Petite list used in FoFCou.
 Requested convergence on RMS density matrix=1.00D-08 within 128 cycles.
 Requested convergence on MAX density matrix=1.00D-06.
 Requested convergence on             energy=1.00D-06.
 No special actions if energy rises.
 Integral accuracy reduced to 1.0D-05 until final iterations.
 Initial convergence to 1.0D-05 achieved.  Increase integral accuracy.
 SCF Done:  E(RwB97XD) =  -1191.98857565     A.U. after   14 cycles
            NFock= 14  Conv=0.94D-08     -V/T= 2.0094
 Calling FoFJK, ICntrl=      2127 FMM=F ISym2X=0 I1Cent= 0 IOpClX= 0 NMat=1 NMatS=1 NMatT=0.
 ***** Axes restored to original set *****
 -------------------------------------------------------------------
 Center     Atomic                   Forces (Hartrees/Bohr)
 Number     Number              X              Y              Z
 -------------------------------------------------------------------
      1        6          -0.003791387   -0.009815838   -0.002414109
      2        6           0.008725193   -0.002366063   -0.001291690
      3        6           0.002453356    0.006304922    0.003109002
      4        6          -0.002152722   -0.002109821   -0.003330793
      5        6          -0.000609819    0.004864270    0.000008270
      6        6           0.002026904   -0.001257383   -0.000326453
      7        1           0.000482760    0.001731932   -0.004434652
      8        6          -0.000611835   -0.000418578    0.002647943
      9        1           0.000344385   -0.000641782   -0.001486885
     10        6           0.000067866   -0.000288793    0.001064394
     11        1          -0.000760471    0.000611846    0.000056884
     12        1           0.000711203   -0.000568681   -0.000549944
     13        1          -0.000146586    0.000420694   -0.000990404
     14        6           0.002444938   -0.001980468    0.000572949
     15        6          -0.002571215    0.003514980    0.000376911
     16        6           0.000712145   -0.000271325    0.000456020
     17        6          -0.002720067    0.000702280    0.000774319
     18        1           0.000937091   -0.002488220    0.000857079
     19        6          -0.000504100   -0.001576340    0.000986851
     20        1          -0.000744055    0.000490205    0.000141183
     21        6          -0.000899748   -0.001249384    0.000568627
     22        1           0.000694132   -0.000747178   -0.000181518
     23        1          -0.000110510    0.001016362    0.000124810
     24        1           0.000687962    0.000369322   -0.000468435
     25        6          -0.003342324    0.001607628   -0.003296429
     26        6           0.000231637    0.000617693   -0.000119020
     27        6          -0.000525361    0.001265596    0.001561874
     28        6           0.000662455    0.002082604    0.001398077
     29        6           0.000433004   -0.001825979   -0.001138926
     30        6           0.000161659    0.000875715   -0.001300468
     31        1           0.000453958   -0.000788039   -0.000283517
     32        1          -0.000024164    0.000209595    0.000931603
     33        6           0.003938167    0.000037889    0.004969606
     34        1          -0.001332944   -0.000141020   -0.001354199
     35        1           0.000714102   -0.000035569   -0.000748012
     36        1          -0.000577178   -0.000543834    0.001075704
     37        6           0.000266947   -0.001127897   -0.000403530
     38        1           0.001605458   -0.001495901    0.001441956
     39        1           0.000509424    0.000023772   -0.000173362
     40        1          -0.001822460   -0.000991166   -0.000175538
     41        6           0.000208704    0.000207176   -0.000255699
     42        1          -0.001168942    0.000576937    0.000437534
     43        1           0.001229947    0.000227120    0.000322375
     44        1          -0.000534322   -0.000904854   -0.000884922
     45        6          -0.001708549    0.001711461    0.007157654
     46        1           0.000956318   -0.001195502    0.001217682
     47        1          -0.000704334   -0.002223644   -0.000576529
     48        1          -0.000200500   -0.000196762    0.001775070
     49        7          -0.014328089   -0.003159895   -0.007471426
     50        6           0.000972888   -0.000742812    0.000200474
     51        1          -0.000322987    0.001298562   -0.000169067
     52        1           0.000927179   -0.001317174   -0.000463581
     53        1          -0.001142033   -0.000090423    0.001291271
     54        6           0.002817772   -0.000678787   -0.011770240
     55        8          -0.001844933    0.010773946    0.011284521
     56        7           0.008594847   -0.004783429   -0.004321622
     57        1           0.000229234    0.006480032    0.003570322
 -------------------------------------------------------------------
 Cartesian Forces:  Max     0.014328089 RMS     0.002886131

 GradGradGradGradGradGradGradGradGradGradGradGradGradGradGradGradGradGrad
 Berny optimization.
 Using GEDIIS/GDIIS optimizer.
 FormGI is forming the generalized inverse of G from B-inverse, IUseBI=4.
 Internal  Forces:  Max     0.031109009 RMS     0.004091572
 Search for a local minimum.
 Step number   6 out of a maximum of  298
 All quantities printed in internal units (Hartrees-Bohrs-Radians)
 Mixed Optimization -- RFO/linear search
 Update second derivatives using D2CorX and points    5    6
 DE= -1.63D-02 DEPred=-2.21D-02 R= 7.37D-01
 TightC=F SS=  1.41D+00  RLast= 5.88D-01 DXNew= 1.4270D+00 1.7655D+00
 Trust test= 7.37D-01 RLast= 5.88D-01 DXMaxT set to 1.43D+00
 ITU=  1  0  1  1  0  0
 Use linear search instead of GDIIS.
     Eigenvalues ---    0.00230   0.00230   0.00255   0.00256   0.00261
     Eigenvalues ---    0.00326   0.00478   0.00735   0.00764   0.00766
     Eigenvalues ---    0.00787   0.01084   0.01213   0.01264   0.01301
     Eigenvalues ---    0.01310   0.01414   0.01480   0.01500   0.01770
     Eigenvalues ---    0.01847   0.02047   0.02048   0.02051   0.02051
     Eigenvalues ---    0.02052   0.02056   0.02058   0.02061   0.02065
     Eigenvalues ---    0.02069   0.02069   0.02070   0.02071   0.02072
     Eigenvalues ---    0.02073   0.02073   0.02074   0.02074   0.02077
     Eigenvalues ---    0.02081   0.02171   0.02708   0.03859   0.06654
     Eigenvalues ---    0.06716   0.06806   0.06881   0.07006   0.07161
     Eigenvalues ---    0.07228   0.07262   0.07527   0.07756   0.13805
     Eigenvalues ---    0.15298   0.15947   0.15997   0.15998   0.15998
     Eigenvalues ---    0.15999   0.15999   0.15999   0.16000   0.16000
     Eigenvalues ---    0.16000   0.16000   0.16000   0.16000   0.16000
     Eigenvalues ---    0.16000   0.16000   0.16000   0.16000   0.16000
     Eigenvalues ---    0.16000   0.16000   0.16000   0.16000   0.16020
     Eigenvalues ---    0.16031   0.16047   0.18658   0.19582   0.20315
     Eigenvalues ---    0.21985   0.22000   0.22003   0.22004   0.23159
     Eigenvalues ---    0.23440   0.23449   0.23483   0.23961   0.24193
     Eigenvalues ---    0.24782   0.24914   0.24956   0.24982   0.24992
     Eigenvalues ---    0.24995   0.24997   0.25000   0.26757   0.28172
     Eigenvalues ---    0.28177   0.28284   0.28604   0.28649   0.33117
     Eigenvalues ---    0.34225   0.35453   0.35673   0.35681   0.36163
     Eigenvalues ---    0.36864   0.37029   0.37049   0.37094   0.37114
     Eigenvalues ---    0.37124   0.37132   0.37146   0.37152   0.37166
     Eigenvalues ---    0.37185   0.37191   0.37199   0.37214   0.37235
     Eigenvalues ---    0.37243   0.37251   0.37253   0.37267   0.37268
     Eigenvalues ---    0.37269   0.37273   0.37288   0.37304   0.37345
     Eigenvalues ---    0.37357   0.40390   0.40742   0.41023   0.41067
     Eigenvalues ---    0.41272   0.41422   0.44248   0.44924   0.45072
     Eigenvalues ---    0.45166   0.45179   0.45229   0.45273   0.45323
     Eigenvalues ---    0.45356   0.45390   0.45419   0.45463   0.47705
     Eigenvalues ---    0.50698   0.59864   0.64304   0.75879   1.13244
 RFO step:  Lambda=-2.19324646D-02 EMin= 2.29642409D-03
 Quartic linear search produced a step of -0.18322.
 Iteration  1 RMS(Cart)=  0.27272555 RMS(Int)=  0.01604903
 Iteration  2 RMS(Cart)=  0.06958408 RMS(Int)=  0.00103841
 Iteration  3 RMS(Cart)=  0.00211212 RMS(Int)=  0.00022957
 Iteration  4 RMS(Cart)=  0.00000274 RMS(Int)=  0.00022957
 Iteration  5 RMS(Cart)=  0.00000000 RMS(Int)=  0.00022957
 Variable       Old X    -DE/DX   Delta X   Delta X   Delta X     New X
                                 (Linear)    (Quad)   (Total)
    R1        2.55212   0.01831   0.00410   0.01171   0.01582   2.56794
    R2        2.79547   0.00461   0.00270   0.02070   0.02340   2.81887
    R3        2.71527   0.01006   0.00913   0.00746   0.01659   2.73186
    R4        2.81770  -0.00616  -0.00367  -0.00077  -0.00444   2.81326
    R5        2.64974  -0.00155   0.00410   0.00040   0.00449   2.65423
    R6        2.64661  -0.00312  -0.00111  -0.00492  -0.00601   2.64060
    R7        2.65124  -0.00058  -0.00118   0.00004  -0.00112   2.65011
    R8        2.62924   0.00012  -0.00071   0.00517   0.00446   2.63370
    R9        2.04319   0.00328   0.00125   0.00350   0.00475   2.04794
   R10        2.61864   0.00246  -0.00015   0.00974   0.00959   2.62823
   R11        2.04986  -0.00051   0.00069  -0.00463  -0.00394   2.04592
   R12        2.62372   0.00207   0.00078   0.00782   0.00858   2.63230
   R13        2.05434  -0.00097   0.00005  -0.00711  -0.00706   2.04728
   R14        2.62826   0.00212   0.00059   0.00783   0.00841   2.63667
   R15        2.05368  -0.00095   0.00006  -0.00679  -0.00673   2.04695
   R16        2.05387  -0.00107   0.00014  -0.00794  -0.00780   2.04606
   R17        2.63820   0.00385   0.00037   0.00827   0.00864   2.64685
   R18        2.64426   0.00061  -0.00006   0.00185   0.00179   2.64605
   R19        2.62437   0.00201   0.00044   0.00670   0.00715   2.63151
   R20        2.05720  -0.00268  -0.00149  -0.00681  -0.00831   2.04890
   R21        2.62442   0.00159  -0.00014   0.00770   0.00756   2.63198
   R22        2.05407  -0.00087   0.00016  -0.00691  -0.00675   2.04732
   R23        2.62931   0.00064  -0.00052   0.00649   0.00598   2.63528
   R24        2.05488  -0.00095   0.00006  -0.00714  -0.00708   2.04781
   R25        2.63068   0.00015  -0.00048   0.00395   0.00346   2.63415
   R26        2.05445  -0.00100   0.00010  -0.00743  -0.00733   2.04712
   R27        2.05385  -0.00089   0.00019  -0.00710  -0.00692   2.04693
   R28        2.69996  -0.00363  -0.00048  -0.01382  -0.01428   2.68568
   R29        2.70306  -0.00536   0.00177  -0.03010  -0.02829   2.67477
   R30        2.85414  -0.00137   0.00172  -0.00294  -0.00122   2.85292
   R31        2.63320   0.00119  -0.00080   0.00881   0.00798   2.64117
   R32        2.86777  -0.00098  -0.00030   0.00415   0.00385   2.87162
   R33        2.63887   0.00003  -0.00068   0.00349   0.00284   2.64170
   R34        2.87133  -0.00011  -0.00104   0.00767   0.00662   2.87795
   R35        2.61587   0.00291  -0.00072   0.01509   0.01432   2.63020
   R36        2.05701  -0.00091  -0.00001  -0.00738  -0.00739   2.04962
   R37        2.61678   0.00257  -0.00050   0.01284   0.01233   2.62911
   R38        2.05744  -0.00091   0.00004  -0.00780  -0.00776   2.04967
   R39        2.84433   0.00033   0.00062   0.00881   0.00943   2.85376
   R40        2.05951  -0.00134  -0.00179  -0.00110  -0.00290   2.05662
   R41        2.06700  -0.00025   0.00007  -0.00685  -0.00678   2.06022
   R42        2.06677  -0.00122   0.00020  -0.01023  -0.01002   2.05674
   R43        2.07380  -0.00135  -0.00016  -0.01021  -0.01037   2.06342
   R44        2.05017   0.00005   0.00006  -0.00464  -0.00458   2.04559
   R45        2.06941  -0.00141   0.00013  -0.01079  -0.01065   2.05875
   R46        2.06927  -0.00125  -0.00001  -0.00995  -0.00997   2.05930
   R47        2.07340  -0.00121  -0.00007  -0.01040  -0.01047   2.06292
   R48        2.06897  -0.00127   0.00000  -0.01011  -0.01011   2.05886
   R49        2.06959  -0.00142  -0.00001  -0.01036  -0.01037   2.05922
   R50        2.06904  -0.00135   0.00041  -0.00879  -0.00838   2.06066
   R51        2.08199  -0.00047   0.00023  -0.01072  -0.01049   2.07150
   R52        2.74490  -0.00247   0.00191  -0.00502  -0.00311   2.74179
   R53        2.78206  -0.00041   0.00276  -0.00980  -0.00704   2.77502
   R54        2.69678   0.00951   0.00278   0.02596   0.02874   2.72552
   R55        2.06674  -0.00127   0.00003  -0.00981  -0.00978   2.05696
   R56        2.07342  -0.00105  -0.00063  -0.00855  -0.00918   2.06424
   R57        2.05761  -0.00099   0.00044  -0.00798  -0.00755   2.05006
   R58        2.28234   0.01384  -0.00055   0.03603   0.03548   2.31782
   R59        1.92142  -0.00383  -0.00147  -0.00725  -0.00872   1.91269
    A1        2.18722  -0.00928  -0.01163  -0.01574  -0.02739   2.15983
    A2        2.00808   0.01336   0.01125   0.02446   0.03570   2.04378
    A3        2.08240  -0.00402   0.00043  -0.00772  -0.00730   2.07510
    A4        2.11311  -0.00047  -0.00792   0.01682   0.00886   2.12197
    A5        2.01047   0.03111   0.02011   0.06268   0.08266   2.09313
    A6        2.15399  -0.03066  -0.01242  -0.08137  -0.09378   2.06021
    A7        2.18089  -0.01373  -0.00275  -0.05205  -0.05481   2.12607
    A8        2.05673   0.00861   0.00094   0.03235   0.03326   2.09000
    A9        2.04535   0.00512   0.00185   0.01951   0.02138   2.06673
   A10        2.11489  -0.00118  -0.00058  -0.00633  -0.00690   2.10799
   A11        2.11424  -0.00272   0.00080  -0.01599  -0.01518   2.09906
   A12        2.05286   0.00392  -0.00018   0.02218   0.02199   2.07486
   A13        2.12333  -0.00338  -0.00109  -0.01273  -0.01381   2.10952
   A14        2.08308   0.00019   0.00179  -0.00254  -0.00076   2.08232
   A15        2.07638   0.00319  -0.00070   0.01528   0.01457   2.09095
   A16        2.10635  -0.00126  -0.00016  -0.00604  -0.00623   2.10013
   A17        2.07892   0.00078  -0.00037   0.00589   0.00553   2.08445
   A18        2.09790   0.00048   0.00054   0.00015   0.00070   2.09860
   A19        2.10055  -0.00069   0.00017  -0.00280  -0.00265   2.09790
   A20        2.08121   0.00075  -0.00058   0.00541   0.00484   2.08605
   A21        2.10137  -0.00006   0.00041  -0.00263  -0.00221   2.09916
   A22        2.07559   0.00137  -0.00015   0.00822   0.00804   2.08363
   A23        2.10398  -0.00076   0.00001  -0.00428  -0.00425   2.09973
   A24        2.10360  -0.00061   0.00014  -0.00395  -0.00380   2.09980
   A25        2.11822   0.00037   0.00898  -0.02285  -0.01389   2.10434
   A26        2.09193   0.00138  -0.00758   0.02170   0.01412   2.10604
   A27        2.07238  -0.00174  -0.00134   0.00079  -0.00055   2.07183
   A28        2.10237   0.00072   0.00003   0.00174   0.00177   2.10414
   A29        2.07331  -0.00055   0.00131  -0.00341  -0.00210   2.07121
   A30        2.10738  -0.00017  -0.00134   0.00158   0.00023   2.10762
   A31        2.10820   0.00071   0.00128  -0.00211  -0.00083   2.10737
   A32        2.07629  -0.00055  -0.00048   0.00100   0.00052   2.07681
   A33        2.09863  -0.00016  -0.00080   0.00106   0.00027   2.09890
   A34        2.10192  -0.00036   0.00078  -0.00380  -0.00302   2.09891
   A35        2.08481   0.00061  -0.00042   0.00446   0.00404   2.08885
   A36        2.09644  -0.00025  -0.00036  -0.00067  -0.00104   2.09540
   A37        2.09441   0.00067  -0.00012   0.00158   0.00145   2.09586
   A38        2.09111  -0.00031   0.00009  -0.00016  -0.00007   2.09104
   A39        2.09764  -0.00037   0.00003  -0.00143  -0.00140   2.09624
   A40        2.08687  -0.00000  -0.00061   0.00167   0.00106   2.08792
   A41        2.09774   0.00020   0.00052  -0.00024   0.00028   2.09802
   A42        2.09858  -0.00019   0.00009  -0.00143  -0.00134   2.09724
   A43        2.05429   0.00309  -0.00171   0.01914   0.01722   2.07151
   A44        2.03921  -0.00098  -0.00726   0.03884   0.03128   2.07049
   A45        2.18954  -0.00209   0.00896  -0.05739  -0.04868   2.14086
   A46        2.08769  -0.00024   0.00173  -0.00718  -0.00548   2.08221
   A47        2.21432  -0.00615  -0.00072  -0.02600  -0.02672   2.18761
   A48        1.98116   0.00639  -0.00101   0.03318   0.03219   2.01335
   A49        2.08031   0.00002   0.00006   0.00288   0.00284   2.08315
   A50        2.24213  -0.00413   0.00576  -0.05451  -0.04889   2.19324
   A51        1.96064   0.00413  -0.00582   0.05200   0.04602   2.00666
   A52        2.14731  -0.00167  -0.00065  -0.00860  -0.00935   2.13796
   A53        2.06104   0.00101   0.00009   0.00631   0.00644   2.06747
   A54        2.07478   0.00066   0.00056   0.00222   0.00282   2.07760
   A55        2.15155  -0.00095   0.00045  -0.01226  -0.01183   2.13972
   A56        2.06181   0.00040  -0.00053   0.00694   0.00641   2.06822
   A57        2.06980   0.00055   0.00009   0.00535   0.00544   2.07524
   A58        2.04450  -0.00030   0.00007   0.00481   0.00478   2.04928
   A59        2.11986   0.00028  -0.00004  -0.00163  -0.00163   2.11822
   A60        2.11882   0.00002  -0.00003  -0.00315  -0.00315   2.11567
   A61        1.98077   0.00113  -0.00072   0.00156   0.00084   1.98161
   A62        1.93867   0.00048  -0.00013  -0.00156  -0.00168   1.93699
   A63        1.90237   0.00021  -0.00154   0.00576   0.00422   1.90659
   A64        1.87412  -0.00085   0.00174  -0.00425  -0.00251   1.87161
   A65        1.89669  -0.00044   0.00084  -0.00070   0.00014   1.89683
   A66        1.86744  -0.00065  -0.00013  -0.00108  -0.00120   1.86624
   A67        1.92204   0.00083  -0.00048   0.00265   0.00215   1.92419
   A68        1.98123  -0.00098  -0.00082  -0.00790  -0.00872   1.97251
   A69        1.89688   0.00099  -0.00028   0.00716   0.00688   1.90377
   A70        1.87357  -0.00080   0.00059  -0.00424  -0.00367   1.86990
   A71        1.88261  -0.00032   0.00077  -0.00008   0.00068   1.88329
   A72        1.90507   0.00028   0.00030   0.00261   0.00293   1.90800
   A73        1.94052   0.00053  -0.00060   0.00146   0.00086   1.94138
   A74        1.92722   0.00038  -0.00043   0.00064   0.00021   1.92743
   A75        1.94006   0.00048  -0.00062   0.00149   0.00087   1.94093
   A76        1.88196  -0.00059   0.00066  -0.00225  -0.00159   1.88036
   A77        1.89062  -0.00032   0.00039   0.00060   0.00099   1.89161
   A78        1.88134  -0.00056   0.00069  -0.00216  -0.00147   1.87987
   A79        1.87398   0.00008  -0.00142   0.00548   0.00407   1.87805
   A80        1.88194   0.00003   0.00067   0.00466   0.00537   1.88731
   A81        1.86016   0.00283  -0.00168   0.02313   0.02147   1.88163
   A82        1.90336  -0.00102   0.00040  -0.00635  -0.00617   1.89720
   A83        1.93663  -0.00082   0.00070  -0.00964  -0.00906   1.92758
   A84        2.00237  -0.00093   0.00109  -0.01478  -0.01378   1.98859
   A85        2.00598  -0.00356  -0.00212  -0.00636  -0.00877   1.99720
   A86        1.95406   0.00648   0.00262   0.02671   0.02931   1.98337
   A87        1.94062  -0.00072  -0.00102   0.00674   0.00559   1.94621
   A88        1.90647   0.00001  -0.00139   0.00386   0.00247   1.90894
   A89        1.95453   0.00049   0.00319  -0.01016  -0.00697   1.94756
   A90        1.91582   0.00083  -0.00052   0.00378   0.00325   1.91907
   A91        1.89853  -0.00066  -0.00041  -0.00206  -0.00248   1.89605
   A92        1.90115  -0.00009  -0.00009   0.00193   0.00183   1.90299
   A93        1.88655  -0.00061  -0.00084   0.00284   0.00201   1.88856
   A94        2.08675  -0.00462   0.00740  -0.04406  -0.03681   2.04994
   A95        2.13761  -0.00544  -0.00739   0.00529  -0.00225   2.13536
   A96        2.05882   0.01006  -0.00005   0.03874   0.03853   2.09735
   A97        2.22106  -0.02301  -0.00636  -0.09285  -0.09809   2.12297
   A98        1.85093   0.00974  -0.00372   0.07843   0.07599   1.92692
   A99        1.91755   0.00898   0.00164   0.05523   0.05837   1.97592
    D1       -0.21985   0.00098  -0.00312  -0.00310  -0.00661  -0.22646
    D2        3.03170   0.00303  -0.00012   0.02030   0.02059   3.05229
    D3        3.03546   0.00049  -0.00382  -0.01319  -0.01742   3.01803
    D4        0.00382   0.00254  -0.00081   0.01021   0.00978   0.01360
    D5        2.18799  -0.00064  -0.00210   0.00076  -0.00125   2.18674
    D6       -0.99289  -0.00030  -0.00011  -0.00998  -0.01000  -1.00289
    D7       -1.07176   0.00088  -0.00077   0.01312   0.01227  -1.05949
    D8        2.03054   0.00121   0.00123   0.00239   0.00353   2.03406
    D9        2.60498  -0.00018   0.00043  -0.01595  -0.01545   2.58953
   D10       -1.44219   0.00156  -0.00050   0.01221   0.01180  -1.43039
   D11       -0.43023  -0.00018   0.00062  -0.02466  -0.02412  -0.45435
   D12        1.80579   0.00156  -0.00031   0.00350   0.00312   1.80891
   D13        2.36901  -0.00282   0.02948  -0.26352  -0.23451   2.13450
   D14       -0.79551  -0.00295   0.03129  -0.27286  -0.24195  -1.03747
   D15       -0.89183  -0.00087   0.02864  -0.27895  -0.24993  -1.14176
   D16        2.22683  -0.00100   0.03045  -0.28829  -0.25737   1.96946
   D17       -2.77595  -0.00135  -0.00044  -0.04130  -0.04138  -2.81733
   D18       -0.48017   0.00144  -0.00854   0.05085   0.04191  -0.43826
   D19        0.47849  -0.00150   0.00225  -0.02451  -0.02186   0.45662
   D20        2.77427   0.00129  -0.00586   0.06764   0.06142   2.83569
   D21       -3.13750   0.00003   0.00056  -0.00213  -0.00141  -3.13891
   D22       -0.04954   0.00071   0.00159  -0.00450  -0.00275  -0.05229
   D23        0.02689   0.00012  -0.00124   0.00699   0.00578   0.03267
   D24        3.11485   0.00079  -0.00020   0.00462   0.00444   3.11929
   D25        3.13939   0.00005  -0.00038   0.00013  -0.00002   3.13937
   D26       -0.03294   0.00053  -0.00054   0.00074   0.00038  -0.03256
   D27       -0.02333  -0.00033   0.00126  -0.00945  -0.00824  -0.03157
   D28        3.08753   0.00015   0.00110  -0.00884  -0.00784   3.07968
   D29       -0.01414   0.00017   0.00053  -0.00099  -0.00039  -0.01453
   D30        3.12188   0.00022   0.00048  -0.00053  -0.00004   3.12184
   D31       -3.10393  -0.00029  -0.00050   0.00240   0.00202  -3.10190
   D32        0.03209  -0.00025  -0.00055   0.00287   0.00238   0.03447
   D33        0.00678   0.00030  -0.00055   0.00602   0.00547   0.01224
   D34        3.13743   0.00026  -0.00042   0.00396   0.00351   3.14093
   D35       -3.10420  -0.00012  -0.00044   0.00572   0.00533  -3.09887
   D36        0.02645  -0.00017  -0.00031   0.00366   0.00337   0.02982
   D37       -0.00335  -0.00012   0.00025  -0.00240  -0.00215  -0.00550
   D38       -3.14036  -0.00004  -0.00013   0.00068   0.00051  -3.13985
   D39       -3.13930  -0.00017   0.00031  -0.00289  -0.00252   3.14136
   D40        0.00686  -0.00009  -0.00007   0.00019   0.00014   0.00701
   D41        0.00698  -0.00013  -0.00024  -0.00008  -0.00037   0.00661
   D42       -3.13919  -0.00020   0.00014  -0.00316  -0.00304   3.14096
   D43       -3.12355  -0.00009  -0.00037   0.00195   0.00156  -3.12199
   D44        0.01347  -0.00016   0.00001  -0.00112  -0.00111   0.01237
   D45        3.12430   0.00001   0.00037  -0.00570  -0.00530   3.11900
   D46       -0.03375  -0.00013   0.00082  -0.01179  -0.01096  -0.04471
   D47        0.02158  -0.00039  -0.00151   0.00446   0.00294   0.02452
   D48       -3.13648  -0.00053  -0.00106  -0.00164  -0.00271  -3.13919
   D49       -3.12469  -0.00022  -0.00014   0.00124   0.00111  -3.12357
   D50        0.02898  -0.00018  -0.00104   0.00555   0.00453   0.03350
   D51       -0.02136   0.00015   0.00198  -0.00976  -0.00778  -0.02914
   D52        3.13230   0.00019   0.00108  -0.00545  -0.00437   3.12794
   D53       -0.00867   0.00030   0.00028   0.00170   0.00198  -0.00669
   D54        3.12785   0.00009   0.00036  -0.00179  -0.00143   3.12642
   D55       -3.13347   0.00044  -0.00020   0.00797   0.00777  -3.12570
   D56        0.00304   0.00024  -0.00012   0.00447   0.00436   0.00740
   D57        0.00811   0.00019  -0.00122   0.00898   0.00777   0.01588
   D58       -3.14049   0.00011  -0.00078   0.00624   0.00547  -3.13502
   D59        3.13748   0.00015  -0.00031   0.00461   0.00432  -3.14139
   D60       -0.01113   0.00007   0.00013   0.00188   0.00202  -0.00911
   D61       -0.00493   0.00002   0.00050  -0.00260  -0.00210  -0.00704
   D62        3.13989  -0.00012  -0.00003  -0.00184  -0.00187   3.13802
   D63       -3.14142   0.00023   0.00041   0.00090   0.00131  -3.14011
   D64        0.00341   0.00009  -0.00011   0.00166   0.00154   0.00495
   D65        0.00520  -0.00026  -0.00003  -0.00269  -0.00272   0.00248
   D66       -3.13963  -0.00012   0.00050  -0.00345  -0.00295   3.14061
   D67       -3.12936  -0.00017  -0.00047   0.00005  -0.00042  -3.12978
   D68        0.00900  -0.00003   0.00006  -0.00070  -0.00065   0.00836
   D69        0.03819   0.00146   0.00120   0.03353   0.03518   0.07337
   D70       -3.10820   0.00150   0.00088   0.03219   0.03362  -3.07458
   D71       -3.08669  -0.00027  -0.00491  -0.00206  -0.00802  -3.09471
   D72        0.05010  -0.00023  -0.00524  -0.00339  -0.00958   0.04052
   D73       -0.02786  -0.00131  -0.00129  -0.02752  -0.02892  -0.05678
   D74        3.13084  -0.00269  -0.00773  -0.05760  -0.06442   3.06643
   D75        3.09543   0.00061   0.00560   0.01256   0.01700   3.11243
   D76       -0.02905  -0.00077  -0.00084  -0.01752  -0.01850  -0.04755
   D77        3.13242  -0.00269  -0.02207  -0.13790  -0.16045   2.97197
   D78       -0.01027  -0.00388  -0.02621  -0.16821  -0.19456  -0.20483
   D79        0.00898  -0.00463  -0.02886  -0.17750  -0.20622  -0.19723
   D80       -3.13371  -0.00582  -0.03299  -0.20781  -0.24032   2.90915
   D81       -0.01788  -0.00054  -0.00031  -0.01496  -0.01551  -0.03338
   D82        3.13587  -0.00031  -0.00033  -0.00829  -0.00865   3.12722
   D83        3.12791  -0.00054  -0.00003  -0.01365  -0.01395   3.11395
   D84       -0.00153  -0.00031  -0.00005  -0.00699  -0.00709  -0.00862
   D85       -1.48630   0.00188  -0.00662   0.06783   0.06118  -1.42511
   D86        0.61478   0.00078  -0.00676   0.05891   0.05213   0.66691
   D87        2.73813   0.00120  -0.00712   0.06214   0.05498   2.79310
   D88        1.65074   0.00190  -0.00692   0.06648   0.05960   1.71034
   D89       -2.53136   0.00081  -0.00706   0.05756   0.05054  -2.48082
   D90       -0.40802   0.00122  -0.00742   0.06079   0.05339  -0.35463
   D91       -0.00371   0.00026   0.00055   0.00252   0.00257  -0.00114
   D92       -3.13814  -0.00005  -0.00107  -0.00168  -0.00315  -3.14129
   D93        3.12340   0.00135   0.00589   0.02704   0.03353  -3.12626
   D94       -0.01103   0.00104   0.00427   0.02285   0.02781   0.01678
   D95       -0.52599   0.00143   0.00181   0.04715   0.04882  -0.47718
   D96        1.58761   0.00148   0.00346   0.04157   0.04490   1.63251
   D97       -2.64226   0.00109   0.00230   0.04288   0.04503  -2.59723
   D98        2.63175   0.00016  -0.00423   0.01908   0.01499   2.64674
   D99       -1.53783   0.00021  -0.00257   0.01351   0.01107  -1.52676
   D100       0.51548  -0.00018  -0.00374   0.01481   0.01121   0.52669
   D101      -0.01368  -0.00045  -0.00054  -0.00988  -0.01029  -0.02397
   D102       3.12384  -0.00016   0.00074  -0.00197  -0.00101   3.12282
   D103       3.11567  -0.00067  -0.00052  -0.01656  -0.01716   3.09850
   D104      -0.03000  -0.00038   0.00076  -0.00865  -0.00789  -0.03789
   D105       0.02471   0.00059   0.00040   0.01624   0.01693   0.04164
   D106      -3.11281   0.00030  -0.00087   0.00833   0.00767  -3.10515
   D107      -3.12408   0.00090   0.00203   0.02046   0.02268  -3.10140
   D108       0.02158   0.00061   0.00075   0.01255   0.01341   0.03500
   D109       2.62642  -0.00002  -0.00081  -0.00314  -0.00398   2.62244
   D110      -1.56852  -0.00016  -0.00066  -0.00460  -0.00529  -1.57381
   D111       0.51865  -0.00030  -0.00047  -0.00592  -0.00642   0.51223
   D112      -0.51942   0.00028   0.00052   0.00512   0.00566  -0.51376
   D113       1.56882   0.00014   0.00067   0.00366   0.00436   1.57319
   D114      -2.62719  -0.00000   0.00086   0.00234   0.00323  -2.62397
   D115      -3.09709   0.00140  -0.00536   0.03846   0.03303  -3.06406
   D116       0.91532  -0.00101   0.00534  -0.06156  -0.05617   0.85915
   D117      -1.06217   0.00270  -0.00765   0.05329   0.04550  -1.01667
   D118       2.95024   0.00029   0.00305  -0.04673  -0.04370   2.90654
   D119       1.10461  -0.00005  -0.00567   0.02541   0.01978   1.12439
   D120      -1.16617  -0.00246   0.00503  -0.07461  -0.06942  -1.23559
   D121      -0.99315   0.00205  -0.00174  -0.00825  -0.01007  -1.00322
   D122       1.11112   0.00154  -0.00115  -0.01477  -0.01599   1.09513
   D123      -3.07656   0.00165  -0.00049  -0.01524  -0.01580  -3.09237
   D124       3.04729  -0.00330  -0.00267  -0.04627  -0.04887   2.99842
   D125      -1.13162  -0.00381  -0.00208  -0.05279  -0.05480  -1.18642
   D126       0.96388  -0.00370  -0.00142  -0.05326  -0.05461   0.90927
   D127       2.65497  -0.00318  -0.02540  -0.10044  -0.12617   2.52880
   D128      -0.48558  -0.00203  -0.02134  -0.07148  -0.09282  -0.57839
   D129      -1.35795  -0.00320  -0.02696  -0.08080  -0.10777  -1.46572
   D130       1.78469  -0.00205  -0.02291  -0.05184  -0.07442   1.71027
         Item               Value     Threshold  Converged?
 Maximum Force            0.031109     0.000450     NO 
 RMS     Force            0.004092     0.000300     NO 
 Maximum Displacement     1.304362     0.001800     NO 
 RMS     Displacement     0.328871     0.001200     NO 
 Predicted change in Energy=-1.835653D-02
 GradGradGradGradGradGradGradGradGradGradGradGradGradGradGradGradGradGrad

 Stoichiometry    C26H28N2O
 Framework group  C1[X(C26H28N2O)]
 Deg. of freedom   165
 Full point group                 C1      NOp   1
 Largest Abelian subgroup         C1      NOp   1
 Largest concise Abelian subgroup C1      NOp   1
                         Standard orientation:                         
 ---------------------------------------------------------------------
 Center     Atomic      Atomic             Coordinates (Angstroms)
 Number     Number       Type             X           Y           Z
 ---------------------------------------------------------------------
      1          6           0       -0.915971   -0.312795    0.425507
      2          6           0       -1.191203    1.003427    0.229535
      3          6           0       -2.520989    1.456976   -0.262630
      4          6           0       -3.306966    2.356819    0.462008
      5          6           0       -2.995249    1.004967   -1.502562
      6          6           0       -4.550358    2.764561   -0.017688
      7          1           0       -2.979182    2.709509    1.432898
      8          6           0       -4.235204    1.411723   -1.983594
      9          1           0       -2.372756    0.353238   -2.102469
     10          6           0       -5.022049    2.292089   -1.240224
     11          1           0       -5.149704    3.448777    0.570810
     12          1           0       -4.579889    1.049613   -2.944527
     13          1           0       -5.987362    2.610357   -1.613293
     14          6           0       -1.955237   -1.382672    0.445792
     15          6           0       -1.850630   -2.493536   -0.400885
     16          6           0       -3.022396   -1.324665    1.350474
     17          6           0       -2.806710   -3.505277   -0.362800
     18          1           0       -1.022813   -2.538933   -1.099606
     19          6           0       -3.981927   -2.333592    1.385290
     20          1           0       -3.100612   -0.473679    2.016397
     21          6           0       -3.877601   -3.426997    0.527021
     22          1           0       -2.719540   -4.351499   -1.034078
     23          1           0       -4.804628   -2.270325    2.087201
     24          1           0       -4.622620   -4.212833    0.553643
     25          6           0        2.746133   -0.303067   -0.228308
     26          6           0        3.671904   -0.574643   -1.271864
     27          6           0        3.196015    0.404507    0.912032
     28          6           0        5.012905   -0.216995   -1.106856
     29          6           0        4.545509    0.755128    1.012702
     30          6           0        5.478290    0.435045    0.031335
     31          1           0        5.710177   -0.442875   -1.906338
     32          1           0        4.875232    1.296925    1.892580
     33          6           0        2.324860    0.859920    2.075243
     34          1           0        1.286225    1.031591    1.799211
     35          1           0        2.328096    0.121925    2.877698
     36          1           0        2.732159    1.780285    2.489501
     37          6           0        3.335320   -1.246339   -2.592738
     38          1           0        3.306408   -2.330795   -2.468649
     39          1           0        2.373766   -0.944770   -2.987994
     40          1           0        4.112913   -1.012960   -3.319220
     41          6           0        6.937553    0.788331    0.193466
     42          1           0        7.061558    1.683964    0.801731
     43          1           0        7.474160   -0.024942    0.685752
     44          1           0        7.410975    0.960812   -0.772521
     45          6           0       -0.451733    3.365609    0.527912
     46          1           0        0.494133    3.905769    0.496455
     47          1           0       -1.074519    3.743582   -0.283485
     48          1           0       -0.942113    3.591550    1.481911
     49          7           0        0.448920   -0.658492    0.753275
     50          6           0        0.585553   -1.831961    1.625474
     51          1           0        0.032799   -1.662682    2.547770
     52          1           0        0.199086   -2.735038    1.147639
     53          1           0        1.630960   -1.995850    1.864551
     54          6           0        1.314254   -0.750839   -0.396878
     55          8           0        0.872292   -1.145930   -1.470643
     56          7           0       -0.164944    1.956826    0.332547
     57          1           0        0.576482    1.614031    0.930237
 ---------------------------------------------------------------------
 Rotational constants (GHZ):      0.2874607      0.1046778      0.0911483
 Standard basis: 6-31G(d,p) (6D, 7F)
 There are   575 symmetry adapted cartesian basis functions of A   symmetry.
 There are   575 symmetry adapted basis functions of A   symmetry.
   575 basis functions,  1008 primitive gaussians,   575 cartesian basis functions
   103 alpha electrons      103 beta electrons
       nuclear repulsion energy      2729.6778973094 Hartrees.
 NAtoms=   57 NActive=   57 NUniq=   57 SFac= 1.00D+00 NAtFMM=   60 NAOKFM=F Big=F
 Integral buffers will be    131072 words long.
 Raffenetti 2 integral format.
 Two-electron integral symmetry is turned on.
 Nuclear repulsion after empirical dispersion term =     2729.6261085641 Hartrees.
 One-electron integrals computed using PRISM.
 NBasis=   575 RedAO= T EigKep=  3.18D-04  NBF=   575
 NBsUse=   575 1.00D-06 EigRej= -1.00D+00 NBFU=   575
 Initial guess from the checkpoint file:  "c2im-degRO-opt-wb97xd.chk"
 B after Tr=     0.000000   -0.000000    0.000000
         Rot=    0.998390    0.055504    0.011616   -0.001170 Ang=   6.50 deg.
 ExpMin= 1.61D-01 ExpMax= 5.48D+03 ExpMxC= 8.25D+02 IAcc=1 IRadAn=         1 AccDes= 0.00D+00
 Harris functional with IExCor= 4639 and IRadAn=       1 diagonalized for initial guess.
 HarFok:  IExCor= 4639 AccDes= 0.00D+00 IRadAn=         1 IDoV= 1 UseB2=F ITyADJ=14
 ICtDFT=  3500011 ScaDFX=  1.000000  1.000000  1.000000  1.000000
 FoFCou: FMM=F IPFlag=           0 FMFlag=      100000 FMFlg1=           0
         NFxFlg=           0 DoJE=T BraDBF=F KetDBF=T FulRan=T
         wScrn=  0.000000 ICntrl=     500 IOpCl=  0 I1Cent=   200000004 NGrid=           0
         NMat0=    1 NMatS0=      1 NMatT0=    0 NMatD0=    1 NMtDS0=    0 NMtDT0=    0
 Petite list used in FoFCou.
 Requested convergence on RMS density matrix=1.00D-08 within 128 cycles.
 Requested convergence on MAX density matrix=1.00D-06.
 Requested convergence on             energy=1.00D-06.
 No special actions if energy rises.
 Integral accuracy reduced to 1.0D-05 until final iterations.
 Initial convergence to 1.0D-05 achieved.  Increase integral accuracy.
 SCF Done:  E(RwB97XD) =  -1191.98617829     A.U. after   17 cycles
            NFock= 17  Conv=0.49D-08     -V/T= 2.0095
 Calling FoFJK, ICntrl=      2127 FMM=F ISym2X=0 I1Cent= 0 IOpClX= 0 NMat=1 NMatS=1 NMatT=0.
 ***** Axes restored to original set *****
 -------------------------------------------------------------------
 Center     Atomic                   Forces (Hartrees/Bohr)
 Number     Number              X              Y              Z
 -------------------------------------------------------------------
      1        6           0.001145486   -0.006342340   -0.000363545
      2        6          -0.002817246    0.005100008   -0.004504844
      3        6           0.001210397    0.001668836    0.003567504
      4        6          -0.002789462   -0.005696840    0.004164036
      5        6           0.002514976   -0.000239053   -0.001643098
      6        6          -0.001878614    0.002226908   -0.000387038
      7        1           0.000028233    0.000546790   -0.001298220
      8        6           0.003087330   -0.001880249   -0.002580910
      9        1          -0.002801308   -0.000192748   -0.001551987
     10        6          -0.002392536    0.002558082   -0.003721695
     11        1           0.001021190   -0.001143859    0.000257715
     12        1          -0.000628917    0.000094598    0.001421240
     13        1           0.000633534   -0.000705510    0.001562762
     14        6           0.002367093    0.003175932    0.000746861
     15        6          -0.000991063   -0.002715456    0.002627110
     16        6          -0.002117525    0.001824575    0.003015416
     17        6           0.003059680   -0.001354814   -0.001837290
     18        1           0.000373949    0.000807682    0.000008077
     19        6          -0.000751545    0.003680403   -0.000089602
     20        1           0.001289527   -0.000648637   -0.000844617
     21        6           0.002203056    0.001664997   -0.001889047
     22        1          -0.001282187    0.000555444    0.000647806
     23        1           0.000395685   -0.001625242    0.000164316
     24        1          -0.001035483   -0.001018470    0.000739150
     25        6          -0.004464582   -0.003420176    0.004180937
     26        6          -0.001597736    0.005077981    0.000127678
     27        6           0.003426762   -0.003746121   -0.001806866
     28        6           0.002193803   -0.004685861    0.001351611
     29        6          -0.001907650    0.000273565    0.002550501
     30        6           0.000482844   -0.001191510    0.000342414
     31        1          -0.000494552    0.001615622    0.000212456
     32        1           0.001318817   -0.000723825   -0.001354163
     33        6           0.001036674    0.006621223   -0.003931651
     34        1          -0.010780169   -0.001462283   -0.022918916
     35        1          -0.002594252   -0.002870905    0.000572543
     36        1           0.002504190    0.001327940   -0.003149667
     37        6           0.002027854   -0.001875141   -0.005169381
     38        1          -0.002265494   -0.001643564    0.001152930
     39        1           0.001596249   -0.000419924    0.001085867
     40        1          -0.001028807    0.002467848   -0.000915498
     41        6          -0.000637968   -0.003529947    0.004081306
     42        1           0.001774674   -0.000410346   -0.001186544
     43        1          -0.001835216   -0.000009542   -0.001655569
     44        1          -0.000013542    0.002179374    0.000683585
     45        6          -0.003091396    0.004322317   -0.001157881
     46        1           0.000905184    0.001525342   -0.001393240
     47        1           0.000401269   -0.000688057    0.000407277
     48        1           0.001885933   -0.001575757   -0.000496757
     49        7          -0.011416078    0.005111713    0.012031100
     50        6           0.004918820    0.001365888   -0.000176855
     51        1           0.000953298   -0.002075577   -0.001118590
     52        1          -0.002290885   -0.001045005    0.000055707
     53        1           0.000557062    0.003931225   -0.005128186
     54        6           0.000278675    0.003809249    0.012453722
     55        8           0.009121942   -0.007006025   -0.014874871
     56        7           0.000280623   -0.006672088    0.010291465
     57        1           0.008909406    0.005081328    0.016643434
 -------------------------------------------------------------------
 Cartesian Forces:  Max     0.022918916 RMS     0.004065565

 GradGradGradGradGradGradGradGradGradGradGradGradGradGradGradGradGradGrad
 Berny optimization.
 Using GEDIIS/GDIIS optimizer.
 FormGI is forming the generalized inverse of G from B-inverse, IUseBI=4.
 Internal  Forces:  Max     0.061934318 RMS     0.010507279
 Search for a local minimum.
 Step number   7 out of a maximum of  298
 All quantities printed in internal units (Hartrees-Bohrs-Radians)
 Mixed Optimization -- RFO/linear search
 Update second derivatives using D2CorX and points    5    7    6
 DE=  2.40D-03 DEPred=-1.84D-02 R=-1.31D-01
 Trust test=-1.31D-01 RLast= 7.64D-01 DXMaxT set to 7.14D-01
 ITU= -1  1  0  1  1  0  0
 Use linear search instead of GDIIS.
 Energy rises -- skip Quadratic/GDIIS search.
 Quartic linear search produced a step of -0.49688.
 Iteration  1 RMS(Cart)=  0.15840607 RMS(Int)=  0.00447406
 Iteration  2 RMS(Cart)=  0.01131493 RMS(Int)=  0.00005444
 Iteration  3 RMS(Cart)=  0.00005658 RMS(Int)=  0.00005176
 Iteration  4 RMS(Cart)=  0.00000001 RMS(Int)=  0.00005176
 Variable       Old X    -DE/DX   Delta X   Delta X   Delta X     New X
                                 (Linear)    (Quad)   (Total)
    R1        2.56794   0.00899  -0.00786   0.00000  -0.00786   2.56008
    R2        2.81887  -0.00325  -0.01163   0.00000  -0.01163   2.80725
    R3        2.73186   0.01995  -0.00824   0.00000  -0.00824   2.72361
    R4        2.81326   0.00015   0.00220   0.00000   0.00220   2.81546
    R5        2.65423  -0.00713  -0.00223   0.00000  -0.00223   2.65200
    R6        2.64060   0.00022   0.00299   0.00000   0.00298   2.64358
    R7        2.65011  -0.00426   0.00056   0.00000   0.00055   2.65067
    R8        2.63370  -0.00236  -0.00222   0.00000  -0.00222   2.63148
    R9        2.04794   0.00093  -0.00236   0.00000  -0.00236   2.04558
   R10        2.62823  -0.00107  -0.00477   0.00000  -0.00477   2.62347
   R11        2.04592   0.00177   0.00196   0.00000   0.00196   2.04787
   R12        2.63230  -0.00169  -0.00426   0.00000  -0.00426   2.62804
   R13        2.04728   0.00151   0.00351   0.00000   0.00351   2.05079
   R14        2.63667  -0.00267  -0.00418   0.00000  -0.00417   2.63250
   R15        2.04695   0.00150   0.00334   0.00000   0.00334   2.05030
   R16        2.04606   0.00183   0.00388   0.00000   0.00388   2.04994
   R17        2.64685  -0.00037  -0.00429   0.00000  -0.00429   2.64255
   R18        2.64605  -0.00205  -0.00089   0.00000  -0.00089   2.64516
   R19        2.63151  -0.00190  -0.00355   0.00000  -0.00355   2.62796
   R20        2.04890   0.00073   0.00413   0.00000   0.00413   2.05302
   R21        2.63198  -0.00199  -0.00376   0.00000  -0.00376   2.62822
   R22        2.04732   0.00166   0.00335   0.00000   0.00335   2.05068
   R23        2.63528  -0.00171  -0.00297   0.00000  -0.00297   2.63231
   R24        2.04781   0.00154   0.00352   0.00000   0.00352   2.05132
   R25        2.63415  -0.00224  -0.00172   0.00000  -0.00172   2.63243
   R26        2.04712   0.00168   0.00364   0.00000   0.00364   2.05076
   R27        2.04693   0.00163   0.00344   0.00000   0.00344   2.05037
   R28        2.68568   0.00453   0.00710   0.00000   0.00709   2.69277
   R29        2.67477   0.02825   0.01406   0.00000   0.01404   2.68881
   R30        2.85292   0.01262   0.00061   0.00000   0.00061   2.85352
   R31        2.64117  -0.00728  -0.00396   0.00000  -0.00396   2.63722
   R32        2.87162  -0.00378  -0.00191   0.00000  -0.00191   2.86971
   R33        2.64170  -0.00089  -0.00141   0.00000  -0.00142   2.64028
   R34        2.87795  -0.00229  -0.00329   0.00000  -0.00329   2.87466
   R35        2.63020  -0.00857  -0.00712   0.00000  -0.00710   2.62309
   R36        2.04962   0.00170   0.00367   0.00000   0.00367   2.05329
   R37        2.62911  -0.00663  -0.00613   0.00000  -0.00612   2.62299
   R38        2.04967   0.00198   0.00386   0.00000   0.00386   2.05353
   R39        2.85376  -0.00268  -0.00469   0.00000  -0.00469   2.84908
   R40        2.05662  -0.02099   0.00144   0.00000   0.00144   2.05806
   R41        2.06022   0.00298   0.00337   0.00000   0.00337   2.06359
   R42        2.05674   0.00396   0.00498   0.00000   0.00498   2.06172
   R43        2.06342   0.00252   0.00515   0.00000   0.00515   2.06858
   R44        2.04559   0.00163   0.00228   0.00000   0.00228   2.04786
   R45        2.05875   0.00236   0.00529   0.00000   0.00529   2.06405
   R46        2.05930   0.00218   0.00495   0.00000   0.00495   2.06425
   R47        2.06292   0.00247   0.00520   0.00000   0.00520   2.06813
   R48        2.05886   0.00228   0.00502   0.00000   0.00502   2.06388
   R49        2.05922   0.00225   0.00515   0.00000   0.00515   2.06437
   R50        2.06066   0.00043   0.00417   0.00000   0.00417   2.06482
   R51        2.07150   0.00214   0.00521   0.00000   0.00521   2.07671
   R52        2.74179  -0.00038   0.00155   0.00000   0.00155   2.74333
   R53        2.77502  -0.00106   0.00350   0.00000   0.00350   2.77852
   R54        2.72552  -0.01378  -0.01428   0.00000  -0.01428   2.71124
   R55        2.05696   0.00248   0.00486   0.00000   0.00486   2.06182
   R56        2.06424   0.00195   0.00456   0.00000   0.00456   2.06880
   R57        2.05006   0.00614   0.00375   0.00000   0.00375   2.05381
   R58        2.31782  -0.01847  -0.01763   0.00000  -0.01763   2.30019
   R59        1.91269  -0.01828   0.00433   0.00000   0.00433   1.91703
    A1        2.15983  -0.03585   0.01361   0.00000   0.01362   2.17344
    A2        2.04378   0.06193  -0.01774   0.00000  -0.01774   2.02604
    A3        2.07510  -0.02563   0.00363   0.00000   0.00363   2.07873
    A4        2.12197  -0.02705  -0.00440   0.00000  -0.00439   2.11758
    A5        2.09313   0.04016  -0.04107   0.00000  -0.04104   2.05209
    A6        2.06021  -0.01379   0.04660   0.00000   0.04660   2.10681
    A7        2.12607   0.00344   0.02724   0.00000   0.02724   2.15331
    A8        2.09000  -0.00443  -0.01653   0.00000  -0.01652   2.07347
    A9        2.06673   0.00104  -0.01062   0.00000  -0.01063   2.05610
   A10        2.10799  -0.00047   0.00343   0.00000   0.00343   2.11142
   A11        2.09906  -0.00073   0.00754   0.00000   0.00754   2.10660
   A12        2.07486   0.00123  -0.01093   0.00000  -0.01093   2.06393
   A13        2.10952  -0.00074   0.00686   0.00000   0.00686   2.11637
   A14        2.08232  -0.00121   0.00038   0.00000   0.00038   2.08270
   A15        2.09095   0.00197  -0.00724   0.00000  -0.00724   2.08371
   A16        2.10013  -0.00079   0.00309   0.00000   0.00310   2.10323
   A17        2.08445   0.00072  -0.00275   0.00000  -0.00275   2.08170
   A18        2.09860   0.00007  -0.00035   0.00000  -0.00035   2.09825
   A19        2.09790   0.00014   0.00132   0.00000   0.00132   2.09922
   A20        2.08605   0.00018  -0.00241   0.00000  -0.00241   2.08364
   A21        2.09916  -0.00032   0.00110   0.00000   0.00110   2.10026
   A22        2.08363   0.00086  -0.00399   0.00000  -0.00399   2.07965
   A23        2.09973  -0.00042   0.00211   0.00000   0.00211   2.10184
   A24        2.09980  -0.00044   0.00189   0.00000   0.00188   2.10169
   A25        2.10434   0.00234   0.00690   0.00000   0.00690   2.11124
   A26        2.10604  -0.00167  -0.00701   0.00000  -0.00701   2.09903
   A27        2.07183  -0.00063   0.00028   0.00000   0.00028   2.07211
   A28        2.10414  -0.00009  -0.00088   0.00000  -0.00088   2.10326
   A29        2.07121  -0.00037   0.00104   0.00000   0.00105   2.07225
   A30        2.10762   0.00046  -0.00012   0.00000  -0.00011   2.10750
   A31        2.10737   0.00049   0.00041   0.00000   0.00041   2.10779
   A32        2.07681  -0.00026  -0.00026   0.00000  -0.00026   2.07655
   A33        2.09890  -0.00023  -0.00013   0.00000  -0.00013   2.09877
   A34        2.09891   0.00021   0.00150   0.00000   0.00150   2.10041
   A35        2.08885  -0.00005  -0.00201   0.00000  -0.00200   2.08684
   A36        2.09540  -0.00016   0.00052   0.00000   0.00052   2.09592
   A37        2.09586   0.00016  -0.00072   0.00000  -0.00072   2.09514
   A38        2.09104  -0.00013   0.00003   0.00000   0.00003   2.09108
   A39        2.09624  -0.00003   0.00069   0.00000   0.00069   2.09694
   A40        2.08792  -0.00012  -0.00052   0.00000  -0.00052   2.08740
   A41        2.09802   0.00012  -0.00014   0.00000  -0.00014   2.09788
   A42        2.09724  -0.00000   0.00066   0.00000   0.00066   2.09791
   A43        2.07151  -0.01250  -0.00856   0.00000  -0.00850   2.06301
   A44        2.07049  -0.04187  -0.01554   0.00000  -0.01546   2.05503
   A45        2.14086   0.05453   0.02419   0.00000   0.02427   2.16513
   A46        2.08221   0.00995   0.00272   0.00000   0.00273   2.08494
   A47        2.18761  -0.00503   0.01327   0.00000   0.01327   2.20088
   A48        2.01335  -0.00491  -0.01599   0.00000  -0.01600   1.99736
   A49        2.08315  -0.00606  -0.00141   0.00000  -0.00139   2.08176
   A50        2.19324   0.04429   0.02429   0.00000   0.02434   2.21758
   A51        2.00666  -0.03809  -0.02287   0.00000  -0.02282   1.98384
   A52        2.13796   0.00053   0.00465   0.00000   0.00467   2.14263
   A53        2.06747  -0.00030  -0.00320   0.00000  -0.00321   2.06426
   A54        2.07760  -0.00022  -0.00140   0.00000  -0.00141   2.07619
   A55        2.13972   0.00829   0.00588   0.00000   0.00588   2.14560
   A56        2.06822  -0.00443  -0.00319   0.00000  -0.00319   2.06504
   A57        2.07524  -0.00386  -0.00270   0.00000  -0.00270   2.07254
   A58        2.04928   0.00027  -0.00238   0.00000  -0.00235   2.04693
   A59        2.11822  -0.00026   0.00081   0.00000   0.00080   2.11903
   A60        2.11567  -0.00000   0.00157   0.00000   0.00156   2.11723
   A61        1.98161   0.01510  -0.00042   0.00000  -0.00041   1.98120
   A62        1.93699  -0.00422   0.00084   0.00000   0.00084   1.93783
   A63        1.90659  -0.00216  -0.00210   0.00000  -0.00210   1.90449
   A64        1.87161  -0.00943   0.00125   0.00000   0.00125   1.87286
   A65        1.89683  -0.00067  -0.00007   0.00000  -0.00007   1.89676
   A66        1.86624   0.00061   0.00060   0.00000   0.00060   1.86683
   A67        1.92419   0.00087  -0.00107   0.00000  -0.00106   1.92313
   A68        1.97251  -0.00129   0.00433   0.00000   0.00433   1.97685
   A69        1.90377   0.00014  -0.00342   0.00000  -0.00342   1.90035
   A70        1.86990  -0.00018   0.00182   0.00000   0.00183   1.87173
   A71        1.88329  -0.00018  -0.00034   0.00000  -0.00033   1.88296
   A72        1.90800   0.00067  -0.00146   0.00000  -0.00146   1.90654
   A73        1.94138   0.00011  -0.00043   0.00000  -0.00043   1.94095
   A74        1.92743   0.00009  -0.00010   0.00000  -0.00010   1.92733
   A75        1.94093   0.00008  -0.00043   0.00000  -0.00043   1.94049
   A76        1.88036  -0.00012   0.00079   0.00000   0.00079   1.88116
   A77        1.89161  -0.00002  -0.00049   0.00000  -0.00049   1.89112
   A78        1.87987  -0.00016   0.00073   0.00000   0.00073   1.88060
   A79        1.87805   0.00009  -0.00202   0.00000  -0.00202   1.87603
   A80        1.88731  -0.00065  -0.00267   0.00000  -0.00268   1.88463
   A81        1.88163  -0.00031  -0.01067   0.00000  -0.01068   1.87095
   A82        1.89720  -0.00110   0.00306   0.00000   0.00312   1.90032
   A83        1.92758   0.00014   0.00450   0.00000   0.00453   1.93211
   A84        1.98859   0.00176   0.00685   0.00000   0.00687   1.99546
   A85        1.99720  -0.00955   0.00436   0.00000   0.00443   2.00164
   A86        1.98337  -0.00710  -0.01457   0.00000  -0.01456   1.96881
   A87        1.94621   0.01502  -0.00278   0.00000  -0.00274   1.94346
   A88        1.90894  -0.00036  -0.00123   0.00000  -0.00122   1.90771
   A89        1.94756   0.00327   0.00346   0.00000   0.00347   1.95102
   A90        1.91907  -0.00335  -0.00162   0.00000  -0.00162   1.91746
   A91        1.89605  -0.00056   0.00123   0.00000   0.00123   1.89729
   A92        1.90299   0.00040  -0.00091   0.00000  -0.00091   1.90208
   A93        1.88856   0.00060  -0.00100   0.00000  -0.00100   1.88756
   A94        2.04994   0.03360   0.01829   0.00000   0.01833   2.06827
   A95        2.13536  -0.01353   0.00112   0.00000   0.00116   2.13652
   A96        2.09735  -0.02006  -0.01915   0.00000  -0.01910   2.07825
   A97        2.12297   0.00742   0.04874   0.00000   0.04851   2.17148
   A98        1.92692   0.00156  -0.03776   0.00000  -0.03803   1.88889
   A99        1.97592  -0.00509  -0.02900   0.00000  -0.02931   1.94661
    D1       -0.22646   0.00974   0.00328   0.00000   0.00340  -0.22307
    D2        3.05229   0.01657  -0.01023   0.00000  -0.01035   3.04195
    D3        3.01803   0.00563   0.00866   0.00000   0.00877   3.02680
    D4        0.01360   0.01246  -0.00486   0.00000  -0.00497   0.00863
    D5        2.18674  -0.00480   0.00062   0.00000   0.00060   2.18734
    D6       -1.00289  -0.00401   0.00497   0.00000   0.00495  -0.99795
    D7       -1.05949   0.00419  -0.00610   0.00000  -0.00608  -1.06556
    D8        2.03406   0.00498  -0.00175   0.00000  -0.00173   2.03233
    D9        2.58953   0.01277   0.00768   0.00000   0.00766   2.59719
   D10       -1.43039   0.01874  -0.00586   0.00000  -0.00589  -1.43628
   D11       -0.45435   0.00983   0.01199   0.00000   0.01201  -0.44234
   D12        1.80891   0.01580  -0.00155   0.00000  -0.00153   1.80738
   D13        2.13450  -0.00126   0.11652   0.00000   0.11666   2.25116
   D14       -1.03747   0.00046   0.12022   0.00000   0.12035  -0.91712
   D15       -1.14176  -0.00383   0.12418   0.00000   0.12406  -1.01769
   D16        1.96946  -0.00211   0.12788   0.00000   0.12775   2.09721
   D17       -2.81733  -0.00361   0.02056   0.00000   0.02051  -2.79682
   D18       -0.43826  -0.00132  -0.02082   0.00000  -0.02073  -0.45899
   D19        0.45662   0.00421   0.01086   0.00000   0.01077   0.46739
   D20        2.83569   0.00650  -0.03052   0.00000  -0.03047   2.80522
   D21       -3.13891   0.00044   0.00070   0.00000   0.00066  -3.13824
   D22       -0.05229   0.00106   0.00137   0.00000   0.00133  -0.05096
   D23        0.03267  -0.00116  -0.00287   0.00000  -0.00288   0.02979
   D24        3.11929  -0.00054  -0.00221   0.00000  -0.00221   3.11708
   D25        3.13937  -0.00060   0.00001   0.00000  -0.00004   3.13932
   D26       -0.03256   0.00020  -0.00019   0.00000  -0.00023  -0.03279
   D27       -0.03157   0.00111   0.00410   0.00000   0.00411  -0.02747
   D28        3.07968   0.00191   0.00390   0.00000   0.00392   3.08361
   D29       -0.01453   0.00051   0.00020   0.00000   0.00018  -0.01435
   D30        3.12184   0.00037   0.00002   0.00000   0.00002   3.12186
   D31       -3.10190  -0.00004  -0.00100   0.00000  -0.00103  -3.10294
   D32        0.03447  -0.00019  -0.00118   0.00000  -0.00120   0.03327
   D33        0.01224  -0.00038  -0.00272   0.00000  -0.00271   0.00953
   D34        3.14093   0.00011  -0.00174   0.00000  -0.00173   3.13920
   D35       -3.09887  -0.00113  -0.00265   0.00000  -0.00266  -3.10153
   D36        0.02982  -0.00063  -0.00167   0.00000  -0.00168   0.02814
   D37       -0.00550   0.00027   0.00107   0.00000   0.00107  -0.00443
   D38       -3.13985  -0.00020  -0.00026   0.00000  -0.00025  -3.14010
   D39        3.14136   0.00042   0.00125   0.00000   0.00124  -3.14059
   D40        0.00701  -0.00006  -0.00007   0.00000  -0.00008   0.00693
   D41        0.00661  -0.00032   0.00019   0.00000   0.00020   0.00680
   D42        3.14096   0.00015   0.00151   0.00000   0.00151  -3.14071
   D43       -3.12199  -0.00082  -0.00077   0.00000  -0.00077  -3.12275
   D44        0.01237  -0.00035   0.00055   0.00000   0.00055   0.01292
   D45        3.11900   0.00005   0.00264   0.00000   0.00262   3.12162
   D46       -0.04471   0.00023   0.00544   0.00000   0.00543  -0.03928
   D47        0.02452  -0.00069  -0.00146   0.00000  -0.00146   0.02306
   D48       -3.13919  -0.00052   0.00135   0.00000   0.00135  -3.13784
   D49       -3.12357  -0.00027  -0.00055   0.00000  -0.00057  -3.12414
   D50        0.03350  -0.00049  -0.00225   0.00000  -0.00226   0.03124
   D51       -0.02914   0.00059   0.00387   0.00000   0.00387  -0.02528
   D52        3.12794   0.00037   0.00217   0.00000   0.00217   3.13011
   D53       -0.00669   0.00032  -0.00098   0.00000  -0.00099  -0.00767
   D54        3.12642   0.00023   0.00071   0.00000   0.00071   3.12713
   D55       -3.12570   0.00015  -0.00386   0.00000  -0.00387  -3.12957
   D56        0.00740   0.00007  -0.00217   0.00000  -0.00217   0.00523
   D57        0.01588  -0.00011  -0.00386   0.00000  -0.00386   0.01202
   D58       -3.13502  -0.00013  -0.00272   0.00000  -0.00272  -3.13774
   D59       -3.14139   0.00011  -0.00214   0.00000  -0.00215   3.13964
   D60       -0.00911   0.00009  -0.00100   0.00000  -0.00101  -0.01011
   D61       -0.00704   0.00016   0.00104   0.00000   0.00105  -0.00599
   D62        3.13802  -0.00005   0.00093   0.00000   0.00093   3.13895
   D63       -3.14011   0.00024  -0.00065   0.00000  -0.00065  -3.14076
   D64        0.00495   0.00003  -0.00077   0.00000  -0.00077   0.00418
   D65        0.00248  -0.00025   0.00135   0.00000   0.00135   0.00383
   D66        3.14061  -0.00004   0.00146   0.00000   0.00147  -3.14111
   D67       -3.12978  -0.00023   0.00021   0.00000   0.00020  -3.12957
   D68        0.00836  -0.00002   0.00032   0.00000   0.00032   0.00867
   D69        0.07337  -0.00721  -0.01748   0.00000  -0.01758   0.05579
   D70       -3.07458  -0.00546  -0.01670   0.00000  -0.01683  -3.09141
   D71       -3.09471  -0.00016   0.00398   0.00000   0.00421  -3.09050
   D72        0.04052   0.00159   0.00476   0.00000   0.00496   0.04548
   D73       -0.05678   0.00826   0.01437   0.00000   0.01440  -0.04239
   D74        3.06643   0.01752   0.03201   0.00000   0.03181   3.09824
   D75        3.11243   0.00250  -0.00845   0.00000  -0.00820   3.10423
   D76       -0.04755   0.01175   0.00919   0.00000   0.00921  -0.03833
   D77        2.97197   0.02282   0.07973   0.00000   0.07984   3.05181
   D78       -0.20483   0.02294   0.09667   0.00000   0.09669  -0.10814
   D79       -0.19723   0.02902   0.10247   0.00000   0.10245  -0.09479
   D80        2.90915   0.02914   0.11941   0.00000   0.11930   3.02845
   D81       -0.03338   0.00171   0.00770   0.00000   0.00775  -0.02563
   D82        3.12722   0.00187   0.00430   0.00000   0.00430   3.13152
   D83        3.11395   0.00014   0.00693   0.00000   0.00699   3.12094
   D84       -0.00862   0.00030   0.00352   0.00000   0.00353  -0.00509
   D85       -1.42511   0.00069  -0.03040   0.00000  -0.03039  -1.45551
   D86        0.66691   0.00021  -0.02590   0.00000  -0.02590   0.64101
   D87        2.79310   0.00031  -0.02732   0.00000  -0.02731   2.76579
   D88        1.71034   0.00243  -0.02961   0.00000  -0.02962   1.68072
   D89       -2.48082   0.00195  -0.02511   0.00000  -0.02512  -2.50595
   D90       -0.35463   0.00204  -0.02653   0.00000  -0.02653  -0.38116
   D91       -0.00114  -0.00347  -0.00128   0.00000  -0.00117  -0.00231
   D92       -3.14129   0.00016   0.00157   0.00000   0.00166  -3.13963
   D93       -3.12626  -0.01258  -0.01666   0.00000  -0.01680   3.14013
   D94        0.01678  -0.00895  -0.01382   0.00000  -0.01398   0.00280
   D95       -0.47718   0.00160  -0.02426   0.00000  -0.02423  -0.50141
   D96        1.63251  -0.00309  -0.02231   0.00000  -0.02228   1.61023
   D97       -2.59723  -0.00619  -0.02238   0.00000  -0.02235  -2.61958
   D98        2.64674   0.01075  -0.00745   0.00000  -0.00748   2.63926
   D99       -1.52676   0.00606  -0.00550   0.00000  -0.00553  -1.53229
   D100       0.52669   0.00297  -0.00557   0.00000  -0.00559   0.52109
   D101      -0.02397   0.00223   0.00511   0.00000   0.00508  -0.01889
   D102       3.12282   0.00014   0.00050   0.00000   0.00046   3.12328
   D103       3.09850   0.00207   0.00853   0.00000   0.00854   3.10704
   D104      -0.03789  -0.00002   0.00392   0.00000   0.00391  -0.03398
   D105       0.04164  -0.00148  -0.00841   0.00000  -0.00847   0.03316
   D106      -3.10515   0.00060  -0.00381   0.00000  -0.00385  -3.10900
   D107      -3.10140  -0.00513  -0.01127   0.00000  -0.01131  -3.11271
   D108       0.03500  -0.00305  -0.00666   0.00000  -0.00669   0.02831
   D109       2.62244   0.00111   0.00198   0.00000   0.00198   2.62442
   D110      -1.57381   0.00108   0.00263   0.00000   0.00263  -1.57117
   D111       0.51223   0.00100   0.00319   0.00000   0.00320   0.51542
   D112      -0.51376  -0.00106  -0.00281   0.00000  -0.00282  -0.51658
   D113       1.57319  -0.00109  -0.00217   0.00000  -0.00217   1.57101
   D114      -2.62397  -0.00117  -0.00160   0.00000  -0.00161  -2.62557
   D115      -3.06406   0.00278  -0.01641   0.00000  -0.01639  -3.08045
   D116       0.85915  -0.00235   0.02791   0.00000   0.02790   0.88705
   D117      -1.01667   0.00278  -0.02261   0.00000  -0.02257  -1.03924
   D118       2.90654  -0.00235   0.02171   0.00000   0.02172   2.92826
   D119       1.12439   0.00272  -0.00983   0.00000  -0.00984   1.11455
   D120      -1.23559  -0.00241   0.03449   0.00000   0.03445  -1.20114
   D121      -1.00322  -0.00332   0.00500   0.00000   0.00502  -0.99820
   D122       1.09513  -0.00217   0.00795   0.00000   0.00796   1.10309
   D123      -3.09237  -0.00153   0.00785   0.00000   0.00787  -3.08450
   D124       2.99842   0.00142   0.02428   0.00000   0.02427   3.02268
   D125      -1.18642   0.00256   0.02723   0.00000   0.02721  -1.15921
   D126       0.90927   0.00320   0.02714   0.00000   0.02712   0.93639
   D127       2.52880   0.03268   0.06269   0.00000   0.06278   2.59158
   D128      -0.57839   0.03245   0.04612   0.00000   0.04611  -0.53228
   D129      -1.46572   0.02661   0.05355   0.00000   0.05356  -1.41216
   D130       1.71027   0.02638   0.03698   0.00000   0.03689   1.74716
         Item               Value     Threshold  Converged?
 Maximum Force            0.061934     0.000450     NO 
 RMS     Force            0.010507     0.000300     NO 
 Maximum Displacement     0.685390     0.001800     NO 
 RMS     Displacement     0.164450     0.001200     NO 
 Predicted change in Energy=-9.240530D-03
 GradGradGradGradGradGradGradGradGradGradGradGradGradGradGradGradGradGrad

 Stoichiometry    C26H28N2O
 Framework group  C1[X(C26H28N2O)]
 Deg. of freedom   165
 Full point group                 C1      NOp   1
 Largest Abelian subgroup         C1      NOp   1
 Largest concise Abelian subgroup C1      NOp   1
                         Standard orientation:                         
 ---------------------------------------------------------------------
 Center     Atomic      Atomic             Coordinates (Angstroms)
 Number     Number       Type             X           Y           Z
 ---------------------------------------------------------------------
      1          6           0       -0.940275   -0.295536    0.430255
      2          6           0       -1.223985    1.020627    0.280145
      3          6           0       -2.559447    1.475484   -0.198801
      4          6           0       -3.324541    2.443724    0.460087
      5          6           0       -3.071621    0.934022   -1.387071
      6          6           0       -4.569631    2.829013   -0.030241
      7          1           0       -2.984728    2.876275    1.392384
      8          6           0       -4.311510    1.319275   -1.878576
      9          1           0       -2.475600    0.222420   -1.946322
     10          6           0       -5.072142    2.268487   -1.199573
     11          1           0       -5.147989    3.569303    0.513079
     12          1           0       -4.677253    0.882491   -2.801945
     13          1           0       -6.041626    2.570594   -1.581129
     14          6           0       -1.952473   -1.382676    0.410635
     15          6           0       -1.829897   -2.464103   -0.467403
     16          6           0       -3.022782   -1.366456    1.312580
     17          6           0       -2.770345   -3.488529   -0.461326
     18          1           0       -0.997238   -2.478560   -1.165088
     19          6           0       -3.964889   -2.389553    1.317159
     20          1           0       -3.115789   -0.534553    2.003148
     21          6           0       -3.842566   -3.454231    0.427214
     22          1           0       -2.667727   -4.314005   -1.158750
     23          1           0       -4.790529   -2.359501    2.020802
     24          1           0       -4.576301   -4.253528    0.428261
     25          6           0        2.728489   -0.254931   -0.230197
     26          6           0        3.588377   -0.402054   -1.356891
     27          6           0        3.281933    0.259558    0.975426
     28          6           0        4.945866   -0.105257   -1.227614
     29          6           0        4.647045    0.552072    1.030302
     30          6           0        5.503498    0.361376   -0.045214
     31          1           0        5.585719   -0.233332   -2.096398
     32          1           0        5.053623    0.942523    1.959344
     33          6           0        2.543224    0.546845    2.273826
     34          1           0        1.494875    0.804190    2.129518
     35          1           0        2.576911   -0.315519    2.942903
     36          1           0        3.037163    1.370627    2.791246
     37          6           0        3.177065   -0.872197   -2.741045
     38          1           0        3.153471   -1.965997   -2.776949
     39          1           0        2.196541   -0.519806   -3.038974
     40          1           0        3.918471   -0.528688   -3.465836
     41          6           0        6.978917    0.650391    0.067350
     42          1           0        7.171776    1.445298    0.791344
     43          1           0        7.518739   -0.241970    0.399029
     44          1           0        7.396271    0.953392   -0.895363
     45          6           0       -0.349571    3.347979    0.725969
     46          1           0        0.643713    3.802583    0.735916
     47          1           0       -0.923693    3.830737   -0.068531
     48          1           0       -0.829737    3.560759    1.691295
     49          7           0        0.426275   -0.615905    0.757637
     50          6           0        0.593479   -1.819946    1.584798
     51          1           0        0.023394   -1.705342    2.507998
     52          1           0        0.246260   -2.719940    1.067151
     53          1           0        1.643136   -1.955286    1.831994
     54          6           0        1.280585   -0.650842   -0.394480
     55          8           0        0.811692   -0.978738   -1.468828
     56          7           0       -0.172068    1.934859    0.444824
     57          1           0        0.518326    1.516813    1.059395
 ---------------------------------------------------------------------
 Rotational constants (GHZ):      0.2893126      0.1035411      0.0912105
 Standard basis: 6-31G(d,p) (6D, 7F)
 There are   575 symmetry adapted cartesian basis functions of A   symmetry.
 There are   575 symmetry adapted basis functions of A   symmetry.
   575 basis functions,  1008 primitive gaussians,   575 cartesian basis functions
   103 alpha electrons      103 beta electrons
       nuclear repulsion energy      2728.2435857634 Hartrees.
 NAtoms=   57 NActive=   57 NUniq=   57 SFac= 1.00D+00 NAtFMM=   60 NAOKFM=F Big=F
 Integral buffers will be    131072 words long.
 Raffenetti 2 integral format.
 Two-electron integral symmetry is turned on.
 Nuclear repulsion after empirical dispersion term =     2728.1921031129 Hartrees.
 One-electron integrals computed using PRISM.
 NBasis=   575 RedAO= T EigKep=  3.16D-04  NBF=   575
 NBsUse=   575 1.00D-06 EigRej= -1.00D+00 NBFU=   575
 Lowest energy guess from the checkpoint file:  "c2im-degRO-opt-wb97xd.chk"
 B after Tr=    -0.000000    0.000000    0.000000
         Rot=    0.999451    0.032620    0.005784   -0.000263 Ang=   3.80 deg.
 B after Tr=    -0.000000    0.000000   -0.000000
         Rot=    0.999718   -0.023004   -0.005836    0.000987 Ang=  -2.72 deg.
 Requested convergence on RMS density matrix=1.00D-08 within 128 cycles.
 Requested convergence on MAX density matrix=1.00D-06.
 Requested convergence on             energy=1.00D-06.
 No special actions if energy rises.
 Integral accuracy reduced to 1.0D-05 until final iterations.
 Initial convergence to 1.0D-05 achieved.  Increase integral accuracy.
 SCF Done:  E(RwB97XD) =  -1191.99468334     A.U. after   11 cycles
            NFock= 11  Conv=0.78D-08     -V/T= 2.0095
 Calling FoFJK, ICntrl=      2127 FMM=F ISym2X=0 I1Cent= 0 IOpClX= 0 NMat=1 NMatS=1 NMatT=0.
 ***** Axes restored to original set *****
 -------------------------------------------------------------------
 Center     Atomic                   Forces (Hartrees/Bohr)
 Number     Number              X              Y              Z
 -------------------------------------------------------------------
      1        6          -0.001217688   -0.007694093   -0.001495707
      2        6           0.002459273    0.000862560   -0.003423423
      3        6           0.002340501    0.004602783    0.003100976
      4        6          -0.002373643   -0.003816903    0.000246398
      5        6           0.000993998    0.002288689   -0.000800545
      6        6          -0.000146204    0.000303715   -0.000518786
      7        1           0.000162638    0.001075003   -0.002638024
      8        6           0.001467071   -0.000911448    0.000201796
      9        1          -0.001480109   -0.000492093   -0.001860685
     10        6          -0.001045761    0.001094288   -0.001450168
     11        1           0.000198562   -0.000188900    0.000226397
     12        1          -0.000087312   -0.000352457    0.000357786
     13        1           0.000187563   -0.000120884    0.000309637
     14        6           0.002647067    0.000712842    0.000842185
     15        6          -0.001720942    0.000388331    0.001665728
     16        6          -0.000679699    0.000806128    0.001790009
     17        6           0.000226239   -0.000337513   -0.000496308
     18        1           0.000656849   -0.000918389    0.000410675
     19        6          -0.000649689    0.001066120    0.000429383
     20        1           0.000292506   -0.000087769   -0.000326219
     21        6           0.000683934    0.000199652   -0.000635625
     22        1          -0.000280499   -0.000062170    0.000215626
     23        1           0.000126539   -0.000304073    0.000171295
     24        1          -0.000186761   -0.000310697    0.000118669
     25        6          -0.003639460   -0.001327830    0.000386926
     26        6          -0.000592948    0.003003814    0.000155305
     27        6           0.001188181   -0.001400473   -0.000447042
     28        6           0.001131993   -0.001326541    0.001176908
     29        6          -0.000661916   -0.000910342    0.000931309
     30        6           0.000354152   -0.000176813   -0.000577371
     31        1           0.000106092    0.000410999    0.000074658
     32        1           0.000652868   -0.000236330   -0.000295925
     33        6           0.002496697    0.003415971    0.001970329
     34        1          -0.003749259   -0.000184716   -0.006423257
     35        1          -0.001178520   -0.001679191    0.000200377
     36        1           0.000694854    0.000456151   -0.001079233
     37        6           0.001054784   -0.001425595   -0.002880009
     38        1          -0.000385296   -0.001340225    0.001534632
     39        1           0.001030097   -0.000091095    0.000340742
     40        1          -0.001363029    0.000736560   -0.000618239
     41        6          -0.000091259   -0.001681439    0.002053175
     42        1           0.000121102   -0.000052308   -0.000598429
     43        1          -0.000364693    0.000248319   -0.000555816
     44        1          -0.000101933    0.000606693   -0.000107485
     45        6          -0.002956541    0.002550624    0.003039941
     46        1           0.000838459    0.000029095   -0.000007403
     47        1          -0.000323416   -0.001381272    0.000014772
     48        1           0.000805081   -0.000873677    0.000494164
     49        7          -0.011680434    0.001494690    0.003011467
     50        6           0.003399111    0.000177495   -0.000077190
     51        1           0.000312607   -0.000349318   -0.000620159
     52        1          -0.000645733   -0.001071702   -0.000336032
     53        1          -0.000058014    0.002278030   -0.002680709
     54        6           0.001893657    0.001542686    0.000661160
     55        8           0.003878711    0.001207828   -0.002265395
     56        7           0.003276714   -0.005326404    0.000653329
     57        1           0.001982856    0.004873595    0.006429429
 -------------------------------------------------------------------
 Cartesian Forces:  Max     0.011680434 RMS     0.001990332

 GradGradGradGradGradGradGradGradGradGradGradGradGradGradGradGradGradGrad
 Berny optimization.
 Using GEDIIS/GDIIS optimizer.
 FormGI is forming the generalized inverse of G from B-inverse, IUseBI=4.
 Internal  Forces:  Max     0.022846402 RMS     0.003125830
 Search for a local minimum.
 Step number   8 out of a maximum of  298
 All quantities printed in internal units (Hartrees-Bohrs-Radians)
 Mixed Optimization -- RFO/linear search
 Update second derivatives using D2CorX and points    7    6    8
 ITU=  0 -1  1  0  1  1  0  0
 Use linear search instead of GDIIS.
     Eigenvalues ---    0.00229   0.00230   0.00253   0.00256   0.00318
     Eigenvalues ---    0.00442   0.00489   0.00726   0.00750   0.00766
     Eigenvalues ---    0.00800   0.01149   0.01237   0.01289   0.01305
     Eigenvalues ---    0.01321   0.01433   0.01483   0.01529   0.01667
     Eigenvalues ---    0.01975   0.02047   0.02048   0.02051   0.02052
     Eigenvalues ---    0.02052   0.02058   0.02059   0.02061   0.02065
     Eigenvalues ---    0.02069   0.02070   0.02070   0.02071   0.02072
     Eigenvalues ---    0.02073   0.02073   0.02074   0.02075   0.02077
     Eigenvalues ---    0.02095   0.02563   0.03624   0.05785   0.06651
     Eigenvalues ---    0.06772   0.06873   0.07001   0.07006   0.07149
     Eigenvalues ---    0.07247   0.07292   0.07698   0.07782   0.13701
     Eigenvalues ---    0.15400   0.15572   0.15994   0.15997   0.15998
     Eigenvalues ---    0.15998   0.15999   0.15999   0.16000   0.16000
     Eigenvalues ---    0.16000   0.16000   0.16000   0.16000   0.16000
     Eigenvalues ---    0.16000   0.16000   0.16000   0.16000   0.16000
     Eigenvalues ---    0.16000   0.16000   0.16000   0.16019   0.16022
     Eigenvalues ---    0.16031   0.16247   0.19147   0.19277   0.21023
     Eigenvalues ---    0.21975   0.22000   0.22002   0.22026   0.23090
     Eigenvalues ---    0.23290   0.23426   0.23494   0.23505   0.23978
     Eigenvalues ---    0.24638   0.24926   0.24970   0.24989   0.24991
     Eigenvalues ---    0.24995   0.25000   0.26257   0.27903   0.28109
     Eigenvalues ---    0.28236   0.28583   0.28637   0.29185   0.32962
     Eigenvalues ---    0.33928   0.35209   0.35632   0.35961   0.36053
     Eigenvalues ---    0.36884   0.37036   0.37070   0.37095   0.37115
     Eigenvalues ---    0.37124   0.37131   0.37147   0.37165   0.37184
     Eigenvalues ---    0.37188   0.37192   0.37209   0.37230   0.37241
     Eigenvalues ---    0.37247   0.37252   0.37267   0.37268   0.37269
     Eigenvalues ---    0.37272   0.37288   0.37304   0.37345   0.37357
     Eigenvalues ---    0.38305   0.40195   0.40745   0.41031   0.41038
     Eigenvalues ---    0.41284   0.41600   0.43449   0.44306   0.45073
     Eigenvalues ---    0.45130   0.45174   0.45223   0.45275   0.45310
     Eigenvalues ---    0.45390   0.45417   0.45423   0.45494   0.46036
     Eigenvalues ---    0.47911   0.52103   0.64180   0.76891   1.12312
 RFO step:  Lambda=-1.93890576D-02 EMin= 2.29422295D-03
 Quartic linear search produced a step of  0.02411.
 Iteration  1 RMS(Cart)=  0.27365117 RMS(Int)=  0.01245106
 Iteration  2 RMS(Cart)=  0.03776998 RMS(Int)=  0.00054978
 Iteration  3 RMS(Cart)=  0.00078152 RMS(Int)=  0.00046878
 Iteration  4 RMS(Cart)=  0.00000112 RMS(Int)=  0.00046878
 Iteration  5 RMS(Cart)=  0.00000000 RMS(Int)=  0.00046878
 Variable       Old X    -DE/DX   Delta X   Delta X   Delta X     New X
                                 (Linear)    (Quad)   (Total)
    R1        2.56008   0.00744   0.00019   0.03088   0.03107   2.59115
    R2        2.80725   0.00056   0.00028   0.02139   0.02167   2.82892
    R3        2.72361   0.00874   0.00020   0.03126   0.03146   2.75508
    R4        2.81546  -0.00362  -0.00005   0.00515   0.00510   2.82056
    R5        2.65200  -0.00428   0.00005   0.00249   0.00254   2.65454
    R6        2.64358  -0.00140  -0.00007  -0.00324  -0.00329   2.64030
    R7        2.65067  -0.00254  -0.00001  -0.00224  -0.00223   2.64844
    R8        2.63148  -0.00114   0.00005   0.00257   0.00261   2.63410
    R9        2.04558   0.00192   0.00006   0.00038   0.00043   2.04602
   R10        2.62347   0.00063   0.00012   0.01012   0.01024   2.63371
   R11        2.04787   0.00087  -0.00005  -0.00499  -0.00504   2.04284
   R12        2.62804   0.00023   0.00010   0.00424   0.00431   2.63235
   R13        2.05079   0.00027  -0.00009  -0.00552  -0.00560   2.04518
   R14        2.63250  -0.00023   0.00010   0.00326   0.00334   2.63583
   R15        2.05030   0.00025  -0.00008  -0.00533  -0.00541   2.04488
   R16        2.04994   0.00038  -0.00009  -0.00587  -0.00597   2.04397
   R17        2.64255   0.00165   0.00010   0.01104   0.01115   2.65370
   R18        2.64516  -0.00070   0.00002   0.00076   0.00078   2.64595
   R19        2.62796  -0.00002   0.00009   0.00675   0.00684   2.63480
   R20        2.05302  -0.00104  -0.00010  -0.00924  -0.00934   2.04368
   R21        2.62822  -0.00016   0.00009   0.00608   0.00618   2.63440
   R22        2.05068   0.00041  -0.00008  -0.00520  -0.00528   2.04539
   R23        2.63231  -0.00058   0.00007   0.00392   0.00399   2.63631
   R24        2.05132   0.00029  -0.00009  -0.00555  -0.00563   2.04569
   R25        2.63243  -0.00107   0.00004   0.00121   0.00125   2.63367
   R26        2.05076   0.00034  -0.00009  -0.00571  -0.00580   2.04496
   R27        2.05037   0.00036  -0.00008  -0.00526  -0.00534   2.04503
   R28        2.69277  -0.00006  -0.00017  -0.01525  -0.01541   2.67736
   R29        2.68881   0.00555  -0.00034  -0.00553  -0.00587   2.68294
   R30        2.85352   0.00105  -0.00001   0.00685   0.00683   2.86036
   R31        2.63722  -0.00222   0.00010   0.00102   0.00113   2.63835
   R32        2.86971  -0.00232   0.00005  -0.00575  -0.00570   2.86400
   R33        2.64028  -0.00134   0.00003   0.00089   0.00091   2.64119
   R34        2.87466  -0.00095   0.00008   0.00276   0.00285   2.87751
   R35        2.62309  -0.00111   0.00017   0.00885   0.00902   2.63211
   R36        2.05329   0.00037  -0.00009  -0.00552  -0.00561   2.04768
   R37        2.62299  -0.00119   0.00015   0.00781   0.00794   2.63093
   R38        2.05353   0.00060  -0.00009  -0.00531  -0.00541   2.04812
   R39        2.84908  -0.00121   0.00011   0.00381   0.00392   2.85300
   R40        2.05806  -0.00600  -0.00004  -0.01737  -0.01741   2.04065
   R41        2.06359   0.00161  -0.00008  -0.00307  -0.00315   2.06044
   R42        2.06172   0.00128  -0.00012  -0.00517  -0.00530   2.05643
   R43        2.06858   0.00061  -0.00013  -0.00770  -0.00783   2.06075
   R44        2.04786   0.00070  -0.00006  -0.00072  -0.00078   2.04709
   R45        2.06405   0.00049  -0.00013  -0.00827  -0.00840   2.05565
   R46        2.06425   0.00046  -0.00012  -0.00759  -0.00771   2.05654
   R47        2.06813   0.00062  -0.00013  -0.00758  -0.00771   2.06042
   R48        2.06388   0.00050  -0.00012  -0.00758  -0.00771   2.05617
   R49        2.06437   0.00030  -0.00013  -0.00817  -0.00830   2.05607
   R50        2.06482  -0.00037  -0.00010  -0.01473  -0.01483   2.04999
   R51        2.07671   0.00088  -0.00013  -0.00678  -0.00690   2.06981
   R52        2.74333  -0.00178  -0.00004  -0.01231  -0.01235   2.73098
   R53        2.77852  -0.00087  -0.00009  -0.00841  -0.00850   2.77002
   R54        2.71124  -0.00168   0.00035   0.02140   0.02175   2.73299
   R55        2.06182   0.00056  -0.00012  -0.00708  -0.00720   2.05462
   R56        2.06880   0.00037  -0.00011  -0.00652  -0.00663   2.06218
   R57        2.05381   0.00342  -0.00009  -0.00146  -0.00155   2.05226
   R58        2.30019  -0.00297   0.00043   0.03000   0.03043   2.33062
   R59        1.91703  -0.00667  -0.00011  -0.01909  -0.01920   1.89783
    A1        2.17344  -0.01363  -0.00033  -0.03797  -0.03921   2.13423
    A2        2.02604   0.01727   0.00043   0.07164   0.07124   2.09728
    A3        2.07873  -0.00347  -0.00009  -0.02642  -0.02741   2.05132
    A4        2.11758  -0.00792   0.00011  -0.01578  -0.01643   2.10114
    A5        2.05209   0.02285   0.00100   0.09295   0.09247   2.14456
    A6        2.10681  -0.01512  -0.00114  -0.08585  -0.08749   2.01932
    A7        2.15331  -0.00419  -0.00066  -0.03558  -0.03646   2.11685
    A8        2.07347   0.00092   0.00040   0.02035   0.02052   2.09400
    A9        2.05610   0.00329   0.00026   0.01606   0.01619   2.07229
   A10        2.11142  -0.00103  -0.00008  -0.00370  -0.00377   2.10765
   A11        2.10660  -0.00146  -0.00018  -0.01705  -0.01726   2.08934
   A12        2.06393   0.00251   0.00027   0.02102   0.02129   2.08521
   A13        2.11637  -0.00208  -0.00017  -0.01144  -0.01160   2.10477
   A14        2.08270  -0.00071  -0.00001  -0.00946  -0.00954   2.07316
   A15        2.08371   0.00280   0.00018   0.02136   0.02147   2.10518
   A16        2.10323  -0.00098  -0.00008  -0.00684  -0.00696   2.09627
   A17        2.08170   0.00073   0.00007   0.00733   0.00741   2.08911
   A18        2.09825   0.00025   0.00001  -0.00050  -0.00047   2.09777
   A19        2.09922  -0.00035  -0.00003  -0.00248  -0.00252   2.09671
   A20        2.08364   0.00051   0.00006   0.00670   0.00675   2.09039
   A21        2.10026  -0.00015  -0.00003  -0.00415  -0.00419   2.09607
   A22        2.07965   0.00117   0.00010   0.00896   0.00900   2.08864
   A23        2.10184  -0.00062  -0.00005  -0.00476  -0.00480   2.09703
   A24        2.10169  -0.00055  -0.00005  -0.00415  -0.00418   2.09750
   A25        2.11124   0.00131  -0.00017  -0.01774  -0.01796   2.09328
   A26        2.09903  -0.00007   0.00017   0.02193   0.02207   2.12110
   A27        2.07211  -0.00121  -0.00001  -0.00356  -0.00361   2.06850
   A28        2.10326   0.00037   0.00002   0.00383   0.00384   2.10711
   A29        2.07225  -0.00047  -0.00003  -0.00614  -0.00617   2.06609
   A30        2.10750   0.00010   0.00000   0.00226   0.00226   2.10977
   A31        2.10779   0.00058  -0.00001   0.00004   0.00003   2.10782
   A32        2.07655  -0.00039   0.00001  -0.00072  -0.00071   2.07584
   A33        2.09877  -0.00018   0.00000   0.00066   0.00066   2.09943
   A34        2.10041  -0.00007  -0.00004  -0.00398  -0.00404   2.09637
   A35        2.08684   0.00025   0.00005   0.00564   0.00569   2.09253
   A36        2.09592  -0.00018  -0.00001  -0.00171  -0.00172   2.09420
   A37        2.09514   0.00042   0.00002   0.00294   0.00295   2.09809
   A38        2.09108  -0.00021  -0.00000  -0.00104  -0.00104   2.09004
   A39        2.09694  -0.00022  -0.00002  -0.00192  -0.00193   2.09501
   A40        2.08740  -0.00008   0.00001   0.00093   0.00093   2.08832
   A41        2.09788   0.00017   0.00000   0.00092   0.00093   2.09881
   A42        2.09791  -0.00009  -0.00002  -0.00184  -0.00185   2.09605
   A43        2.06301  -0.00182   0.00021   0.00749   0.00765   2.07066
   A44        2.05503  -0.00887   0.00038  -0.04061  -0.04028   2.01475
   A45        2.16513   0.01069  -0.00059   0.03303   0.03236   2.19749
   A46        2.08494   0.00194  -0.00007   0.00824   0.00818   2.09311
   A47        2.20088  -0.00345  -0.00032  -0.05040  -0.05072   2.15016
   A48        1.99736   0.00152   0.00039   0.04217   0.04255   2.03991
   A49        2.08176  -0.00155   0.00004  -0.00644  -0.00641   2.07535
   A50        2.21758   0.01029  -0.00059   0.01272   0.01213   2.22971
   A51        1.98384  -0.00874   0.00056  -0.00628  -0.00572   1.97812
   A52        2.14263  -0.00036  -0.00011  -0.01333  -0.01344   2.12919
   A53        2.06426   0.00024   0.00008   0.00877   0.00884   2.07311
   A54        2.07619   0.00012   0.00003   0.00448   0.00452   2.08071
   A55        2.14560   0.00157  -0.00014  -0.00005  -0.00022   2.14538
   A56        2.06504  -0.00097   0.00008  -0.00062  -0.00052   2.06451
   A57        2.07254  -0.00060   0.00007   0.00066   0.00074   2.07328
   A58        2.04693   0.00027   0.00006   0.00322   0.00325   2.05018
   A59        2.11903  -0.00008  -0.00002  -0.00078  -0.00079   2.11824
   A60        2.11723  -0.00019  -0.00004  -0.00244  -0.00246   2.11477
   A61        1.98120   0.00482   0.00001   0.02968   0.02961   2.01080
   A62        1.93783  -0.00070  -0.00002  -0.00456  -0.00458   1.93325
   A63        1.90449  -0.00082   0.00005  -0.00297  -0.00305   1.90145
   A64        1.87286  -0.00330  -0.00003  -0.01955  -0.01954   1.85332
   A65        1.89676  -0.00039   0.00000   0.00406   0.00387   1.90063
   A66        1.86683   0.00013  -0.00001  -0.00875  -0.00880   1.85803
   A67        1.92313   0.00105   0.00003   0.00737   0.00732   1.93045
   A68        1.97685  -0.00101  -0.00011  -0.01703  -0.01713   1.95972
   A69        1.90035   0.00040   0.00008   0.01241   0.01247   1.91281
   A70        1.87173  -0.00057  -0.00004  -0.01042  -0.01051   1.86122
   A71        1.88296  -0.00033   0.00001   0.00097   0.00088   1.88384
   A72        1.90654   0.00046   0.00004   0.00716   0.00725   1.91379
   A73        1.94095   0.00026   0.00001   0.00297   0.00298   1.94393
   A74        1.92733   0.00028   0.00000   0.00152   0.00153   1.92885
   A75        1.94049   0.00037   0.00001   0.00389   0.00389   1.94439
   A76        1.88116  -0.00042  -0.00002  -0.00490  -0.00492   1.87623
   A77        1.89112  -0.00014   0.00001   0.00046   0.00046   1.89158
   A78        1.88060  -0.00040  -0.00002  -0.00446  -0.00448   1.87612
   A79        1.87603   0.00012   0.00005   0.00242   0.00256   1.87859
   A80        1.88463  -0.00037   0.00006   0.00372   0.00374   1.88837
   A81        1.87095   0.00147   0.00026   0.02763   0.02790   1.89885
   A82        1.90032  -0.00092  -0.00007  -0.00757  -0.00790   1.89241
   A83        1.93211  -0.00069  -0.00011  -0.01668  -0.01690   1.91520
   A84        1.99546   0.00042  -0.00017  -0.00779  -0.00813   1.98733
   A85        2.00164  -0.00100  -0.00010  -0.01669  -0.01744   1.98420
   A86        1.96881   0.00066   0.00036   0.03470   0.03502   2.00383
   A87        1.94346   0.00270   0.00007   0.01785   0.01774   1.96120
   A88        1.90771  -0.00015   0.00003   0.00210   0.00213   1.90984
   A89        1.95102   0.00195  -0.00008  -0.00117  -0.00126   1.94977
   A90        1.91746  -0.00153   0.00004   0.00248   0.00252   1.91997
   A91        1.89729  -0.00056  -0.00003  -0.00504  -0.00507   1.89222
   A92        1.90208   0.00016   0.00002   0.00164   0.00166   1.90374
   A93        1.88756   0.00011   0.00002  -0.00004  -0.00002   1.88754
   A94        2.06827   0.00373  -0.00045   0.00644   0.00599   2.07426
   A95        2.13652  -0.00386  -0.00003  -0.03262  -0.03265   2.10387
   A96        2.07825   0.00013   0.00047   0.02609   0.02655   2.10480
   A97        2.17148  -0.00772  -0.00120  -0.06218  -0.06436   2.10712
   A98        1.88889   0.00444   0.00092   0.08276   0.08255   1.97143
   A99        1.94661   0.00329   0.00070   0.06391   0.06347   2.01008
    D1       -0.22307   0.00360  -0.00008   0.09304   0.09175  -0.13131
    D2        3.04195   0.00639   0.00025   0.17830   0.18083  -3.06041
    D3        3.02680   0.00184  -0.00021   0.01535   0.01286   3.03966
    D4        0.00863   0.00463   0.00012   0.10060   0.10193   0.11056
    D5        2.18734  -0.00164  -0.00002  -0.01676  -0.01531   2.17203
    D6       -0.99795  -0.00099  -0.00012   0.00014   0.00150  -0.99644
    D7       -1.06556   0.00133   0.00015   0.06869   0.06735  -0.99821
    D8        2.03233   0.00198   0.00004   0.08559   0.08417   2.11650
    D9        2.59719   0.00204  -0.00019   0.07798   0.07882   2.67601
   D10       -1.43628   0.00560   0.00014   0.12054   0.12157  -1.31471
   D11       -0.44234   0.00114  -0.00029   0.00594   0.00476  -0.43757
   D12        1.80738   0.00471   0.00004   0.04850   0.04751   1.85489
   D13        2.25116  -0.00168  -0.00284  -0.12827  -0.13335   2.11782
   D14       -0.91712  -0.00079  -0.00293  -0.09056  -0.09606  -1.01318
   D15       -1.01769  -0.00188  -0.00303  -0.20347  -0.20394  -1.22163
   D16        2.09721  -0.00099  -0.00312  -0.16576  -0.16665   1.93056
   D17       -2.79682  -0.00184  -0.00050  -0.07470  -0.07581  -2.87263
   D18       -0.45899   0.00058   0.00051   0.06620   0.06647  -0.39252
   D19        0.46739   0.00041  -0.00027   0.00489   0.00487   0.47226
   D20        2.80522   0.00284   0.00075   0.14580   0.14714   2.95237
   D21       -3.13824   0.00028  -0.00002   0.01539   0.01482  -3.12342
   D22       -0.05096   0.00093  -0.00003   0.02182   0.02131  -0.02965
   D23        0.02979  -0.00058   0.00007  -0.02205  -0.02209   0.00770
   D24        3.11708   0.00008   0.00005  -0.01561  -0.01560   3.10147
   D25        3.13932  -0.00030  -0.00000  -0.01807  -0.01876   3.12056
   D26       -0.03279   0.00039   0.00000  -0.00034  -0.00103  -0.03382
   D27       -0.02747   0.00043  -0.00010   0.01673   0.01677  -0.01070
   D28        3.08361   0.00113  -0.00009   0.03447   0.03449   3.11810
   D29       -0.01435   0.00037  -0.00001   0.01180   0.01166  -0.00270
   D30        3.12186   0.00031  -0.00000   0.00817   0.00816   3.13002
   D31       -3.10294  -0.00015   0.00002   0.00666   0.00635  -3.09658
   D32        0.03327  -0.00021   0.00003   0.00302   0.00286   0.03613
   D33        0.00953  -0.00003   0.00007  -0.00081  -0.00081   0.00872
   D34        3.13920   0.00020   0.00004   0.00508   0.00520  -3.13879
   D35       -3.10153  -0.00067   0.00006  -0.01803  -0.01832  -3.11985
   D36        0.02814  -0.00044   0.00004  -0.01214  -0.01231   0.01583
   D37       -0.00443   0.00011  -0.00003   0.00494   0.00496   0.00053
   D38       -3.14010  -0.00014   0.00001  -0.00397  -0.00391   3.13918
   D39       -3.14059   0.00017  -0.00003   0.00859   0.00845  -3.13214
   D40        0.00693  -0.00008   0.00000  -0.00032  -0.00042   0.00651
   D41        0.00680  -0.00027  -0.00000  -0.01037  -0.01033  -0.00353
   D42       -3.14071  -0.00003  -0.00004  -0.00146  -0.00147   3.14101
   D43       -3.12275  -0.00051   0.00002  -0.01639  -0.01643  -3.13919
   D44        0.01292  -0.00027  -0.00001  -0.00748  -0.00757   0.00535
   D45        3.12162   0.00009  -0.00006   0.00388   0.00362   3.12524
   D46       -0.03928   0.00010  -0.00013   0.00063   0.00034  -0.03894
   D47        0.02306  -0.00057   0.00004  -0.01340  -0.01334   0.00971
   D48       -3.13784  -0.00057  -0.00003  -0.01664  -0.01662   3.12873
   D49       -3.12414  -0.00029   0.00001  -0.01064  -0.01080  -3.13494
   D50        0.03124  -0.00039   0.00005  -0.00952  -0.00961   0.02163
   D51       -0.02528   0.00041  -0.00009   0.00551   0.00542  -0.01986
   D52        3.13011   0.00031  -0.00005   0.00663   0.00661   3.13672
   D53       -0.00767   0.00032   0.00002   0.01025   0.01024   0.00257
   D54        3.12713   0.00015  -0.00002   0.00296   0.00293   3.13006
   D55       -3.12957   0.00032   0.00009   0.01366   0.01370  -3.11587
   D56        0.00523   0.00014   0.00005   0.00637   0.00638   0.01161
   D57        0.01202   0.00002   0.00009   0.00571   0.00576   0.01778
   D58       -3.13774  -0.00002   0.00007   0.00298   0.00304  -3.13470
   D59        3.13964   0.00012   0.00005   0.00456   0.00454  -3.13900
   D60       -0.01011   0.00008   0.00002   0.00184   0.00182  -0.00829
   D61       -0.00599   0.00010  -0.00003   0.00104   0.00103  -0.00496
   D62        3.13895  -0.00009  -0.00002  -0.00420  -0.00421   3.13474
   D63       -3.14076   0.00027   0.00002   0.00834   0.00833  -3.13243
   D64        0.00418   0.00008   0.00002   0.00310   0.00308   0.00727
   D65        0.00383  -0.00026  -0.00003  -0.00893  -0.00895  -0.00512
   D66       -3.14111  -0.00007  -0.00004  -0.00368  -0.00371   3.13837
   D67       -3.12957  -0.00021  -0.00001  -0.00620  -0.00622  -3.13580
   D68        0.00867  -0.00002  -0.00001  -0.00095  -0.00098   0.00769
   D69        0.05579  -0.00096   0.00042   0.01624   0.01668   0.07247
   D70       -3.09141  -0.00062   0.00040   0.01916   0.01946  -3.07195
   D71       -3.09050   0.00026  -0.00009  -0.00311  -0.00276  -3.09326
   D72        0.04548   0.00060  -0.00011  -0.00019   0.00002   0.04550
   D73       -0.04239   0.00123  -0.00035  -0.01049  -0.01086  -0.05325
   D74        3.09824   0.00302  -0.00079  -0.00775  -0.00861   3.08962
   D75        3.10423  -0.00001   0.00021   0.01040   0.01103   3.11526
   D76       -0.03833   0.00178  -0.00022   0.01314   0.01328  -0.02506
   D77        3.05181   0.00309  -0.00194   0.04991   0.04787   3.09968
   D78       -0.10814   0.00330  -0.00236   0.04462   0.04227  -0.06587
   D79       -0.09479   0.00435  -0.00250   0.02923   0.02671  -0.06807
   D80        3.02845   0.00456  -0.00292   0.02394   0.02112   3.04957
   D81       -0.02563   0.00018  -0.00019  -0.00832  -0.00837  -0.03400
   D82        3.13152   0.00030  -0.00010  -0.00289  -0.00295   3.12858
   D83        3.12094  -0.00011  -0.00017  -0.01063  -0.01069   3.11025
   D84       -0.00509   0.00002  -0.00009  -0.00520  -0.00527  -0.01036
   D85       -1.45551   0.00153   0.00074   0.07422   0.07503  -1.38048
   D86        0.64101   0.00087   0.00063   0.05462   0.05533   0.69634
   D87        2.76579   0.00108   0.00067   0.06129   0.06193   2.82773
   D88        1.68072   0.00186   0.00072   0.07693   0.07764   1.75836
   D89       -2.50595   0.00120   0.00061   0.05734   0.05795  -2.44800
   D90       -0.38116   0.00141   0.00065   0.06400   0.06455  -0.31661
   D91       -0.00231  -0.00068   0.00003  -0.00302  -0.00291  -0.00521
   D92       -3.13963  -0.00008  -0.00004  -0.00151  -0.00156  -3.14119
   D93        3.14013  -0.00225   0.00040  -0.00541  -0.00485   3.13528
   D94        0.00280  -0.00165   0.00033  -0.00391  -0.00350  -0.00070
   D95       -0.50141   0.00073   0.00059   0.03651   0.03721  -0.46419
   D96        1.61023  -0.00065   0.00055   0.02877   0.02931   1.63954
   D97       -2.61958  -0.00141   0.00055   0.01353   0.01405  -2.60553
   D98        2.63926   0.00244   0.00018   0.03911   0.03935   2.67862
   D99       -1.53229   0.00105   0.00013   0.03138   0.03145  -1.50084
   D100       0.52109   0.00030   0.00014   0.01614   0.01619   0.53728
   D101      -0.01889   0.00029  -0.00013  -0.00499  -0.00517  -0.02406
   D102       3.12328  -0.00008  -0.00001  -0.00661  -0.00669   3.11659
   D103       3.10704   0.00016  -0.00021  -0.01041  -0.01058   3.09646
   D104      -0.03398  -0.00021  -0.00010  -0.01203  -0.01210  -0.04607
   D105       0.03316  -0.00005   0.00020   0.01073   0.01087   0.04404
   D106      -3.10900   0.00032   0.00009   0.01235   0.01238  -3.09662
   D107      -3.11271  -0.00065   0.00027   0.00922   0.00952  -3.10319
   D108       0.02831  -0.00028   0.00016   0.01084   0.01103   0.03934
   D109       2.62442   0.00037  -0.00005   0.00476   0.00472   2.62914
   D110      -1.57117   0.00019  -0.00006   0.00154   0.00148  -1.56970
   D111       0.51542   0.00011  -0.00008  -0.00052  -0.00060   0.51482
   D112      -0.51658  -0.00002   0.00007   0.00307   0.00315  -0.51343
   D113       1.57101  -0.00020   0.00005  -0.00015  -0.00009   1.57092
   D114      -2.62557  -0.00027   0.00004  -0.00221  -0.00217  -2.62775
   D115      -3.08045   0.00164   0.00040   0.07790   0.07846  -3.00198
   D116       0.88705  -0.00107  -0.00068  -0.07160  -0.07233   0.81472
   D117      -1.03924   0.00227   0.00055   0.08787   0.08838  -0.95085
   D118       2.92826  -0.00044  -0.00053  -0.06164  -0.06241   2.86585
   D119       1.11455   0.00082   0.00024   0.05876   0.05919   1.17374
   D120      -1.20114  -0.00189  -0.00084  -0.09074  -0.09161  -1.29275
   D121      -0.99820   0.00045  -0.00012  -0.00654  -0.00679  -1.00500
   D122       1.10309   0.00090  -0.00019  -0.01220  -0.01253   1.09056
   D123      -3.08450   0.00128  -0.00019  -0.01135  -0.01168  -3.09617
   D124       3.02268  -0.00209  -0.00059  -0.05722  -0.05767   2.96501
   D125      -1.15921  -0.00164  -0.00067  -0.06288  -0.06341  -1.22262
   D126       0.93639  -0.00126  -0.00066  -0.06203  -0.06256   0.87383
   D127       2.59158   0.00650  -0.00153   0.09546   0.09347   2.68505
   D128      -0.53228   0.00634  -0.00113   0.10119   0.09971  -0.43257
   D129      -1.41216   0.00808  -0.00131   0.11843   0.11748  -1.29468
   D130       1.74716   0.00793  -0.00090   0.12416   0.12372   1.87088
         Item               Value     Threshold  Converged?
 Maximum Force            0.022846     0.000450     NO 
 RMS     Force            0.003126     0.000300     NO 
 Maximum Displacement     1.735301     0.001800     NO 
 RMS     Displacement     0.300201     0.001200     NO 
 Predicted change in Energy=-1.370991D-02
 GradGradGradGradGradGradGradGradGradGradGradGradGradGradGradGradGradGrad

 Stoichiometry    C26H28N2O
 Framework group  C1[X(C26H28N2O)]
 Deg. of freedom   165
 Full point group                 C1      NOp   1
 Largest Abelian subgroup         C1      NOp   1
 Largest concise Abelian subgroup C1      NOp   1
                         Standard orientation:                         
 ---------------------------------------------------------------------
 Center     Atomic      Atomic             Coordinates (Angstroms)
 Number     Number       Type             X           Y           Z
 ---------------------------------------------------------------------
      1          6           0       -0.907632   -0.254647    0.431919
      2          6           0       -1.304138    1.054180    0.332532
      3          6           0       -2.704103    1.391197   -0.060291
      4          6           0       -3.528909    2.150421    0.773614
      5          6           0       -3.218445    0.933216   -1.280902
      6          6           0       -4.841645    2.440545    0.405481
      7          1           0       -3.160292    2.480718    1.736566
      8          6           0       -4.531831    1.219171   -1.649211
      9          1           0       -2.574144    0.364449   -1.936638
     10          6           0       -5.346283    1.975959   -0.806909
     11          1           0       -5.468879    3.021044    1.069479
     12          1           0       -4.916072    0.856669   -2.593616
     13          1           0       -6.365517    2.198780   -1.092258
     14          6           0       -1.873048   -1.393251    0.319843
     15          6           0       -1.658823   -2.402488   -0.632811
     16          6           0       -2.981231   -1.499906    1.168986
     17          6           0       -2.536765   -3.480486   -0.738387
     18          1           0       -0.809073   -2.311712   -1.295578
     19          6           0       -3.865948   -2.571295    1.055777
     20          1           0       -3.150284   -0.728173    1.908841
     21          6           0       -3.645045   -3.565714    0.104631
     22          1           0       -2.364608   -4.245406   -1.484804
     23          1           0       -4.720694   -2.633999    1.716474
     24          1           0       -4.331417   -4.398132    0.020393
     25          6           0        2.837249   -0.133976   -0.196254
     26          6           0        3.643944   -0.040573   -1.357218
     27          6           0        3.443123    0.069259    1.071541
     28          6           0        5.020189    0.159972   -1.234818
     29          6           0        4.821893    0.289600    1.133944
     30          6           0        5.636190    0.313528    0.004942
     31          1           0        5.621239    0.216390   -2.134660
     32          1           0        5.273973    0.443177    2.106931
     33          6           0        2.768203    0.079558    2.436468
     34          1           0        1.725309    0.359658    2.431805
     35          1           0        2.815971   -0.906740    2.898822
     36          1           0        3.311632    0.755027    3.094220
     37          6           0        3.090092   -0.151491   -2.763591
     38          1           0        2.917391   -1.195556   -3.026832
     39          1           0        2.139789    0.357063   -2.872111
     40          1           0        3.807235    0.258261   -3.471492
     41          6           0        7.130008    0.497807    0.122750
     42          1           0        7.389060    1.086968    1.000315
     43          1           0        7.627829   -0.467615    0.217346
     44          1           0        7.539613    0.992353   -0.755638
     45          6           0       -0.857707    3.479605    0.565892
     46          1           0       -0.030392    4.164492    0.391887
     47          1           0       -1.641010    3.723367   -0.143917
     48          1           0       -1.240035    3.655039    1.577188
     49          7           0        0.489944   -0.579091    0.690884
     50          6           0        0.680402   -1.866628    1.365154
     51          1           0        0.132595   -1.867510    2.304324
     52          1           0        0.321946   -2.698196    0.756184
     53          1           0        1.734979   -2.026764    1.569226
     54          6           0        1.371091   -0.416663   -0.444367
     55          8           0        0.931279   -0.481810   -1.594749
     56          7           0       -0.398501    2.127959    0.340693
     57          1           0        0.478546    1.897364    0.772211
 ---------------------------------------------------------------------
 Rotational constants (GHZ):      0.3020556      0.0994755      0.0887200
 Standard basis: 6-31G(d,p) (6D, 7F)
 There are   575 symmetry adapted cartesian basis functions of A   symmetry.
 There are   575 symmetry adapted basis functions of A   symmetry.
   575 basis functions,  1008 primitive gaussians,   575 cartesian basis functions
   103 alpha electrons      103 beta electrons
       nuclear repulsion energy      2715.4732630226 Hartrees.
 NAtoms=   57 NActive=   57 NUniq=   57 SFac= 1.00D+00 NAtFMM=   60 NAOKFM=F Big=F
 Integral buffers will be    131072 words long.
 Raffenetti 2 integral format.
 Two-electron integral symmetry is turned on.
 Nuclear repulsion after empirical dispersion term =     2715.4224203194 Hartrees.
 One-electron integrals computed using PRISM.
 NBasis=   575 RedAO= T EigKep=  3.15D-04  NBF=   575
 NBsUse=   575 1.00D-06 EigRej= -1.00D+00 NBFU=   575
 Initial guess from the checkpoint file:  "c2im-degRO-opt-wb97xd.chk"
 B after Tr=     0.000000    0.000000   -0.000000
         Rot=    0.998514   -0.051404   -0.003707   -0.017691 Ang=  -6.25 deg.
 ExpMin= 1.61D-01 ExpMax= 5.48D+03 ExpMxC= 8.25D+02 IAcc=1 IRadAn=         1 AccDes= 0.00D+00
 Harris functional with IExCor= 4639 and IRadAn=       1 diagonalized for initial guess.
 HarFok:  IExCor= 4639 AccDes= 0.00D+00 IRadAn=         1 IDoV= 1 UseB2=F ITyADJ=14
 ICtDFT=  3500011 ScaDFX=  1.000000  1.000000  1.000000  1.000000
 FoFCou: FMM=F IPFlag=           0 FMFlag=      100000 FMFlg1=           0
         NFxFlg=           0 DoJE=T BraDBF=F KetDBF=T FulRan=T
         wScrn=  0.000000 ICntrl=     500 IOpCl=  0 I1Cent=   200000004 NGrid=           0
         NMat0=    1 NMatS0=      1 NMatT0=    0 NMatD0=    1 NMtDS0=    0 NMtDT0=    0
 Petite list used in FoFCou.
 Requested convergence on RMS density matrix=1.00D-08 within 128 cycles.
 Requested convergence on MAX density matrix=1.00D-06.
 Requested convergence on             energy=1.00D-06.
 No special actions if energy rises.
 Integral accuracy reduced to 1.0D-05 until final iterations.
 Initial convergence to 1.0D-05 achieved.  Increase integral accuracy.
 SCF Done:  E(RwB97XD) =  -1191.99163559     A.U. after   15 cycles
            NFock= 15  Conv=0.92D-08     -V/T= 2.0096
 Calling FoFJK, ICntrl=      2127 FMM=F ISym2X=0 I1Cent= 0 IOpClX= 0 NMat=1 NMatS=1 NMatT=0.
 ***** Axes restored to original set *****
 -------------------------------------------------------------------
 Center     Atomic                   Forces (Hartrees/Bohr)
 Number     Number              X              Y              Z
 -------------------------------------------------------------------
      1        6           0.006801686   -0.002102654   -0.001123646
      2        6          -0.011765745    0.012709773   -0.004347798
      3        6          -0.002395988   -0.002934335    0.002743500
      4        6          -0.003357794   -0.004839680    0.004658176
      5        6           0.005693527   -0.001278437    0.000074188
      6        6          -0.002962621    0.002966510   -0.001194116
      7        1           0.001262149   -0.000095135   -0.001459212
      8        6           0.002775082   -0.000450938   -0.005191947
      9        1          -0.002860537    0.000912297   -0.000316363
     10        6          -0.002041131    0.002621316   -0.003697681
     11        1           0.001686200   -0.001465431    0.000128985
     12        1          -0.001246457    0.000540897    0.001731829
     13        1           0.000619779   -0.001271146    0.002245013
     14        6           0.002010315    0.002741016    0.000414005
     15        6           0.001075828   -0.005919335    0.002770445
     16        6          -0.003827640    0.002040148    0.001589796
     17        6           0.005481307   -0.001031700   -0.002042163
     18        1          -0.000692709    0.003318479    0.000498909
     19        6          -0.000115156    0.004893588   -0.001212875
     20        1           0.001708093   -0.001140734   -0.000751002
     21        6           0.003093907    0.002414100   -0.001922431
     22        1          -0.001870574    0.001177412    0.000482329
     23        1           0.000689949   -0.002356371    0.000368627
     24        1          -0.001661390   -0.001356610    0.001010779
     25        6          -0.001181306   -0.006940356    0.003681806
     26        6          -0.002543656    0.005802525    0.003234844
     27        6           0.002628696   -0.002902962   -0.003203572
     28        6           0.002963551   -0.005139420   -0.001332477
     29        6          -0.002338745    0.002919314    0.004065635
     30        6          -0.000030550   -0.000500134    0.001550772
     31        1          -0.000555103    0.002104682    0.001022676
     32        1           0.000719371   -0.000605806   -0.002234336
     33        6          -0.001321964    0.004606923   -0.000258149
     34        1           0.002866947   -0.000557638    0.006803297
     35        1          -0.002438094   -0.000531308   -0.002218433
     36        1           0.002417350    0.000451503   -0.001797638
     37        6           0.002657809    0.009082161   -0.005938690
     38        1          -0.002049054   -0.001917828    0.001955204
     39        1           0.000918367    0.006064493   -0.000514472
     40        1          -0.001175439    0.005308858   -0.002518959
     41        6           0.000003291   -0.003708829    0.004241018
     42        1           0.002291889   -0.000931741   -0.002204046
     43        1          -0.003127535   -0.000045733   -0.001385038
     44        1           0.000739527    0.002937470    0.001306143
     45        6           0.000010394    0.004222375   -0.004810026
     46        1           0.000814341    0.002705340   -0.001898766
     47        1           0.001762252    0.000122173    0.003401508
     48        1           0.002407524   -0.001810532   -0.000956980
     49        7           0.000896006    0.010772787    0.016153558
     50        6           0.001144896    0.002087013   -0.003138573
     51        1           0.001100474   -0.002733701   -0.001671995
     52        1          -0.001910868   -0.000736078   -0.000510774
     53        1          -0.000700682    0.001433785   -0.001197055
     54        6          -0.002347907   -0.000353694    0.015298341
     55        8           0.008946112   -0.030740032   -0.021459159
     56        7          -0.010184325   -0.011846973    0.007329458
     57        1          -0.001483652    0.001288334   -0.006252468
 -------------------------------------------------------------------
 Cartesian Forces:  Max     0.030740032 RMS     0.004795848

 GradGradGradGradGradGradGradGradGradGradGradGradGradGradGradGradGradGrad
 Berny optimization.
 Using GEDIIS/GDIIS optimizer.
 FormGI is forming the generalized inverse of G from B-inverse, IUseBI=4.
 GSVD:  received Info=                   1 from GESDD.
 Internal  Forces:  Max     0.046764859 RMS     0.006890838
 Search for a local minimum.
 Step number   9 out of a maximum of  298
 All quantities printed in internal units (Hartrees-Bohrs-Radians)
 Mixed Optimization -- RFO/linear search
 Update second derivatives using D2CorX and points    7    6    9    8
 DE=  3.05D-03 DEPred=-1.37D-02 R=-2.22D-01
 Trust test=-2.22D-01 RLast= 6.47D-01 DXMaxT set to 3.57D-01
 ITU= -1  0 -1  1  0  1  1  0  0
 Use linear search instead of GDIIS.
 Energy rises -- skip Quadratic/GDIIS search.
 Quartic linear search produced a step of -0.59910.
 Iteration  1 RMS(Cart)=  0.16899537 RMS(Int)=  0.00474103
 Iteration  2 RMS(Cart)=  0.01391893 RMS(Int)=  0.00011774
 Iteration  3 RMS(Cart)=  0.00007869 RMS(Int)=  0.00011383
 Iteration  4 RMS(Cart)=  0.00000001 RMS(Int)=  0.00011383
 Variable       Old X    -DE/DX   Delta X   Delta X   Delta X     New X
                                 (Linear)    (Quad)   (Total)
    R1        2.59115  -0.02245  -0.01861   0.00000  -0.01861   2.57254
    R2        2.82892  -0.00617  -0.01298   0.00000  -0.01298   2.81594
    R3        2.75508  -0.01122  -0.01885   0.00000  -0.01885   2.73623
    R4        2.82056   0.00120  -0.00306   0.00000  -0.00306   2.81751
    R5        2.65454  -0.00649  -0.00152   0.00000  -0.00152   2.65302
    R6        2.64030   0.00049   0.00197   0.00000   0.00197   2.64226
    R7        2.64844  -0.00379   0.00133   0.00000   0.00133   2.64977
    R8        2.63410  -0.00299  -0.00157   0.00000  -0.00156   2.63254
    R9        2.04602   0.00183  -0.00026   0.00000  -0.00026   2.04576
   R10        2.63371  -0.00374  -0.00614   0.00000  -0.00614   2.62757
   R11        2.04284   0.00270   0.00302   0.00000   0.00302   2.04585
   R12        2.63235  -0.00167  -0.00258   0.00000  -0.00257   2.62978
   R13        2.04518   0.00223   0.00336   0.00000   0.00336   2.04854
   R14        2.63583  -0.00257  -0.00200   0.00000  -0.00199   2.63384
   R15        2.04488   0.00219   0.00324   0.00000   0.00324   2.04812
   R16        2.04397   0.00265   0.00358   0.00000   0.00358   2.04755
   R17        2.65370  -0.00268  -0.00668   0.00000  -0.00668   2.64702
   R18        2.64595  -0.00264  -0.00047   0.00000  -0.00047   2.64548
   R19        2.63480  -0.00405  -0.00410   0.00000  -0.00410   2.63070
   R20        2.04368   0.00331   0.00560   0.00000   0.00560   2.04928
   R21        2.63440  -0.00342  -0.00370   0.00000  -0.00370   2.63070
   R22        2.04539   0.00215   0.00317   0.00000   0.00317   2.04856
   R23        2.63631  -0.00195  -0.00239   0.00000  -0.00239   2.63391
   R24        2.04569   0.00224   0.00337   0.00000   0.00337   2.04907
   R25        2.63367  -0.00223  -0.00075   0.00000  -0.00075   2.63293
   R26        2.04496   0.00246   0.00348   0.00000   0.00348   2.04844
   R27        2.04503   0.00237   0.00320   0.00000   0.00320   2.04823
   R28        2.67736   0.02604   0.00923   0.00000   0.00923   2.68659
   R29        2.68294   0.00215   0.00352   0.00000   0.00352   2.68646
   R30        2.86036   0.00628  -0.00409   0.00000  -0.00409   2.85626
   R31        2.63835  -0.00157  -0.00068   0.00000  -0.00068   2.63767
   R32        2.86400   0.00008   0.00342   0.00000   0.00342   2.86742
   R33        2.64119  -0.00428  -0.00054   0.00000  -0.00054   2.64065
   R34        2.87751  -0.00401  -0.00170   0.00000  -0.00170   2.87580
   R35        2.63211  -0.00598  -0.00540   0.00000  -0.00540   2.62671
   R36        2.04768   0.00233   0.00336   0.00000   0.00336   2.05104
   R37        2.63093  -0.00780  -0.00476   0.00000  -0.00475   2.62618
   R38        2.04812   0.00243   0.00324   0.00000   0.00324   2.05136
   R39        2.85300  -0.00262  -0.00235   0.00000  -0.00235   2.85065
   R40        2.04065   0.00619   0.01043   0.00000   0.01043   2.05108
   R41        2.06044   0.00305   0.00189   0.00000   0.00189   2.06232
   R42        2.05643   0.00298   0.00317   0.00000   0.00317   2.05960
   R43        2.06075   0.00272   0.00469   0.00000   0.00469   2.06544
   R44        2.04709  -0.00247   0.00046   0.00000   0.00046   2.04755
   R45        2.05565   0.00505   0.00503   0.00000   0.00503   2.06068
   R46        2.05654   0.00332   0.00462   0.00000   0.00462   2.06116
   R47        2.06042   0.00341   0.00462   0.00000   0.00462   2.06504
   R48        2.05617   0.00329   0.00462   0.00000   0.00462   2.06079
   R49        2.05607   0.00325   0.00497   0.00000   0.00497   2.06104
   R50        2.04999   0.00364   0.00889   0.00000   0.00889   2.05888
   R51        2.06981   0.00285   0.00414   0.00000   0.00414   2.07394
   R52        2.73098   0.00362   0.00740   0.00000   0.00740   2.73838
   R53        2.77002   0.00336   0.00509   0.00000   0.00509   2.77511
   R54        2.73299  -0.01676  -0.01303   0.00000  -0.01303   2.71996
   R55        2.05462   0.00325   0.00431   0.00000   0.00431   2.05893
   R56        2.06218   0.00130   0.00397   0.00000   0.00397   2.06615
   R57        2.05226   0.00189   0.00093   0.00000   0.00093   2.05319
   R58        2.33062  -0.03263  -0.01823   0.00000  -0.01823   2.31239
   R59        1.89783   0.00654   0.01150   0.00000   0.01150   1.90933
    A1        2.13423   0.00380   0.02349   0.00000   0.02373   2.15796
    A2        2.09728  -0.02253  -0.04268   0.00000  -0.04250   2.05478
    A3        2.05132   0.01874   0.01642   0.00000   0.01664   2.06796
    A4        2.10114   0.00027   0.00985   0.00000   0.01004   2.11118
    A5        2.14456  -0.01871  -0.05540   0.00000  -0.05508   2.08948
    A6        2.01932   0.01866   0.05241   0.00000   0.05256   2.07188
    A7        2.11685   0.00366   0.02185   0.00000   0.02190   2.13875
    A8        2.09400  -0.00364  -0.01229   0.00000  -0.01224   2.08175
    A9        2.07229  -0.00003  -0.00970   0.00000  -0.00967   2.06262
   A10        2.10765  -0.00034   0.00226   0.00000   0.00226   2.10990
   A11        2.08934   0.00021   0.01034   0.00000   0.01035   2.09969
   A12        2.08521   0.00015  -0.01275   0.00000  -0.01275   2.07246
   A13        2.10477   0.00013   0.00695   0.00000   0.00695   2.11172
   A14        2.07316  -0.00009   0.00571   0.00000   0.00573   2.07889
   A15        2.10518  -0.00003  -0.01286   0.00000  -0.01285   2.09234
   A16        2.09627  -0.00044   0.00417   0.00000   0.00418   2.10045
   A17        2.08911   0.00031  -0.00444   0.00000  -0.00444   2.08467
   A18        2.09777   0.00013   0.00028   0.00000   0.00028   2.09805
   A19        2.09671   0.00057   0.00151   0.00000   0.00151   2.09822
   A20        2.09039  -0.00046  -0.00404   0.00000  -0.00404   2.08635
   A21        2.09607  -0.00011   0.00251   0.00000   0.00251   2.09858
   A22        2.08864   0.00011  -0.00539   0.00000  -0.00538   2.08327
   A23        2.09703  -0.00010   0.00288   0.00000   0.00287   2.09991
   A24        2.09750  -0.00001   0.00251   0.00000   0.00250   2.10001
   A25        2.09328   0.00157   0.01076   0.00000   0.01077   2.10405
   A26        2.12110  -0.00189  -0.01322   0.00000  -0.01321   2.10789
   A27        2.06850   0.00034   0.00216   0.00000   0.00217   2.07067
   A28        2.10711  -0.00038  -0.00230   0.00000  -0.00230   2.10481
   A29        2.06609   0.00075   0.00370   0.00000   0.00370   2.06978
   A30        2.10977  -0.00038  -0.00136   0.00000  -0.00136   2.10841
   A31        2.10782   0.00012  -0.00002   0.00000  -0.00002   2.10780
   A32        2.07584   0.00024   0.00042   0.00000   0.00042   2.07626
   A33        2.09943  -0.00035  -0.00040   0.00000  -0.00040   2.09903
   A34        2.09637   0.00043   0.00242   0.00000   0.00242   2.09879
   A35        2.09253  -0.00057  -0.00341   0.00000  -0.00341   2.08912
   A36        2.09420   0.00014   0.00103   0.00000   0.00103   2.09523
   A37        2.09809  -0.00029  -0.00177   0.00000  -0.00177   2.09632
   A38        2.09004  -0.00004   0.00062   0.00000   0.00062   2.09066
   A39        2.09501   0.00033   0.00116   0.00000   0.00116   2.09616
   A40        2.08832  -0.00022  -0.00056   0.00000  -0.00055   2.08777
   A41        2.09881   0.00006  -0.00056   0.00000  -0.00056   2.09825
   A42        2.09605   0.00016   0.00111   0.00000   0.00111   2.09716
   A43        2.07066  -0.00976  -0.00458   0.00000  -0.00457   2.06609
   A44        2.01475   0.04676   0.02413   0.00000   0.02415   2.03890
   A45        2.19749  -0.03699  -0.01939   0.00000  -0.01937   2.17812
   A46        2.09311  -0.00664  -0.00490   0.00000  -0.00490   2.08821
   A47        2.15016   0.03649   0.03039   0.00000   0.03039   2.18055
   A48        2.03991  -0.02985  -0.02549   0.00000  -0.02549   2.01442
   A49        2.07535   0.00792   0.00384   0.00000   0.00385   2.07919
   A50        2.22971  -0.00770  -0.00727   0.00000  -0.00727   2.22244
   A51        1.97812  -0.00022   0.00342   0.00000   0.00342   1.98155
   A52        2.12919   0.00779   0.00805   0.00000   0.00805   2.13724
   A53        2.07311  -0.00448  -0.00530   0.00000  -0.00530   2.06781
   A54        2.08071  -0.00333  -0.00271   0.00000  -0.00270   2.07800
   A55        2.14538   0.00001   0.00013   0.00000   0.00014   2.14552
   A56        2.06451   0.00006   0.00031   0.00000   0.00031   2.06482
   A57        2.07328  -0.00006  -0.00044   0.00000  -0.00045   2.07283
   A58        2.05018   0.00054  -0.00195   0.00000  -0.00194   2.04824
   A59        2.11824  -0.00026   0.00047   0.00000   0.00047   2.11871
   A60        2.11477  -0.00028   0.00148   0.00000   0.00147   2.11624
   A61        2.01080  -0.00553  -0.01774   0.00000  -0.01772   1.99308
   A62        1.93325   0.00069   0.00274   0.00000   0.00274   1.93599
   A63        1.90145   0.00059   0.00183   0.00000   0.00186   1.90330
   A64        1.85332   0.00303   0.01171   0.00000   0.01170   1.86501
   A65        1.90063   0.00150  -0.00232   0.00000  -0.00227   1.89836
   A66        1.85803   0.00015   0.00527   0.00000   0.00528   1.86331
   A67        1.93045   0.00122  -0.00438   0.00000  -0.00437   1.92608
   A68        1.95972   0.00445   0.01026   0.00000   0.01026   1.96998
   A69        1.91281  -0.00443  -0.00747   0.00000  -0.00746   1.90535
   A70        1.86122  -0.00055   0.00629   0.00000   0.00630   1.86753
   A71        1.88384   0.00038  -0.00052   0.00000  -0.00050   1.88334
   A72        1.91379  -0.00107  -0.00434   0.00000  -0.00435   1.90944
   A73        1.94393  -0.00016  -0.00178   0.00000  -0.00178   1.94215
   A74        1.92885  -0.00024  -0.00091   0.00000  -0.00091   1.92794
   A75        1.94439  -0.00022  -0.00233   0.00000  -0.00233   1.94206
   A76        1.87623   0.00021   0.00295   0.00000   0.00295   1.87918
   A77        1.89158   0.00018  -0.00028   0.00000  -0.00027   1.89131
   A78        1.87612   0.00026   0.00268   0.00000   0.00268   1.87880
   A79        1.87859  -0.00008  -0.00153   0.00000  -0.00156   1.87703
   A80        1.88837  -0.00047  -0.00224   0.00000  -0.00223   1.88614
   A81        1.89885  -0.00214  -0.01672   0.00000  -0.01672   1.88213
   A82        1.89241  -0.00107   0.00474   0.00000   0.00480   1.89721
   A83        1.91520   0.00173   0.01013   0.00000   0.01015   1.92536
   A84        1.98733   0.00192   0.00487   0.00000   0.00491   1.99224
   A85        1.98420   0.01115   0.01045   0.00000   0.01060   1.99480
   A86        2.00383  -0.00627  -0.02098   0.00000  -0.02097   1.98286
   A87        1.96120  -0.00147  -0.01063   0.00000  -0.01059   1.95062
   A88        1.90984  -0.00018  -0.00127   0.00000  -0.00127   1.90857
   A89        1.94977   0.00265   0.00075   0.00000   0.00075   1.95052
   A90        1.91997  -0.00093  -0.00151   0.00000  -0.00151   1.91847
   A91        1.89222  -0.00050   0.00304   0.00000   0.00304   1.89526
   A92        1.90374  -0.00010  -0.00099   0.00000  -0.00099   1.90275
   A93        1.88754  -0.00099   0.00001   0.00000   0.00001   1.88755
   A94        2.07426  -0.01307  -0.00359   0.00000  -0.00359   2.07067
   A95        2.10387   0.03026   0.01956   0.00000   0.01956   2.12343
   A96        2.10480  -0.01718  -0.01591   0.00000  -0.01590   2.08889
   A97        2.10712   0.01875   0.03856   0.00000   0.03881   2.14593
   A98        1.97143  -0.00797  -0.04945   0.00000  -0.04915   1.92228
   A99        2.01008  -0.00749  -0.03803   0.00000  -0.03772   1.97236
    D1       -0.13131   0.00082  -0.05497   0.00000  -0.05468  -0.18599
    D2       -3.06041  -0.00269  -0.10833   0.00000  -0.10890   3.11387
    D3        3.03966   0.00015  -0.00770   0.00000  -0.00714   3.03252
    D4        0.11056  -0.00336  -0.06107   0.00000  -0.06136   0.04920
    D5        2.17203  -0.00232   0.00917   0.00000   0.00883   2.18085
    D6       -0.99644  -0.00130  -0.00090   0.00000  -0.00126  -0.99770
    D7       -0.99821  -0.00232  -0.04035   0.00000  -0.04000  -1.03821
    D8        2.11650  -0.00130  -0.05043   0.00000  -0.05008   2.06643
    D9        2.67601  -0.00478  -0.04722   0.00000  -0.04748   2.62853
   D10       -1.31471  -0.00201  -0.07283   0.00000  -0.07305  -1.38776
   D11       -0.43757  -0.00522  -0.00285   0.00000  -0.00263  -0.44021
   D12        1.85489  -0.00245  -0.02846   0.00000  -0.02821   1.82668
   D13        2.11782  -0.00272   0.07989   0.00000   0.08042   2.19824
   D14       -1.01318  -0.00194   0.05755   0.00000   0.05816  -0.95502
   D15       -1.22163  -0.00368   0.12218   0.00000   0.12157  -1.10006
   D16        1.93056  -0.00290   0.09984   0.00000   0.09931   2.02986
   D17       -2.87263   0.00018   0.04542   0.00000   0.04559  -2.82703
   D18       -0.39252   0.00142  -0.03982   0.00000  -0.03975  -0.43227
   D19        0.47226  -0.00135  -0.00292   0.00000  -0.00299   0.46927
   D20        2.95237  -0.00012  -0.08815   0.00000  -0.08833   2.86404
   D21       -3.12342   0.00031  -0.00888   0.00000  -0.00875  -3.13217
   D22       -0.02965   0.00074  -0.01277   0.00000  -0.01265  -0.04230
   D23        0.00770  -0.00048   0.01323   0.00000   0.01326   0.02096
   D24        3.10147  -0.00005   0.00935   0.00000   0.00936   3.11083
   D25        3.12056  -0.00025   0.01124   0.00000   0.01141   3.13197
   D26       -0.03382   0.00026   0.00062   0.00000   0.00079  -0.03303
   D27       -0.01070   0.00049  -0.01004   0.00000  -0.01008  -0.02078
   D28        3.11810   0.00100  -0.02066   0.00000  -0.02069   3.09740
   D29       -0.00270   0.00023  -0.00698   0.00000  -0.00695  -0.00965
   D30        3.13002   0.00023  -0.00489   0.00000  -0.00489   3.12513
   D31       -3.09658  -0.00020  -0.00381   0.00000  -0.00373  -3.10031
   D32        0.03613  -0.00020  -0.00171   0.00000  -0.00166   0.03447
   D33        0.00872  -0.00023   0.00049   0.00000   0.00050   0.00922
   D34       -3.13879   0.00012  -0.00311   0.00000  -0.00313   3.14127
   D35       -3.11985  -0.00075   0.01098   0.00000   0.01106  -3.10879
   D36        0.01583  -0.00039   0.00738   0.00000   0.00743   0.02326
   D37        0.00053   0.00004  -0.00297   0.00000  -0.00298  -0.00245
   D38        3.13918  -0.00015   0.00234   0.00000   0.00233   3.14151
   D39       -3.13214   0.00003  -0.00506   0.00000  -0.00504  -3.13717
   D40        0.00651  -0.00016   0.00025   0.00000   0.00027   0.00679
   D41       -0.00353  -0.00004   0.00619   0.00000   0.00618   0.00265
   D42        3.14101   0.00016   0.00088   0.00000   0.00087  -3.14131
   D43       -3.13919  -0.00039   0.00985   0.00000   0.00986  -3.12933
   D44        0.00535  -0.00020   0.00454   0.00000   0.00455   0.00990
   D45        3.12524   0.00052  -0.00217   0.00000  -0.00212   3.12311
   D46       -0.03894   0.00023  -0.00020   0.00000  -0.00017  -0.03911
   D47        0.00971  -0.00044   0.00799   0.00000   0.00799   0.01770
   D48        3.12873  -0.00073   0.00996   0.00000   0.00994   3.13867
   D49       -3.13494  -0.00056   0.00647   0.00000   0.00651  -3.12843
   D50        0.02163  -0.00068   0.00576   0.00000   0.00579   0.02742
   D51       -0.01986   0.00047  -0.00325   0.00000  -0.00325  -0.02311
   D52        3.13672   0.00035  -0.00396   0.00000  -0.00397   3.13275
   D53        0.00257   0.00014  -0.00614   0.00000  -0.00613  -0.00356
   D54        3.13006   0.00010  -0.00175   0.00000  -0.00175   3.12831
   D55       -3.11587   0.00042  -0.00821   0.00000  -0.00819  -3.12406
   D56        0.01161   0.00038  -0.00382   0.00000  -0.00381   0.00780
   D57        0.01778  -0.00020  -0.00345   0.00000  -0.00344   0.01434
   D58       -3.13470  -0.00007  -0.00182   0.00000  -0.00182  -3.13652
   D59       -3.13900  -0.00008  -0.00272   0.00000  -0.00270   3.14148
   D60       -0.00829   0.00005  -0.00109   0.00000  -0.00108  -0.00938
   D61       -0.00496   0.00014  -0.00062   0.00000  -0.00062  -0.00558
   D62        3.13474  -0.00000   0.00252   0.00000   0.00252   3.13726
   D63       -3.13243   0.00019  -0.00499   0.00000  -0.00498  -3.13741
   D64        0.00727   0.00004  -0.00185   0.00000  -0.00184   0.00543
   D65       -0.00512  -0.00012   0.00536   0.00000   0.00536   0.00024
   D66        3.13837   0.00003   0.00222   0.00000   0.00222   3.14059
   D67       -3.13580  -0.00024   0.00373   0.00000   0.00373  -3.13206
   D68        0.00769  -0.00009   0.00059   0.00000   0.00060   0.00829
   D69        0.07247   0.00176  -0.00999   0.00000  -0.01000   0.06247
   D70       -3.07195   0.00192  -0.01166   0.00000  -0.01163  -3.08359
   D71       -3.09326   0.00185   0.00165   0.00000   0.00154  -3.09172
   D72        0.04550   0.00201  -0.00001   0.00000  -0.00009   0.04541
   D73       -0.05325  -0.00152   0.00651   0.00000   0.00651  -0.04674
   D74        3.08962  -0.00240   0.00516   0.00000   0.00518   3.09480
   D75        3.11526  -0.00294  -0.00661   0.00000  -0.00671   3.10855
   D76       -0.02506  -0.00382  -0.00795   0.00000  -0.00804  -0.03310
   D77        3.09968  -0.00529  -0.02868   0.00000  -0.02866   3.07102
   D78       -0.06587  -0.00521  -0.02532   0.00000  -0.02533  -0.09120
   D79       -0.06807  -0.00463  -0.01600   0.00000  -0.01600  -0.08407
   D80        3.04957  -0.00456  -0.01265   0.00000  -0.01267   3.03690
   D81       -0.03400  -0.00138   0.00501   0.00000   0.00498  -0.02902
   D82        3.12858  -0.00058   0.00177   0.00000   0.00175   3.13033
   D83        3.11025  -0.00163   0.00641   0.00000   0.00638   3.11663
   D84       -0.01036  -0.00083   0.00316   0.00000   0.00315  -0.00721
   D85       -1.38048   0.00141  -0.04495   0.00000  -0.04496  -1.42545
   D86        0.69634   0.00445  -0.03315   0.00000  -0.03317   0.66318
   D87        2.82773   0.00296  -0.03710   0.00000  -0.03710   2.79063
   D88        1.75836   0.00160  -0.04652   0.00000  -0.04651   1.71185
   D89       -2.44800   0.00464  -0.03472   0.00000  -0.03472  -2.48271
   D90       -0.31661   0.00315  -0.03867   0.00000  -0.03865  -0.35526
   D91       -0.00521   0.00027   0.00174   0.00000   0.00172  -0.00349
   D92       -3.14119   0.00025   0.00094   0.00000   0.00094  -3.14026
   D93        3.13528   0.00102   0.00290   0.00000   0.00287   3.13815
   D94       -0.00070   0.00100   0.00210   0.00000   0.00208   0.00138
   D95       -0.46419  -0.00000  -0.02230   0.00000  -0.02232  -0.48652
   D96        1.63954   0.00055  -0.01756   0.00000  -0.01756   1.62198
   D97       -2.60553   0.00149  -0.00842   0.00000  -0.00841  -2.61394
   D98        2.67862  -0.00084  -0.02358   0.00000  -0.02359   2.65503
   D99       -1.50084  -0.00029  -0.01884   0.00000  -0.01883  -1.51967
   D100       0.53728   0.00064  -0.00970   0.00000  -0.00968   0.52760
   D101      -0.02406  -0.00011   0.00310   0.00000   0.00311  -0.02094
   D102       3.11659   0.00037   0.00401   0.00000   0.00402   3.12062
   D103       3.09646  -0.00093   0.00634   0.00000   0.00633   3.10279
   D104      -0.04607  -0.00045   0.00725   0.00000   0.00724  -0.03883
   D105       0.04404   0.00088  -0.00651   0.00000  -0.00650   0.03754
   D106      -3.09662   0.00039  -0.00742   0.00000  -0.00741  -3.10402
   D107      -3.10319   0.00090  -0.00570   0.00000  -0.00571  -3.10890
   D108       0.03934   0.00042  -0.00661   0.00000  -0.00662   0.03272
   D109       2.62914  -0.00028  -0.00283   0.00000  -0.00283   2.62631
   D110      -1.56970  -0.00027  -0.00089   0.00000  -0.00089  -1.57058
   D111       0.51482  -0.00025   0.00036   0.00000   0.00036   0.51518
   D112      -0.51343   0.00023  -0.00188   0.00000  -0.00189  -0.51532
   D113       1.57092   0.00023   0.00005   0.00000   0.00005   1.57098
   D114      -2.62775   0.00025   0.00130   0.00000   0.00130  -2.62644
   D115      -3.00198   0.00042  -0.04701   0.00000  -0.04705  -3.04903
   D116       0.81472  -0.00097   0.04333   0.00000   0.04335   0.85807
   D117      -0.95085   0.00007  -0.05295   0.00000  -0.05295  -1.00380
   D118       2.86585  -0.00132   0.03739   0.00000   0.03745   2.90330
   D119       1.17374   0.00129  -0.03546   0.00000  -0.03551   1.13823
   D120      -1.29275  -0.00010   0.05488   0.00000   0.05489  -1.23785
   D121      -1.00500  -0.00099   0.00407   0.00000   0.00410  -1.00090
   D122       1.09056  -0.00004   0.00751   0.00000   0.00754   1.09810
   D123      -3.09617  -0.00018   0.00700   0.00000   0.00703  -3.08914
   D124       2.96501  -0.00114   0.03455   0.00000   0.03452   2.99953
   D125      -1.22262  -0.00020   0.03799   0.00000   0.03796  -1.18466
   D126       0.87383  -0.00034   0.03748   0.00000   0.03745   0.91128
   D127       2.68505  -0.00693  -0.05600   0.00000  -0.05589   2.62916
   D128      -0.43257  -0.00768  -0.05974   0.00000  -0.05965  -0.49222
   D129      -1.29468   0.00189  -0.07038   0.00000  -0.07047  -1.36515
   D130       1.87088   0.00114  -0.07412   0.00000  -0.07423   1.79665
         Item               Value     Threshold  Converged?
 Maximum Force            0.046765     0.000450     NO 
 RMS     Force            0.006891     0.000300     NO 
 Maximum Displacement     1.057823     0.001800     NO 
 RMS     Displacement     0.178906     0.001200     NO 
 Predicted change in Energy=-2.374572D-03
 GradGradGradGradGradGradGradGradGradGradGradGradGradGradGradGradGradGrad

 Stoichiometry    C26H28N2O
 Framework group  C1[X(C26H28N2O)]
 Deg. of freedom   165
 Full point group                 C1      NOp   1
 Largest Abelian subgroup         C1      NOp   1
 Largest concise Abelian subgroup C1      NOp   1
                         Standard orientation:                         
 ---------------------------------------------------------------------
 Center     Atomic      Atomic             Coordinates (Angstroms)
 Number     Number       Type             X           Y           Z
 ---------------------------------------------------------------------
      1          6           0       -0.926886   -0.279566    0.431164
      2          6           0       -1.255994    1.034470    0.296230
      3          6           0       -2.619878    1.441993   -0.147291
      4          6           0       -3.412573    2.333906    0.581514
      5          6           0       -3.132888    0.928196   -1.346869
      6          6           0       -4.687218    2.682498    0.140572
      7          1           0       -3.062327    2.729400    1.526429
      8          6           0       -4.404829    1.275301   -1.788502
      9          1           0       -2.515820    0.268909   -1.944056
     10          6           0       -5.190021    2.154422   -1.044723
     11          1           0       -5.287714    3.364275    0.731951
     12          1           0       -4.777812    0.864472   -2.719508
     13          1           0       -6.181520    2.425835   -1.387173
     14          6           0       -1.920622   -1.388832    0.381103
     15          6           0       -1.761970   -2.446679   -0.523259
     16          6           0       -3.006046   -1.418514    1.264713
     17          6           0       -2.677907   -3.494520   -0.555749
     18          1           0       -0.922437   -2.421485   -1.209219
     19          6           0       -3.925695   -2.462962    1.228210
     20          1           0       -3.129134   -0.606627    1.972423
     21          6           0       -3.764434   -3.504746    0.317208
     22          1           0       -2.547824   -4.299777   -1.270163
     23          1           0       -4.762956   -2.467531    1.916688
     24          1           0       -4.479479   -4.318803    0.288747
     25          6           0        2.772896   -0.205984   -0.218417
     26          6           0        3.610789   -0.263398   -1.365509
     27          6           0        3.348374    0.190663    1.019515
     28          6           0        4.976568   -0.006042   -1.236439
     29          6           0        4.719454    0.453830    1.078957
     30          6           0        5.558629    0.342045   -0.023127
     31          1           0        5.600396   -0.065499   -2.122622
     32          1           0        5.145059    0.754514    2.031235
     33          6           0        2.635841    0.375509    2.351443
     34          1           0        1.588823    0.647153    2.261888
     35          1           0        2.675775   -0.539370    2.945088
     36          1           0        3.150029    1.145736    2.926096
     37          6           0        3.140600   -0.596374   -2.769243
     38          1           0        3.056735   -1.678811   -2.895372
     39          1           0        2.169485   -0.174430   -2.999266
     40          1           0        3.874027   -0.230809   -3.488661
     41          6           0        7.042117    0.588998    0.094564
     42          1           0        7.262076    1.309394    0.883433
     43          1           0        7.565796   -0.338895    0.337309
     44          1           0        7.455713    0.967018   -0.841000
     45          6           0       -0.544775    3.413868    0.637834
     46          1           0        0.393245    3.965986    0.568429
     47          1           0       -1.212952    3.803791   -0.129326
     48          1           0       -0.985327    3.613791    1.622931
     49          7           0        0.452618   -0.601246    0.731243
     50          6           0        0.630544   -1.838072    1.502717
     51          1           0        0.069938   -1.766393    2.434212
     52          1           0        0.279024   -2.714045    0.950869
     53          1           0        1.682502   -1.982753    1.732802
     54          6           0        1.317309   -0.560522   -0.418694
     55          8           0        0.859143   -0.790242   -1.529850
     56          7           0       -0.256186    2.015555    0.390252
     57          1           0        0.520191    1.669790    0.936642
 ---------------------------------------------------------------------
 Rotational constants (GHZ):      0.2942678      0.1018058      0.0901799
 Standard basis: 6-31G(d,p) (6D, 7F)
 There are   575 symmetry adapted cartesian basis functions of A   symmetry.
 There are   575 symmetry adapted basis functions of A   symmetry.
   575 basis functions,  1008 primitive gaussians,   575 cartesian basis functions
   103 alpha electrons      103 beta electrons
       nuclear repulsion energy      2722.1876674140 Hartrees.
 NAtoms=   57 NActive=   57 NUniq=   57 SFac= 1.00D+00 NAtFMM=   60 NAOKFM=F Big=F
 Integral buffers will be    131072 words long.
 Raffenetti 2 integral format.
 Two-electron integral symmetry is turned on.
 Nuclear repulsion after empirical dispersion term =     2722.1364523897 Hartrees.
 One-electron integrals computed using PRISM.
 NBasis=   575 RedAO= T EigKep=  3.16D-04  NBF=   575
 NBsUse=   575 1.00D-06 EigRej= -1.00D+00 NBFU=   575
 Lowest energy guess from the checkpoint file:  "c2im-degRO-opt-wb97xd.chk"
 B after Tr=     0.000000    0.000000   -0.000000
         Rot=    0.999807   -0.018243   -0.001781   -0.007114 Ang=  -2.25 deg.
 B after Tr=     0.000000   -0.000000   -0.000000
         Rot=    0.999391    0.033182    0.001987    0.010566 Ang=   4.00 deg.
 Requested convergence on RMS density matrix=1.00D-08 within 128 cycles.
 Requested convergence on MAX density matrix=1.00D-06.
 Requested convergence on             energy=1.00D-06.
 No special actions if energy rises.
 Integral accuracy reduced to 1.0D-05 until final iterations.
 Initial convergence to 1.0D-05 achieved.  Increase integral accuracy.
 SCF Done:  E(RwB97XD) =  -1191.99830195     A.U. after   13 cycles
            NFock= 13  Conv=0.55D-08     -V/T= 2.0095
 Calling FoFJK, ICntrl=      2127 FMM=F ISym2X=0 I1Cent= 0 IOpClX= 0 NMat=1 NMatS=1 NMatT=0.
 ***** Axes restored to original set *****
 -------------------------------------------------------------------
 Center     Atomic                   Forces (Hartrees/Bohr)
 Number     Number              X              Y              Z
 -------------------------------------------------------------------
      1        6           0.002375518   -0.005556011   -0.001807676
      2        6          -0.003562099    0.005644226   -0.004130091
      3        6           0.000787498    0.001969680    0.003065391
      4        6          -0.002714687   -0.004087615    0.001954475
      5        6           0.002895951    0.000888106   -0.000368217
      6        6          -0.001249128    0.001371255   -0.000685094
      7        1           0.000603032    0.000581270   -0.002073992
      8        6           0.001970540   -0.000707554   -0.001995507
      9        1          -0.002002040    0.000115930   -0.001253553
     10        6          -0.001487266    0.001611904   -0.002465560
     11        1           0.000725487   -0.000761312    0.000169424
     12        1          -0.000567371    0.000006933    0.000892568
     13        1           0.000375753   -0.000551406    0.001136061
     14        6           0.002525756    0.001384587    0.000656044
     15        6          -0.000410890   -0.002099725    0.001802042
     16        6          -0.001923476    0.001203040    0.001834030
     17        6           0.002326891   -0.000460102   -0.001257089
     18        1           0.000078921    0.000844747    0.000491337
     19        6          -0.000542960    0.002613068   -0.000123816
     20        1           0.000862762   -0.000509326   -0.000563760
     21        6           0.001596968    0.001244283   -0.001125376
     22        1          -0.000906311    0.000447828    0.000375097
     23        1           0.000359828   -0.001133697    0.000204336
     24        1          -0.000758230   -0.000753845    0.000481018
     25        6          -0.002818216   -0.003594306    0.001752041
     26        6          -0.001433886    0.004043582    0.001394048
     27        6           0.001813819   -0.002123199   -0.001458677
     28        6           0.001948282   -0.002890160    0.000374548
     29        6          -0.001483571    0.000763343    0.002062902
     30        6           0.000160031   -0.000304017    0.000195976
     31        1          -0.000186481    0.001106376    0.000462471
     32        1           0.000706815   -0.000402371   -0.001049237
     33        6           0.001344257    0.003642114    0.001202407
     34        1          -0.000693848   -0.000316447    0.001054911
     35        1          -0.001734750   -0.001172589   -0.000730089
     36        1           0.001331706    0.000474036   -0.001390102
     37        6           0.001584619    0.002184651   -0.003982208
     38        1          -0.001097779   -0.001630841    0.001696733
     39        1           0.001008553    0.001919007   -0.000129067
     40        1          -0.001210863    0.002473484   -0.001348932
     41        6          -0.000244459   -0.002644539    0.002797250
     42        1           0.001101439   -0.000284128   -0.001072299
     43        1          -0.001455992    0.000137603   -0.000938441
     44        1           0.000257586    0.001555076    0.000492652
     45        6          -0.002084041    0.002809696   -0.000347373
     46        1           0.000488686    0.001038385   -0.000868017
     47        1           0.000532325   -0.000856557    0.001311715
     48        1           0.001349508   -0.001276497   -0.000130489
     49        7          -0.005442219    0.005363370    0.008689483
     50        6           0.002688300    0.000900417   -0.001352922
     51        1           0.000642236   -0.001291316   -0.001032828
     52        1          -0.001149680   -0.000889224   -0.000412763
     53        1          -0.000307574    0.002036811   -0.002212290
     54        6          -0.000546532    0.000874540    0.007079899
     55        8           0.006838142   -0.010339342   -0.010533040
     56        7          -0.002706088   -0.007231407    0.003397789
     57        1          -0.000560769    0.002618184   -0.000188144
 -------------------------------------------------------------------
 Cartesian Forces:  Max     0.010533040 RMS     0.002400621

 GradGradGradGradGradGradGradGradGradGradGradGradGradGradGradGradGradGrad
 Berny optimization.
 Using GEDIIS/GDIIS optimizer.
 FormGI is forming the generalized inverse of G from B-inverse, IUseBI=4.
 Internal  Forces:  Max     0.014800657 RMS     0.002369649
 Search for a local minimum.
 Step number  10 out of a maximum of  298
 All quantities printed in internal units (Hartrees-Bohrs-Radians)
 Mixed Optimization -- RFO/linear search
 Update second derivatives using D2CorX and points    7    6    9    8   10
 ITU=  0 -1  0 -1  1  0  1  1  0  0
 Use linear search instead of GDIIS.
     Eigenvalues ---    0.00230   0.00240   0.00245   0.00256   0.00336
     Eigenvalues ---    0.00431   0.00492   0.00738   0.00766   0.00768
     Eigenvalues ---    0.00811   0.01230   0.01266   0.01307   0.01319
     Eigenvalues ---    0.01354   0.01480   0.01485   0.01492   0.01702
     Eigenvalues ---    0.01963   0.02044   0.02047   0.02050   0.02052
     Eigenvalues ---    0.02053   0.02056   0.02058   0.02061   0.02065
     Eigenvalues ---    0.02069   0.02070   0.02070   0.02071   0.02072
     Eigenvalues ---    0.02073   0.02073   0.02074   0.02076   0.02077
     Eigenvalues ---    0.02102   0.02413   0.03641   0.06410   0.06778
     Eigenvalues ---    0.06853   0.06897   0.06999   0.07151   0.07183
     Eigenvalues ---    0.07251   0.07439   0.07661   0.10424   0.13819
     Eigenvalues ---    0.15477   0.15784   0.15993   0.15997   0.15998
     Eigenvalues ---    0.15998   0.15999   0.15999   0.15999   0.15999
     Eigenvalues ---    0.15999   0.16000   0.16000   0.16000   0.16000
     Eigenvalues ---    0.16000   0.16000   0.16000   0.16000   0.16000
     Eigenvalues ---    0.16000   0.16000   0.16012   0.16020   0.16031
     Eigenvalues ---    0.16100   0.16451   0.19201   0.20248   0.21816
     Eigenvalues ---    0.21960   0.22000   0.22003   0.22089   0.23192
     Eigenvalues ---    0.23399   0.23447   0.23475   0.23808   0.24351
     Eigenvalues ---    0.24846   0.24909   0.24959   0.24979   0.24992
     Eigenvalues ---    0.25000   0.26034   0.27429   0.28051   0.28239
     Eigenvalues ---    0.28473   0.28617   0.28872   0.31262   0.33693
     Eigenvalues ---    0.34465   0.35360   0.35837   0.36026   0.36551
     Eigenvalues ---    0.36743   0.37064   0.37081   0.37106   0.37115
     Eigenvalues ---    0.37124   0.37139   0.37150   0.37164   0.37186
     Eigenvalues ---    0.37192   0.37198   0.37203   0.37229   0.37241
     Eigenvalues ---    0.37247   0.37252   0.37267   0.37269   0.37269
     Eigenvalues ---    0.37287   0.37302   0.37319   0.37355   0.37357
     Eigenvalues ---    0.38497   0.40087   0.40961   0.41046   0.41114
     Eigenvalues ---    0.41355   0.41981   0.44334   0.44613   0.45092
     Eigenvalues ---    0.45175   0.45196   0.45224   0.45271   0.45295
     Eigenvalues ---    0.45365   0.45392   0.45419   0.45485   0.46923
     Eigenvalues ---    0.47975   0.56443   0.75933   0.93674   1.12797
 RFO step:  Lambda=-1.00974292D-02 EMin= 2.29999729D-03
 Quartic linear search produced a step of -0.02229.
 Iteration  1 RMS(Cart)=  0.19645886 RMS(Int)=  0.00757461
 Iteration  2 RMS(Cart)=  0.01432149 RMS(Int)=  0.00031220
 Iteration  3 RMS(Cart)=  0.00010897 RMS(Int)=  0.00030515
 Iteration  4 RMS(Cart)=  0.00000003 RMS(Int)=  0.00030515
 Variable       Old X    -DE/DX   Delta X   Delta X   Delta X     New X
                                 (Linear)    (Quad)   (Total)
    R1        2.57254  -0.00739  -0.00028  -0.00139  -0.00167   2.57087
    R2        2.81594  -0.00248  -0.00019  -0.00984  -0.01004   2.80590
    R3        2.73623  -0.00197  -0.00028   0.00489   0.00461   2.74083
    R4        2.81751  -0.00176  -0.00005  -0.01820  -0.01824   2.79927
    R5        2.65302  -0.00521  -0.00002  -0.02513  -0.02515   2.62787
    R6        2.64226  -0.00065   0.00003  -0.00420  -0.00414   2.63812
    R7        2.64977  -0.00300   0.00002  -0.00807  -0.00801   2.64176
    R8        2.63254  -0.00178  -0.00002  -0.00497  -0.00500   2.62753
    R9        2.04576   0.00182  -0.00000   0.00883   0.00882   2.05458
   R10        2.62757  -0.00123  -0.00009  -0.00168  -0.00176   2.62582
   R11        2.04585   0.00161   0.00005   0.00522   0.00527   2.05112
   R12        2.62978  -0.00056  -0.00004  -0.00067  -0.00075   2.62903
   R13        2.04854   0.00104   0.00005   0.00342   0.00347   2.05201
   R14        2.63384  -0.00121  -0.00003  -0.00196  -0.00202   2.63182
   R15        2.04812   0.00103   0.00005   0.00331   0.00336   2.05148
   R16        2.04755   0.00132   0.00005   0.00415   0.00421   2.05176
   R17        2.64702  -0.00027  -0.00010   0.00206   0.00197   2.64899
   R18        2.64548  -0.00144  -0.00001  -0.00336  -0.00335   2.64213
   R19        2.63070  -0.00182  -0.00006  -0.00367  -0.00373   2.62697
   R20        2.04928   0.00077   0.00008   0.00121   0.00130   2.05058
   R21        2.63070  -0.00139  -0.00006  -0.00293  -0.00298   2.62772
   R22        2.04856   0.00114   0.00005   0.00378   0.00383   2.05239
   R23        2.63391  -0.00115  -0.00004  -0.00303  -0.00308   2.63083
   R24        2.04907   0.00107   0.00005   0.00353   0.00358   2.05265
   R25        2.63293  -0.00144  -0.00001  -0.00406  -0.00409   2.62884
   R26        2.04844   0.00120   0.00005   0.00384   0.00389   2.05233
   R27        2.04823   0.00117   0.00005   0.00375   0.00380   2.05203
   R28        2.68659   0.00843   0.00014   0.01471   0.01485   2.70144
   R29        2.68646   0.00178   0.00005   0.01004   0.01010   2.69655
   R30        2.85626   0.00065  -0.00006   0.00042   0.00036   2.85663
   R31        2.63767  -0.00198  -0.00001  -0.00601  -0.00602   2.63165
   R32        2.86742  -0.00152   0.00005  -0.01035  -0.01030   2.85712
   R33        2.64065  -0.00246  -0.00001  -0.00569  -0.00569   2.63496
   R34        2.87580  -0.00233  -0.00003  -0.00941  -0.00944   2.86636
   R35        2.62671  -0.00219  -0.00008  -0.00589  -0.00597   2.62074
   R36        2.05104   0.00118   0.00005   0.00404   0.00409   2.05513
   R37        2.62618  -0.00313  -0.00007  -0.00756  -0.00764   2.61854
   R38        2.05136   0.00131   0.00005   0.00463   0.00468   2.05604
   R39        2.85065  -0.00179  -0.00004  -0.01004  -0.01007   2.84058
   R40        2.05108   0.00074   0.00016  -0.00384  -0.00368   2.04739
   R41        2.06232   0.00219   0.00003   0.00786   0.00789   2.07021
   R42        2.05960   0.00197   0.00005   0.00700   0.00705   2.06665
   R43        2.06544   0.00152   0.00007   0.00546   0.00553   2.07097
   R44        2.04755  -0.00046   0.00001   0.00158   0.00159   2.04914
   R45        2.06068   0.00224   0.00008   0.00664   0.00671   2.06739
   R46        2.06116   0.00156   0.00007   0.00531   0.00538   2.06654
   R47        2.06504   0.00173   0.00007   0.00607   0.00614   2.07118
   R48        2.06079   0.00165   0.00007   0.00554   0.00561   2.06640
   R49        2.06104   0.00143   0.00007   0.00472   0.00480   2.06584
   R50        2.05888   0.00132   0.00013   0.00426   0.00440   2.06327
   R51        2.07394   0.00162   0.00006   0.00673   0.00679   2.08074
   R52        2.73838   0.00015   0.00011  -0.00432  -0.00421   2.73417
   R53        2.77511   0.00070   0.00008   0.00034   0.00041   2.77553
   R54        2.71996  -0.00757  -0.00019  -0.01874  -0.01894   2.70102
   R55        2.05893   0.00163   0.00006   0.00549   0.00555   2.06448
   R56        2.06615   0.00074   0.00006   0.00387   0.00393   2.07008
   R57        2.05319   0.00295   0.00001   0.01032   0.01033   2.06352
   R58        2.31239  -0.01480  -0.00027  -0.01603  -0.01630   2.29609
   R59        1.90933   0.00064   0.00017  -0.00428  -0.00411   1.90523
    A1        2.15796  -0.00281   0.00035  -0.02343  -0.02391   2.13405
    A2        2.05478  -0.00577  -0.00064   0.01001   0.00854   2.06332
    A3        2.06796   0.00865   0.00024   0.01843   0.01785   2.08581
    A4        2.11118  -0.00201   0.00014  -0.01322  -0.01316   2.09802
    A5        2.08948   0.00128  -0.00083   0.04691   0.04585   2.13534
    A6        2.07188   0.00069   0.00078  -0.03795  -0.03724   2.03464
    A7        2.13875  -0.00063   0.00032  -0.01433  -0.01434   2.12442
    A8        2.08175  -0.00129  -0.00018   0.00293   0.00240   2.08415
    A9        2.06262   0.00192  -0.00015   0.01185   0.01150   2.07412
   A10        2.10990  -0.00081   0.00003  -0.00371  -0.00368   2.10622
   A11        2.09969  -0.00070   0.00015  -0.00873  -0.00864   2.09105
   A12        2.07246   0.00153  -0.00019   0.01320   0.01295   2.08541
   A13        2.11172  -0.00111   0.00010  -0.00807  -0.00798   2.10374
   A14        2.07889  -0.00052   0.00008  -0.00616  -0.00620   2.07269
   A15        2.09234   0.00165  -0.00019   0.01473   0.01441   2.10675
   A16        2.10045  -0.00074   0.00006  -0.00438  -0.00434   2.09611
   A17        2.08467   0.00055  -0.00007   0.00347   0.00341   2.08808
   A18        2.09805   0.00019   0.00000   0.00089   0.00090   2.09895
   A19        2.09822   0.00000   0.00002  -0.00032  -0.00031   2.09791
   A20        2.08635   0.00012  -0.00006   0.00164   0.00155   2.08790
   A21        2.09858  -0.00011   0.00004  -0.00122  -0.00121   2.09737
   A22        2.08327   0.00075  -0.00008   0.00512   0.00498   2.08824
   A23        2.09991  -0.00038   0.00004  -0.00274  -0.00269   2.09722
   A24        2.10001  -0.00037   0.00004  -0.00236  -0.00232   2.09769
   A25        2.10405   0.00047   0.00016   0.00105   0.00102   2.10507
   A26        2.10789  -0.00002  -0.00020   0.00430   0.00391   2.11180
   A27        2.07067  -0.00043   0.00003  -0.00423  -0.00435   2.06632
   A28        2.10481   0.00013  -0.00003   0.00244   0.00240   2.10721
   A29        2.06978   0.00001   0.00006  -0.00310  -0.00305   2.06673
   A30        2.10841  -0.00014  -0.00002   0.00062   0.00060   2.10901
   A31        2.10780   0.00019  -0.00000   0.00191   0.00193   2.10973
   A32        2.07626  -0.00005   0.00001  -0.00178  -0.00178   2.07448
   A33        2.09903  -0.00013  -0.00001  -0.00009  -0.00010   2.09893
   A34        2.09879   0.00007   0.00004  -0.00022  -0.00022   2.09858
   A35        2.08912  -0.00005  -0.00005   0.00073   0.00069   2.08981
   A36        2.09523  -0.00002   0.00002  -0.00056  -0.00054   2.09468
   A37        2.09632   0.00014  -0.00003   0.00141   0.00138   2.09770
   A38        2.09066  -0.00017   0.00001  -0.00149  -0.00148   2.08918
   A39        2.09616   0.00003   0.00002   0.00008   0.00010   2.09626
   A40        2.08777  -0.00009  -0.00001  -0.00097  -0.00101   2.08676
   A41        2.09825   0.00014  -0.00001   0.00124   0.00124   2.09949
   A42        2.09716  -0.00005   0.00002  -0.00027  -0.00024   2.09692
   A43        2.06609  -0.00315  -0.00007  -0.01066  -0.01077   2.05533
   A44        2.03890   0.01416   0.00036   0.01582   0.01615   2.05505
   A45        2.17812  -0.01101  -0.00029  -0.00499  -0.00531   2.17281
   A46        2.08821  -0.00210  -0.00007  -0.00133  -0.00141   2.08680
   A47        2.18055   0.01084   0.00045   0.02513   0.02559   2.20614
   A48        2.01442  -0.00874  -0.00038  -0.02380  -0.02417   1.99025
   A49        2.07919   0.00205   0.00006   0.00266   0.00271   2.08191
   A50        2.22244  -0.00028  -0.00011   0.02467   0.02457   2.24701
   A51        1.98155  -0.00178   0.00005  -0.02733  -0.02728   1.95427
   A52        2.13724   0.00246   0.00012   0.00704   0.00713   2.14437
   A53        2.06781  -0.00145  -0.00008  -0.00456  -0.00463   2.06317
   A54        2.07800  -0.00102  -0.00004  -0.00259  -0.00263   2.07538
   A55        2.14552   0.00016   0.00000   0.00441   0.00439   2.14991
   A56        2.06482  -0.00019   0.00000  -0.00339  -0.00338   2.06144
   A57        2.07283   0.00003  -0.00001  -0.00102  -0.00102   2.07181
   A58        2.04824   0.00054  -0.00003  -0.00312  -0.00318   2.04506
   A59        2.11871  -0.00029   0.00001   0.00153   0.00155   2.12025
   A60        2.11624  -0.00025   0.00002   0.00160   0.00163   2.11787
   A61        1.99308  -0.00083  -0.00027   0.01261   0.01233   2.00541
   A62        1.93599   0.00001   0.00004  -0.00119  -0.00114   1.93485
   A63        1.90330  -0.00002   0.00003  -0.00153  -0.00154   1.90176
   A64        1.86501  -0.00006   0.00017  -0.01338  -0.01319   1.85182
   A65        1.89836   0.00076  -0.00004   0.00589   0.00580   1.90416
   A66        1.86331   0.00022   0.00008  -0.00336  -0.00328   1.86003
   A67        1.92608   0.00113  -0.00007   0.00973   0.00966   1.93574
   A68        1.96998   0.00074   0.00015   0.00202   0.00217   1.97214
   A69        1.90535  -0.00127  -0.00011  -0.00404  -0.00415   1.90120
   A70        1.86753  -0.00061   0.00009  -0.00722  -0.00714   1.86039
   A71        1.88334  -0.00007  -0.00001  -0.00194  -0.00194   1.88139
   A72        1.90944   0.00008  -0.00006   0.00129   0.00123   1.91066
   A73        1.94215   0.00013  -0.00003   0.00339   0.00335   1.94550
   A74        1.92794   0.00007  -0.00001   0.00184   0.00183   1.92977
   A75        1.94206   0.00010  -0.00003   0.00347   0.00343   1.94548
   A76        1.87918  -0.00011   0.00004  -0.00388  -0.00383   1.87535
   A77        1.89131  -0.00010  -0.00000  -0.00152  -0.00153   1.88977
   A78        1.87880  -0.00012   0.00004  -0.00382  -0.00379   1.87502
   A79        1.87703   0.00031  -0.00002   0.00208   0.00206   1.87909
   A80        1.88614  -0.00029  -0.00003  -0.00157  -0.00165   1.88449
   A81        1.88213  -0.00018  -0.00025   0.00534   0.00507   1.88720
   A82        1.89721  -0.00097   0.00007  -0.01156  -0.01148   1.88573
   A83        1.92536   0.00002   0.00015  -0.00316  -0.00300   1.92236
   A84        1.99224   0.00109   0.00007   0.00883   0.00889   2.00113
   A85        1.99480   0.00548   0.00015   0.03866   0.03717   2.03197
   A86        1.98286  -0.00183  -0.00031   0.02062   0.01815   2.00100
   A87        1.95062  -0.00040  -0.00016   0.02438   0.02227   1.97289
   A88        1.90857  -0.00017  -0.00002  -0.00146  -0.00151   1.90706
   A89        1.95052   0.00223   0.00001   0.01739   0.01740   1.96791
   A90        1.91847  -0.00137  -0.00002  -0.00798  -0.00801   1.91046
   A91        1.89526  -0.00050   0.00005  -0.00294  -0.00293   1.89233
   A92        1.90275   0.00007  -0.00001  -0.00249  -0.00254   1.90021
   A93        1.88755  -0.00029   0.00000  -0.00285  -0.00282   1.88472
   A94        2.07067  -0.00593  -0.00005  -0.00863  -0.00882   2.06185
   A95        2.12343   0.01014   0.00029   0.02000   0.02016   2.14359
   A96        2.08889  -0.00420  -0.00024  -0.01083  -0.01120   2.07769
   A97        2.14593   0.00268   0.00057   0.00555   0.00469   2.15062
   A98        1.92228  -0.00017  -0.00074   0.03382   0.03142   1.95370
   A99        1.97236  -0.00072  -0.00057   0.02848   0.02625   1.99861
    D1       -0.18599   0.00175  -0.00083   0.09080   0.08931  -0.09668
    D2        3.11387   0.00191  -0.00160   0.12559   0.12389  -3.04543
    D3        3.03252   0.00032  -0.00013   0.01231   0.01228   3.04481
    D4        0.04920   0.00049  -0.00090   0.04710   0.04686   0.09606
    D5        2.18085  -0.00133   0.00014  -0.05711  -0.05683   2.12402
    D6       -0.99770  -0.00057  -0.00001  -0.02114  -0.02093  -1.01863
    D7       -1.03821  -0.00049  -0.00061   0.02157   0.02075  -1.01746
    D8        2.06643   0.00027  -0.00076   0.05754   0.05664   2.12307
    D9        2.62853  -0.00187  -0.00070  -0.04667  -0.04706   2.58147
   D10       -1.38776   0.00099  -0.00108   0.04492   0.04468  -1.34309
   D11       -0.44021  -0.00274  -0.00005  -0.11913  -0.12002  -0.56023
   D12        1.82668   0.00012  -0.00043  -0.02754  -0.02828   1.79840
   D13        2.19824  -0.00239   0.00118  -0.13644  -0.13558   2.06266
   D14       -0.95502  -0.00153   0.00084  -0.08983  -0.08958  -1.04460
   D15       -1.10006  -0.00250   0.00184  -0.16336  -0.16092  -1.26098
   D16        2.02986  -0.00164   0.00150  -0.11675  -0.11492   1.91494
   D17       -2.82703  -0.00079   0.00067  -0.03301  -0.03271  -2.85975
   D18       -0.43227   0.00106  -0.00060   0.06854   0.06803  -0.36424
   D19        0.46927  -0.00038  -0.00004  -0.00102  -0.00115   0.46812
   D20        2.86404   0.00147  -0.00131   0.10052   0.09959   2.96363
   D21       -3.13217   0.00032  -0.00014   0.01865   0.01834  -3.11384
   D22       -0.04230   0.00081  -0.00019   0.03629   0.03587  -0.00643
   D23        0.02096  -0.00051   0.00020  -0.02742  -0.02735  -0.00638
   D24        3.11083  -0.00002   0.00014  -0.00978  -0.00981   3.10102
   D25        3.13197  -0.00035   0.00016  -0.02078  -0.02093   3.11104
   D26       -0.03303   0.00026   0.00001   0.00392   0.00355  -0.02949
   D27       -0.02078   0.00046  -0.00015   0.02362   0.02356   0.00278
   D28        3.09740   0.00106  -0.00031   0.04832   0.04804  -3.13774
   D29       -0.00965   0.00027  -0.00010   0.01368   0.01350   0.00385
   D30        3.12513   0.00019  -0.00007   0.00984   0.00976   3.13489
   D31       -3.10031  -0.00015  -0.00006  -0.00306  -0.00335  -3.10366
   D32        0.03447  -0.00023  -0.00003  -0.00690  -0.00709   0.02738
   D33        0.00922  -0.00015   0.00001  -0.00589  -0.00586   0.00335
   D34        3.14127   0.00018  -0.00005   0.00634   0.00637  -3.13555
   D35       -3.10879  -0.00073   0.00016  -0.03050  -0.03054  -3.13933
   D36        0.02326  -0.00040   0.00011  -0.01827  -0.01830   0.00495
   D37       -0.00245   0.00008  -0.00004   0.00486   0.00481   0.00236
   D38        3.14151  -0.00015   0.00004  -0.00623  -0.00618   3.13533
   D39       -3.13717   0.00017  -0.00008   0.00873   0.00856  -3.12861
   D40        0.00679  -0.00007   0.00000  -0.00236  -0.00243   0.00436
   D41        0.00265  -0.00014   0.00009  -0.00870  -0.00859  -0.00594
   D42       -3.14131   0.00010   0.00001   0.00239   0.00240  -3.13891
   D43       -3.12933  -0.00047   0.00015  -0.02103  -0.02091   3.13295
   D44        0.00990  -0.00023   0.00007  -0.00994  -0.00992  -0.00002
   D45        3.12311   0.00025  -0.00003   0.01263   0.01255   3.13566
   D46       -0.03911   0.00015  -0.00000   0.00998   0.00993  -0.02917
   D47        0.01770  -0.00050   0.00012  -0.02275  -0.02260  -0.00490
   D48        3.13867  -0.00060   0.00015  -0.02540  -0.02522   3.11345
   D49       -3.12843  -0.00036   0.00010  -0.01782  -0.01773   3.13703
   D50        0.02742  -0.00048   0.00009  -0.02156  -0.02148   0.00594
   D51       -0.02311   0.00040  -0.00005   0.01758   0.01750  -0.00561
   D52        3.13275   0.00028  -0.00006   0.01383   0.01374  -3.13669
   D53       -0.00356   0.00025  -0.00009   0.01210   0.01201   0.00845
   D54        3.12831   0.00012  -0.00003   0.00566   0.00564   3.13395
   D55       -3.12406   0.00036  -0.00012   0.01485   0.01473  -3.10933
   D56        0.00780   0.00023  -0.00006   0.00842   0.00836   0.01616
   D57        0.01434  -0.00006  -0.00005  -0.00165  -0.00173   0.01261
   D58       -3.13652  -0.00005  -0.00003  -0.00186  -0.00190  -3.13842
   D59        3.14148   0.00007  -0.00004   0.00213   0.00207  -3.13963
   D60       -0.00938   0.00008  -0.00002   0.00192   0.00190  -0.00748
   D61       -0.00558   0.00010  -0.00001   0.00413   0.00413  -0.00145
   D62        3.13726  -0.00006   0.00004  -0.00324  -0.00320   3.13406
   D63       -3.13741   0.00023  -0.00007   0.01058   0.01051  -3.12691
   D64        0.00543   0.00007  -0.00003   0.00321   0.00318   0.00861
   D65        0.00024  -0.00019   0.00008  -0.00930  -0.00922  -0.00898
   D66        3.14059  -0.00004   0.00003  -0.00194  -0.00190   3.13868
   D67       -3.13206  -0.00020   0.00006  -0.00908  -0.00904  -3.14110
   D68        0.00829  -0.00005   0.00001  -0.00172  -0.00172   0.00657
   D69        0.06247   0.00057  -0.00015   0.01697   0.01678   0.07926
   D70       -3.08359   0.00061  -0.00017   0.01965   0.01946  -3.06412
   D71       -3.09172   0.00103   0.00003   0.03105   0.03110  -3.06061
   D72        0.04541   0.00107   0.00000   0.03373   0.03379   0.07919
   D73       -0.04674  -0.00045   0.00010  -0.01028  -0.01021  -0.05695
   D74        3.09480  -0.00051   0.00008  -0.01009  -0.01003   3.08477
   D75        3.10855  -0.00115  -0.00010  -0.02574  -0.02575   3.08280
   D76       -0.03310  -0.00121  -0.00012  -0.02555  -0.02558  -0.05867
   D77        3.07102  -0.00244  -0.00043  -0.16929  -0.16991   2.90111
   D78       -0.09120  -0.00197  -0.00038  -0.13858  -0.13886  -0.23006
   D79       -0.08407  -0.00187  -0.00024  -0.15423  -0.15456  -0.23863
   D80        3.03690  -0.00140  -0.00019  -0.12352  -0.12352   2.91338
   D81       -0.02902  -0.00043   0.00008  -0.01062  -0.01058  -0.03960
   D82        3.13033  -0.00015   0.00003  -0.00320  -0.00320   3.12713
   D83        3.11663  -0.00052   0.00010  -0.01317  -0.01306   3.10357
   D84       -0.00721  -0.00023   0.00005  -0.00575  -0.00568  -0.01289
   D85       -1.42545   0.00168  -0.00067   0.14139   0.14072  -1.28473
   D86        0.66318   0.00218  -0.00049   0.14032   0.13983   0.80301
   D87        2.79063   0.00187  -0.00055   0.14044   0.13989   2.93052
   D88        1.71185   0.00173  -0.00069   0.14402   0.14332   1.85516
   D89       -2.48271   0.00223  -0.00052   0.14295   0.14243  -2.34028
   D90       -0.35526   0.00192  -0.00058   0.14306   0.14249  -0.21278
   D91       -0.00349   0.00002   0.00003  -0.00356  -0.00348  -0.00697
   D92       -3.14026   0.00003   0.00001  -0.00205  -0.00200   3.14093
   D93        3.13815   0.00007   0.00004  -0.00373  -0.00363   3.13452
   D94        0.00138   0.00008   0.00003  -0.00222  -0.00215  -0.00077
[truncated: 2,089,791 more chars]
