# Supplementary material for: An organic proton cage that is ultra-resistant to hydroxide-promoted degradation
Source: Nat Commun. 2024 Apr 22;15:3395. doi: 10.1038/s41467-024-47809-0 (PMC11035699; doi:10.1038/s41467-024-47809-0)
Supplement: Supplementary file 3 — Source Data [file 41467_2024_47809_MOESM3_ESM.zip › Paper/neutral-DBD-freqh2o-wb97xd.out]

 Entering Gaussian System, Link 0=g09
 Initial command:
 /opt/software/gaussian/g09.e01/l1.exe "/localscratch/clr426.7817688.0/Gau-266361.inp" -scrdir="/localscratch/clr426.7817688.0/"
 Entering Link 1 = /opt/software/gaussian/g09.e01/l1.exe PID=    266364.
  
 Copyright (c) 1988,1990,1992,1993,1995,1998,2003,2009,2015,
            Gaussian, Inc.  All Rights Reserved.
  
 This is part of the Gaussian(R) 09 program.  It is based on
 the Gaussian(R) 03 system (copyright 2003, Gaussian, Inc.),
 the Gaussian(R) 98 system (copyright 1998, Gaussian, Inc.),
 the Gaussian(R) 94 system (copyright 1995, Gaussian, Inc.),
 the Gaussian 92(TM) system (copyright 1992, Gaussian, Inc.),
 the Gaussian 90(TM) system (copyright 1990, Gaussian, Inc.),
 the Gaussian 88(TM) system (copyright 1988, Gaussian, Inc.),
 the Gaussian 86(TM) system (copyright 1986, Carnegie Mellon
 University), and the Gaussian 82(TM) system (copyright 1983,
 Carnegie Mellon University). Gaussian is a federally registered
 trademark of Gaussian, Inc.
  
 This software contains proprietary and confidential information,
 including trade secrets, belonging to Gaussian, Inc.
  
 This software is provided under written license and may be
 used, copied, transmitted, or stored only in accord with that
 written license.
  
 The following legend is applicable only to US Government
 contracts under FAR:
  
                    RESTRICTED RIGHTS LEGEND
  
 Use, reproduction and disclosure by the US Government is
 subject to restrictions as set forth in subparagraphs (a)
 and (c) of the Commercial Computer Software - Restricted
 Rights clause in FAR 52.227-19.
  
 Gaussian, Inc.
 340 Quinnipiac St., Bldg. 40, Wallingford CT 06492
  
  
 ---------------------------------------------------------------
 Warning -- This program may not be used in any manner that
 competes with the business of Gaussian, Inc. or will provide
 assistance to any competitor of Gaussian, Inc.  The licensee
 of this program is prohibited from giving any competitor of
 Gaussian, Inc. access to this program.  By using this program,
 the user acknowledges that Gaussian, Inc. is engaged in the
 business of creating and licensing software in the field of
 computational chemistry and represents and warrants to the
 licensee that it is not a competitor of Gaussian, Inc. and that
 it will not use this program in any manner prohibited above.
 ---------------------------------------------------------------
  

 Cite this work as:
 Gaussian 09, Revision E.01,
 M. J. Frisch, G. W. Trucks, H. B. Schlegel, G. E. Scuseria, 
 M. A. Robb, J. R. Cheeseman, G. Scalmani, V. Barone, B. Mennucci, 
 G. A. Petersson, H. Nakatsuji, M. Caricato, X. Li, H. P. Hratchian, 
 A. F. Izmaylov, J. Bloino, G. Zheng, J. L. Sonnenberg, M. Hada, 
 M. Ehara, K. Toyota, R. Fukuda, J. Hasegawa, M. Ishida, T. Nakajima, 
 Y. Honda, O. Kitao, H. Nakai, T. Vreven, J. A. Montgomery, Jr., 
 J. E. Peralta, F. Ogliaro, M. Bearpark, J. J. Heyd, E. Brothers, 
 K. N. Kudin, V. N. Staroverov, T. Keith, R. Kobayashi, J. Normand, 
 K. Raghavachari, A. Rendell, J. C. Burant, S. S. Iyengar, J. Tomasi, 
 M. Cossi, N. Rega, J. M. Millam, M. Klene, J. E. Knox, J. B. Cross, 
 V. Bakken, C. Adamo, J. Jaramillo, R. Gomperts, R. E. Stratmann, 
 O. Yazyev, A. J. Austin, R. Cammi, C. Pomelli, J. W. Ochterski, 
 R. L. Martin, K. Morokuma, V. G. Zakrzewski, G. A. Voth, 
 P. Salvador, J. J. Dannenberg, S. Dapprich, A. D. Daniels, 
 O. Farkas, J. B. Foresman, J. V. Ortiz, J. Cioslowski, 
 and D. J. Fox, Gaussian, Inc., Wallingford CT, 2013.
 
 ******************************************
 Gaussian 09:  EM64L-G09RevE.01 30-Nov-2015
                20-Jul-2023 
 ******************************************
 %chk=neutcage-freqh2o-wb97xd.chk
 %mem=10GB
 ---------------------------------------------
 # freq wb97xd/6-31g(d,p) scrf=(solvent=water)
 ---------------------------------------------
 1/10=4,30=1,38=1/1,3;
 2/12=2,17=6,18=5,40=1/2;
 3/5=1,6=6,7=101,11=2,16=1,25=1,30=1,70=2201,71=2,72=1,74=-58,140=1/1,2,3;
 4//1;
 5/5=2,38=5,53=1,98=1/2;
 8/6=4,10=90,11=11/1;
 11/6=1,8=1,9=11,15=111,16=1/1,2,10;
 10/6=1/2;
 6/7=2,8=2,9=2,10=2,18=1,28=1/1;
 7/8=1,10=1,25=1/1,2,3,16;
 1/10=4,30=1/3;
 99//99;
 -------------------
 Title Card Required
 -------------------
 Symbolic Z-matrix:
 Charge =  0 Multiplicity = 1
 C                     0.69032   2.37002   0.30964 
 C                    -0.6807    2.18227   0.98015 
 H                     1.12331   3.31796   0.65344 
 H                     0.55521   2.4811   -0.77457 
 H                    -1.11048   3.171     1.18478 
 H                    -0.54623   1.70714   1.96115 
 C                    -1.7355   -0.55916  -1.28769 
 H                    -1.79708  -1.64905  -1.18574 
 H                    -2.73241  -0.23454  -1.64447 
 C                    -0.69998  -0.24368  -2.37381 
 H                    -1.13576  -0.56059  -3.32971 
 H                    -0.5694    0.84397  -2.45216 
 C                     0.67438  -0.91458  -2.21217 
 H                     1.09967  -1.08931  -3.20849 
 H                     0.54585  -1.90928  -1.76467 
 C                     1.72018  -0.12449  -1.41581 
 H                     1.78078   0.88294  -1.84392 
 H                     2.71394  -0.5828   -1.586 
 C                    -1.72581   1.40377   0.17198 
 H                    -1.79186   1.85984  -0.8228 
 H                    -2.71872   1.55692   0.63812 
 C                     1.73182   1.27932   0.58807 
 H                     1.79948   1.14609   1.67407 
 H                     2.72531   1.65089   0.26949 
 N                    -1.42737   0.00065   0.00754 
 N                     1.42736  -0.0008   -0.00704 
 C                     1.73167  -1.15801   0.80142 
 H                     1.78847  -2.0319    0.14166 
 H                     2.72946  -1.07416   1.27478 
 C                     0.69617  -1.45687   1.89212 
 H                     0.56967  -0.57196   2.53028 
 H                     1.12934  -2.23046   2.53874 
 C                    -0.6806   -1.9369    1.40324 
 H                    -1.10766  -2.60839   2.15886 
 H                    -0.55569  -2.54731   0.49887 
 C                    -1.72195  -0.84192   1.14275 
 H                    -1.77711  -0.20869   2.03592 
 H                    -2.71802  -1.31689   1.0495 
 

 GradGradGradGradGradGradGradGradGradGradGradGradGradGradGradGradGradGrad
 Berny optimization.
 Initialization pass.
 Trust Radius=3.00D-01 FncErr=1.00D-07 GrdErr=1.00D-07
 Number of steps in this run=      2 maximum allowed number of steps=      2.
 GradGradGradGradGradGradGradGradGradGradGradGradGradGradGradGradGradGrad

                          Input orientation:                          
 ---------------------------------------------------------------------
 Center     Atomic      Atomic             Coordinates (Angstroms)
 Number     Number       Type             X           Y           Z
 ---------------------------------------------------------------------
      1          6           0        0.690316    2.370017    0.309643
      2          6           0       -0.680698    2.182269    0.980148
      3          1           0        1.123312    3.317956    0.653438
      4          1           0        0.555208    2.481098   -0.774574
      5          1           0       -1.110478    3.171004    1.184780
      6          1           0       -0.546234    1.707140    1.961151
      7          6           0       -1.735504   -0.559162   -1.287689
      8          1           0       -1.797083   -1.649045   -1.185742
      9          1           0       -2.732411   -0.234540   -1.644468
     10          6           0       -0.699976   -0.243681   -2.373807
     11          1           0       -1.135758   -0.560592   -3.329707
     12          1           0       -0.569404    0.843973   -2.452161
     13          6           0        0.674382   -0.914582   -2.212165
     14          1           0        1.099672   -1.089312   -3.208488
     15          1           0        0.545853   -1.909281   -1.764673
     16          6           0        1.720178   -0.124493   -1.415814
     17          1           0        1.780775    0.882940   -1.843924
     18          1           0        2.713938   -0.582801   -1.586001
     19          6           0       -1.725811    1.403770    0.171980
     20          1           0       -1.791863    1.859842   -0.822799
     21          1           0       -2.718717    1.556922    0.638123
     22          6           0        1.731821    1.279315    0.588074
     23          1           0        1.799484    1.146085    1.674065
     24          1           0        2.725312    1.650889    0.269493
     25          7           0       -1.427367    0.000645    0.007544
     26          7           0        1.427358   -0.000797   -0.007036
     27          6           0        1.731672   -1.158013    0.801419
     28          1           0        1.788465   -2.031896    0.141661
     29          1           0        2.729455   -1.074159    1.274783
     30          6           0        0.696169   -1.456871    1.892115
     31          1           0        0.569670   -0.571958    2.530276
     32          1           0        1.129338   -2.230461    2.538738
     33          6           0       -0.680597   -1.936897    1.403237
     34          1           0       -1.107664   -2.608385    2.158856
     35          1           0       -0.555686   -2.547309    0.498874
     36          6           0       -1.721950   -0.841918    1.142748
     37          1           0       -1.777108   -0.208687    2.035915
     38          1           0       -2.718015   -1.316885    1.049500
 ---------------------------------------------------------------------
                    Distance matrix (angstroms):
                    1          2          3          4          5
     1  C    0.000000
     2  C    1.537695   0.000000
     3  H    1.097392   2.156612   0.000000
     4  H    1.098235   2.166982   1.749940   0.000000
     5  H    2.156456   1.097352   2.300812   2.662621   0.000000
     6  H    2.167012   1.098269   2.663123   3.048996   1.750435
     7  C    4.125065   3.710949   5.193539   3.841071   4.518617
     8  H    4.957438   4.540524   6.048338   4.770787   5.415134
     9  H    4.724122   4.115714   5.724264   4.351993   4.715193
    10  C    3.995652   4.139398   5.017355   3.399626   4.948952
    11  H    5.016760   5.128861   6.000998   4.317401   5.857136
    12  H    3.397538   3.685671   4.316321   2.599852   4.351457
    13  C    4.141058   4.649472   5.131042   3.689378   5.605085
    14  H    4.950937   5.605143   5.859952   4.355250   6.506601
    15  H    4.757736   5.077327   5.788327   4.500646   6.103442
    16  C    3.203186   4.101950   4.060604   2.925312   5.063201
    17  H    2.835198   3.965159   3.549419   2.280270   4.771544
    18  H    4.050635   5.074868   4.770858   3.834841   6.032780
    19  C    2.605812   1.533446   3.466037   2.694373   2.127796
    20  H    2.775593   2.142257   3.578214   2.428379   2.492750
    21  H    3.520018   2.159065   4.226424   3.683531   2.343187
    22  C    1.533586   2.605628   2.128524   2.164604   3.466008
    23  H    2.142408   2.776059   2.493173   3.053902   3.578767
    24  H    2.158695   3.519702   2.343700   2.547288   4.226320
    25  N    3.192142   2.502590   4.234111   3.270315   3.396687
    26  N    2.502853   3.191271   3.397468   2.740358   4.233363
    27  C    3.711235   4.124192   4.519546   4.136538   5.192800
    28  H    4.539933   4.955705   5.415280   4.767339   6.046663
    29  H    4.117272   4.724434   4.717673   4.644036   5.724910
    30  C    4.141174   3.996347   4.951338   4.758014   5.018119
    31  H    3.687951   3.398836   4.354362   4.499266   4.317757
    32  H    5.130887   5.017730   5.859976   5.788476   6.002150
    33  C    4.650254   4.140837   5.606226   5.078263   5.130611
    34  H    5.606854   4.951971   6.508844   6.105161   5.860902
    35  H    5.076261   4.755645   6.102807   5.304774   5.785963
    36  C    4.102392   3.202554   5.063545   4.461391   4.059459
    37  H    3.964582   2.834331   4.770837   4.535801   3.548399
    38  H    5.075170   4.049636   6.032778   5.335345   4.769028
                    6          7          8          9         10
     6  H    0.000000
     7  C    4.135873   0.000000
     8  H    4.767760   1.096371   0.000000
     9  H    4.642196   1.107472   1.756728   0.000000
    10  C    4.756175   1.533460   2.142473   2.159354   0.000000
    11  H    5.786478   2.128270   2.493725   2.344278   1.097307
    12  H    4.496990   2.164387   3.053875   2.548364   1.098262
    13  C    5.077391   2.605481   2.775089   3.520082   1.537887
    14  H    6.103632   3.465364   3.577149   4.226305   2.156506
    15  H    5.305932   2.693497   2.427392   3.683235   2.167339
    16  C    4.460425   3.485268   3.840354   4.459814   2.605590
    17  H    4.535733   3.840999   4.432293   4.653750   2.775640
    18  H    5.334308   4.459494   4.652569   5.457785   3.520007
    19  C    2.164386   2.446187   3.341881   2.645144   3.201166
    20  H    3.053733   2.463915   3.527611   2.438484   2.832429
    21  H    2.548068   3.025437   3.801857   2.901680   4.048359
    22  C    2.694051   4.349808   4.916796   5.215877   4.123820
    23  H    2.428908   4.916909   5.378340   5.784190   4.956210
    24  H    3.683461   5.216131   5.784404   6.083160   4.723243
    25  N    2.739544   1.444286   2.069323   2.118395   2.501924
    26  N    3.268926   3.457678   3.808292   4.476550   3.191574
    27  C    3.839653   4.091980   4.079465   5.173316   4.102557
    28  H    4.768831   4.078032   3.842490   5.182573   3.964547
    29  H    4.351651   5.173717   5.184035   6.249717   5.075717
    30  C    3.399897   4.102447   3.965658   5.075103   4.649639
    31  H    2.600660   4.459916   4.535463   5.333486   5.076396
    32  H    4.318084   5.063803   4.772184   6.032911   5.605960
    33  C    3.688947   3.201885   2.834116   4.049255   4.139253
    34  H    4.356380   4.058592   3.547107   4.768670   5.128652
    35  H    4.498742   2.921730   2.277252   3.831572   3.685080
    36  C    2.924002   2.446867   2.465556   3.026303   3.710590
    37  H    2.278384   3.342291   3.529037   3.802432   4.539503
    38  H    3.833075   2.646115   2.440236   2.903298   4.116221
                   11         12         13         14         15
    11  H    0.000000
    12  H    1.750328   0.000000
    13  C    2.156575   2.167283   0.000000
    14  H    2.300301   2.663726   1.097297   0.000000
    15  H    2.663852   3.049073   1.098269   1.750333   0.000000
    16  C    3.465478   2.693349   1.533657   2.128282   2.164766
    17  H    3.577359   2.427923   2.142613   2.493133   3.054147
    18  H    4.226247   3.683239   2.159155   2.344114   2.547953
    19  C    4.058164   2.921774   4.101199   5.062250   4.459528
    20  H    3.545922   2.276229   3.963601   4.769696   4.534130
    21  H    4.767945   3.831148   5.074012   6.031506   5.333424
    22  C    5.192040   3.837732   3.711159   4.519280   4.136313
    23  H    6.046993   4.767457   4.540373   5.415354   4.767785
    24  H    5.723002   4.348985   4.116623   4.716753   4.643564
    25  N    3.396655   2.738147   3.190940   4.232823   3.268359
    26  N    4.233565   3.267925   2.502912   3.397284   2.740192
    27  C    5.064116   4.459673   3.202938   4.059987   2.924961
    28  H    4.771395   4.534102   2.833738   3.547731   2.278866
    29  H    6.033652   5.334024   4.050629   4.770340   3.834559
    30  C    5.605952   5.076248   4.140008   5.129724   3.687732
    31  H    6.103115   5.303492   4.755954   5.786361   4.498398
    32  H    6.508285   6.103027   4.950717   5.859497   4.354648
    33  C    4.949964   4.754965   3.994024   5.015552   3.397145
    34  H    5.858205   5.785324   5.015026   5.999025   4.314736
    35  H    4.352190   4.495508   3.395379   4.313989   2.596943
    36  C    4.519471   4.134484   4.123485   5.191918   3.838657
    37  H    5.415262   4.765445   4.955227   6.046084   4.767876
    38  H    4.717305   4.641925   4.723205   5.723372   4.350096
                   16         17         18         19         20
    16  C    0.000000
    17  H    1.096299   0.000000
    18  H    1.107506   1.756620   0.000000
    19  C    4.090418   4.078146   5.171879   0.000000
    20  H    4.077215   3.841976   5.181817   1.096335   0.000000
    21  H    5.172002   5.182686   6.248110   1.107523   1.756449
    22  C    2.446708   2.464574   3.026323   3.484802   3.839782
    23  H    3.341857   3.527866   3.801750   3.840620   4.431879
    24  H    2.646230   2.438940   2.903852   4.459044   4.652057
    25  N    3.456682   3.807697   4.475511   1.443907   2.068560
    26  N    1.444195   2.068829   2.118289   3.456491   3.806682
    27  C    2.446307   3.341518   2.644899   4.348921   4.915367
    28  H    2.463448   3.526879   2.437456   4.914759   5.375366
    29  H    3.026519   3.802179   2.902716   5.215909   5.783643
    30  C    3.710286   4.539722   4.114934   4.124090   4.955971
    31  H    4.134673   4.766249   4.641308   3.838528   4.767977
    32  H    4.519145   5.415290   4.715847   5.192404   6.046811
    33  C    4.122569   4.955188   4.721439   3.710596   4.539314
    34  H    5.190826   6.046046   5.721153   4.519643   5.415113
    35  H    3.836095   4.765959   4.347003   4.133652   4.764235
    36  C    4.348469   4.915733   5.214433   2.446532   3.341821
    37  H    4.914522   5.376182   5.781672   2.465137   3.528637
    38  H    5.215087   5.783619   6.082011   3.025967   3.801954
                   21         22         23         24         25
    21  H    0.000000
    22  C    4.459468   0.000000
    23  H    4.653612   1.096223   0.000000
    24  H    5.457304   1.107513   1.756362   0.000000
    25  N    2.118304   3.457236   3.808135   4.476233   0.000000
    26  N    4.475786   1.444140   2.068796   2.118778   2.854763
    27  C    5.215697   2.446647   2.464747   3.026582   3.457203
    28  H    5.782800   3.341648   3.528165   3.802227   3.806676
    29  H    6.083626   2.646825   2.440032   2.904567   4.476636
    30  C    4.724076   3.203094   2.835530   4.050740   3.191452
    31  H    4.350386   2.924031   2.279739   3.833925   3.268059
    32  H    5.723996   4.060370   3.549340   4.770900   4.233381
    33  C    4.116565   4.102228   3.965971   5.075214   2.501938
    34  H    4.717828   5.064014   4.773110   6.033474   3.396674
    35  H    4.641423   4.459114   4.535312   5.333144   2.737390
    36  C    2.646247   4.090944   4.078597   5.172504   1.444084
    37  H    2.440866   4.077128   3.841660   5.181704   2.068919
    38  H    2.903101   5.172447   5.183059   6.248672   2.118332
                   26         27         28         29         30
    26  N    0.000000
    27  C    1.444076   0.000000
    28  H    2.068302   1.096439   0.000000
    29  H    2.119109   1.107554   1.756897   0.000000
    30  C    2.502312   1.533362   2.141928   2.159125   0.000000
    31  H    2.738577   2.163944   3.053254   2.548164   1.098327
    32  H    3.397232   2.128668   2.493964   2.344140   1.097360
    33  C    3.190741   2.605357   2.774323   3.519840   1.537827
    34  H    4.232841   3.465262   3.576168   4.225981   2.156606
    35  H    3.266976   2.693266   2.426581   3.682982   2.167329
    36  C    3.456534   3.484814   3.839432   4.459414   2.605191
    37  H    3.805978   3.838846   4.430079   4.651610   2.774120
    38  H    4.475765   4.459428   4.652287   5.457527   3.519410
                   31         32         33         34         35
    31  H    0.000000
    32  H    1.750409   0.000000
    33  C    2.167128   2.156712   0.000000
    34  H    2.664289   2.300286   1.097380   0.000000
    35  H    3.048775   2.664722   1.098216   1.750414   0.000000
    36  C    2.692515   3.465066   1.533378   2.128433   2.164048
    37  H    2.425639   3.576007   2.142272   2.494358   3.053444
    38  H    3.681913   4.225468   2.158846   2.343475   2.548097
                   36         37         38
    36  C    0.000000
    37  H    1.096253   0.000000
    38  H    1.107445   1.756822   0.000000
 Stoichiometry    C12H24N2
 Framework group  C1[X(C12H24N2)]
 Deg. of freedom   108
 Full point group                 C1      NOp   1
 Largest Abelian subgroup         C1      NOp   1
 Largest concise Abelian subgroup C1      NOp   1
                         Standard orientation:                         
 ---------------------------------------------------------------------
 Center     Atomic      Atomic             Coordinates (Angstroms)
 Number     Number       Type             X           Y           Z
 ---------------------------------------------------------------------
      1          6           0       -0.690315    2.370017   -0.309643
      2          6           0        0.680699    2.182269   -0.980148
      3          1           0       -1.123311    3.317956   -0.653438
      4          1           0       -0.555207    2.481098    0.774574
      5          1           0        1.110479    3.171004   -1.184780
      6          1           0        0.546235    1.707140   -1.961151
      7          6           0        1.735504   -0.559163    1.287689
      8          1           0        1.797082   -1.649046    1.185742
      9          1           0        2.732411   -0.234541    1.644468
     10          6           0        0.699976   -0.243681    2.373807
     11          1           0        1.135758   -0.560592    3.329707
     12          1           0        0.569404    0.843973    2.452161
     13          6           0       -0.674382   -0.914582    2.212165
     14          1           0       -1.099672   -1.089312    3.208488
     15          1           0       -0.545854   -1.909281    1.764673
     16          6           0       -1.720178   -0.124492    1.415814
     17          1           0       -1.780775    0.882941    1.843924
     18          1           0       -2.713938   -0.582800    1.586001
     19          6           0        1.725812    1.403769   -0.171980
     20          1           0        1.791864    1.859841    0.822799
     21          1           0        2.718718    1.556921   -0.638123
     22          6           0       -1.731820    1.279316   -0.588074
     23          1           0       -1.799483    1.146086   -1.674065
     24          1           0       -2.725311    1.650890   -0.269493
     25          7           0        1.427367    0.000645   -0.007544
     26          7           0       -1.427358   -0.000796    0.007036
     27          6           0       -1.731672   -1.158012   -0.801419
     28          1           0       -1.788466   -2.031895   -0.141661
     29          1           0       -2.729455   -1.074158   -1.274783
     30          6           0       -0.696169   -1.456871   -1.892115
     31          1           0       -0.569670   -0.571958   -2.530276
     32          1           0       -1.129339   -2.230461   -2.538738
     33          6           0        0.680596   -1.936897   -1.403237
     34          1           0        1.107663   -2.608385   -2.158856
     35          1           0        0.555685   -2.547309   -0.498874
     36          6           0        1.721950   -0.841919   -1.142748
     37          1           0        1.777108   -0.208688   -2.035915
     38          1           0        2.718015   -1.316886   -1.049500
 ---------------------------------------------------------------------
 Rotational constants (GHZ):      0.7146969      0.6893914      0.6891957
 Standard basis: 6-31G(d,p) (6D, 7F)
 There are   330 symmetry adapted cartesian basis functions of A   symmetry.
 There are   330 symmetry adapted basis functions of A   symmetry.
   330 basis functions,   560 primitive gaussians,   330 cartesian basis functions
    55 alpha electrons       55 beta electrons
       nuclear repulsion energy      1060.9814266149 Hartrees.
 NAtoms=   38 NActive=   38 NUniq=   38 SFac= 1.00D+00 NAtFMM=   60 NAOKFM=F Big=F
 Integral buffers will be    131072 words long.
 Raffenetti 2 integral format.
 Two-electron integral symmetry is turned on.
 Nuclear repulsion after empirical dispersion term =     1060.9405383233 Hartrees.
 Force inversion solution in PCM.
 ------------------------------------------------------------------------------
 Polarizable Continuum Model (PCM)
 =================================
 Model                : PCM (using non-symmetric T matrix).
 Atomic radii         : UFF (Universal Force Field).
 Polarization charges : Total charges.
 Charge compensation  : None.
 Solution method      : Matrix inversion.
 Cavity type          : Scaled VdW (van der Waals Surface) (Alpha=1.100).
 Cavity algorithm     : GePol (No added spheres)
                        Default sphere list used, NSphG=   38.
                        Lebedev-Laikov grids with approx.  5.0 points / Ang**2.
                        Smoothing algorithm: York/Karplus (Gamma=1.0000).
                        Polarization charges: spherical gaussians, with
                                              point-specific exponents (IZeta= 3).
                        Self-potential: point-specific (ISelfS= 7).
                        Self-field    : sphere-specific E.n sum rule (ISelfD= 2).
 1st derivatives      : Analytical E(r).r(x)/FMM algorithm (CHGder, D1EAlg=3).
                        Cavity 1st derivative terms included.
 2nd derivatives      : Analytical E(r).r(xy)/FMM algorithm (CHGder, D2EAlg=3).
                        Cavity 2nd derivative terms included.
 Solvent              : Water, Eps=  78.355300 Eps(inf)=   1.777849
 ------------------------------------------------------------------------------
 One-electron integrals computed using PRISM.
 NBasis=   330 RedAO= T EigKep=  3.86D-03  NBF=   330
 NBsUse=   330 1.00D-06 EigRej= -1.00D+00 NBFU=   330
 ExpMin= 1.61D-01 ExpMax= 4.17D+03 ExpMxC= 6.27D+02 IAcc=1 IRadAn=         1 AccDes= 0.00D+00
 Harris functional with IExCor= 4639 and IRadAn=       1 diagonalized for initial guess.
 HarFok:  IExCor= 4639 AccDes= 0.00D+00 IRadAn=         1 IDoV= 1 UseB2=F ITyADJ=14
 ICtDFT=  3500011 ScaDFX=  1.000000  1.000000  1.000000  1.000000
 FoFCou: FMM=F IPFlag=           0 FMFlag=      100000 FMFlg1=           0
         NFxFlg=           0 DoJE=T BraDBF=F KetDBF=T FulRan=T
         wScrn=  0.000000 ICntrl=     500 IOpCl=  0 I1Cent=   200000004 NGrid=           0
         NMat0=    1 NMatS0=      1 NMatT0=    0 NMatD0=    1 NMtDS0=    0 NMtDT0=    0
 Petite list used in FoFCou.
 Requested convergence on RMS density matrix=1.00D-08 within 128 cycles.
 Requested convergence on MAX density matrix=1.00D-06.
 Requested convergence on             energy=1.00D-06.
 No special actions if energy rises.
 Inv3:  Mode=1 IEnd=    12570627.
 Iteration    1 A*A^-1 deviation from unit magnitude is 9.66D-15 for   1816.
 Iteration    1 A*A^-1 deviation from orthogonality  is 9.16D-15 for   1816    442.
 Iteration    1 A^-1*A deviation from unit magnitude is 6.88D-15 for   1078.
 Iteration    1 A^-1*A deviation from orthogonality  is 1.06D-07 for   1636   1617.
 Iteration    2 A*A^-1 deviation from unit magnitude is 1.07D-14 for    148.
 Iteration    2 A*A^-1 deviation from orthogonality  is 7.52D-15 for   1624    753.
 Iteration    2 A^-1*A deviation from unit magnitude is 1.78D-15 for    267.
 Iteration    2 A^-1*A deviation from orthogonality  is 6.87D-16 for   1950    292.
 Error on total polarization charges =  0.01210
 SCF Done:  E(RwB97XD) =  -581.081802322     A.U. after   11 cycles
            NFock= 11  Conv=0.73D-08     -V/T= 2.0098
 DoSCS=F DFT=T ScalE2(SS,OS)=  1.000000  1.000000
 Range of M.O.s used for correlation:     1   330
 NBasis=   330 NAE=    55 NBE=    55 NFC=     0 NFV=     0
 NROrb=    330 NOA=    55 NOB=    55 NVA=   275 NVB=   275
 Symmetrizing basis deriv contribution to polar:
 IMax=3 JMax=2 DiffMx= 0.00D+00
 G2DrvN: will do    39 centers at a time, making    1 passes.
 Calling FoFCou, ICntrl=  3107 FMM=F I1Cent=   0 AccDes= 0.00D+00.
 NEqPCM:  Using equilibrium solvation (IEInf=0, Eps=  78.3553, EpsInf=   1.7778)
 G2PCM: DoFxE=T DoFxN=T DoGrad=T DoDP/DQ/DG/TGxP=FFFF NFrqRd=   0 IEInf=0 SqF1=F DoCFld=F IF1Alg=4.
 End of G2Drv F.D. properties file   721 does not exist.
 End of G2Drv F.D. properties file   722 does not exist.
 End of G2Drv F.D. properties file   788 does not exist.
          IDoAtm=11111111111111111111111111111111111111
 NEqPCM:  Using equilibrium solvation (IEInf=0, Eps=  78.3553, EpsInf=   1.7778)
          Differentiating once with respect to electric field.
                with respect to dipole field.
          Differentiating once with respect to nuclear coordinates.
          There are   117 degrees of freedom in the 1st order CPHF.  IDoFFX=6 NUNeed=     3.
    114 vectors produced by pass  0 Test12= 1.51D-14 1.00D-09 XBig12= 5.18D+01 1.74D+00.
 AX will form   114 AO Fock derivatives at one time.
    114 vectors produced by pass  1 Test12= 1.51D-14 1.00D-09 XBig12= 1.62D+00 2.22D-01.
    114 vectors produced by pass  2 Test12= 1.51D-14 1.00D-09 XBig12= 2.74D-02 2.46D-02.
    114 vectors produced by pass  3 Test12= 1.51D-14 1.00D-09 XBig12= 1.71D-04 2.46D-03.
    114 vectors produced by pass  4 Test12= 1.51D-14 1.00D-09 XBig12= 9.04D-07 1.68D-04.
    114 vectors produced by pass  5 Test12= 1.51D-14 1.00D-09 XBig12= 3.97D-09 6.41D-06.
     76 vectors produced by pass  6 Test12= 1.51D-14 1.00D-09 XBig12= 1.68D-11 5.14D-07.
      6 vectors produced by pass  7 Test12= 1.51D-14 1.00D-09 XBig12= 6.54D-14 3.68D-08.
      3 vectors produced by pass  8 Test12= 1.51D-14 1.00D-09 XBig12= 2.66D-16 2.81D-09.
 InvSVY:  IOpt=1 It=  1 EMax= 8.88D-15
 Solved reduced A of dimension   769 with   117 vectors.
 Isotropic polarizability for W=    0.000000      182.55 Bohr**3.
 End of Minotr F.D. properties file   721 does not exist.
 End of Minotr F.D. properties file   722 does not exist.
 End of Minotr F.D. properties file   788 does not exist.

 **********************************************************************

            Population analysis using the SCF density.

 **********************************************************************

 Orbital symmetries:
       Occupied  (A) (A) (A) (A) (A) (A) (A) (A) (A) (A) (A) (A)
                 (A) (A) (A) (A) (A) (A) (A) (A) (A) (A) (A) (A)
                 (A) (A) (A) (A) (A) (A) (A) (A) (A) (A) (A) (A)
                 (A) (A) (A) (A) (A) (A) (A) (A) (A) (A) (A) (A)
                 (A) (A) (A) (A) (A) (A) (A)
       Virtual   (A) (A) (A) (A) (A) (A) (A) (A) (A) (A) (A) (A)
                 (A) (A) (A) (A) (A) (A) (A) (A) (A) (A) (A) (A)
                 (A) (A) (A) (A) (A) (A) (A) (A) (A) (A) (A) (A)
                 (A) (A) (A) (A) (A) (A) (A) (A) (A) (A) (A) (A)
                 (A) (A) (A) (A) (A) (A) (A) (A) (A) (A) (A) (A)
                 (A) (A) (A) (A) (A) (A) (A) (A) (A) (A) (A) (A)
                 (A) (A) (A) (A) (A) (A) (A) (A) (A) (A) (A) (A)
                 (A) (A) (A) (A) (A) (A) (A) (A) (A) (A) (A) (A)
                 (A) (A) (A) (A) (A) (A) (A) (A) (A) (A) (A) (A)
                 (A) (A) (A) (A) (A) (A) (A) (A) (A) (A) (A) (A)
                 (A) (A) (A) (A) (A) (A) (A) (A) (A) (A) (A) (A)
                 (A) (A) (A) (A) (A) (A) (A) (A) (A) (A) (A) (A)
                 (A) (A) (A) (A) (A) (A) (A) (A) (A) (A) (A) (A)
                 (A) (A) (A) (A) (A) (A) (A) (A) (A) (A) (A) (A)
                 (A) (A) (A) (A) (A) (A) (A) (A) (A) (A) (A) (A)
                 (A) (A) (A) (A) (A) (A) (A) (A) (A) (A) (A) (A)
                 (A) (A) (A) (A) (A) (A) (A) (A) (A) (A) (A) (A)
                 (A) (A) (A) (A) (A) (A) (A) (A) (A) (A) (A) (A)
                 (A) (A) (A) (A) (A) (A) (A) (A) (A) (A) (A) (A)
                 (A) (A) (A) (A) (A) (A) (A) (A) (A) (A) (A) (A)
                 (A) (A) (A) (A) (A) (A) (A) (A) (A) (A) (A) (A)
                 (A) (A) (A) (A) (A) (A) (A) (A) (A) (A) (A) (A)
                 (A) (A) (A) (A) (A) (A) (A) (A) (A) (A) (A)
 The electronic state is 1-A.
 Alpha  occ. eigenvalues --  -14.41361 -14.41354 -10.30586 -10.30585 -10.30585
 Alpha  occ. eigenvalues --  -10.30582 -10.30581 -10.30579 -10.28086 -10.28086
 Alpha  occ. eigenvalues --  -10.28083 -10.28066 -10.28065 -10.28063  -1.01423
 Alpha  occ. eigenvalues --   -1.00306  -0.88556  -0.88552  -0.84429  -0.82053
 Alpha  occ. eigenvalues --   -0.82049  -0.73883  -0.73210  -0.73207  -0.66523
 Alpha  occ. eigenvalues --   -0.66521  -0.64823  -0.61720  -0.56792  -0.56791
 Alpha  occ. eigenvalues --   -0.54556  -0.54539  -0.54537  -0.52925  -0.50703
 Alpha  occ. eigenvalues --   -0.50699  -0.48031  -0.48027  -0.47354  -0.47349
 Alpha  occ. eigenvalues --   -0.47098  -0.44157  -0.43871  -0.41397  -0.41394
 Alpha  occ. eigenvalues --   -0.41087  -0.40625  -0.39980  -0.39975  -0.39521
 Alpha  occ. eigenvalues --   -0.39518  -0.37856  -0.37853  -0.27394  -0.23801
 Alpha virt. eigenvalues --    0.16423   0.16427   0.17589   0.17960   0.20251
 Alpha virt. eigenvalues --    0.20259   0.20901   0.22447   0.22450   0.23670
 Alpha virt. eigenvalues --    0.24082   0.24089   0.24565   0.25364   0.25367
 Alpha virt. eigenvalues --    0.26182   0.27383   0.27395   0.27794   0.27796
 Alpha virt. eigenvalues --    0.27920   0.29332   0.30821   0.30825   0.31877
 Alpha virt. eigenvalues --    0.32548   0.32554   0.32694   0.34840   0.34930
 Alpha virt. eigenvalues --    0.34934   0.37448   0.38496   0.38509   0.40547
 Alpha virt. eigenvalues --    0.40551   0.41375   0.42536   0.42542   0.58442
 Alpha virt. eigenvalues --    0.58451   0.60674   0.60677   0.61922   0.62009
 Alpha virt. eigenvalues --    0.62120   0.64372   0.64375   0.67105   0.67918
 Alpha virt. eigenvalues --    0.67923   0.71178   0.73606   0.73612   0.74141
 Alpha virt. eigenvalues --    0.76209   0.76215   0.76231   0.77806   0.77811
 Alpha virt. eigenvalues --    0.80806   0.80814   0.81109   0.81122   0.83629
 Alpha virt. eigenvalues --    0.84748   0.86968   0.89211   0.89417   0.89421
 Alpha virt. eigenvalues --    0.91244   0.91253   0.92741   0.93498   0.93890
 Alpha virt. eigenvalues --    0.93898   0.96945   0.96949   0.98745   0.98754
 Alpha virt. eigenvalues --    1.00080   1.00346   1.00738   1.00741   1.01732
 Alpha virt. eigenvalues --    1.02007   1.02717   1.02738   1.04484   1.04491
 Alpha virt. eigenvalues --    1.05006   1.06259   1.06272   1.07290   1.07301
 Alpha virt. eigenvalues --    1.08748   1.12247   1.12535   1.12540   1.13832
 Alpha virt. eigenvalues --    1.16128   1.16151   1.19541   1.28113   1.30362
 Alpha virt. eigenvalues --    1.30372   1.32762   1.32795   1.37633   1.42252
 Alpha virt. eigenvalues --    1.42282   1.45997   1.51968   1.51973   1.52250
 Alpha virt. eigenvalues --    1.57034   1.60968   1.61003   1.62627   1.64947
 Alpha virt. eigenvalues --    1.64971   1.66418   1.70845   1.70854   1.73935
 Alpha virt. eigenvalues --    1.73953   1.73985   1.79310   1.80998   1.81009
 Alpha virt. eigenvalues --    1.83967   1.85493   1.85506   1.89746   1.89898
 Alpha virt. eigenvalues --    1.89918   1.92961   1.92972   1.93150   1.96614
 Alpha virt. eigenvalues --    1.97959   1.97974   2.00744   2.00759   2.03980
 Alpha virt. eigenvalues --    2.04012   2.04014   2.05140   2.05853   2.05875
 Alpha virt. eigenvalues --    2.07172   2.08326   2.08336   2.08409   2.14841
 Alpha virt. eigenvalues --    2.14851   2.20306   2.21141   2.22552   2.22559
 Alpha virt. eigenvalues --    2.23549   2.23558   2.24906   2.24939   2.24946
 Alpha virt. eigenvalues --    2.26698   2.28157   2.28173   2.28385   2.33769
 Alpha virt. eigenvalues --    2.33783   2.33901   2.34286   2.34292   2.34861
 Alpha virt. eigenvalues --    2.35051   2.36864   2.36876   2.38569   2.38574
 Alpha virt. eigenvalues --    2.39637   2.43781   2.44561   2.44579   2.47027
 Alpha virt. eigenvalues --    2.47037   2.48366   2.50502   2.52347   2.52363
 Alpha virt. eigenvalues --    2.54891   2.54903   2.57581   2.57587   2.58025
 Alpha virt. eigenvalues --    2.60184   2.61444   2.61453   2.65721   2.68876
 Alpha virt. eigenvalues --    2.72546   2.72566   2.74062   2.75364   2.75386
 Alpha virt. eigenvalues --    2.78140   2.78750   2.78764   2.81770   2.81780
 Alpha virt. eigenvalues --    2.82483   2.83442   2.83451   2.83746   2.86950
 Alpha virt. eigenvalues --    2.87157   2.87165   2.91502   2.91903   2.91914
 Alpha virt. eigenvalues --    2.92746   2.93363   2.93377   2.99157   2.99999
 Alpha virt. eigenvalues --    3.01583   3.01591   3.02649   3.02656   3.02980
 Alpha virt. eigenvalues --    3.04135   3.07785   3.07804   3.12553   3.12572
 Alpha virt. eigenvalues --    3.13943   3.13965   3.34367   3.39370   3.39373
 Alpha virt. eigenvalues --    3.39823   3.41967   3.41973   3.44316   3.46049
 Alpha virt. eigenvalues --    3.46054   3.46267   3.46934   3.46937   3.50516
 Alpha virt. eigenvalues --    3.51225   3.51255   3.54551   3.57984   3.58002
 Alpha virt. eigenvalues --    3.62585   3.64963   3.64979   3.69851   3.70248
 Alpha virt. eigenvalues --    3.70261   4.13650   4.35698   4.38648   4.38659
 Alpha virt. eigenvalues --    4.52059   4.61493   4.61513   4.78569   4.79403
 Alpha virt. eigenvalues --    4.79427   4.79803   4.87973   4.90237   4.90284
          Condensed to atoms (all electrons):
               1          2          3          4          5          6
     1  C    5.012401   0.345075   0.373686   0.388810  -0.033732  -0.042713
     2  C    0.345075   5.012042  -0.033708  -0.042722   0.373651   0.388845
     3  H    0.373686  -0.033708   0.622188  -0.033646  -0.008789   0.000827
     4  H    0.388810  -0.042722  -0.033646   0.614700   0.000834   0.004831
     5  H   -0.033732   0.373651  -0.008789   0.000834   0.622331  -0.033581
     6  H   -0.042713   0.388845   0.000827   0.004831  -0.033581   0.614623
     7  C   -0.000221   0.004943   0.000005  -0.000148  -0.000168   0.000044
     8  H   -0.000004  -0.000244  -0.000000   0.000007   0.000004   0.000003
     9  H    0.000054  -0.000467  -0.000000   0.000005   0.000035  -0.000006
    10  C   -0.000077   0.000388   0.000011  -0.000298  -0.000017  -0.000019
    11  H    0.000011  -0.000008  -0.000000  -0.000001   0.000000   0.000000
    12  H   -0.000294  -0.000614  -0.000002   0.002068   0.000021   0.000003
    13  C    0.000388  -0.000014  -0.000008  -0.000609   0.000000  -0.000000
    14  H   -0.000017   0.000000   0.000000   0.000020  -0.000000   0.000000
    15  H   -0.000019  -0.000000   0.000000   0.000003   0.000000  -0.000001
    16  C   -0.002783  -0.000248  -0.000121   0.001522  -0.000000   0.000008
    17  H   -0.000849   0.000001  -0.000177   0.003320   0.000003  -0.000004
    18  H   -0.000413   0.000017   0.000029  -0.000031   0.000000   0.000001
    19  C   -0.038802   0.367704   0.003630  -0.006976  -0.034082  -0.035378
    20  H   -0.008518  -0.040548   0.000151   0.004569  -0.001902   0.005261
    21  H    0.005197  -0.059531  -0.000171   0.000173   0.001032  -0.003322
    22  C    0.367576  -0.038864  -0.034006  -0.035350   0.003631  -0.006960
    23  H   -0.040559  -0.008496  -0.001908   0.005258   0.000150   0.004568
    24  H   -0.059571   0.005198   0.001053  -0.003333  -0.000171   0.000173
    25  N    0.005443  -0.070098  -0.000054   0.000166   0.004733  -0.006055
    26  N   -0.069989   0.005413   0.004725  -0.006046  -0.000054   0.000166
    27  C    0.004935  -0.000219  -0.000168   0.000044   0.000005  -0.000148
    28  H   -0.000244  -0.000004   0.000004   0.000003  -0.000000   0.000007
    29  H   -0.000464   0.000054   0.000035  -0.000006  -0.000000   0.000005
    30  C    0.000387  -0.000077  -0.000017  -0.000019   0.000011  -0.000294
    31  H   -0.000612  -0.000295   0.000020   0.000003  -0.000001   0.002059
    32  H   -0.000008   0.000011   0.000000   0.000000  -0.000000  -0.000002
    33  C   -0.000014   0.000389   0.000000  -0.000000  -0.000008  -0.000610
    34  H    0.000000  -0.000017  -0.000000   0.000000   0.000000   0.000020
    35  H   -0.000000  -0.000019   0.000000  -0.000001   0.000000   0.000003
    36  C   -0.000247  -0.002804  -0.000000   0.000008  -0.000121   0.001515
    37  H    0.000000  -0.000844   0.000003  -0.000004  -0.000178   0.003329
    38  H    0.000017  -0.000415   0.000000   0.000001   0.000029  -0.000031
               7          8          9         10         11         12
     1  C   -0.000221  -0.000004   0.000054  -0.000077   0.000011  -0.000294
     2  C    0.004943  -0.000244  -0.000467   0.000388  -0.000008  -0.000614
     3  H    0.000005  -0.000000  -0.000000   0.000011  -0.000000  -0.000002
     4  H   -0.000148   0.000007   0.000005  -0.000298  -0.000001   0.002068
     5  H   -0.000168   0.000004   0.000035  -0.000017   0.000000   0.000021
     6  H    0.000044   0.000003  -0.000006  -0.000019   0.000000   0.000003
     7  C    4.815609   0.395537   0.374795   0.367618  -0.034057  -0.035391
     8  H    0.395537   0.611349  -0.036194  -0.040544  -0.001888   0.005256
     9  H    0.374795  -0.036194   0.686385  -0.059480   0.001048  -0.003319
    10  C    0.367618  -0.040544  -0.059480   5.012359   0.373663   0.388874
    11  H   -0.034057  -0.001888   0.001048   0.373663   0.622224  -0.033597
    12  H   -0.035391   0.005256  -0.003319   0.388874  -0.033597   0.614578
    13  C   -0.038821  -0.008516   0.005189   0.345023  -0.033737  -0.042719
    14  H    0.003625   0.000152  -0.000171  -0.033728  -0.008802   0.000846
    15  H   -0.006969   0.004560   0.000174  -0.042691   0.000848   0.004820
    16  C   -0.000391   0.000032  -0.000110  -0.038841   0.003625  -0.006971
    17  H    0.000032   0.000012  -0.000000  -0.008506   0.000152   0.004561
    18  H   -0.000110  -0.000000   0.000003   0.005195  -0.000171   0.000174
    19  C   -0.039530   0.005037  -0.009650  -0.002822  -0.000121   0.001520
    20  H   -0.004384   0.000289   0.000359  -0.000861  -0.000178   0.003342
    21  H   -0.002242  -0.000218   0.006139  -0.000414   0.000029  -0.000031
    22  C   -0.000042   0.000002  -0.000001  -0.000220   0.000005  -0.000148
    23  H    0.000002   0.000000  -0.000000  -0.000004  -0.000000   0.000007
    24  H   -0.000002  -0.000000   0.000000   0.000054  -0.000000   0.000005
    25  N    0.314341  -0.041620  -0.050031  -0.070098   0.004737  -0.006081
    26  N    0.001045  -0.000012  -0.000042   0.005422  -0.000054   0.000171
    27  C    0.000157  -0.000033  -0.000002  -0.000246  -0.000000   0.000007
    28  H   -0.000033  -0.000058   0.000001   0.000001   0.000003  -0.000004
    29  H   -0.000002   0.000001   0.000000   0.000017   0.000000   0.000001
    30  C   -0.000247   0.000001   0.000017  -0.000014   0.000000  -0.000000
    31  H    0.000007  -0.000004   0.000001  -0.000000   0.000000  -0.000001
    32  H   -0.000000   0.000003   0.000000   0.000000  -0.000000   0.000000
    33  C   -0.002812  -0.000856  -0.000412   0.000388  -0.000017  -0.000019
    34  H   -0.000122  -0.000178   0.000029  -0.000008   0.000000   0.000000
    35  H    0.001527   0.003334  -0.000031  -0.000614   0.000021   0.000003
    36  C   -0.039503  -0.004360  -0.002227   0.004939  -0.000169   0.000045
    37  H    0.005040   0.000287  -0.000218  -0.000244   0.000004   0.000003
    38  H   -0.009652   0.000371   0.006116  -0.000464   0.000035  -0.000006
              13         14         15         16         17         18
     1  C    0.000388  -0.000017  -0.000019  -0.002783  -0.000849  -0.000413
     2  C   -0.000014   0.000000  -0.000000  -0.000248   0.000001   0.000017
     3  H   -0.000008   0.000000   0.000000  -0.000121  -0.000177   0.000029
     4  H   -0.000609   0.000020   0.000003   0.001522   0.003320  -0.000031
     5  H    0.000000  -0.000000   0.000000  -0.000000   0.000003   0.000000
     6  H   -0.000000   0.000000  -0.000001   0.000008  -0.000004   0.000001
     7  C   -0.038821   0.003625  -0.006969  -0.000391   0.000032  -0.000110
     8  H   -0.008516   0.000152   0.004560   0.000032   0.000012  -0.000000
     9  H    0.005189  -0.000171   0.000174  -0.000110  -0.000000   0.000003
    10  C    0.345023  -0.033728  -0.042691  -0.038841  -0.008506   0.005195
    11  H   -0.033737  -0.008802   0.000848   0.003625   0.000152  -0.000171
    12  H   -0.042719   0.000846   0.004820  -0.006971   0.004561   0.000174
    13  C    5.012200   0.373665   0.388885   0.367652  -0.040556  -0.059520
    14  H    0.373665   0.622206  -0.033591  -0.034037  -0.001897   0.001039
    15  H    0.388885  -0.033591   0.614392  -0.035340   0.005251  -0.003323
    16  C    0.367652  -0.034037  -0.035340   4.815305   0.395532   0.374752
    17  H   -0.040556  -0.001897   0.005251   0.395532   0.611442  -0.036158
    18  H   -0.059520   0.001039  -0.003323   0.374752  -0.036158   0.686603
    19  C   -0.000247  -0.000000   0.000008   0.000157  -0.000033  -0.000001
    20  H    0.000000   0.000003  -0.000004  -0.000033  -0.000058   0.000001
    21  H    0.000017   0.000000   0.000001  -0.000002   0.000001   0.000000
    22  C    0.004932  -0.000168   0.000044  -0.039517  -0.004379  -0.002220
    23  H   -0.000244   0.000004   0.000003   0.005041   0.000288  -0.000218
    24  H   -0.000465   0.000035  -0.000006  -0.009655   0.000390   0.006109
    25  N    0.005420  -0.000054   0.000168   0.001053  -0.000012  -0.000042
    26  N   -0.070030   0.004727  -0.006035   0.314436  -0.041661  -0.050002
    27  C   -0.002804  -0.000121   0.001508  -0.039578   0.005043  -0.009673
    28  H   -0.000855  -0.000178   0.003327  -0.004394   0.000291   0.000368
    29  H   -0.000414   0.000029  -0.000031  -0.002227  -0.000217   0.006120
    30  C    0.000390  -0.000008  -0.000609   0.004942  -0.000245  -0.000465
    31  H   -0.000019   0.000000   0.000003   0.000045   0.000003  -0.000006
    32  H   -0.000017   0.000000   0.000020  -0.000168   0.000004   0.000035
    33  C   -0.000080   0.000011  -0.000302  -0.000221  -0.000004   0.000054
    34  H    0.000011  -0.000000  -0.000001   0.000005  -0.000000  -0.000000
    35  H   -0.000300  -0.000002   0.002068  -0.000148   0.000007   0.000005
    36  C   -0.000220   0.000005  -0.000147  -0.000042   0.000002  -0.000002
    37  H   -0.000004  -0.000000   0.000007   0.000002   0.000000  -0.000000
    38  H    0.000054  -0.000000   0.000005  -0.000002  -0.000000   0.000000
              19         20         21         22         23         24
     1  C   -0.038802  -0.008518   0.005197   0.367576  -0.040559  -0.059571
     2  C    0.367704  -0.040548  -0.059531  -0.038864  -0.008496   0.005198
     3  H    0.003630   0.000151  -0.000171  -0.034006  -0.001908   0.001053
     4  H   -0.006976   0.004569   0.000173  -0.035350   0.005258  -0.003333
     5  H   -0.034082  -0.001902   0.001032   0.003631   0.000150  -0.000171
     6  H   -0.035378   0.005261  -0.003322  -0.006960   0.004568   0.000173
     7  C   -0.039530  -0.004384  -0.002242  -0.000042   0.000002  -0.000002
     8  H    0.005037   0.000289  -0.000218   0.000002   0.000000  -0.000000
     9  H   -0.009650   0.000359   0.006139  -0.000001  -0.000000   0.000000
    10  C   -0.002822  -0.000861  -0.000414  -0.000220  -0.000004   0.000054
    11  H   -0.000121  -0.000178   0.000029   0.000005  -0.000000  -0.000000
    12  H    0.001520   0.003342  -0.000031  -0.000148   0.000007   0.000005
    13  C   -0.000247   0.000000   0.000017   0.004932  -0.000244  -0.000465
    14  H   -0.000000   0.000003   0.000000  -0.000168   0.000004   0.000035
    15  H    0.000008  -0.000004   0.000001   0.000044   0.000003  -0.000006
    16  C    0.000157  -0.000033  -0.000002  -0.039517   0.005041  -0.009655
    17  H   -0.000033  -0.000058   0.000001  -0.004379   0.000288   0.000390
    18  H   -0.000001   0.000001   0.000000  -0.002220  -0.000218   0.006109
    19  C    4.815007   0.395548   0.374715  -0.000405   0.000030  -0.000109
    20  H    0.395548   0.611677  -0.036243   0.000032   0.000012  -0.000000
    21  H    0.374715  -0.036243   0.686913  -0.000109  -0.000000   0.000003
    22  C   -0.000405   0.000032  -0.000109   4.815230   0.395567   0.374780
    23  H    0.000030   0.000012  -0.000000   0.395567   0.611451  -0.036208
    24  H   -0.000109  -0.000000   0.000003   0.374780  -0.036208   0.686524
    25  N    0.314573  -0.041700  -0.050046   0.001054  -0.000012  -0.000042
    26  N    0.001072  -0.000012  -0.000042   0.314470  -0.041671  -0.049980
    27  C   -0.000042   0.000002  -0.000001  -0.039528  -0.004377  -0.002221
    28  H    0.000002   0.000000  -0.000000   0.005046   0.000288  -0.000217
    29  H   -0.000001  -0.000000   0.000000  -0.009636   0.000378   0.006103
    30  C   -0.000220  -0.000004   0.000054  -0.002786  -0.000853  -0.000413
    31  H   -0.000148   0.000007   0.000005   0.001536   0.003330  -0.000031
    32  H    0.000005  -0.000000  -0.000000  -0.000122  -0.000177   0.000029
    33  C    0.004941  -0.000245  -0.000464  -0.000248   0.000001   0.000017
    34  H   -0.000168   0.000004   0.000035  -0.000000   0.000003   0.000000
    35  H    0.000045   0.000003  -0.000006   0.000008  -0.000004   0.000001
    36  C   -0.039556   0.005049  -0.009650   0.000157  -0.000033  -0.000002
    37  H   -0.004371   0.000287   0.000366  -0.000033  -0.000058   0.000001
    38  H   -0.002230  -0.000218   0.006126  -0.000002   0.000001   0.000000
              25         26         27         28         29         30
     1  C    0.005443  -0.069989   0.004935  -0.000244  -0.000464   0.000387
     2  C   -0.070098   0.005413  -0.000219  -0.000004   0.000054  -0.000077
     3  H   -0.000054   0.004725  -0.000168   0.000004   0.000035  -0.000017
     4  H    0.000166  -0.006046   0.000044   0.000003  -0.000006  -0.000019
     5  H    0.004733  -0.000054   0.000005  -0.000000  -0.000000   0.000011
     6  H   -0.006055   0.000166  -0.000148   0.000007   0.000005  -0.000294
     7  C    0.314341   0.001045   0.000157  -0.000033  -0.000002  -0.000247
     8  H   -0.041620  -0.000012  -0.000033  -0.000058   0.000001   0.000001
     9  H   -0.050031  -0.000042  -0.000002   0.000001   0.000000   0.000017
    10  C   -0.070098   0.005422  -0.000246   0.000001   0.000017  -0.000014
    11  H    0.004737  -0.000054  -0.000000   0.000003   0.000000   0.000000
    12  H   -0.006081   0.000171   0.000007  -0.000004   0.000001  -0.000000
    13  C    0.005420  -0.070030  -0.002804  -0.000855  -0.000414   0.000390
    14  H   -0.000054   0.004727  -0.000121  -0.000178   0.000029  -0.000008
    15  H    0.000168  -0.006035   0.001508   0.003327  -0.000031  -0.000609
    16  C    0.001053   0.314436  -0.039578  -0.004394  -0.002227   0.004942
    17  H   -0.000012  -0.041661   0.005043   0.000291  -0.000217  -0.000245
    18  H   -0.000042  -0.050002  -0.009673   0.000368   0.006120  -0.000465
    19  C    0.314573   0.001072  -0.000042   0.000002  -0.000001  -0.000220
    20  H   -0.041700  -0.000012   0.000002   0.000000  -0.000000  -0.000004
    21  H   -0.050046  -0.000042  -0.000001  -0.000000   0.000000   0.000054
    22  C    0.001054   0.314470  -0.039528   0.005046  -0.009636  -0.002786
    23  H   -0.000012  -0.041671  -0.004377   0.000288   0.000378  -0.000853
    24  H   -0.000042  -0.049980  -0.002221  -0.000217   0.006103  -0.000413
    25  N    6.931413  -0.025126   0.001057  -0.000012  -0.000042   0.005415
    26  N   -0.025126   6.930928   0.314462  -0.041744  -0.049927  -0.070096
    27  C    0.001057   0.314462   4.815339   0.395600   0.374742   0.367539
    28  H   -0.000012  -0.041744   0.395600   0.611571  -0.036173  -0.040637
    29  H   -0.000042  -0.049927   0.374742  -0.036173   0.686542  -0.059510
    30  C    0.005415  -0.070096   0.367539  -0.040637  -0.059510   5.012932
    31  H    0.000171  -0.006071  -0.035424   0.005267  -0.003309   0.388850
    32  H   -0.000054   0.004728  -0.033978  -0.001893   0.001038   0.373681
    33  C   -0.070079   0.005428  -0.038864  -0.008541   0.005194   0.345123
    34  H    0.004733  -0.000054   0.003626   0.000152  -0.000171  -0.033742
    35  H   -0.006095   0.000172  -0.006984   0.004576   0.000175  -0.042716
    36  C    0.314393   0.001053  -0.000384   0.000032  -0.000110  -0.038846
    37  H   -0.041663  -0.000012   0.000032   0.000012  -0.000000  -0.008540
    38  H   -0.050018  -0.000042  -0.000110  -0.000000   0.000003   0.005196
              31         32         33         34         35         36
     1  C   -0.000612  -0.000008  -0.000014   0.000000  -0.000000  -0.000247
     2  C   -0.000295   0.000011   0.000389  -0.000017  -0.000019  -0.002804
     3  H    0.000020   0.000000   0.000000  -0.000000   0.000000  -0.000000
     4  H    0.000003   0.000000  -0.000000   0.000000  -0.000001   0.000008
     5  H   -0.000001  -0.000000  -0.000008   0.000000   0.000000  -0.000121
     6  H    0.002059  -0.000002  -0.000610   0.000020   0.000003   0.001515
     7  C    0.000007  -0.000000  -0.002812  -0.000122   0.001527  -0.039503
     8  H   -0.000004   0.000003  -0.000856  -0.000178   0.003334  -0.004360
     9  H    0.000001   0.000000  -0.000412   0.000029  -0.000031  -0.002227
    10  C   -0.000000   0.000000   0.000388  -0.000008  -0.000614   0.004939
    11  H    0.000000  -0.000000  -0.000017   0.000000   0.000021  -0.000169
    12  H   -0.000001   0.000000  -0.000019   0.000000   0.000003   0.000045
    13  C   -0.000019  -0.000017  -0.000080   0.000011  -0.000300  -0.000220
    14  H    0.000000   0.000000   0.000011  -0.000000  -0.000002   0.000005
    15  H    0.000003   0.000020  -0.000302  -0.000001   0.002068  -0.000147
    16  C    0.000045  -0.000168  -0.000221   0.000005  -0.000148  -0.000042
    17  H    0.000003   0.000004  -0.000004  -0.000000   0.000007   0.000002
    18  H   -0.000006   0.000035   0.000054  -0.000000   0.000005  -0.000002
    19  C   -0.000148   0.000005   0.004941  -0.000168   0.000045  -0.039556
    20  H    0.000007  -0.000000  -0.000245   0.000004   0.000003   0.005049
    21  H    0.000005  -0.000000  -0.000464   0.000035  -0.000006  -0.009650
    22  C    0.001536  -0.000122  -0.000248  -0.000000   0.000008   0.000157
    23  H    0.003330  -0.000177   0.000001   0.000003  -0.000004  -0.000033
    24  H   -0.000031   0.000029   0.000017   0.000000   0.000001  -0.000002
    25  N    0.000171  -0.000054  -0.070079   0.004733  -0.006095   0.314393
    26  N   -0.006071   0.004728   0.005428  -0.000054   0.000172   0.001053
    27  C   -0.035424  -0.033978  -0.038864   0.003626  -0.006984  -0.000384
    28  H    0.005267  -0.001893  -0.008541   0.000152   0.004576   0.000032
    29  H   -0.003309   0.001038   0.005194  -0.000171   0.000175  -0.000110
    30  C    0.388850   0.373681   0.345123  -0.033742  -0.042716  -0.038846
    31  H    0.614493  -0.033581  -0.042770   0.000856   0.004823  -0.006992
    32  H   -0.033581   0.622009  -0.033728  -0.008806   0.000856   0.003625
    33  C   -0.042770  -0.033728   5.012516   0.373666   0.388870   0.367618
    34  H    0.000856  -0.008806   0.373666   0.622210  -0.033595  -0.034035
    35  H    0.004823   0.000856   0.388870  -0.033595   0.614429  -0.035372
    36  C   -0.006992   0.003625   0.367618  -0.034035  -0.035372   4.815117
    37  H    0.004576   0.000153  -0.040564  -0.001877   0.005258   0.395618
    38  H    0.000176  -0.000171  -0.059523   0.001027  -0.003306   0.374762
              37         38
     1  C    0.000000   0.000017
     2  C   -0.000844  -0.000415
     3  H    0.000003   0.000000
     4  H   -0.000004   0.000001
     5  H   -0.000178   0.000029
     6  H    0.003329  -0.000031
     7  C    0.005040  -0.009652
     8  H    0.000287   0.000371
     9  H   -0.000218   0.006116
    10  C   -0.000244  -0.000464
    11  H    0.000004   0.000035
    12  H    0.000003  -0.000006
    13  C   -0.000004   0.000054
    14  H   -0.000000  -0.000000
    15  H    0.000007   0.000005
    16  C    0.000002  -0.000002
    17  H    0.000000  -0.000000
    18  H   -0.000000   0.000000
    19  C   -0.004371  -0.002230
    20  H    0.000287  -0.000218
    21  H    0.000366   0.006126
    22  C   -0.000033  -0.000002
    23  H   -0.000058   0.000001
    24  H    0.000001   0.000000
    25  N   -0.041663  -0.050018
    26  N   -0.000012  -0.000042
    27  C    0.000032  -0.000110
    28  H    0.000012  -0.000000
    29  H   -0.000000   0.000003
    30  C   -0.008540   0.005196
    31  H    0.004576   0.000176
    32  H    0.000153  -0.000171
    33  C   -0.040564  -0.059523
    34  H   -0.001877   0.001027
    35  H    0.005258  -0.003306
    36  C    0.395618   0.374762
    37  H    0.611278  -0.036187
    38  H   -0.036187   0.686710
 Mulliken charges:
               1
     1  C   -0.203832
     2  C   -0.203473
     3  H    0.106410
     4  H    0.102847
     5  H    0.106334
     6  H    0.102833
     7  C   -0.069483
     8  H    0.108491
     9  H    0.082012
    10  C   -0.203742
    11  H    0.106395
    12  H    0.102893
    13  C   -0.203629
    14  H    0.106406
    15  H    0.102976
    16  C   -0.069280
    17  H    0.108421
    18  H    0.081851
    19  C   -0.069101
    20  H    0.108313
    21  H    0.081689
    22  C   -0.069325
    23  H    0.108439
    24  H    0.081955
    25  N   -0.379835
    26  N   -0.379717
    27  C   -0.069193
    28  H    0.108437
    29  H    0.081806
    30  C   -0.204179
    31  H    0.103033
    32  H    0.106508
    33  C   -0.203834
    34  H    0.106398
    35  H    0.103007
    36  C   -0.069120
    37  H    0.108541
    38  H    0.081749
 Sum of Mulliken charges =  -0.00000
 Mulliken charges with hydrogens summed into heavy atoms:
               1
     1  C    0.005424
     2  C    0.005695
     7  C    0.121020
    10  C    0.005546
    13  C    0.005754
    16  C    0.120992
    19  C    0.120901
    22  C    0.121069
    25  N   -0.379835
    26  N   -0.379717
    27  C    0.121049
    30  C    0.005362
    33  C    0.005571
    36  C    0.121169
 APT charges:
               1
     1  C    0.101266
     2  C    0.102516
     3  H   -0.085041
     4  H   -0.044438
     5  H   -0.085431
     6  H   -0.047701
     7  C    0.546443
     8  H   -0.046557
     9  H   -0.161897
    10  C    0.100330
    11  H   -0.085023
    12  H   -0.044470
    13  C    0.099821
    14  H   -0.084974
    15  H   -0.043932
    16  C    0.548734
    17  H   -0.047876
    18  H   -0.162192
    19  C    0.548545
    20  H   -0.048067
    21  H   -0.162763
    22  C    0.547431
    23  H   -0.047118
    24  H   -0.162248
    25  N   -0.925933
    26  N   -0.927397
    27  C    0.547352
    28  H   -0.047047
    29  H   -0.162058
    30  C    0.101232
    31  H   -0.044995
    32  H   -0.084493
    33  C    0.101188
    34  H   -0.084505
    35  H   -0.046313
    36  C    0.546788
    37  H   -0.046981
    38  H   -0.162195
 Sum of APT charges =   0.00000
 APT charges with hydrogens summed into heavy atoms:
               1
     1  C   -0.028213
     2  C   -0.030616
     7  C    0.337989
    10  C   -0.029164
    13  C   -0.029085
    16  C    0.338666
    19  C    0.337715
    22  C    0.338065
    25  N   -0.925933
    26  N   -0.927397
    27  C    0.338247
    30  C   -0.028256
    33  C   -0.029630
    36  C    0.337612
 Electronic spatial extent (au):  <R**2>=           2534.2658
 Charge=              0.0000 electrons
 Dipole moment (field-independent basis, Debye):
    X=             -0.0013    Y=             -0.0011    Z=              0.0016  Tot=              0.0024
 Quadrupole moment (field-independent basis, Debye-Ang):
   XX=            -90.4794   YY=            -87.3501   ZZ=            -87.3500
   XY=             -0.0060   XZ=              0.0183   YZ=             -0.0024
 Traceless Quadrupole moment (field-independent basis, Debye-Ang):
   XX=             -2.0862   YY=              1.0431   ZZ=              1.0432
   XY=             -0.0060   XZ=              0.0183   YZ=             -0.0024
 Octapole moment (field-independent basis, Debye-Ang**2):
  XXX=             -0.0099  YYY=             -0.0171  ZZZ=             -0.0148  XYY=             -0.0033
  XXY=             -0.0008  XXZ=              0.0060  XZZ=             -0.0109  YZZ=              0.0087
  YYZ=              0.0278  XYZ=             -0.0003
 Hexadecapole moment (field-independent basis, Debye-Ang**3):
 XXXX=          -1225.6887 YYYY=          -1140.6765 ZZZZ=          -1140.0092 XXXY=             -0.0357
 XXXZ=              0.1702 YYYX=              2.0568 YYYZ=              0.0144 ZZZX=             -1.9229
 ZZZY=              0.0315 XXYY=           -390.2300 XXZZ=           -390.1558 YYZZ=           -380.1360
 XXYZ=             -0.0326 YYXZ=              1.9330 ZZXY=             -2.0955
 N-N= 1.060940538323D+03 E-N=-3.467882428241D+03  KE= 5.754624550280D+02
  Exact polarizability: 180.648  -0.008 183.505   0.080  -0.209 183.509
 Approx polarizability: 142.615  -0.011 151.244   0.059   0.004 151.232
 D2PCM: PCM CHGder 2nd derivatives, FixD1E=F FixD2E=F DoIter=F DoCFld=F I1PDM=0
 Calling FoFJK, ICntrl=    100127 FMM=F ISym2X=0 I1Cent= 0 IOpClX= 0 NMat=1 NMatS=1 NMatT=0.
 Full mass-weighted force constant matrix:
 Low frequencies ---  -14.5748    0.0003    0.0006    0.0010   15.9517   20.1239
 Low frequencies ---   94.5536  113.1142  116.3982
 Diagonal vibrational polarizability:
       16.7301820       9.7322750       9.7551750
 Harmonic frequencies (cm**-1), IR intensities (KM/Mole), Raman scattering
 activities (A**4/AMU), depolarization ratios for plane and unpolarized
 incident light, reduced masses (AMU), force constants (mDyne/A),
 and normal coordinates:
                      1                      2                      3
                      A                      A                      A
 Frequencies --     94.5039               112.9982               116.3512
 Red. masses --      2.3824                 2.9832                 3.0299
 Frc consts  --      0.0125                 0.0224                 0.0242
 IR Inten    --      0.0019                 0.0047                 0.0040
  Atom  AN      X      Y      Z        X      Y      Z        X      Y      Z
     1   6    -0.03   0.01  -0.06     0.00   0.01  -0.01     0.09  -0.07   0.14
     2   6     0.04   0.06   0.06     0.03   0.06   0.03     0.09   0.11   0.07
     3   1    -0.05  -0.03  -0.15    -0.01   0.01  -0.01     0.05  -0.04   0.29
     4   1    -0.11   0.08  -0.06    -0.04  -0.01  -0.01     0.11  -0.22   0.15
     5   1     0.05   0.07   0.16     0.02   0.07   0.07     0.03   0.16   0.19
     6   1     0.12   0.12   0.01     0.07   0.08   0.01     0.08   0.23   0.01
     7   6    -0.05  -0.09  -0.05     0.09   0.05   0.04    -0.07   0.05  -0.05
     8   1    -0.15  -0.09  -0.10     0.22   0.06   0.01    -0.11   0.05  -0.03
     9   1    -0.00  -0.21  -0.07     0.06   0.16   0.03    -0.06   0.01  -0.02
    10   6     0.02  -0.06   0.02     0.06  -0.09   0.04    -0.07   0.11  -0.06
    11   1     0.05  -0.15  -0.02     0.03  -0.21   0.02    -0.04   0.23  -0.04
    12   1     0.12  -0.05   0.09     0.06  -0.10   0.17    -0.11   0.11  -0.17
    13   6    -0.04   0.06   0.06     0.07  -0.07  -0.11    -0.05   0.03   0.05
    14   1    -0.05   0.18   0.08     0.03  -0.18  -0.15    -0.01   0.10   0.07
    15   1    -0.13   0.02   0.14     0.09  -0.02  -0.21    -0.02  -0.00   0.13
    16   6     0.03   0.10   0.01     0.09   0.01  -0.07    -0.08  -0.08  -0.01
    17   1     0.10   0.13  -0.05     0.17   0.01  -0.05    -0.20  -0.08  -0.03
    18   1    -0.01   0.19   0.03     0.07   0.07  -0.02    -0.05  -0.16  -0.06
    19   6    -0.03   0.01   0.10     0.01   0.06   0.05     0.12   0.04  -0.06
    20   1    -0.11  -0.05   0.13    -0.02   0.06   0.05     0.27   0.01  -0.06
    21   1     0.01   0.03   0.19     0.02   0.05   0.07     0.09  -0.03  -0.16
    22   6     0.05  -0.05  -0.09     0.03  -0.00  -0.08     0.12  -0.06   0.00
    23   1     0.14  -0.11  -0.09     0.10   0.01  -0.08     0.24  -0.04  -0.01
    24   1     0.00  -0.07  -0.20     0.01  -0.01  -0.13     0.09  -0.05  -0.11
    25   7    -0.05  -0.00  -0.00    -0.00   0.06   0.06     0.01   0.06  -0.06
    26   7     0.05  -0.00   0.00     0.01  -0.01  -0.08    -0.00  -0.09   0.01
    27   6     0.04  -0.06   0.09    -0.11   0.00  -0.06    -0.04  -0.06  -0.00
    28   1     0.14  -0.03   0.14    -0.22   0.03  -0.03    -0.06  -0.07  -0.01
    29   1     0.00  -0.14   0.16    -0.08   0.10  -0.09    -0.04  -0.04  -0.01
    30   6    -0.03  -0.08   0.02    -0.09  -0.13   0.01    -0.04  -0.08   0.00
    31   1    -0.13  -0.12  -0.06    -0.09  -0.22  -0.12    -0.07  -0.11  -0.04
    32   1    -0.05  -0.15   0.12    -0.04  -0.24   0.12    -0.02  -0.12   0.04
    33   6     0.04   0.02  -0.09    -0.09  -0.00   0.14    -0.03  -0.00   0.02
    34   1     0.06   0.12  -0.17    -0.04  -0.09   0.25    -0.01  -0.04   0.06
    35   1     0.14  -0.07  -0.14    -0.11   0.12   0.22    -0.00   0.05   0.06
    36   6    -0.04   0.09  -0.06    -0.11   0.06   0.03    -0.05   0.04  -0.05
    37   1    -0.12   0.14  -0.03    -0.22   0.05   0.02    -0.12   0.02  -0.07
    38   1     0.00   0.15  -0.14    -0.09   0.09  -0.06    -0.03   0.06  -0.11
                      4                      5                      6
                      A                      A                      A
 Frequencies --    192.6442               193.9706               250.6681
 Red. masses --      3.6678                 3.6774                 3.7408
 Frc consts  --      0.0802                 0.0815                 0.1385
 IR Inten    --      0.0444                 0.0226                 7.8750
  Atom  AN      X      Y      Z        X      Y      Z        X      Y      Z
     1   6    -0.02  -0.08  -0.01    -0.12   0.05   0.18    -0.11  -0.01   0.04
     2   6     0.01  -0.05   0.06    -0.12   0.05   0.17    -0.11  -0.00   0.04
     3   1    -0.01  -0.08  -0.03    -0.07   0.11   0.28    -0.12  -0.01   0.04
     4   1    -0.07  -0.07  -0.00    -0.15  -0.09   0.20    -0.14  -0.02   0.04
     5   1     0.01  -0.05   0.09    -0.08   0.06   0.28    -0.13   0.00   0.02
     6   1     0.06  -0.04   0.04    -0.16   0.17   0.12    -0.13  -0.00   0.05
     7   6     0.06   0.00   0.09     0.03  -0.06  -0.04     0.03   0.03   0.06
     8   1    -0.04  -0.01   0.14    -0.07  -0.07   0.01     0.12   0.03   0.05
     9   1     0.11  -0.05   0.01     0.07  -0.13  -0.09    -0.05   0.08   0.24
    10   6     0.10   0.16   0.07     0.07   0.07  -0.05    -0.09  -0.05  -0.01
    11   1     0.07   0.26   0.12     0.04   0.11  -0.03    -0.11  -0.04  -0.00
    12   1     0.11   0.17  -0.05     0.12   0.08  -0.12    -0.11  -0.05  -0.00
    13   6     0.12   0.13   0.07     0.04   0.12  -0.03    -0.11  -0.03  -0.00
    14   1     0.08   0.22   0.07     0.03   0.19  -0.03    -0.12   0.01  -0.00
    15   1     0.17   0.09   0.18     0.02   0.09   0.03    -0.16  -0.04   0.01
    16   6     0.06  -0.04  -0.04     0.04   0.08  -0.07     0.02   0.07  -0.03
    17   1    -0.06  -0.01  -0.11     0.00   0.08  -0.09     0.13   0.08  -0.05
    18   1     0.12  -0.14   0.01     0.05   0.06  -0.05    -0.06   0.22  -0.14
    19   6    -0.01  -0.04   0.09    -0.07  -0.07   0.01     0.03   0.04  -0.06
    20   1    -0.03  -0.03   0.09     0.06  -0.14   0.03     0.12   0.03  -0.06
    21   1     0.01  -0.04   0.12    -0.13  -0.03  -0.10    -0.06   0.17  -0.19
    22   6     0.00  -0.08  -0.06    -0.07   0.07  -0.02     0.02  -0.07  -0.05
    23   1     0.05  -0.06  -0.06     0.06   0.14  -0.04     0.13  -0.08  -0.05
    24   1    -0.01  -0.09  -0.10    -0.13  -0.02  -0.09    -0.07  -0.25  -0.13
    25   7    -0.01  -0.04   0.09     0.00  -0.09  -0.04     0.26  -0.00  -0.00
    26   7    -0.01  -0.08  -0.06     0.00   0.06  -0.08     0.22  -0.01  -0.00
    27   6    -0.07  -0.04  -0.09     0.03   0.04  -0.06     0.02  -0.00   0.07
    28   1     0.01  -0.08  -0.14    -0.06   0.08  -0.02     0.11  -0.01   0.06
    29   1    -0.10  -0.04  -0.03     0.07   0.06  -0.14    -0.06   0.03   0.24
    30   6    -0.08   0.10  -0.14     0.07  -0.10   0.01    -0.10   0.06  -0.03
    31   1    -0.08   0.18  -0.02     0.13  -0.15  -0.06    -0.12   0.09   0.01
    32   1    -0.05   0.17  -0.25     0.04  -0.12   0.06    -0.10   0.08  -0.05
    33   6    -0.11   0.06  -0.12     0.05  -0.13   0.05    -0.11   0.04  -0.02
    34   1    -0.07   0.13  -0.16     0.03  -0.19   0.10    -0.13   0.00   0.00
    35   1    -0.16  -0.02  -0.18     0.02  -0.06   0.10    -0.15   0.06  -0.01
    36   6    -0.06  -0.01   0.05     0.04  -0.10  -0.02     0.03  -0.07  -0.00
    37   1     0.06   0.04   0.10    -0.00  -0.12  -0.04     0.12  -0.07  -0.00
    38   1    -0.11  -0.11   0.07     0.06  -0.07  -0.01    -0.05  -0.25  -0.05
                      7                      8                      9
                      A                      A                      A
 Frequencies --    254.9306               262.3269               265.9817
 Red. masses --      1.9779                 3.3721                 2.1442
 Frc consts  --      0.0757                 0.1367                 0.0894
 IR Inten    --      1.1152                 0.9249                 0.7601
  Atom  AN      X      Y      Z        X      Y      Z        X      Y      Z
     1   6    -0.04  -0.02  -0.05     0.01   0.07   0.01    -0.03   0.09  -0.08
     2   6     0.02   0.07   0.02    -0.04   0.05  -0.07     0.04   0.12   0.06
     3   1    -0.07  -0.06  -0.11    -0.06   0.04   0.00    -0.08  -0.00  -0.29
     4   1    -0.09   0.03  -0.05     0.08   0.10  -0.00    -0.13   0.29  -0.09
     5   1     0.00   0.11   0.17    -0.01   0.04  -0.09     0.11   0.14   0.30
     6   1     0.10   0.19  -0.05    -0.10   0.05  -0.06     0.13   0.32  -0.05
     7   6    -0.01  -0.04  -0.07    -0.09   0.04  -0.01    -0.01   0.05   0.01
     8   1    -0.04  -0.04  -0.11    -0.07   0.04  -0.03     0.05   0.04   0.09
     9   1     0.01  -0.09  -0.09    -0.07   0.04  -0.06    -0.02   0.14  -0.03
    10   6     0.05  -0.07  -0.01     0.01  -0.06   0.11    -0.04   0.07  -0.03
    11   1     0.09  -0.17  -0.06     0.09  -0.21   0.02    -0.03   0.25   0.02
    12   1     0.11  -0.07   0.08     0.04  -0.06   0.28    -0.16   0.07  -0.18
    13   6    -0.00   0.02   0.05    -0.02   0.00   0.17     0.05  -0.09  -0.05
    14   1     0.02   0.12   0.07    -0.10   0.25   0.18     0.08  -0.27  -0.08
    15   1    -0.08  -0.03   0.13    -0.06  -0.10   0.38     0.15  -0.01  -0.20
    16   6    -0.00   0.01   0.03     0.08  -0.07  -0.04     0.01  -0.06   0.03
    17   1     0.03   0.03  -0.01     0.00  -0.06  -0.05    -0.01  -0.09   0.09
    18   1    -0.00   0.03   0.08     0.07  -0.09  -0.15     0.02  -0.09  -0.02
    19   6     0.00   0.02  -0.01    -0.07   0.01  -0.08    -0.05  -0.04   0.01
    20   1    -0.00  -0.02   0.01    -0.02   0.04  -0.10    -0.03  -0.09   0.03
    21   1     0.00   0.03   0.00    -0.07  -0.06  -0.11    -0.03  -0.06   0.03
    22   6     0.01  -0.06  -0.05     0.07   0.00   0.08     0.05  -0.01  -0.00
    23   1     0.07  -0.11  -0.05    -0.03   0.06   0.08     0.08  -0.07   0.00
    24   1    -0.02  -0.05  -0.14     0.07  -0.10   0.20     0.03  -0.03  -0.05
    25   7    -0.00   0.01  -0.05    -0.13   0.03  -0.01    -0.07  -0.04  -0.02
    26   7    -0.05  -0.04   0.02     0.20  -0.02  -0.02     0.06   0.01   0.05
    27   6    -0.03  -0.02  -0.02     0.06   0.06  -0.10     0.04   0.01   0.05
    28   1    -0.03  -0.06  -0.07    -0.06   0.03  -0.15     0.06   0.01   0.04
    29   1    -0.01  -0.01  -0.05     0.07   0.23  -0.10     0.01   0.02   0.10
    30   6     0.05   0.14   0.02     0.03  -0.04  -0.10    -0.02   0.01   0.01
    31   1     0.18   0.28   0.24     0.09  -0.07  -0.15     0.02   0.04   0.05
    32   1     0.11   0.31  -0.22    -0.00  -0.05  -0.06    -0.07   0.07  -0.02
    33   6    -0.03   0.00   0.13    -0.03  -0.05   0.01    -0.03  -0.06  -0.03
    34   1    -0.09  -0.20   0.28     0.04  -0.09   0.07    -0.05  -0.02  -0.08
    35   1    -0.15   0.21   0.25    -0.11  -0.01   0.03    -0.04  -0.12  -0.07
    36   6     0.03  -0.03  -0.01    -0.07  -0.02   0.04    -0.02  -0.09   0.02
    37   1     0.05  -0.09  -0.05    -0.03  -0.06   0.01     0.05  -0.10   0.01
    38   1     0.02  -0.04   0.05    -0.06   0.01   0.11    -0.04  -0.11   0.10
                     10                     11                     12
                      A                      A                      A
 Frequencies --    268.6847               350.2466               395.3963
 Red. masses --      1.9797                 2.2427                 1.8009
 Frc consts  --      0.0842                 0.1621                 0.1659
 IR Inten    --     11.1858                 0.0020                 0.0256
  Atom  AN      X      Y      Z        X      Y      Z        X      Y      Z
     1   6    -0.02   0.05  -0.07    -0.03   0.05  -0.07     0.02   0.01   0.03
     2   6     0.01  -0.04   0.01     0.03   0.08   0.03    -0.02  -0.04  -0.02
     3   1    -0.02  -0.02  -0.26    -0.04  -0.01  -0.22     0.03   0.04   0.10
     4   1    -0.07   0.24  -0.09    -0.10   0.20  -0.07     0.04  -0.08   0.04
     5   1     0.02  -0.06  -0.06     0.04   0.12   0.21     0.01  -0.08  -0.10
     6   1     0.04  -0.12   0.04     0.10   0.23  -0.05    -0.07  -0.11   0.02
     7   6    -0.00  -0.09  -0.03     0.07   0.03   0.03     0.08   0.07  -0.01
     8   1    -0.15  -0.09  -0.04     0.18   0.04   0.03     0.33   0.08   0.07
     9   1     0.03  -0.24   0.02     0.01   0.13   0.09    -0.00   0.33  -0.00
    10   6    -0.01   0.06  -0.07     0.03  -0.07   0.05     0.02  -0.03  -0.01
    11   1    -0.01   0.24  -0.01     0.04  -0.22  -0.01     0.03  -0.09  -0.04
    12   1    -0.04   0.07  -0.26     0.09  -0.07   0.20     0.03  -0.03   0.07
    13   6     0.00   0.00   0.04    -0.03   0.03   0.08    -0.02   0.02   0.04
    14   1     0.03   0.09   0.06    -0.03   0.20   0.11     0.02   0.09   0.07
    15   1     0.01  -0.04   0.12    -0.10  -0.04   0.22    -0.06  -0.01   0.09
    16   6    -0.02  -0.08  -0.00    -0.06  -0.04   0.02    -0.09  -0.05   0.03
    17   1    -0.15  -0.10   0.02    -0.16  -0.04   0.01    -0.28  -0.07   0.07
    18   1     0.01  -0.19  -0.09    -0.02  -0.14   0.03    -0.02  -0.22  -0.06
    19   6    -0.01   0.02   0.10     0.06   0.01  -0.04    -0.09  -0.02   0.05
    20   1    -0.15  -0.02   0.12     0.14  -0.00  -0.03    -0.28  -0.06   0.08
    21   1     0.03   0.14   0.21     0.01   0.03  -0.12    -0.02   0.07   0.22
    22   6    -0.02   0.01   0.06    -0.06   0.03   0.02     0.09   0.00  -0.07
    23   1    -0.14   0.01   0.07    -0.15   0.02   0.03     0.36  -0.08  -0.08
    24   1     0.01  -0.01   0.18    -0.01   0.09   0.09    -0.01  -0.01  -0.35
    25   7     0.11  -0.01  -0.01     0.11  -0.00  -0.01    -0.01  -0.04  -0.03
    26   7     0.06  -0.00   0.01    -0.11  -0.00   0.00    -0.00   0.03   0.04
    27   6    -0.02   0.05  -0.04    -0.06   0.01  -0.04     0.01   0.07   0.01
    28   1    -0.13   0.03  -0.07    -0.16   0.01  -0.04    -0.05   0.05  -0.02
    29   1     0.00   0.17  -0.07    -0.02   0.04  -0.13     0.02   0.12  -0.02
    30   6    -0.01  -0.04  -0.00    -0.03  -0.07  -0.01     0.00   0.02   0.02
    31   1    -0.02  -0.10  -0.09    -0.08  -0.14  -0.12     0.03  -0.01  -0.01
    32   1    -0.00  -0.10   0.07    -0.03  -0.16   0.10    -0.04   0.02   0.05
    33   6    -0.02   0.03   0.07     0.02  -0.02  -0.08     0.00  -0.02  -0.01
    34   1    -0.03  -0.10   0.18     0.02   0.09  -0.18    -0.05  -0.05  -0.01
    35   1    -0.04   0.17   0.17     0.09  -0.14  -0.15     0.02   0.02   0.02
    36   6     0.00   0.05  -0.06     0.06  -0.05   0.01     0.00  -0.01  -0.06
    37   1    -0.13   0.07  -0.05     0.15  -0.05   0.01    -0.05   0.02  -0.05
    38   1     0.02   0.06  -0.21     0.02  -0.14   0.04     0.02   0.02  -0.11
                     13                     14                     15
                      A                      A                      A
 Frequencies --    398.1283               408.2249               410.7896
 Red. masses --      1.7141                 1.7847                 1.7025
 Frc consts  --      0.1601                 0.1752                 0.1693
 IR Inten    --      0.0303                 0.0132                 0.0282
  Atom  AN      X      Y      Z        X      Y      Z        X      Y      Z
     1   6    -0.01  -0.01   0.02     0.03  -0.05   0.01     0.04   0.01   0.02
     2   6    -0.03   0.01  -0.03     0.03  -0.00   0.01     0.03   0.03  -0.02
     3   1    -0.04  -0.02   0.04     0.00  -0.07   0.01     0.04   0.05   0.14
     4   1     0.01  -0.03   0.02     0.07  -0.01   0.00     0.10  -0.09   0.02
     5   1    -0.06  -0.00  -0.12     0.03   0.02   0.09     0.01   0.03  -0.06
     6   1    -0.05  -0.09   0.02     0.09   0.04  -0.02     0.05  -0.03   0.00
     7   6    -0.06  -0.03  -0.04     0.02   0.09  -0.01    -0.01   0.02  -0.06
     8   1    -0.24  -0.03  -0.09     0.24   0.09   0.08    -0.04   0.02  -0.07
     9   1     0.00  -0.21  -0.06    -0.07   0.32   0.01     0.00  -0.02  -0.07
    10   6     0.01   0.02  -0.01    -0.05   0.02  -0.04     0.02  -0.01  -0.03
    11   1     0.04   0.05  -0.02    -0.02   0.08  -0.04     0.03  -0.12  -0.07
    12   1    -0.01   0.02  -0.04    -0.11   0.01  -0.07     0.06  -0.01   0.09
    13   6     0.03  -0.03   0.01    -0.04  -0.00   0.02     0.01   0.03  -0.03
    14   1     0.06  -0.12  -0.00    -0.03   0.06   0.03    -0.00   0.09  -0.02
    15   1     0.05   0.01  -0.09    -0.11  -0.02   0.03     0.01  -0.00   0.04
    16   6     0.03   0.02   0.06     0.06   0.10   0.02    -0.01  -0.03  -0.06
    17   1     0.11   0.03   0.04     0.35   0.15  -0.08    -0.13  -0.05  -0.03
    18   1     0.01   0.08   0.11    -0.05   0.38   0.14     0.02  -0.14  -0.11
    19   6    -0.03   0.06   0.01    -0.04  -0.01   0.07    -0.04   0.07   0.08
    20   1    -0.10   0.04   0.02    -0.24  -0.08   0.11    -0.27  -0.00   0.12
    21   1    -0.01   0.10   0.07     0.04   0.08   0.26     0.05   0.17   0.29
    22   6     0.06  -0.04  -0.03    -0.01  -0.03   0.09    -0.02   0.04   0.02
    23   1     0.23  -0.09  -0.03    -0.18   0.03   0.09    -0.14   0.10   0.02
    24   1    -0.01  -0.06  -0.21     0.06  -0.01   0.26     0.04   0.06   0.16
    25   7     0.00   0.04  -0.02    -0.01  -0.02  -0.05     0.00   0.04  -0.04
    26   7    -0.00  -0.02   0.04     0.00  -0.06   0.00     0.01   0.01  -0.04
    27   6    -0.09   0.06  -0.04    -0.05  -0.03  -0.05     0.03  -0.07   0.06
    28   1    -0.35   0.03  -0.10    -0.17  -0.05  -0.09     0.27  -0.02   0.14
    29   1    -0.01   0.28  -0.18    -0.00   0.09  -0.13    -0.06  -0.26   0.21
    30   6    -0.03  -0.03   0.03     0.01  -0.02  -0.02    -0.05  -0.02  -0.02
    31   1    -0.06  -0.10  -0.08     0.03   0.02   0.04    -0.11  -0.03  -0.04
    32   1    -0.01  -0.11   0.12     0.03   0.02  -0.09    -0.04  -0.06   0.02
    33   6     0.03   0.03  -0.03     0.02  -0.03  -0.02    -0.05   0.00   0.01
    34   1     0.01   0.11  -0.11    -0.00  -0.06  -0.01    -0.05  -0.06   0.06
    35   1     0.06  -0.09  -0.10     0.03   0.01   0.01    -0.11   0.05   0.03
    36   6     0.09  -0.04   0.06     0.03  -0.02  -0.06     0.05  -0.07   0.05
    37   1     0.35  -0.10   0.03     0.01  -0.01  -0.05     0.32  -0.17  -0.01
    38   1     0.01  -0.17   0.29     0.03  -0.01  -0.06    -0.05  -0.24   0.27
                     16                     17                     18
                      A                      A                      A
 Frequencies --    475.6778               491.1271               494.4264
 Red. masses --      1.6218                 1.8511                 1.8638
 Frc consts  --      0.2162                 0.2631                 0.2684
 IR Inten    --     12.2947                 2.5237                 2.7078
  Atom  AN      X      Y      Z        X      Y      Z        X      Y      Z
     1   6    -0.01   0.05   0.02    -0.02  -0.07  -0.02    -0.02   0.09   0.03
     2   6    -0.01  -0.04   0.05     0.02  -0.03   0.03    -0.01  -0.06   0.08
     3   1     0.02   0.01  -0.13     0.01  -0.06  -0.04    -0.04  -0.05  -0.33
     4   1    -0.09   0.18   0.01    -0.04  -0.06  -0.02    -0.13   0.43   0.01
     5   1     0.01  -0.08  -0.08    -0.01   0.00   0.12    -0.04  -0.13  -0.28
     6   1    -0.07  -0.14   0.11     0.07   0.04  -0.01    -0.12  -0.35   0.24
     7   6     0.02   0.01  -0.02    -0.07   0.05   0.00    -0.00   0.04  -0.05
     8   1     0.17   0.01  -0.00    -0.14   0.04   0.06    -0.01   0.04  -0.06
     9   1    -0.02   0.15  -0.03    -0.04  -0.01  -0.03     0.01   0.03  -0.06
    10   6    -0.01  -0.03  -0.06     0.00   0.04   0.10     0.02   0.00  -0.02
    11   1     0.01   0.17  -0.01     0.03  -0.23   0.00     0.01  -0.19  -0.08
    12   1    -0.10  -0.02  -0.23     0.08   0.03   0.36     0.10  -0.00   0.16
    13   6    -0.01  -0.06   0.06     0.02   0.04  -0.03    -0.01   0.07  -0.06
    14   1     0.01   0.12   0.09     0.03  -0.29  -0.09     0.04  -0.06  -0.06
    15   1    -0.08  -0.13   0.19     0.14   0.18  -0.30    -0.01   0.11  -0.17
    16   6     0.04   0.00   0.03    -0.04   0.04   0.07    -0.06   0.03   0.01
    17   1     0.19   0.01   0.02    -0.10   0.04   0.05    -0.07   0.06  -0.05
    18   1    -0.01   0.13   0.11    -0.02  -0.02   0.06    -0.05   0.02   0.03
    19   6     0.03  -0.03  -0.01     0.02  -0.04   0.00     0.07   0.05   0.04
    20   1     0.18  -0.02  -0.02     0.01  -0.07   0.02     0.16   0.01   0.05
    21   1    -0.02  -0.12  -0.12     0.02  -0.01   0.02     0.03   0.04  -0.04
    22   6     0.01   0.02  -0.02    -0.03  -0.04   0.01     0.06  -0.02   0.07
    23   1     0.15  -0.00  -0.02    -0.05  -0.08   0.02     0.15   0.01   0.06
    24   1    -0.03   0.03  -0.15    -0.02  -0.02   0.02     0.03  -0.06  -0.01
    25   7    -0.07  -0.01   0.00     0.01  -0.02  -0.05    -0.01   0.05  -0.02
    26   7    -0.07   0.01   0.00     0.00   0.01   0.06    -0.01  -0.05   0.02
    27   6     0.04  -0.01  -0.01     0.07   0.05  -0.02     0.00  -0.05  -0.02
    28   1     0.21  -0.01   0.00     0.11   0.01  -0.08    -0.00  -0.07  -0.04
    29   1    -0.01  -0.16   0.07     0.05   0.04   0.02     0.01  -0.04  -0.03
    30   6    -0.01  -0.01  -0.09     0.00  -0.01  -0.10     0.02  -0.01  -0.03
    31   1    -0.12  -0.13  -0.26    -0.07  -0.15  -0.31     0.10   0.06   0.09
    32   1     0.00  -0.18   0.10    -0.04  -0.17   0.12     0.01   0.09  -0.15
    33   6    -0.01   0.09   0.01    -0.02   0.04  -0.00    -0.01  -0.08  -0.01
    34   1     0.01  -0.08   0.18    -0.03  -0.19   0.20     0.04   0.00  -0.06
    35   1    -0.12   0.27   0.12    -0.13   0.28   0.14    -0.02  -0.15  -0.06
    36   6     0.04   0.02   0.02     0.04  -0.01  -0.08    -0.05  -0.02   0.02
    37   1     0.21   0.00   0.02     0.07   0.02  -0.06    -0.07  -0.07  -0.02
    38   1    -0.01  -0.06   0.16     0.02  -0.04  -0.06    -0.04   0.00   0.03
                     19                     20                     21
                      A                      A                      A
 Frequencies --    499.4068               514.2047               514.9069
 Red. masses --      2.6524                 3.2259                 3.3459
 Frc consts  --      0.3898                 0.5025                 0.5227
 IR Inten    --      0.0044                 0.9506                 1.0903
  Atom  AN      X      Y      Z        X      Y      Z        X      Y      Z
     1   6    -0.04  -0.10  -0.03     0.03   0.12   0.04    -0.05  -0.05  -0.02
     2   6     0.03  -0.06   0.07    -0.03  -0.02   0.01     0.05  -0.09   0.11
     3   1     0.01  -0.10  -0.09    -0.01   0.04  -0.15     0.11   0.02  -0.01
     4   1    -0.11  -0.06  -0.03     0.01   0.31   0.02    -0.18  -0.13   0.00
     5   1    -0.01  -0.03   0.15     0.09  -0.07  -0.03    -0.05  -0.09  -0.08
     6   1     0.11  -0.01   0.04    -0.15  -0.01   0.03     0.10  -0.27   0.19
     7   6     0.05   0.02  -0.06    -0.07   0.03   0.04    -0.13   0.12  -0.05
     8   1     0.21   0.03  -0.04    -0.10   0.01   0.14    -0.10   0.11   0.01
     9   1     0.01   0.20  -0.12    -0.06   0.02   0.01    -0.13   0.14  -0.05
    10   6     0.03  -0.03  -0.09    -0.03   0.04   0.11    -0.05   0.03   0.06
    11   1    -0.01  -0.10  -0.10    -0.00  -0.13   0.04     0.11  -0.02  -0.02
    12   1     0.10  -0.03  -0.04    -0.00   0.03   0.28    -0.18   0.01   0.18
    13   6    -0.03   0.07  -0.06     0.02   0.01  -0.02     0.05  -0.10   0.09
    14   1     0.01   0.13  -0.03    -0.08  -0.03  -0.07    -0.06   0.06   0.07
    15   1    -0.10   0.04  -0.02     0.14   0.03  -0.02     0.12  -0.17   0.25
    16   6    -0.05   0.00  -0.06     0.05  -0.04  -0.10     0.13  -0.07  -0.03
    17   1    -0.23  -0.02  -0.04     0.01  -0.04  -0.11     0.14  -0.12   0.08
    18   1    -0.01  -0.14  -0.20     0.07  -0.07  -0.10     0.12  -0.07  -0.05
    19   6     0.05  -0.06   0.00    -0.06  -0.10  -0.05     0.13   0.03   0.07
    20   1     0.23  -0.05  -0.01    -0.00  -0.10  -0.05     0.15  -0.08   0.12
    21   1     0.01  -0.21  -0.13    -0.08  -0.11  -0.09     0.12   0.06   0.07
    22   6    -0.05  -0.06   0.02     0.08   0.03   0.03    -0.12   0.05  -0.11
    23   1    -0.22  -0.05   0.03     0.12   0.14   0.02    -0.08  -0.00  -0.11
    24   1    -0.01  -0.11   0.20     0.07   0.00   0.03    -0.12   0.05  -0.14
    25   7    -0.14   0.00   0.00    -0.01  -0.09  -0.05     0.00   0.05  -0.09
    26   7     0.14   0.01   0.00     0.01  -0.06  -0.08    -0.00   0.09  -0.05
    27   6    -0.04   0.06   0.04    -0.14  -0.11   0.04    -0.01   0.06   0.03
    28   1    -0.21   0.05   0.01    -0.15  -0.05   0.11    -0.05   0.10   0.08
    29   1    -0.01   0.25  -0.00    -0.14  -0.12   0.03     0.00   0.05   0.01
    30   6    -0.03   0.02   0.09    -0.06   0.01   0.11    -0.00   0.02   0.07
    31   1    -0.10  -0.01   0.03    -0.17   0.12   0.23     0.07   0.07   0.16
    32   1     0.00  -0.04   0.15     0.10   0.04  -0.03    -0.05   0.12  -0.01
    33   6     0.03   0.09   0.02     0.06   0.12   0.01    -0.00  -0.07  -0.02
    34   1    -0.01   0.13  -0.04    -0.09  -0.03   0.06    -0.05  -0.00  -0.11
    35   1     0.09   0.04  -0.01     0.16   0.25   0.12     0.08  -0.15  -0.05
    36   6     0.04   0.04   0.06     0.14   0.04  -0.10    -0.01  -0.03  -0.07
    37   1     0.21   0.01   0.05     0.15   0.12  -0.05    -0.05  -0.08  -0.11
    38   1     0.01   0.00   0.24     0.14   0.03  -0.11     0.01  -0.00  -0.07
                     22                     23                     24
                      A                      A                      A
 Frequencies --    698.6161               757.0148               784.0398
 Red. masses --      2.1146                 2.8360                 2.2542
 Frc consts  --      0.6081                 0.9576                 0.8164
 IR Inten    --      0.0004                32.2693                 1.7026
  Atom  AN      X      Y      Z        X      Y      Z        X      Y      Z
     1   6    -0.03   0.07  -0.02     0.01   0.09  -0.02    -0.00   0.02   0.01
     2   6     0.03   0.07  -0.02     0.01  -0.08   0.03     0.01   0.02   0.01
     3   1    -0.01   0.17   0.22     0.17   0.22   0.15    -0.01   0.02   0.01
     4   1    -0.01  -0.19   0.01     0.03  -0.14   0.00    -0.03   0.02   0.02
     5   1     0.01   0.02  -0.28     0.18  -0.11   0.23     0.01  -0.01  -0.08
     6   1     0.01  -0.17   0.09     0.03   0.11  -0.07    -0.04  -0.05   0.05
     7   6     0.06  -0.06   0.03    -0.06   0.07  -0.09     0.06  -0.01  -0.05
     8   1     0.15  -0.05   0.01    -0.08   0.07  -0.07     0.08  -0.01  -0.06
     9   1     0.05   0.03  -0.04    -0.05   0.04  -0.03     0.09   0.01  -0.16
    10   6     0.03  -0.02   0.07     0.01   0.02  -0.09     0.06   0.02   0.11
    11   1     0.01   0.23   0.16     0.17  -0.16  -0.22     0.12   0.25   0.16
    12   1     0.01   0.00  -0.19     0.03   0.00   0.14    -0.00   0.03  -0.11
    13   6    -0.03  -0.02   0.07     0.02  -0.03   0.08    -0.06  -0.05   0.10
    14   1    -0.01  -0.28   0.03     0.19  -0.22   0.11    -0.10  -0.34   0.02
    15   1    -0.01   0.09  -0.17     0.03   0.06  -0.11     0.04   0.07  -0.16
    16   6    -0.06   0.04   0.05    -0.05   0.02   0.12    -0.07   0.03  -0.04
    17   1    -0.16   0.04   0.04    -0.07   0.02   0.11     0.01   0.07  -0.13
    18   1    -0.05  -0.02  -0.05    -0.05   0.01   0.06    -0.13   0.15  -0.07
    19   6     0.06   0.05   0.04    -0.05  -0.12  -0.02     0.01  -0.01  -0.01
    20   1     0.15   0.04   0.04    -0.07  -0.11  -0.02    -0.07  -0.09   0.03
    21   1     0.05  -0.05  -0.01    -0.05  -0.06  -0.02     0.05   0.04   0.08
    22   6    -0.06   0.02  -0.06    -0.06   0.09  -0.08    -0.00  -0.01  -0.02
    23   1    -0.15   0.01  -0.05    -0.07   0.07  -0.07    -0.09   0.06  -0.02
    24   1    -0.05  -0.03   0.03    -0.05   0.03  -0.04     0.02  -0.03   0.09
    25   7    -0.08   0.00   0.00     0.09  -0.00   0.00    -0.00  -0.01  -0.07
    26   7     0.08   0.00   0.00     0.09   0.00   0.00     0.00  -0.04  -0.05
    27   6    -0.06  -0.06   0.01    -0.05  -0.11  -0.04     0.06  -0.02  -0.06
    28   1    -0.16  -0.04   0.02    -0.07  -0.10  -0.03     0.08  -0.04  -0.08
    29   1    -0.05   0.06   0.01    -0.05  -0.05  -0.01     0.09  -0.09  -0.14
    30   6    -0.03  -0.06  -0.06     0.01  -0.06  -0.07     0.06   0.05   0.11
    31   1    -0.01   0.11   0.17     0.03   0.07   0.11    -0.01  -0.09  -0.11
    32   1    -0.01   0.11  -0.27     0.18   0.01  -0.26     0.13  -0.14   0.30
    33   6     0.03  -0.06  -0.05     0.01   0.07   0.06    -0.06   0.11   0.06
    34   1     0.02  -0.26   0.12     0.18   0.26  -0.02    -0.12   0.32  -0.17
    35   1     0.01   0.18   0.10     0.03  -0.11  -0.06     0.04  -0.15  -0.10
    36   6     0.06   0.01  -0.06    -0.05   0.05   0.11    -0.07  -0.05  -0.02
    37   1     0.16   0.02  -0.05    -0.07   0.03   0.10    -0.01  -0.13  -0.08
    38   1     0.05   0.02   0.06    -0.05   0.01   0.05    -0.12  -0.16  -0.01
                     25                     26                     27
                      A                      A                      A
 Frequencies --    784.7077               826.9185               832.1288
 Red. masses --      2.2849                 1.8900                 1.6150
 Frc consts  --      0.8289                 0.7614                 0.6589
 IR Inten    --      1.5930                 0.0113                 0.0682
  Atom  AN      X      Y      Z        X      Y      Z        X      Y      Z
     1   6    -0.07   0.14   0.01    -0.04   0.03   0.06    -0.03  -0.02   0.07
     2   6     0.07   0.11  -0.08     0.05  -0.02  -0.06     0.03  -0.03  -0.07
     3   1    -0.14   0.22   0.32    -0.01   0.01  -0.03    -0.01  -0.09  -0.16
     4   1     0.03  -0.16   0.03     0.02   0.13   0.04    -0.00   0.24   0.04
     5   1     0.13   0.02  -0.39     0.05   0.01   0.06    -0.04   0.04   0.12
     6   1    -0.03  -0.15   0.06     0.01   0.11  -0.11    -0.02   0.16  -0.15
     7   6    -0.05  -0.01   0.04     0.10   0.05  -0.02    -0.06  -0.04  -0.01
     8   1     0.05  -0.02   0.14    -0.26   0.03  -0.02     0.22  -0.02  -0.04
     9   1    -0.11   0.11   0.09     0.25  -0.26  -0.17    -0.16   0.20   0.05
    10   6    -0.04   0.00  -0.07     0.05   0.08   0.02    -0.02  -0.06   0.02
    11   1    -0.08  -0.21  -0.13     0.01  -0.07  -0.01     0.02   0.16   0.08
    12   1     0.05  -0.00   0.12    -0.02   0.06   0.20    -0.00  -0.04  -0.22
    13   6     0.04   0.06  -0.06    -0.06  -0.08  -0.02     0.02   0.05   0.03
    14   1     0.08   0.19  -0.02    -0.03   0.09   0.02    -0.05  -0.13  -0.03
    15   1     0.01  -0.00   0.06     0.00  -0.15   0.16    -0.01   0.13  -0.16
    16   6     0.04  -0.03   0.02    -0.08  -0.03  -0.05     0.07   0.04   0.00
    17   1     0.09  -0.02  -0.00     0.25  -0.02  -0.03    -0.23   0.03  -0.02
    18   1     0.05  -0.02   0.12    -0.23   0.28  -0.03     0.17  -0.22  -0.06
    19   6     0.08  -0.04   0.04     0.06  -0.04  -0.02     0.08  -0.01  -0.04
    20   1     0.05  -0.09   0.07    -0.18  -0.03  -0.01    -0.26   0.00  -0.03
    21   1     0.14  -0.13   0.13     0.17  -0.04   0.21     0.21   0.05   0.26
    22   6    -0.08  -0.06  -0.00    -0.08  -0.02   0.04    -0.07  -0.00   0.05
    23   1    -0.03  -0.13   0.00     0.19  -0.03   0.02     0.25   0.03   0.03
    24   1    -0.15  -0.18  -0.06    -0.20  -0.15  -0.19    -0.19  -0.09  -0.22
    25   7    -0.00  -0.07   0.01    -0.03   0.00   0.01    -0.00   0.01  -0.02
    26   7     0.00  -0.06   0.04     0.03   0.00   0.01     0.01   0.02  -0.02
    27   6     0.04  -0.02  -0.02    -0.04   0.03   0.01    -0.04  -0.00  -0.01
    28   1    -0.05  -0.08  -0.10     0.09   0.03   0.02     0.07   0.01   0.01
    29   1     0.08   0.06  -0.10    -0.11  -0.01   0.14    -0.08  -0.06   0.08
    30   6     0.03   0.04   0.04    -0.03   0.02  -0.04    -0.01  -0.00  -0.03
    31   1    -0.05  -0.05  -0.10     0.00  -0.01  -0.06     0.03  -0.00  -0.02
    32   1     0.05  -0.09   0.17    -0.04   0.01  -0.02     0.04  -0.01  -0.05
    33   6    -0.03   0.06   0.01     0.03  -0.04   0.01     0.02   0.00   0.03
    34   1    -0.06   0.11  -0.05     0.03  -0.04   0.01     0.05   0.08  -0.02
    35   1    -0.02  -0.01  -0.03    -0.01  -0.05  -0.00     0.03  -0.08  -0.02
    36   6    -0.02  -0.03  -0.00     0.04   0.01   0.03     0.01   0.01   0.03
    37   1    -0.09   0.01   0.02    -0.09   0.03   0.03    -0.05  -0.01   0.01
    38   1    -0.02  -0.04  -0.10     0.11   0.15  -0.02     0.03   0.04  -0.00
                     28                     29                     30
                      A                      A                      A
 Frequencies --    833.9470               936.6307               937.1032
 Red. masses --      1.6668                 1.7226                 1.7201
 Frc consts  --      0.6830                 0.8904                 0.8900
 IR Inten    --      0.1675                11.1954                10.7545
  Atom  AN      X      Y      Z        X      Y      Z        X      Y      Z
     1   6     0.00  -0.01  -0.03     0.02   0.06  -0.04    -0.04  -0.06  -0.00
     2   6    -0.01   0.04   0.02     0.03  -0.04   0.04    -0.02   0.07  -0.01
     3   1    -0.06  -0.00   0.06     0.08   0.15   0.14    -0.16  -0.13  -0.04
     4   1    -0.03  -0.10  -0.02     0.13  -0.11  -0.03    -0.16  -0.04   0.01
     5   1    -0.02   0.01  -0.14     0.15  -0.08   0.07    -0.11   0.07  -0.20
     6   1    -0.02  -0.11   0.09     0.16  -0.06   0.03    -0.14  -0.07   0.07
     7   6    -0.03  -0.00  -0.02     0.08   0.05  -0.02     0.03  -0.03   0.02
     8   1     0.06   0.00  -0.01    -0.16   0.04  -0.12     0.00  -0.04   0.12
     9   1    -0.06   0.08  -0.00     0.19  -0.19  -0.13     0.04  -0.02  -0.03
    10   6     0.01  -0.01  -0.01    -0.03  -0.03   0.09    -0.02   0.03   0.01
    11   1     0.06   0.01  -0.03    -0.16   0.16   0.20    -0.08  -0.06   0.01
    12   1     0.03  -0.01  -0.03    -0.27  -0.05  -0.06    -0.03   0.02   0.10
    13   6     0.01   0.00   0.03    -0.04   0.03  -0.08     0.00  -0.01  -0.03
    14   1     0.03  -0.10   0.02    -0.18   0.21  -0.11    -0.00   0.10  -0.01
    15   1     0.02   0.05  -0.06    -0.28  -0.04  -0.00     0.00  -0.06   0.09
    16   6    -0.00   0.01   0.01     0.09   0.02   0.03    -0.00   0.00   0.03
    17   1    -0.04   0.02  -0.01    -0.17  -0.01   0.07     0.02  -0.04   0.13
    18   1     0.00  -0.01  -0.02     0.20  -0.24   0.02    -0.01   0.00   0.00
    19   6    -0.02   0.01   0.02    -0.06  -0.01   0.00     0.04  -0.04  -0.01
    20   1     0.12  -0.02   0.03     0.09  -0.04   0.01    -0.06  -0.13   0.04
    21   1    -0.07  -0.04  -0.09    -0.13   0.02  -0.14     0.10  -0.01   0.12
    22   6     0.05  -0.02  -0.02    -0.04  -0.03   0.03     0.07  -0.00  -0.00
    23   1    -0.13  -0.02  -0.01     0.06  -0.15   0.04    -0.07  -0.03   0.01
    24   1     0.11   0.02   0.14    -0.09  -0.06  -0.09     0.13   0.10   0.10
    25   7    -0.01  -0.02  -0.01    -0.00   0.03  -0.04    -0.00  -0.04  -0.04
    26   7     0.01  -0.02  -0.02    -0.00  -0.01   0.05    -0.00   0.05   0.01
    27   6    -0.10   0.05  -0.03    -0.04  -0.02  -0.00    -0.07   0.05  -0.00
    28   1     0.31   0.01  -0.04     0.04  -0.07  -0.07     0.17   0.11   0.09
    29   1    -0.26  -0.19   0.26    -0.07  -0.01   0.07    -0.17  -0.09   0.20
    30   6    -0.04   0.08  -0.05     0.02   0.01  -0.03     0.02  -0.08  -0.06
    31   1     0.01  -0.09  -0.28     0.08  -0.04  -0.08     0.28  -0.00   0.10
    32   1     0.00  -0.10   0.13     0.09  -0.05  -0.02     0.15   0.04  -0.28
    33   6     0.04  -0.05   0.08     0.00   0.01   0.04     0.03   0.07   0.06
    34   1    -0.02   0.10  -0.10     0.02   0.12  -0.05     0.17   0.24  -0.02
    35   1    -0.02  -0.27  -0.08     0.05  -0.11  -0.03     0.29  -0.04   0.02
    36   6     0.10  -0.03   0.05    -0.01  -0.01  -0.04    -0.08   0.01  -0.04
    37   1    -0.32  -0.03   0.02     0.02  -0.11  -0.10     0.17  -0.04  -0.06
    38   1     0.26   0.26  -0.21    -0.02  -0.03   0.02    -0.19  -0.21   0.10
                     31                     32                     33
                      A                      A                      A
 Frequencies --    942.3310               959.2111               980.0422
 Red. masses --      1.3983                 2.5515                 1.9329
 Frc consts  --      0.7316                 1.3832                 1.0938
 IR Inten    --      9.2022                 0.0256                 8.2468
  Atom  AN      X      Y      Z        X      Y      Z        X      Y      Z
     1   6     0.01   0.02  -0.04     0.04  -0.04   0.01     0.02  -0.02  -0.02
     2   6     0.00  -0.04  -0.01    -0.03  -0.04   0.01    -0.01   0.01   0.02
     3   1     0.03   0.08   0.10     0.22  -0.03  -0.18     0.06  -0.00  -0.02
     4   1     0.26  -0.03  -0.06    -0.01   0.12  -0.00     0.00  -0.02  -0.02
     5   1     0.03  -0.01   0.13    -0.21   0.07   0.15    -0.07   0.02  -0.03
     6   1     0.26  -0.00  -0.06     0.02   0.09  -0.05     0.00  -0.04   0.04
     7   6    -0.03  -0.06  -0.00     0.05  -0.04   0.11    -0.05  -0.05  -0.02
     8   1     0.20  -0.05   0.03    -0.07  -0.05   0.17     0.21  -0.04  -0.01
     9   1    -0.12   0.15   0.07     0.06  -0.10   0.11    -0.11   0.19  -0.08
    10   6     0.00   0.03  -0.00    -0.04   0.01  -0.05     0.04   0.00   0.09
    11   1    -0.01  -0.07  -0.03    -0.22  -0.18  -0.02    -0.03   0.12   0.16
    12   1     0.21   0.05   0.01     0.00   0.00   0.12     0.10   0.03  -0.12
    13   6    -0.00   0.02   0.02     0.03   0.01  -0.04     0.02   0.02  -0.09
    14   1    -0.02  -0.09  -0.01     0.21   0.14   0.07    -0.10   0.21  -0.10
    15   1     0.21   0.06  -0.01    -0.02  -0.05   0.09     0.10  -0.08   0.16
    16   6    -0.02  -0.05  -0.03    -0.03  -0.01   0.12    -0.06  -0.04  -0.03
    17   1     0.21  -0.02  -0.09     0.05  -0.03   0.17     0.21  -0.06   0.05
    18   1    -0.12   0.17   0.02    -0.03   0.01   0.12    -0.13   0.14   0.08
    19   6    -0.04   0.04   0.05     0.03   0.12  -0.02    -0.01   0.03  -0.01
    20   1     0.24   0.09   0.01    -0.06   0.17  -0.04     0.00  -0.04   0.02
    21   1    -0.16  -0.02  -0.21     0.04   0.13   0.01    -0.02   0.07  -0.02
    22   6    -0.04  -0.00   0.07    -0.04   0.11  -0.04    -0.01   0.03   0.00
    23   1     0.23  -0.06   0.06     0.07   0.17  -0.06     0.03  -0.04   0.01
    24   1    -0.15  -0.09  -0.19    -0.05   0.10  -0.10    -0.01   0.08  -0.06
    25   7     0.01   0.01   0.00    -0.11  -0.00   0.00    -0.01  -0.02  -0.06
    26   7     0.01  -0.01   0.00     0.11   0.00  -0.00     0.00   0.03   0.06
    27   6    -0.02   0.04  -0.03    -0.04  -0.09  -0.07     0.07  -0.05   0.05
    28   1     0.19   0.06   0.00     0.06  -0.14  -0.12    -0.26  -0.03   0.03
    29   1    -0.10  -0.09   0.12    -0.05  -0.13  -0.05     0.15   0.24  -0.07
    30   6    -0.01  -0.02   0.01     0.04   0.03   0.03    -0.04  -0.06  -0.08
    31   1     0.20  -0.03   0.04    -0.01  -0.06  -0.10    -0.15   0.10   0.11
    32   1    -0.02   0.04  -0.06     0.22  -0.13   0.11     0.04   0.01  -0.22
    33   6    -0.01  -0.01   0.03    -0.04   0.03   0.03    -0.03   0.07   0.07
    34   1    -0.03   0.07  -0.05    -0.22   0.09  -0.13     0.08   0.24  -0.03
    35   1     0.19  -0.06   0.02     0.01  -0.09  -0.05    -0.15  -0.16  -0.11
    36   6    -0.01   0.03  -0.05     0.04  -0.07  -0.09     0.07  -0.03   0.05
    37   1     0.19  -0.03  -0.08    -0.06  -0.12  -0.13    -0.25  -0.07   0.00
    38   1    -0.09  -0.11   0.09     0.04  -0.05  -0.12     0.16   0.10  -0.19
                     34                     35                     36
                      A                      A                      A
 Frequencies --    980.7149               994.7825               997.3538
 Red. masses --      1.9337                 2.7382                 2.4591
 Frc consts  --      1.0958                 1.5965                 1.4412
 IR Inten    --      8.2965                18.6156                 4.6914
  Atom  AN      X      Y      Z        X      Y      Z        X      Y      Z
     1   6    -0.03   0.10  -0.01    -0.06   0.04  -0.02    -0.05   0.01  -0.07
     2   6    -0.03  -0.10   0.04    -0.05  -0.05  -0.02    -0.09  -0.04  -0.01
     3   1     0.10   0.21   0.14    -0.10   0.06   0.11    -0.08   0.07   0.14
     4   1    -0.14  -0.17   0.03    -0.06  -0.12  -0.00     0.08  -0.17  -0.07
     5   1     0.08  -0.10   0.24    -0.04  -0.01   0.13    -0.21   0.05   0.16
     6   1    -0.13   0.16  -0.07    -0.06   0.12  -0.10     0.08   0.08  -0.09
     7   6    -0.04  -0.04   0.02     0.07  -0.00  -0.01     0.10  -0.06  -0.08
     8   1     0.14  -0.02  -0.06    -0.04  -0.01  -0.02     0.16  -0.06  -0.03
     9   1    -0.10   0.10   0.04     0.11  -0.08  -0.04     0.08   0.03  -0.12
    10   6     0.01  -0.03   0.06    -0.06   0.02  -0.03    -0.08   0.09  -0.01
    11   1    -0.10   0.09   0.14    -0.12  -0.11  -0.05    -0.15  -0.19  -0.07
    12   1     0.08  -0.00  -0.14    -0.04   0.01   0.11     0.14   0.10   0.20
    13   6     0.04   0.04  -0.06    -0.05   0.03   0.04    -0.11   0.03   0.05
    14   1     0.01   0.15  -0.06    -0.05  -0.12   0.01    -0.27  -0.21  -0.06
    15   1     0.08  -0.02   0.09    -0.05   0.10  -0.13     0.14   0.14  -0.12
    16   6    -0.05  -0.05   0.01     0.07  -0.02   0.04     0.11  -0.07  -0.02
    17   1     0.18  -0.03  -0.01    -0.02  -0.00  -0.02     0.10  -0.09   0.03
    18   1    -0.09   0.11   0.16     0.11  -0.09   0.09     0.09  -0.04  -0.03
    19   6     0.07  -0.02  -0.07     0.07  -0.04   0.01     0.09   0.02   0.04
    20   1    -0.28   0.02  -0.06    -0.04   0.02  -0.01     0.05  -0.03   0.06
    21   1     0.16   0.17   0.18     0.12  -0.07   0.10     0.08   0.06   0.04
    22   6     0.06  -0.01  -0.07     0.07   0.01  -0.01     0.07   0.07   0.03
    23   1    -0.25  -0.05  -0.04    -0.06   0.02   0.00     0.10   0.01   0.04
    24   1     0.15  -0.04   0.22     0.11   0.04   0.09     0.07   0.13  -0.03
    25   7    -0.00   0.06  -0.02    -0.05   0.01   0.01    -0.02  -0.02  -0.02
    26   7     0.01  -0.06   0.03    -0.05  -0.01  -0.01    -0.02   0.01   0.02
    27   6    -0.04   0.03   0.01     0.15   0.02  -0.08    -0.05  -0.04   0.06
    28   1     0.10  -0.03  -0.06     0.11   0.02  -0.09    -0.18  -0.03   0.07
    29   1    -0.08  -0.03   0.08     0.16  -0.01  -0.12    -0.00   0.04  -0.02
    30   6     0.00   0.04   0.01    -0.13  -0.09   0.02     0.05   0.04  -0.03
    31   1     0.07  -0.06  -0.11     0.11   0.05   0.26    -0.21   0.02  -0.11
    32   1    -0.08  -0.01   0.12    -0.27   0.16  -0.18     0.14  -0.10   0.08
    33   6     0.03  -0.05  -0.01    -0.13  -0.02   0.09     0.06   0.02  -0.04
    34   1     0.03  -0.09   0.02    -0.27   0.18  -0.17     0.17  -0.07   0.10
    35   1     0.06   0.02   0.04     0.11  -0.27  -0.05    -0.21   0.10  -0.02
    36   6    -0.04   0.04  -0.01     0.15   0.08  -0.02    -0.05  -0.05   0.05
    37   1     0.13  -0.01  -0.04     0.11   0.09  -0.02    -0.16  -0.08   0.03
    38   1    -0.07   0.01   0.16     0.16   0.12   0.01    -0.00   0.04  -0.01
                     37                     38                     39
                      A                      A                      A
 Frequencies --    999.2691              1065.8692              1096.6919
 Red. masses --      2.4084                 2.3985                 1.8867
 Frc consts  --      1.4169                 1.6054                 1.3370
 IR Inten    --      0.7408                26.5071                 4.2703
  Atom  AN      X      Y      Z        X      Y      Z        X      Y      Z
     1   6    -0.11   0.02  -0.07     0.01   0.09   0.00     0.10   0.02  -0.04
     2   6    -0.09  -0.06  -0.06     0.02  -0.08   0.05    -0.09   0.03   0.04
     3   1    -0.26   0.06   0.23     0.11   0.16   0.09     0.29   0.10  -0.05
     4   1     0.21  -0.17  -0.09     0.03  -0.05   0.02     0.10   0.01  -0.04
     5   1    -0.21   0.05   0.23     0.12  -0.09   0.16    -0.21   0.07  -0.00
     6   1     0.22   0.12  -0.19     0.03   0.05  -0.01    -0.29   0.10   0.03
     7   6    -0.08   0.08   0.01     0.01   0.00   0.10    -0.06   0.02   0.01
     8   1    -0.14   0.07   0.07    -0.14  -0.02   0.19    -0.03   0.00   0.17
     9   1    -0.04   0.01  -0.04     0.01  -0.10   0.17    -0.06   0.08  -0.05
    10   6     0.09  -0.05   0.02     0.01  -0.01  -0.09     0.12   0.05  -0.02
    11   1     0.23   0.18   0.03     0.10  -0.09  -0.15     0.33   0.05  -0.12
    12   1    -0.18  -0.07  -0.11     0.02  -0.02   0.05     0.19   0.06  -0.04
    13   6     0.06  -0.06  -0.04     0.02  -0.05   0.08    -0.12  -0.04  -0.04
    14   1     0.14   0.17   0.03     0.12  -0.15   0.10    -0.29   0.01  -0.10
    15   1    -0.18  -0.15   0.09     0.03   0.01  -0.06    -0.30  -0.04  -0.10
    16   6    -0.07   0.08  -0.02     0.01   0.05  -0.09     0.06  -0.01  -0.01
    17   1    -0.17   0.07  -0.00    -0.15   0.08  -0.18    -0.02  -0.04   0.03
    18   1    -0.04  -0.01  -0.08     0.01  -0.01  -0.19     0.08  -0.08  -0.05
    19   6     0.10  -0.01   0.10     0.01   0.09  -0.05     0.05   0.02   0.00
    20   1     0.20  -0.01   0.09    -0.15   0.18  -0.08    -0.04   0.04   0.00
    21   1     0.07  -0.07   0.01     0.01   0.19   0.00     0.08   0.03   0.08
    22   6     0.11   0.04   0.09     0.01  -0.10   0.00    -0.05  -0.02  -0.02
    23   1     0.18   0.07   0.08    -0.14  -0.19   0.02    -0.05  -0.19   0.01
    24   1     0.06  -0.00   0.00     0.01  -0.17   0.10    -0.03   0.06  -0.06
    25   7    -0.01  -0.01   0.02    -0.07   0.00   0.00    -0.00  -0.05   0.03
    26   7    -0.00   0.02  -0.01    -0.07  -0.00  -0.00    -0.00  -0.01   0.05
    27   6    -0.01  -0.03  -0.03     0.01   0.05   0.09    -0.01  -0.01  -0.01
    28   1     0.01   0.01   0.03    -0.15   0.12   0.16     0.06  -0.10  -0.13
    29   1    -0.00  -0.09  -0.06     0.01   0.17   0.09    -0.05   0.01   0.07
    30   6     0.03  -0.01   0.02     0.02  -0.04  -0.08     0.01  -0.01   0.01
    31   1    -0.03   0.00   0.02     0.01   0.04   0.03     0.22  -0.07  -0.03
    32   1     0.10  -0.03  -0.00     0.11  -0.01  -0.17    -0.01   0.01  -0.00
    33   6    -0.02   0.02  -0.02     0.02   0.08   0.04    -0.03  -0.00  -0.01
    34   1    -0.07  -0.02  -0.01     0.12   0.17   0.01    -0.12  -0.03  -0.04
    35   1    -0.02   0.04  -0.01     0.01  -0.03  -0.04     0.12   0.03   0.03
    36   6     0.00  -0.04  -0.02     0.01  -0.09  -0.05     0.01   0.01   0.00
    37   1    -0.05   0.02   0.02    -0.15  -0.17  -0.12     0.06   0.17   0.13
    38   1     0.01  -0.05  -0.10     0.01  -0.09  -0.17    -0.02  -0.06  -0.05
                     40                     41                     42
                      A                      A                      A
 Frequencies --   1097.4515              1113.5765              1117.5112
 Red. masses --      1.8922                 1.9660                 2.2100
 Frc consts  --      1.3427                 1.4364                 1.6261
 IR Inten    --      2.9555                 2.7998                 0.2404
  Atom  AN      X      Y      Z        X      Y      Z        X      Y      Z
     1   6    -0.07  -0.00   0.04     0.05   0.00  -0.07    -0.09  -0.03  -0.00
     2   6     0.09  -0.03  -0.02    -0.04   0.03   0.07     0.10  -0.02   0.02
     3   1    -0.15  -0.05   0.02     0.17   0.09   0.04    -0.14  -0.03   0.05
     4   1    -0.27  -0.07   0.07     0.14  -0.08  -0.07    -0.23  -0.13   0.03
     5   1     0.26  -0.10   0.01    -0.15   0.04  -0.06     0.15  -0.06  -0.03
     6   1     0.05  -0.02  -0.02    -0.10  -0.04   0.11     0.23  -0.13   0.05
     7   6    -0.02   0.00  -0.02     0.02   0.06  -0.02    -0.04   0.04   0.05
     8   1     0.05   0.02  -0.14    -0.10   0.06  -0.18    -0.12   0.04   0.05
     9   1    -0.05   0.04   0.05     0.08  -0.11  -0.04    -0.02  -0.05   0.09
    10   6     0.03   0.02   0.00    -0.05  -0.08   0.01     0.09  -0.01  -0.03
    11   1     0.04   0.00  -0.01    -0.16   0.06   0.10     0.14   0.07  -0.02
    12   1     0.22   0.05  -0.07    -0.15  -0.08  -0.10     0.23   0.01  -0.16
    13   6    -0.05  -0.00  -0.02     0.04   0.08   0.03    -0.10   0.03  -0.02
    14   1    -0.17   0.00  -0.06     0.13  -0.07   0.04    -0.15  -0.04  -0.06
    15   1     0.06  -0.01   0.02     0.09   0.13  -0.07    -0.24   0.07  -0.15
    16   6     0.02  -0.02   0.01    -0.02  -0.06   0.00     0.04  -0.08   0.05
    17   1     0.07  -0.09   0.18     0.13   0.02  -0.17     0.15  -0.07   0.05
    18   1    -0.01   0.02  -0.06    -0.06   0.09   0.13     0.02  -0.00   0.14
    19   6    -0.04   0.01  -0.02     0.03  -0.00  -0.04    -0.04   0.04  -0.06
    20   1    -0.05   0.18  -0.10    -0.10  -0.14   0.03    -0.11   0.07  -0.07
    21   1    -0.02  -0.07  -0.01     0.06   0.10   0.08    -0.03   0.10  -0.01
    22   6     0.04  -0.01   0.01    -0.02  -0.02   0.04     0.04   0.06   0.03
    23   1    -0.04  -0.07   0.02     0.08  -0.15   0.05     0.10   0.08   0.02
    24   1     0.07   0.02   0.07    -0.07  -0.04  -0.10     0.02   0.08  -0.04
    25   7    -0.00   0.03   0.04    -0.02  -0.02   0.00    -0.01  -0.00   0.01
    26   7     0.00   0.05   0.01     0.02  -0.01  -0.02     0.01  -0.00  -0.01
    27   6    -0.06  -0.00   0.01    -0.02   0.08  -0.05     0.04   0.02  -0.08
    28   1    -0.00   0.09   0.14     0.18   0.21   0.14     0.15   0.02  -0.06
    29   1    -0.07  -0.11   0.02    -0.08  -0.17   0.04     0.02  -0.12  -0.06
    30   6     0.13  -0.06   0.02     0.02  -0.08   0.06    -0.10  -0.00   0.03
    31   1     0.24  -0.08   0.00     0.10   0.01   0.20    -0.24   0.10   0.15
    32   1     0.35  -0.10  -0.08     0.11   0.03  -0.12    -0.15   0.07  -0.02
    33   6    -0.12   0.02  -0.06    -0.02   0.07  -0.08     0.10   0.04  -0.00
    34   1    -0.32  -0.07  -0.09    -0.11  -0.11   0.03     0.16  -0.01   0.08
    35   1    -0.30  -0.01  -0.10    -0.08   0.21   0.01     0.24   0.15   0.09
    36   6     0.07   0.01  -0.01     0.02  -0.06   0.07    -0.04  -0.09   0.01
    37   1    -0.02   0.09   0.04    -0.18   0.15   0.20    -0.16  -0.08   0.01
    38   1     0.08   0.04  -0.10     0.07   0.01  -0.19    -0.02  -0.08  -0.13
                     43                     44                     45
                      A                      A                      A
 Frequencies --   1119.0278              1120.3968              1170.7669
 Red. masses --      2.2508                 2.3008                 1.6802
 Frc consts  --      1.6606                 1.7017                 1.3569
 IR Inten    --     30.5303                31.5745                84.9384
  Atom  AN      X      Y      Z        X      Y      Z        X      Y      Z
     1   6    -0.02  -0.05  -0.05     0.02   0.01   0.10    -0.05  -0.01   0.01
     2   6    -0.01   0.05   0.02    -0.03  -0.02  -0.11     0.06  -0.02  -0.00
     3   1    -0.04  -0.03   0.02     0.02  -0.07  -0.13     0.02   0.02   0.01
     4   1    -0.11  -0.12  -0.03    -0.00   0.25   0.08    -0.28  -0.10   0.04
     5   1    -0.06   0.04  -0.12    -0.05   0.04   0.12     0.05  -0.02  -0.00
     6   1    -0.12  -0.05   0.08    -0.03   0.17  -0.20     0.08  -0.02  -0.00
     7   6    -0.00   0.09   0.08    -0.01   0.08  -0.07     0.01  -0.02  -0.07
     8   1    -0.22   0.10  -0.14    -0.08   0.08  -0.16     0.03  -0.03   0.09
     9   1     0.02  -0.18   0.27     0.04  -0.05  -0.05     0.04   0.03  -0.19
    10   6     0.03  -0.09  -0.05     0.00  -0.05   0.02    -0.04  -0.01   0.01
    11   1     0.05   0.08  -0.01    -0.00   0.09   0.06     0.03  -0.00  -0.02
    12   1     0.10  -0.07  -0.21    -0.07  -0.04  -0.11    -0.30  -0.04   0.11
    13   6    -0.01   0.07   0.05    -0.02   0.07  -0.01     0.05   0.00   0.02
    14   1     0.02  -0.15   0.02    -0.07  -0.03  -0.05     0.05   0.00   0.02
    15   1     0.09   0.16  -0.13    -0.08   0.11  -0.10     0.03   0.01  -0.00
    16   6     0.01  -0.07  -0.10     0.00  -0.09   0.03    -0.01   0.02  -0.09
    17   1     0.15   0.00  -0.24     0.16  -0.02  -0.11    -0.06   0.08  -0.22
    18   1    -0.06   0.11   0.02     0.00  -0.00   0.27    -0.01   0.03  -0.01
    19   6    -0.00  -0.10  -0.01     0.01   0.02   0.12    -0.01   0.09  -0.03
    20   1    -0.05  -0.15   0.02     0.25   0.22   0.02    -0.06   0.19  -0.08
    21   1     0.06  -0.11   0.10    -0.04  -0.28  -0.06    -0.01   0.04  -0.04
    22   6    -0.00   0.10   0.03    -0.01   0.01  -0.12     0.01   0.08   0.01
    23   1     0.14  -0.04   0.04    -0.20   0.23  -0.14     0.04  -0.03   0.03
    24   1     0.01   0.25  -0.13     0.05  -0.09   0.16     0.04   0.18  -0.03
    25   7    -0.01   0.06   0.02     0.00  -0.02   0.06    -0.00  -0.08   0.02
    26   7     0.01  -0.01   0.06    -0.00  -0.07  -0.01    -0.00  -0.03   0.08
    27   6    -0.01  -0.05   0.07     0.01   0.07   0.08    -0.00  -0.03   0.02
    28   1    -0.16  -0.15  -0.06    -0.05   0.05   0.05     0.02  -0.24  -0.24
    29   1     0.01   0.19   0.09    -0.03   0.14   0.13    -0.03   0.15   0.12
    30   6     0.03   0.04  -0.05     0.01  -0.02  -0.04    -0.01   0.00  -0.00
    31   1     0.07  -0.05  -0.16     0.12  -0.01  -0.01     0.31  -0.10  -0.09
    32   1     0.09  -0.07   0.03     0.03   0.00  -0.07    -0.10   0.03   0.02
    33   6    -0.02  -0.03   0.05     0.02   0.04   0.01    -0.01   0.00  -0.01
    34   1    -0.06   0.07  -0.06     0.07   0.07   0.02    -0.09  -0.02  -0.02
    35   1    -0.00  -0.16  -0.04     0.11   0.03   0.01     0.28   0.09   0.09
    36   6     0.01   0.03  -0.08     0.00  -0.08  -0.05    -0.00  -0.01   0.04
    37   1     0.13  -0.08  -0.16    -0.07  -0.03  -0.01     0.02   0.26   0.24
    38   1    -0.02   0.02   0.11    -0.03  -0.16  -0.16    -0.03  -0.11  -0.14
                     46                     47                     48
                      A                      A                      A
 Frequencies --   1174.4524              1223.7183              1248.9129
 Red. masses --      1.6957                 1.1379                 1.8704
 Frc consts  --      1.3781                 1.0040                 1.7189
 IR Inten    --     93.1166                 1.5488                 0.8135
  Atom  AN      X      Y      Z        X      Y      Z        X      Y      Z
     1   6     0.03   0.01  -0.01    -0.01   0.01   0.01    -0.00  -0.01   0.02
     2   6    -0.02   0.00  -0.01    -0.01  -0.00   0.02    -0.01   0.00  -0.04
     3   1     0.08   0.03  -0.02    -0.12  -0.04   0.02     0.06  -0.00  -0.04
     4   1    -0.15  -0.07   0.03     0.29   0.12  -0.04    -0.14   0.02   0.03
     5   1     0.08  -0.03   0.02    -0.10   0.03  -0.00     0.01   0.01   0.01
     6   1    -0.33   0.14  -0.03     0.27  -0.12   0.03    -0.03   0.03  -0.06
     7   6     0.00   0.03  -0.07     0.00   0.03   0.02     0.01  -0.04   0.04
     8   1     0.05   0.06  -0.32    -0.03   0.06  -0.20     0.10  -0.01  -0.14
     9   1    -0.01  -0.04   0.08     0.01  -0.08   0.10    -0.05   0.01   0.15
    10   6    -0.04  -0.01   0.01    -0.01  -0.01  -0.01    -0.00   0.05  -0.00
    11   1    -0.07  -0.02   0.02    -0.12  -0.02   0.04    -0.08  -0.06   0.00
    12   1     0.12   0.02  -0.06     0.29   0.03  -0.12     0.17   0.07   0.06
    13   6     0.02  -0.00   0.01    -0.01  -0.02   0.00     0.01  -0.07  -0.01
    14   1    -0.09   0.01  -0.04    -0.10  -0.00  -0.03     0.04   0.03   0.02
    15   1     0.35  -0.02   0.14     0.26  -0.03   0.12    -0.06  -0.10   0.04
    16   6    -0.01   0.05  -0.03     0.00   0.04   0.01     0.02   0.05  -0.04
    17   1    -0.01  -0.05   0.22    -0.02  -0.05   0.22    -0.17   0.12  -0.24
    18   1    -0.04   0.05  -0.21     0.01  -0.03  -0.12     0.05  -0.05  -0.04
    19   6     0.01  -0.01   0.04     0.00  -0.01  -0.04    -0.02  -0.06   0.04
    20   1     0.00   0.23  -0.07    -0.02  -0.22   0.06     0.11  -0.16   0.08
    21   1     0.04  -0.20   0.05     0.01   0.13   0.02    -0.03  -0.09  -0.02
    22   6    -0.00  -0.05   0.03     0.00  -0.01  -0.03    -0.01   0.06  -0.02
    23   1    -0.06  -0.32   0.07    -0.02   0.22  -0.06    -0.02  -0.03  -0.01
    24   1     0.02   0.10  -0.04     0.01  -0.10   0.08     0.02   0.14  -0.02
    25   7    -0.00   0.03   0.09    -0.02   0.01  -0.01    -0.00   0.10  -0.04
    26   7    -0.00   0.08   0.04    -0.02   0.00  -0.01     0.00  -0.07   0.08
    27   6     0.01  -0.06  -0.08     0.00  -0.02   0.03    -0.01   0.04  -0.03
    28   1     0.06  -0.07  -0.10    -0.03  -0.15  -0.14     0.21  -0.18  -0.29
    29   1     0.02  -0.05  -0.09     0.02   0.11   0.03    -0.08   0.02   0.13
    30   6    -0.06   0.02   0.01    -0.01   0.00  -0.01    -0.01  -0.07   0.06
    31   1    -0.17   0.05   0.03     0.27  -0.08  -0.08     0.23  -0.04   0.15
    32   1     0.00   0.00  -0.01    -0.12   0.03   0.02    -0.12   0.07  -0.03
    33   6     0.05   0.01   0.02    -0.01   0.02  -0.01     0.02   0.07  -0.07
    34   1    -0.02  -0.01  -0.00    -0.09  -0.02  -0.02     0.10  -0.02   0.07
    35   1     0.23   0.04   0.06     0.25   0.09   0.08    -0.21   0.16  -0.04
    36   6    -0.01  -0.08  -0.05     0.00  -0.03   0.03     0.01  -0.05   0.03
    37   1    -0.05  -0.05  -0.02    -0.03   0.14   0.14    -0.24  -0.33  -0.20
    38   1    -0.03  -0.11  -0.08     0.02  -0.03  -0.11     0.09   0.12  -0.01
                     49                     50                     51
                      A                      A                      A
 Frequencies --   1251.6122              1270.3464              1271.7975
 Red. masses --      1.9443                 1.1506                 1.1674
 Frc consts  --      1.7946                 1.0940                 1.1125
 IR Inten    --      0.5583                29.6058                36.9140
  Atom  AN      X      Y      Z        X      Y      Z        X      Y      Z
     1   6    -0.01  -0.03  -0.09     0.00   0.00   0.02     0.03  -0.00   0.00
     2   6     0.01   0.03   0.08    -0.01   0.00   0.01    -0.03  -0.01  -0.01
     3   1    -0.08  -0.01   0.07    -0.14  -0.06   0.02    -0.34  -0.15   0.04
     4   1     0.14  -0.12  -0.10     0.16   0.09  -0.01     0.11   0.05  -0.01
     5   1     0.11  -0.05  -0.07     0.05  -0.02   0.01     0.37  -0.16   0.05
     6   1    -0.22  -0.03   0.14     0.09  -0.05   0.02    -0.19   0.08  -0.03
     7   6    -0.02  -0.03  -0.06     0.01  -0.03  -0.02    -0.02  -0.01   0.02
     8   1     0.20   0.01  -0.33     0.06  -0.03   0.01     0.00  -0.01   0.09
     9   1    -0.07   0.07   0.03    -0.04  -0.01   0.12     0.03   0.06  -0.22
    10   6    -0.01   0.08   0.03    -0.01   0.01  -0.00     0.03   0.00   0.00
    11   1    -0.06  -0.05   0.01     0.25   0.03  -0.11    -0.29  -0.04   0.13
    12   1     0.09   0.09   0.11    -0.18  -0.01   0.10     0.06   0.01  -0.02
    13   6     0.01  -0.06  -0.03     0.02   0.00   0.00    -0.02   0.01   0.01
    14   1     0.12   0.06   0.04    -0.19   0.02  -0.08     0.36  -0.04   0.15
    15   1    -0.24  -0.11   0.02     0.00   0.00  -0.01    -0.23   0.03  -0.10
    16   6    -0.00   0.02   0.05    -0.02  -0.00  -0.02     0.02  -0.04   0.00
    17   1    -0.14   0.10  -0.18     0.01   0.03  -0.10     0.07  -0.03  -0.02
    18   1     0.06  -0.08   0.13     0.02  -0.03   0.17    -0.04   0.06  -0.15
    19   6     0.00  -0.03  -0.04     0.01  -0.01  -0.02     0.02  -0.01   0.03
    20   1    -0.19   0.24  -0.14    -0.03  -0.10   0.03     0.06  -0.02   0.04
    21   1     0.07  -0.10   0.10    -0.01   0.11  -0.01    -0.04   0.18  -0.06
    22   6    -0.01   0.04   0.04    -0.01  -0.01  -0.03    -0.02  -0.02  -0.00
    23   1     0.22   0.33  -0.01    -0.06   0.05  -0.04    -0.03  -0.09   0.00
    24   1    -0.08  -0.07  -0.06     0.02   0.03   0.02     0.05   0.24  -0.06
    25   7     0.00   0.04   0.11     0.00   0.02   0.03     0.00   0.03  -0.03
    26   7    -0.00  -0.08  -0.07    -0.00   0.02   0.03    -0.00   0.04  -0.02
    27   6     0.02   0.04   0.06     0.03   0.01  -0.03     0.01  -0.02   0.01
    28   1    -0.10   0.10   0.14     0.06  -0.01  -0.05    -0.04  -0.06  -0.05
    29   1     0.03   0.08   0.04    -0.05   0.17   0.17     0.00   0.08   0.05
    30   6     0.01   0.01  -0.04    -0.03  -0.01   0.00    -0.01   0.01  -0.01
    31   1     0.05  -0.01  -0.05    -0.21   0.06   0.06     0.07  -0.03  -0.04
    32   1    -0.02  -0.00  -0.00     0.43  -0.14  -0.14     0.05  -0.02  -0.02
    33   6     0.00   0.01   0.02     0.03  -0.00  -0.00     0.00   0.00  -0.01
    34   1    -0.07   0.01  -0.03    -0.42  -0.14  -0.13    -0.13  -0.05  -0.04
    35   1     0.14  -0.01   0.02     0.17   0.04   0.04     0.16   0.06   0.05
    36   6     0.02  -0.05  -0.05    -0.03  -0.02   0.00    -0.00  -0.02   0.02
    37   1    -0.01  -0.02  -0.02    -0.03  -0.05  -0.02    -0.05   0.03   0.06
    38   1    -0.01  -0.08  -0.08     0.04   0.18   0.17     0.02   0.02  -0.01
                     52                     53                     54
                      A                      A                      A
 Frequencies --   1283.6132              1308.2410              1309.9294
 Red. masses --      1.1258                 1.2611                 1.2728
 Frc consts  --      1.0929                 1.2717                 1.2868
 IR Inten    --      0.8033                16.0975                16.2844
  Atom  AN      X      Y      Z        X      Y      Z        X      Y      Z
     1   6    -0.02   0.01   0.02     0.00   0.00   0.00    -0.01   0.02   0.03
     2   6     0.02  -0.00  -0.03     0.00   0.00  -0.02    -0.00  -0.00   0.03
     3   1     0.34   0.14  -0.06     0.18   0.07  -0.04    -0.16  -0.04   0.06
     4   1    -0.23  -0.04   0.05    -0.16  -0.06   0.03     0.27   0.17  -0.02
     5   1    -0.32   0.14  -0.03    -0.10   0.05  -0.01    -0.25   0.10   0.02
     6   1     0.19  -0.04  -0.03     0.04   0.01  -0.03     0.32  -0.17   0.07
     7   6    -0.02   0.01   0.00     0.01  -0.04  -0.01    -0.01  -0.02  -0.03
     8   1     0.03   0.03  -0.10     0.09  -0.04   0.00     0.09   0.01  -0.21
     9   1     0.01   0.02  -0.09    -0.06  -0.01   0.18    -0.06   0.02   0.10
    10   6     0.01   0.02   0.01     0.01   0.01   0.01     0.00   0.03   0.02
    11   1    -0.32  -0.05   0.13     0.22   0.06  -0.07     0.04   0.03   0.01
    12   1     0.23   0.05  -0.05    -0.28  -0.03   0.15    -0.13   0.01   0.11
    13   6    -0.01  -0.03  -0.00     0.00   0.04  -0.00     0.00   0.02  -0.00
    14   1     0.29  -0.02   0.13     0.08   0.02   0.03     0.25   0.01   0.10
    15   1    -0.17  -0.04  -0.03    -0.17   0.07  -0.11    -0.28   0.04  -0.14
    16   6     0.03   0.00  -0.01    -0.01  -0.03   0.01     0.01  -0.04  -0.02
    17   1    -0.06   0.03  -0.09     0.12  -0.09   0.18     0.11  -0.04  -0.01
    18   1     0.00   0.01  -0.09    -0.06   0.07  -0.08    -0.06   0.07  -0.18
    19   6    -0.03  -0.00  -0.00    -0.01  -0.02   0.00    -0.01  -0.00  -0.05
    20   1     0.05  -0.09   0.03     0.03  -0.14   0.06    -0.15   0.08  -0.08
    21   1     0.00  -0.10   0.02    -0.01  -0.04  -0.01     0.08  -0.17   0.10
    22   6     0.03   0.01   0.01     0.02  -0.01   0.03     0.00  -0.03  -0.04
    23   1    -0.03  -0.09   0.03     0.02  -0.11   0.04    -0.13  -0.15  -0.01
    24   1    -0.01  -0.11   0.03    -0.02  -0.11   0.03     0.08   0.16   0.01
    25   7     0.03  -0.00  -0.01     0.00   0.06   0.00     0.00  -0.01   0.06
    26   7    -0.03  -0.01   0.00    -0.00   0.03  -0.05    -0.00   0.05   0.03
    27   6     0.02   0.01  -0.00    -0.01  -0.04   0.04    -0.01  -0.01  -0.02
    28   1    -0.03   0.07   0.07    -0.15   0.03   0.11     0.05  -0.12  -0.15
    29   1    -0.00   0.04   0.04     0.08  -0.10  -0.17    -0.03  -0.01   0.03
    30   6    -0.01   0.01  -0.02    -0.01   0.01  -0.03     0.00  -0.01   0.02
    31   1    -0.18   0.05  -0.00     0.32  -0.11  -0.15    -0.01   0.01   0.05
    32   1     0.25  -0.09  -0.07    -0.22   0.09   0.02    -0.04   0.01   0.02
    33   6     0.01  -0.02   0.01    -0.00   0.04  -0.02     0.00  -0.00   0.00
    34   1    -0.24  -0.07  -0.08    -0.18  -0.02  -0.07     0.18   0.04   0.06
    35   1     0.16  -0.01   0.04     0.26   0.15   0.09    -0.18  -0.05  -0.06
    36   6    -0.02   0.00   0.01    -0.00  -0.04   0.02     0.01   0.01  -0.03
    37   1     0.04   0.08   0.07    -0.15  -0.17  -0.08     0.05  -0.05  -0.07
    38   1    -0.00   0.04   0.04     0.08   0.16   0.08    -0.03  -0.09  -0.08
                     55                     56                     57
                      A                      A                      A
 Frequencies --   1322.2299              1336.6662              1360.7605
 Red. masses --      1.1419                 1.0793                 1.5819
 Frc consts  --      1.1762                 1.1361                 1.7258
 IR Inten    --      0.0259                16.0767                 8.3612
  Atom  AN      X      Y      Z        X      Y      Z        X      Y      Z
     1   6     0.01   0.01   0.03     0.00  -0.01  -0.02     0.02   0.04  -0.01
     2   6    -0.01  -0.01  -0.03    -0.00   0.00  -0.02     0.01  -0.03   0.00
     3   1    -0.07  -0.04   0.01     0.13   0.02  -0.06    -0.12   0.01   0.07
     4   1    -0.07   0.05   0.04    -0.13  -0.11   0.00    -0.15  -0.06   0.03
     5   1     0.07  -0.03   0.02     0.15  -0.06  -0.03    -0.11   0.03   0.03
     6   1     0.09   0.02  -0.06    -0.15   0.10  -0.05    -0.03   0.05  -0.03
     7   6     0.02  -0.00   0.00     0.01  -0.01  -0.00     0.03   0.03  -0.04
     8   1     0.08   0.03  -0.28     0.07   0.01  -0.21    -0.09   0.02  -0.03
     9   1    -0.06  -0.07   0.28    -0.07  -0.05   0.27    -0.09  -0.11   0.46
    10   6    -0.01   0.03   0.01     0.00   0.02   0.01    -0.02  -0.01   0.04
    11   1     0.07   0.01  -0.04     0.12   0.06  -0.03     0.11   0.06   0.01
    12   1     0.07   0.04   0.05    -0.11  -0.00   0.11     0.17   0.03  -0.06
    13   6     0.02  -0.03  -0.01     0.00   0.02  -0.00    -0.01  -0.00  -0.03
    14   1    -0.07   0.02  -0.04     0.13   0.03   0.06     0.11   0.03   0.03
    15   1    -0.09  -0.06   0.02    -0.14   0.04  -0.09     0.02  -0.04   0.06
    16   6    -0.01  -0.00   0.00     0.01  -0.01  -0.00    -0.00   0.01   0.06
    17   1    -0.08   0.11  -0.26     0.08  -0.09   0.20    -0.02  -0.00   0.07
    18   1     0.04  -0.04   0.20    -0.06   0.07  -0.20    -0.02   0.02  -0.11
    19   6     0.01   0.00   0.00     0.01   0.01   0.01     0.00   0.06   0.01
    20   1     0.09  -0.26   0.11     0.09  -0.19   0.10     0.02   0.09  -0.01
    21   1    -0.04   0.20  -0.05    -0.06   0.20  -0.07     0.03  -0.15   0.03
    22   6    -0.01   0.00  -0.00     0.01   0.00   0.01    -0.03  -0.04   0.04
    23   1    -0.08  -0.28   0.04     0.08   0.22  -0.02     0.07  -0.05   0.03
    24   1     0.06   0.26  -0.07    -0.07  -0.26   0.05     0.09   0.45  -0.12
    25   7    -0.04   0.00  -0.01    -0.03   0.00  -0.01     0.00  -0.09  -0.05
    26   7     0.04  -0.00   0.01    -0.03   0.00  -0.00    -0.00  -0.05  -0.09
    27   6    -0.01  -0.00  -0.01     0.01   0.01  -0.00     0.04   0.01   0.01
    28   1    -0.08   0.18   0.23     0.08  -0.14  -0.19    -0.04   0.00  -0.01
    29   1     0.04  -0.17  -0.15    -0.05   0.14   0.15    -0.05   0.25   0.24
    30   6     0.02   0.02  -0.02    -0.00  -0.01   0.02    -0.02   0.00   0.02
    31   1    -0.08   0.01  -0.06    -0.11   0.05   0.08     0.15  -0.03   0.01
    32   1    -0.09   0.03   0.04     0.14  -0.07   0.00     0.06  -0.03   0.00
    33   6    -0.02  -0.02   0.02    -0.00  -0.02   0.01     0.02   0.01  -0.00
    34   1     0.07   0.03   0.02     0.14   0.00   0.07    -0.03   0.01  -0.02
    35   1     0.09  -0.05   0.02    -0.11  -0.08  -0.05    -0.14   0.02  -0.02
    36   6     0.01  -0.01  -0.00     0.01   0.00  -0.01    -0.03   0.01   0.01
    37   1     0.08   0.23   0.18     0.08   0.20   0.14     0.03  -0.01  -0.00
    38   1    -0.04  -0.15  -0.15    -0.05  -0.15  -0.13     0.05   0.24   0.24
                     58                     59                     60
                      A                      A                      A
 Frequencies --   1363.8521              1372.3421              1374.7418
 Red. masses --      1.5651                 1.3158                 1.3419
 Frc consts  --      1.7152                 1.4601                 1.4942
 IR Inten    --      5.7237                50.2228                41.9035
  Atom  AN      X      Y      Z        X      Y      Z        X      Y      Z
     1   6    -0.00   0.01  -0.01    -0.01  -0.02  -0.01     0.04   0.01   0.00
     2   6     0.03  -0.02   0.02     0.03  -0.01   0.02     0.01   0.00  -0.01
     3   1    -0.07  -0.01   0.02    -0.11  -0.06   0.00    -0.08  -0.05  -0.00
     4   1     0.08  -0.03  -0.02     0.17   0.03  -0.04    -0.16  -0.05   0.03
     5   1    -0.12   0.04   0.04     0.03  -0.01   0.00    -0.10   0.05  -0.03
     6   1    -0.18   0.04   0.02    -0.20   0.05   0.02     0.04   0.01  -0.02
     7   6     0.02  -0.02   0.03     0.02   0.02  -0.04    -0.01   0.03  -0.00
     8   1    -0.03  -0.02   0.05    -0.08   0.01   0.01     0.03   0.04  -0.16
     9   1    -0.02  -0.01   0.12    -0.10  -0.05   0.36     0.06   0.01  -0.20
    10   6    -0.00   0.01  -0.01     0.00   0.01   0.02    -0.04   0.00   0.01
    11   1    -0.09  -0.03   0.02    -0.14  -0.01   0.08     0.07  -0.00  -0.04
    12   1     0.08   0.02   0.03     0.14   0.03  -0.03     0.20   0.04  -0.06
    13   6     0.04  -0.02   0.03     0.03  -0.01   0.01    -0.01  -0.01   0.00
    14   1    -0.14  -0.05  -0.05    -0.01   0.00  -0.01     0.12  -0.03   0.06
    15   1    -0.19  -0.02  -0.04    -0.19  -0.02  -0.05    -0.08  -0.02  -0.00
    16   6    -0.04  -0.01  -0.02     0.01  -0.02  -0.02    -0.02   0.00  -0.03
    17   1     0.05   0.02  -0.08    -0.01   0.04  -0.15     0.05   0.00  -0.02
    18   1     0.08  -0.11   0.45    -0.03   0.04  -0.11     0.11  -0.14   0.41
    19   6    -0.04   0.01   0.01     0.01   0.03   0.01     0.03  -0.02   0.01
    20   1     0.05   0.08  -0.03    -0.00   0.15  -0.04    -0.05   0.00  -0.00
    21   1     0.07  -0.42   0.11    -0.01   0.01  -0.01    -0.11   0.44  -0.16
    22   6     0.02  -0.03   0.02     0.01   0.04  -0.03     0.02   0.01   0.02
    23   1    -0.03  -0.04   0.02    -0.06   0.05  -0.03    -0.04  -0.15   0.04
    24   1    -0.03  -0.17   0.03    -0.08  -0.31   0.06    -0.08  -0.26   0.04
    25   7     0.00   0.05  -0.09     0.00  -0.06  -0.04    -0.00  -0.05   0.06
    26   7     0.00   0.09  -0.04     0.00   0.03   0.07     0.00   0.07  -0.04
    27   6     0.02  -0.06  -0.02    -0.02   0.01   0.02     0.01  -0.04  -0.01
    28   1    -0.04  -0.07  -0.04     0.03  -0.04  -0.04    -0.05  -0.08  -0.06
    29   1    -0.04   0.20   0.16     0.12  -0.31  -0.35    -0.02   0.09   0.09
    30   6    -0.04   0.04   0.03    -0.02   0.00  -0.01    -0.04   0.00   0.02
    31   1     0.14  -0.06  -0.07     0.04  -0.02  -0.03     0.25  -0.07  -0.02
    32   1     0.21  -0.08   0.00     0.10  -0.02  -0.06    -0.03   0.01   0.01
    33   6    -0.03  -0.03  -0.04    -0.03   0.00  -0.00     0.03   0.02   0.00
    34   1     0.22  -0.00   0.08     0.08   0.05   0.02     0.06   0.03   0.01
    35   1     0.12   0.06   0.05     0.08   0.03   0.03    -0.24  -0.01  -0.06
    36   6     0.02   0.02   0.05    -0.02  -0.02  -0.01    -0.01  -0.01  -0.04
    37   1    -0.03   0.04   0.06     0.02   0.05   0.05     0.05  -0.06  -0.07
    38   1    -0.04  -0.18  -0.21     0.11   0.32   0.28     0.05   0.18   0.16
                     61                     62                     63
                      A                      A                      A
 Frequencies --   1385.7291              1388.1108              1391.5158
 Red. masses --      1.3991                 1.4050                 1.3735
 Frc consts  --      1.5830                 1.5950                 1.5670
 IR Inten    --     13.5263                16.6254                12.2245
  Atom  AN      X      Y      Z        X      Y      Z        X      Y      Z
     1   6     0.02   0.01   0.00     0.04   0.02  -0.01    -0.09  -0.05   0.02
     2   6    -0.01   0.01  -0.01     0.06  -0.04   0.01    -0.07   0.05  -0.00
     3   1     0.01   0.01   0.02    -0.33  -0.11   0.09     0.44   0.13  -0.11
     4   1    -0.13  -0.01   0.03    -0.02   0.00  -0.00     0.25   0.08  -0.04
     5   1    -0.06   0.03  -0.01    -0.28   0.11   0.04     0.45  -0.18  -0.02
     6   1     0.14  -0.05  -0.00    -0.20   0.05   0.01     0.13  -0.06   0.02
     7   6    -0.02  -0.01   0.01     0.02  -0.01   0.04     0.02   0.01  -0.01
     8   1     0.05  -0.01   0.02     0.07  -0.01  -0.04    -0.02  -0.00   0.04
     9   1     0.02   0.02  -0.13     0.09  -0.07  -0.12     0.04  -0.04  -0.01
    10   6     0.03  -0.00  -0.01    -0.07  -0.02   0.04    -0.07  -0.01   0.04
    11   1    -0.01  -0.02  -0.01     0.45   0.11  -0.15     0.30   0.08  -0.09
    12   1    -0.16  -0.03   0.02     0.10   0.01  -0.02     0.21   0.03  -0.07
    13   6    -0.01   0.01  -0.01    -0.08   0.01  -0.05    -0.05  -0.00  -0.03
    14   1    -0.07   0.01  -0.03     0.42   0.04   0.16     0.33   0.01   0.12
    15   1     0.15   0.00   0.05     0.22  -0.00   0.07     0.06  -0.02   0.04
    16   6     0.01   0.00   0.04     0.02   0.01  -0.01     0.01   0.00  -0.02
    17   1    -0.07   0.02  -0.02     0.01  -0.01   0.01     0.04   0.01  -0.04
    18   1    -0.05   0.07  -0.15     0.07  -0.07  -0.00     0.07  -0.09   0.10
    19   6     0.01  -0.04  -0.00    -0.02  -0.01   0.01     0.01   0.02  -0.01
    20   1    -0.06   0.00  -0.01     0.00   0.04  -0.01     0.04   0.03  -0.00
    21   1    -0.04   0.13  -0.06    -0.03  -0.06  -0.03     0.10  -0.11   0.12
    22   6    -0.02  -0.01   0.01    -0.01   0.04  -0.01     0.02  -0.01  -0.01
    23   1     0.04  -0.02   0.01    -0.08  -0.05  -0.00     0.01  -0.01  -0.00
    24   1     0.03   0.14  -0.03    -0.07  -0.13  -0.04     0.07   0.05   0.06
    25   7     0.00   0.02   0.03    -0.00   0.02  -0.04    -0.00  -0.02  -0.01
    26   7     0.00  -0.04  -0.02     0.00  -0.03   0.03    -0.00   0.02   0.01
    27   6     0.03   0.02   0.03    -0.01   0.03   0.01     0.01  -0.02  -0.01
    28   1     0.03   0.02   0.01     0.06   0.01  -0.01    -0.03   0.04   0.06
    29   1     0.11  -0.03  -0.15     0.03  -0.08  -0.11     0.01  -0.01  -0.01
    30   6    -0.09   0.05   0.04     0.02  -0.00  -0.01    -0.03   0.02   0.01
    31   1     0.20  -0.06  -0.06    -0.16   0.04   0.01     0.09  -0.04  -0.05
    32   1     0.52  -0.19  -0.09     0.06  -0.01  -0.02     0.10  -0.02  -0.02
    33   6    -0.08  -0.03  -0.04    -0.04  -0.02  -0.01    -0.01  -0.01  -0.01
    34   1     0.51   0.08   0.18     0.01  -0.01   0.01     0.10   0.02   0.02
    35   1     0.17   0.04   0.05     0.20   0.03   0.06     0.03   0.04   0.02
    36   6     0.02  -0.02  -0.02     0.01   0.01   0.03     0.00   0.01   0.01
    37   1     0.04   0.00  -0.01    -0.06  -0.02   0.00    -0.00  -0.05  -0.04
    38   1     0.10   0.13   0.01    -0.02  -0.08  -0.06     0.02   0.03   0.01
                     64                     65                     66
                      A                      A                      A
 Frequencies --   1407.5515              1413.7677              1416.2713
 Red. masses --      1.5719                 1.4785                 1.4759
 Frc consts  --      1.8349                 1.7411                 1.7443
 IR Inten    --      3.2299                24.1772                22.2187
  Atom  AN      X      Y      Z        X      Y      Z        X      Y      Z
     1   6    -0.05  -0.02   0.00    -0.04  -0.01   0.01    -0.12  -0.02   0.01
     2   6     0.06  -0.02   0.01     0.03  -0.00   0.00     0.12  -0.03   0.00
     3   1     0.01   0.01   0.01     0.08   0.03  -0.02     0.25   0.16   0.03
     4   1     0.22   0.07  -0.04     0.13   0.04  -0.02     0.36   0.15  -0.06
     5   1    -0.06   0.03  -0.00    -0.02   0.01  -0.03    -0.25   0.12  -0.10
     6   1    -0.24   0.08   0.00    -0.08   0.04  -0.00    -0.38   0.17  -0.03
     7   6    -0.02  -0.01   0.03    -0.03  -0.00  -0.03    -0.00  -0.00   0.03
     8   1     0.07   0.00  -0.09     0.08  -0.00   0.01     0.04   0.01  -0.05
     9   1    -0.02  -0.01   0.02    -0.10  -0.04   0.23     0.08  -0.01  -0.21
    10   6     0.06   0.00  -0.02     0.11   0.01  -0.02    -0.05  -0.00   0.00
    11   1    -0.05   0.02   0.04    -0.24   0.02   0.14     0.11  -0.03  -0.08
    12   1    -0.25  -0.04   0.09    -0.34  -0.05   0.13     0.10   0.02  -0.05
    13   6    -0.07   0.01  -0.02    -0.11   0.00  -0.02     0.05   0.00   0.01
    14   1     0.09  -0.01   0.04     0.21  -0.10   0.10    -0.14   0.04  -0.06
    15   1     0.26   0.00   0.08     0.33  -0.02   0.15    -0.15   0.02  -0.07
    16   6     0.03  -0.00   0.02     0.02   0.01  -0.02    -0.01  -0.01   0.02
    17   1    -0.10   0.03  -0.08    -0.07   0.01  -0.03     0.06   0.01  -0.02
    18   1     0.01   0.03  -0.02     0.11  -0.09   0.27    -0.06   0.03  -0.15
    19   6    -0.02   0.02  -0.00     0.00   0.00   0.00    -0.03  -0.02   0.02
    20   1     0.08  -0.07   0.03    -0.01  -0.02   0.01     0.10  -0.00   0.01
    21   1     0.00  -0.05   0.03    -0.03   0.07  -0.04    -0.11   0.28  -0.09
    22   6     0.02   0.03  -0.01     0.02   0.00  -0.00     0.02  -0.04  -0.00
    23   1    -0.07  -0.07   0.00    -0.08  -0.04   0.01    -0.05   0.02  -0.01
    24   1    -0.00  -0.03  -0.00     0.00  -0.02  -0.03     0.12   0.30  -0.05
    25   7     0.00   0.01  -0.01     0.00  -0.01   0.01     0.00   0.01   0.01
    26   7    -0.00  -0.01   0.02    -0.00   0.02   0.00     0.00   0.00  -0.01
    27   6     0.03  -0.01  -0.00    -0.01  -0.03  -0.04     0.00  -0.01  -0.01
    28   1    -0.13   0.08   0.10     0.04   0.03   0.04    -0.02   0.01   0.01
    29   1     0.06  -0.13  -0.11    -0.10   0.18   0.20    -0.04   0.06   0.09
    30   6    -0.11   0.02   0.02     0.06  -0.01  -0.00     0.02  -0.00  -0.00
    31   1     0.38  -0.13  -0.11    -0.15   0.06   0.07    -0.03   0.03   0.03
    32   1     0.15  -0.02  -0.11    -0.18   0.03   0.11    -0.05  -0.00   0.05
    33   6     0.12   0.02   0.03    -0.06  -0.00  -0.01    -0.03   0.00  -0.00
    34   1    -0.21  -0.11  -0.05     0.17   0.12   0.02     0.09   0.04   0.02
    35   1    -0.41  -0.10  -0.13     0.15   0.07   0.06     0.05   0.02   0.02
    36   6    -0.03   0.00  -0.01     0.01  -0.03  -0.02     0.00  -0.03  -0.02
    37   1     0.12   0.09   0.07    -0.02   0.03   0.03    -0.02   0.05   0.04
    38   1    -0.08  -0.14  -0.13     0.10   0.22   0.17     0.05   0.10   0.09
                     67                     68                     69
                      A                      A                      A
 Frequencies --   1434.9733              1435.9220              1437.7035
 Red. masses --      1.4880                 1.4420                 1.5791
 Frc consts  --      1.8052                 1.7518                 1.9231
 IR Inten    --     13.8479                 5.6105                26.7936
  Atom  AN      X      Y      Z        X      Y      Z        X      Y      Z
     1   6     0.01  -0.00  -0.00    -0.02  -0.02   0.01     0.01  -0.00   0.00
     2   6     0.01   0.00  -0.00     0.01   0.01  -0.01    -0.01   0.01   0.00
     3   1    -0.05  -0.03   0.00     0.02  -0.01   0.02    -0.06  -0.02   0.04
     4   1    -0.01   0.00  -0.00     0.07   0.09  -0.01    -0.01   0.06   0.00
     5   1    -0.02   0.01  -0.02    -0.04   0.03   0.00    -0.06   0.04   0.01
     6   1    -0.03   0.02  -0.00     0.00  -0.05   0.03     0.09  -0.08   0.03
     7   6    -0.00   0.02  -0.00     0.05  -0.01  -0.10     0.03  -0.03  -0.01
     8   1     0.00   0.04  -0.17    -0.35  -0.08   0.44    -0.11  -0.05   0.18
     9   1    -0.02  -0.03   0.08    -0.14   0.22   0.21    -0.04   0.09   0.04
    10   6     0.00   0.00   0.00    -0.02  -0.01   0.04    -0.02  -0.00   0.00
    11   1    -0.03   0.00   0.02     0.02  -0.04   0.01     0.02   0.04   0.01
    12   1     0.00   0.00  -0.00     0.10   0.01  -0.15     0.06   0.01   0.04
    13   6     0.01   0.00  -0.00    -0.00   0.01  -0.03     0.01   0.00   0.02
    14   1    -0.02   0.03  -0.01     0.02  -0.04  -0.03     0.07   0.00   0.04
    15   1    -0.04   0.01  -0.03     0.03  -0.06   0.12    -0.11   0.03  -0.08
    16   6     0.03  -0.01   0.00     0.02  -0.02   0.06    -0.02   0.05  -0.08
    17   1    -0.12  -0.00  -0.04    -0.13   0.06  -0.13     0.18  -0.13   0.37
    18   1    -0.09   0.15  -0.18    -0.07   0.12  -0.11     0.07  -0.14  -0.02
    19   6     0.03  -0.01   0.02     0.01  -0.05   0.00     0.00  -0.06   0.03
    20   1    -0.12   0.07  -0.01    -0.08  -0.02  -0.01    -0.12   0.23  -0.10
    21   1    -0.09   0.15  -0.15    -0.07   0.15  -0.10    -0.04  -0.03  -0.08
    22   6    -0.00   0.01  -0.02     0.04   0.06   0.01    -0.02   0.03  -0.02
    23   1    -0.01   0.17  -0.05    -0.27  -0.30   0.07     0.02   0.01  -0.02
    24   1    -0.03  -0.10   0.03    -0.11  -0.18  -0.16     0.00   0.02   0.02
    25   7    -0.02  -0.06   0.00    -0.02   0.05   0.04     0.00   0.08  -0.03
    26   7    -0.02  -0.01   0.07    -0.01  -0.00  -0.05    -0.00  -0.07   0.06
    27   6     0.04  -0.05  -0.10     0.01  -0.00   0.01     0.03  -0.02  -0.07
    28   1    -0.24   0.29   0.34    -0.04  -0.06  -0.08    -0.18   0.28   0.30
    29   1    -0.13   0.02   0.28    -0.04   0.07   0.11    -0.10  -0.04   0.19
    30   6    -0.01   0.03   0.03     0.00   0.00   0.00    -0.02   0.01   0.01
    31   1     0.07  -0.10  -0.15    -0.00   0.01   0.02     0.10  -0.01   0.00
    32   1     0.01   0.06  -0.03     0.00  -0.01   0.02    -0.04  -0.01   0.05
    33   6    -0.02  -0.03  -0.03     0.01  -0.00  -0.00     0.01   0.01   0.01
    34   1     0.04   0.04  -0.05    -0.01  -0.04   0.02     0.08   0.06   0.01
    35   1     0.09   0.15   0.10    -0.01  -0.03  -0.02    -0.10  -0.01  -0.02
    36   6     0.04   0.08   0.05     0.03   0.00  -0.00    -0.03  -0.08  -0.03
    37   1    -0.22  -0.31  -0.24    -0.10   0.03   0.01     0.18   0.32   0.27
    38   1    -0.11  -0.22  -0.01    -0.08  -0.20  -0.08     0.10   0.18  -0.04
                     70                     71                     72
                      A                      A                      A
 Frequencies --   1441.3749              1443.7767              1445.6269
 Red. masses --      1.2922                 1.5434                 1.5388
 Frc consts  --      1.5818                 1.8956                 1.8947
 IR Inten    --      7.5027                61.8880                68.2163
  Atom  AN      X      Y      Z        X      Y      Z        X      Y      Z
     1   6    -0.01   0.02  -0.01     0.03   0.03  -0.01    -0.01  -0.01   0.00
     2   6     0.03  -0.01   0.00    -0.00  -0.02   0.00    -0.02   0.04  -0.01
     3   1     0.07   0.07   0.04    -0.05  -0.02  -0.06     0.15   0.08   0.06
     4   1    -0.04   0.00   0.00    -0.14  -0.17   0.03    -0.06   0.09   0.00
     5   1    -0.15   0.05  -0.10    -0.09   0.01  -0.04    -0.01   0.03  -0.02
     6   1    -0.03   0.09  -0.05     0.03   0.06  -0.04     0.16  -0.10   0.04
     7   6     0.02  -0.01  -0.06     0.01  -0.01  -0.02     0.01  -0.01   0.06
     8   1    -0.22  -0.04   0.16    -0.06  -0.04   0.23     0.03   0.02  -0.21
     9   1    -0.12   0.16   0.19     0.01   0.04  -0.04     0.01  -0.04   0.06
    10   6     0.01  -0.00   0.01    -0.03  -0.00   0.03     0.01   0.00  -0.01
    11   1    -0.10   0.05   0.08     0.13  -0.07  -0.07     0.07   0.03  -0.03
    12   1     0.04   0.00   0.03     0.05   0.01  -0.15    -0.09  -0.02   0.06
    13   6    -0.02  -0.00   0.00    -0.02   0.01  -0.03    -0.02   0.00  -0.01
    14   1     0.14  -0.10   0.06     0.08  -0.02   0.00    -0.02   0.01  -0.01
    15   1    -0.02  -0.03   0.05     0.06  -0.04   0.09     0.09  -0.01   0.04
    16   6    -0.02   0.03  -0.06     0.05  -0.06   0.04     0.02  -0.03   0.04
    17   1     0.18  -0.03   0.08    -0.24   0.12  -0.41    -0.12   0.08  -0.22
    18   1     0.14  -0.22   0.17    -0.11   0.22  -0.05    -0.05   0.10   0.00
    19   6     0.01  -0.03   0.01    -0.02   0.00  -0.02     0.05  -0.09   0.08
    20   1    -0.10  -0.03   0.02     0.10  -0.13   0.03    -0.36   0.55  -0.19
    21   1    -0.10   0.15  -0.16     0.05  -0.05   0.10    -0.17   0.05  -0.33
    22   6    -0.04  -0.07  -0.01    -0.02  -0.09  -0.01     0.01  -0.03   0.01
    23   1     0.29   0.23  -0.06     0.20   0.45  -0.09     0.05   0.04  -0.00
    24   1     0.16   0.25   0.19     0.06   0.00   0.15     0.04   0.02   0.05
    25   7    -0.01   0.01   0.03     0.01   0.05   0.02    -0.01   0.01  -0.10
    26   7     0.02   0.01   0.03    -0.00   0.09   0.05    -0.00   0.05  -0.02
    27   6    -0.02   0.01   0.03    -0.01  -0.05  -0.04    -0.02  -0.00   0.02
    28   1     0.14  -0.02  -0.01    -0.05   0.04   0.07     0.06  -0.11  -0.11
    29   1     0.11  -0.06  -0.24    -0.05  -0.01   0.06     0.03   0.02  -0.06
    30   6    -0.02  -0.00   0.00     0.01   0.00   0.00     0.01  -0.01  -0.01
    31   1    -0.01  -0.05  -0.08     0.07  -0.00   0.01    -0.03   0.02   0.03
    32   1     0.09   0.03  -0.11    -0.12   0.02   0.07    -0.05   0.00   0.01
    33   6     0.01  -0.00  -0.00     0.01   0.01   0.01     0.02   0.01   0.01
    34   1    -0.06  -0.09   0.02     0.05   0.05   0.00    -0.12  -0.07  -0.00
    35   1     0.01  -0.05  -0.03    -0.08  -0.01  -0.02    -0.00  -0.04  -0.03
    36   6     0.03   0.04   0.01    -0.01  -0.06  -0.03    -0.02  -0.00   0.03
    37   1    -0.16  -0.08  -0.08     0.11   0.16   0.12     0.02   0.12   0.12
    38   1    -0.11  -0.24  -0.03     0.07   0.12  -0.01    -0.02  -0.02  -0.04
                     73                     74                     75
                      A                      A                      A
 Frequencies --   1482.5401              1485.2954              1487.2045
 Red. masses --      1.0972                 1.1017                 1.1017
 Frc consts  --      1.4208                 1.4320                 1.4356
 IR Inten    --      2.8275                 9.9788                 4.3300
  Atom  AN      X      Y      Z        X      Y      Z        X      Y      Z
     1   6    -0.00   0.02   0.01     0.00  -0.02  -0.01    -0.01   0.03   0.02
     2   6    -0.00  -0.01   0.02    -0.00  -0.00   0.01     0.01   0.01  -0.01
     3   1    -0.01  -0.05  -0.15     0.01   0.05   0.16    -0.00  -0.10  -0.31
     4   1     0.06  -0.15   0.02    -0.07   0.15  -0.01     0.13  -0.30   0.03
     5   1    -0.01  -0.04  -0.17    -0.00  -0.02  -0.07    -0.02   0.03   0.06
     6   1     0.06   0.15  -0.07     0.02   0.07  -0.03    -0.02  -0.07   0.03
     7   6     0.01  -0.00  -0.00    -0.01   0.01  -0.01    -0.00  -0.00  -0.00
     8   1    -0.09  -0.00  -0.03     0.08   0.01   0.04    -0.01  -0.01   0.03
     9   1    -0.02   0.09  -0.02     0.02  -0.09   0.02     0.00   0.02  -0.06
    10   6    -0.01  -0.02  -0.02     0.00   0.01   0.01    -0.02  -0.04  -0.05
    11   1    -0.02   0.22   0.07     0.00  -0.08  -0.03    -0.01   0.49   0.13
    12   1     0.10  -0.02   0.21    -0.03   0.01  -0.08     0.21  -0.03   0.47
    13   6    -0.00  -0.01   0.00     0.00   0.02  -0.01     0.01   0.01  -0.01
    14   1    -0.01   0.09   0.01     0.01  -0.21  -0.04    -0.04  -0.13  -0.06
    15   1     0.04   0.03  -0.07    -0.08  -0.08   0.17    -0.03  -0.06   0.13
    16   6     0.00  -0.00  -0.00    -0.01   0.01  -0.00     0.00  -0.00   0.02
    17   1    -0.02   0.00  -0.02     0.08   0.01  -0.01    -0.02   0.02  -0.05
    18   1    -0.00   0.01   0.02     0.03  -0.07  -0.03    -0.02   0.03  -0.04
    19   6     0.01   0.01   0.00     0.00  -0.00   0.00     0.00  -0.01   0.00
    20   1    -0.06  -0.01   0.01    -0.03  -0.02   0.01    -0.05  -0.00   0.00
    21   1    -0.02  -0.03  -0.05    -0.02  -0.01  -0.03    -0.02  -0.01  -0.05
    22   6     0.01  -0.01   0.01     0.00  -0.00   0.00     0.00  -0.00   0.00
    23   1    -0.10   0.07   0.00     0.01   0.02  -0.00    -0.03  -0.01   0.01
    24   1    -0.03   0.02  -0.11     0.00  -0.00   0.00    -0.00   0.03  -0.03
    25   7     0.00  -0.01   0.00    -0.00   0.01   0.00     0.00   0.01   0.01
    26   7     0.00   0.00   0.01     0.00   0.00   0.00     0.00  -0.00  -0.01
    27   6    -0.00  -0.00  -0.01    -0.00   0.01   0.01     0.00   0.01   0.01
    28   1    -0.04   0.04   0.05    -0.02  -0.03  -0.04     0.00  -0.03  -0.04
    29   1    -0.00  -0.06  -0.03     0.01  -0.07  -0.05     0.00   0.00   0.00
    30   6    -0.02   0.01  -0.06    -0.01  -0.00  -0.04     0.01  -0.01   0.02
    31   1     0.24   0.28   0.39     0.10   0.17   0.23    -0.08  -0.09  -0.12
    32   1    -0.00  -0.37   0.41     0.04  -0.22   0.20     0.01   0.12  -0.14
    33   6    -0.00   0.02  -0.01     0.02  -0.07   0.01     0.01  -0.03   0.01
    34   1    -0.04  -0.18   0.13    -0.03   0.38  -0.39     0.02   0.18  -0.16
    35   1     0.11  -0.14  -0.09    -0.20   0.41   0.28    -0.10   0.17   0.12
    36   6    -0.00   0.02   0.01     0.00   0.01   0.01     0.00  -0.01  -0.01
    37   1    -0.01  -0.08  -0.06     0.04  -0.02  -0.01     0.02   0.04   0.03
    38   1    -0.01  -0.01  -0.02    -0.01  -0.05  -0.10     0.01   0.01  -0.01
                     76                     77                     78
                      A                      A                      A
 Frequencies --   1494.4253              1495.3957              1498.8474
 Red. masses --      1.1101                 1.1256                 1.1207
 Frc consts  --      1.4607                 1.4831                 1.4834
 IR Inten    --      6.3598                 3.1760                 0.3443
  Atom  AN      X      Y      Z        X      Y      Z        X      Y      Z
     1   6    -0.00  -0.00  -0.00     0.02  -0.05  -0.04    -0.00   0.01  -0.00
     2   6    -0.00  -0.01   0.03    -0.00  -0.01  -0.01     0.02   0.03  -0.06
     3   1    -0.01   0.01   0.04     0.02   0.16   0.50     0.06   0.03  -0.02
     4   1    -0.00   0.04  -0.00    -0.24   0.48  -0.05    -0.03  -0.04   0.00
     5   1    -0.02  -0.06  -0.24     0.05  -0.02   0.04     0.01   0.14   0.52
     6   1     0.10   0.20  -0.10    -0.05  -0.00  -0.00    -0.23  -0.45   0.22
     7   6    -0.01   0.01  -0.02    -0.01   0.00  -0.00     0.00   0.01  -0.02
     8   1     0.11  -0.01   0.17     0.01  -0.00   0.05    -0.03  -0.00   0.06
     9   1     0.02  -0.13   0.03     0.01  -0.01  -0.06    -0.03   0.01   0.05
    10   6    -0.00  -0.01  -0.00    -0.01  -0.03  -0.03     0.00  -0.00   0.01
    11   1    -0.04   0.07   0.05    -0.01   0.33   0.10    -0.04  -0.01   0.02
    12   1     0.07  -0.00   0.05     0.16  -0.02   0.32     0.02   0.00  -0.02
    13   6    -0.01  -0.06   0.02     0.00   0.00  -0.01    -0.01  -0.04   0.02
    14   1    -0.03   0.51   0.10    -0.04  -0.03  -0.03     0.01   0.30   0.07
    15   1     0.22   0.18  -0.42     0.01  -0.02   0.05     0.13   0.11  -0.26
    16   6    -0.01  -0.00   0.01    -0.01  -0.00   0.03    -0.01  -0.00  -0.00
    17   1    -0.03   0.02  -0.05     0.11   0.07  -0.13     0.04   0.02  -0.05
    18   1     0.00  -0.01   0.06     0.02  -0.09  -0.12     0.03  -0.06   0.03
    19   6     0.00  -0.00   0.00     0.00   0.03  -0.01     0.01  -0.00  -0.00
    20   1    -0.07  -0.02   0.01    -0.06  -0.15   0.07    -0.01  -0.05   0.02
    21   1    -0.02  -0.05  -0.04     0.00  -0.10  -0.05    -0.02   0.08  -0.05
    22   6    -0.01   0.00  -0.00     0.01  -0.01   0.00     0.00  -0.03   0.01
    23   1     0.09  -0.08   0.01    -0.01   0.07  -0.01    -0.05   0.14  -0.01
    24   1     0.03  -0.01   0.09    -0.02  -0.07  -0.01     0.01   0.06  -0.08
    25   7     0.00   0.02   0.00     0.00  -0.00   0.02    -0.01  -0.01   0.02
    26   7     0.00   0.01  -0.02    -0.01   0.02   0.01     0.00   0.01   0.00
    27   6     0.02   0.02   0.01     0.00  -0.01  -0.01    -0.00   0.00   0.00
    28   1    -0.19  -0.08  -0.13    -0.02   0.01   0.02    -0.02  -0.01  -0.02
    29   1    -0.05  -0.18   0.10    -0.02   0.02   0.04     0.00  -0.05  -0.02
    30   6     0.00  -0.00   0.01     0.00   0.00   0.01    -0.00   0.00  -0.02
    31   1    -0.05  -0.03  -0.04    -0.00  -0.03  -0.03     0.04   0.06   0.08
    32   1     0.02   0.04  -0.06    -0.03   0.04  -0.01     0.01  -0.07   0.07
    33   6     0.00  -0.02   0.00    -0.01   0.02  -0.00     0.00  -0.01  -0.00
    34   1     0.02   0.12  -0.11     0.02  -0.08   0.09    -0.02   0.05  -0.07
    35   1    -0.08   0.11   0.08     0.04  -0.09  -0.06    -0.01   0.07   0.05
    36   6     0.02  -0.01  -0.02    -0.01  -0.01  -0.01    -0.01   0.01   0.02
    37   1    -0.14   0.10   0.05     0.06  -0.03  -0.02     0.18  -0.11  -0.06
    38   1    -0.04  -0.09   0.12     0.03   0.06  -0.02     0.04   0.06  -0.20
                     79                     80                     81
                      A                      A                      A
 Frequencies --   1509.1360              1512.5167              1513.7921
 Red. masses --      1.1000                 1.0918                 1.0974
 Frc consts  --      1.4760                 1.4717                 1.4817
 IR Inten    --     21.7410                14.0775                26.3255
  Atom  AN      X      Y      Z        X      Y      Z        X      Y      Z
     1   6    -0.01  -0.01  -0.00     0.01  -0.00  -0.00    -0.01  -0.01   0.00
     2   6     0.01  -0.00   0.00    -0.01  -0.01   0.02     0.01  -0.01   0.01
     3   1    -0.02   0.01   0.04     0.01   0.02   0.05    -0.02  -0.00   0.03
     4   1     0.03   0.06  -0.01    -0.06   0.03   0.00     0.06   0.07  -0.02
     5   1     0.00  -0.00   0.00     0.01  -0.06  -0.19    -0.00  -0.02  -0.09
     6   1    -0.05   0.02  -0.00     0.09   0.17  -0.09    -0.02   0.10  -0.04
     7   6     0.03  -0.02   0.02     0.03  -0.03   0.03    -0.01   0.01  -0.02
     8   1    -0.33  -0.01  -0.23    -0.37  -0.02  -0.25     0.07   0.00   0.11
     9   1    -0.09   0.35  -0.04    -0.10   0.39  -0.05     0.02  -0.10   0.02
    10   6     0.01  -0.00  -0.01     0.01   0.00  -0.00    -0.01  -0.01   0.00
    11   1     0.02   0.04   0.00     0.02  -0.03  -0.01    -0.01   0.04   0.02
    12   1    -0.03  -0.01   0.06    -0.06  -0.01  -0.00     0.08   0.01   0.01
    13   6    -0.01   0.00  -0.00    -0.01  -0.02   0.01     0.01  -0.01   0.01
    14   1    -0.00  -0.01  -0.01     0.01   0.17   0.04    -0.00   0.12   0.02
    15   1     0.04  -0.01   0.03     0.08   0.07  -0.15    -0.03   0.05  -0.13
    16   6     0.01  -0.00   0.01    -0.00   0.00  -0.00     0.03  -0.01  -0.02
    17   1    -0.12  -0.02   0.03     0.06   0.01  -0.03    -0.28  -0.09   0.14
    18   1    -0.03   0.10   0.06     0.02  -0.06  -0.01    -0.10   0.26   0.12
    19   6    -0.01   0.01  -0.00    -0.01   0.00  -0.00     0.01   0.01   0.01
    20   1     0.11   0.02  -0.02     0.08   0.04  -0.02    -0.13  -0.07   0.05
    21   1     0.03   0.05   0.09     0.03   0.01   0.08    -0.05  -0.05  -0.12
    22   6    -0.03   0.03  -0.03     0.03  -0.02   0.02    -0.01   0.03  -0.02
    23   1     0.36  -0.25  -0.01    -0.31   0.21   0.01     0.12  -0.16  -0.00
    24   1     0.10  -0.03   0.38    -0.09   0.02  -0.33     0.03  -0.03   0.16
    25   7     0.00  -0.02   0.00     0.00  -0.01  -0.00    -0.00   0.00   0.01
    26   7    -0.00  -0.00  -0.02     0.00   0.00   0.01    -0.00  -0.02  -0.00
    27   6     0.02   0.03   0.00    -0.02  -0.01   0.01    -0.03  -0.03   0.00
    28   1    -0.24  -0.07  -0.14     0.16   0.02   0.06     0.41   0.09   0.19
    29   1    -0.08  -0.20   0.15     0.05   0.12  -0.10     0.11   0.38  -0.19
    30   6     0.01  -0.00  -0.01     0.00  -0.00   0.01    -0.00  -0.00   0.00
    31   1    -0.07   0.04   0.04    -0.04  -0.08  -0.11     0.01  -0.00  -0.00
    32   1     0.01  -0.02   0.02    -0.01   0.09  -0.10    -0.02   0.01   0.00
    33   6    -0.01  -0.01  -0.00     0.00  -0.02   0.00     0.00  -0.01   0.00
    34   1    -0.00   0.03  -0.02    -0.00   0.13  -0.11    -0.02   0.03  -0.04
    35   1     0.07   0.05   0.04    -0.04   0.13   0.10    -0.03   0.04   0.03
    36   6    -0.02   0.00   0.02    -0.01  -0.01   0.01    -0.02  -0.00   0.02
    37   1     0.20  -0.12  -0.06     0.13  -0.04  -0.01     0.26  -0.12  -0.06
    38   1     0.07   0.13  -0.17     0.05   0.09  -0.08     0.07   0.10  -0.25
                     82                     83                     84
                      A                      A                      A
 Frequencies --   1516.4240              1522.9923              1528.6444
 Red. masses --      1.0867                 1.1315                 1.1330
 Frc consts  --      1.4723                 1.5464                 1.5599
 IR Inten    --     14.6603                18.4682                 1.7305
  Atom  AN      X      Y      Z        X      Y      Z        X      Y      Z
     1   6    -0.01   0.01   0.01     0.01   0.00   0.01     0.01  -0.00  -0.01
     2   6     0.00  -0.01   0.02    -0.00   0.00   0.01    -0.01   0.00   0.01
     3   1     0.00  -0.04  -0.13    -0.04  -0.05  -0.07     0.03   0.05   0.10
     4   1     0.06  -0.13   0.01     0.00  -0.07   0.01    -0.07   0.09  -0.01
     5   1    -0.01  -0.04  -0.18    -0.03   0.00  -0.06    -0.05   0.00  -0.09
     6   1     0.02   0.18  -0.08     0.06   0.02  -0.01     0.07   0.04  -0.03
     7   6    -0.01   0.02  -0.02    -0.00   0.01  -0.01    -0.01   0.02  -0.03
     8   1     0.12   0.01   0.11     0.06   0.00   0.06     0.16   0.00   0.16
     9   1     0.03  -0.14   0.04    -0.00  -0.08   0.06     0.02  -0.20   0.10
    10   6     0.00   0.01   0.01     0.01  -0.00  -0.00    -0.00  -0.01  -0.01
    11   1    -0.02  -0.10  -0.02    -0.02   0.04   0.02    -0.03   0.11   0.05
    12   1    -0.02   0.01  -0.12    -0.02  -0.01   0.04     0.05  -0.01   0.11
    13   6    -0.00   0.01  -0.00    -0.01  -0.01  -0.00     0.00   0.00   0.00
    14   1    -0.00  -0.07  -0.01    -0.05   0.10  -0.00     0.03  -0.05   0.00
    15   1    -0.00  -0.03   0.07     0.08   0.03  -0.05    -0.04  -0.01   0.03
    16   6    -0.02   0.01   0.01    -0.03   0.01   0.06     0.02  -0.01  -0.04
    17   1     0.20   0.06  -0.09     0.36   0.16  -0.26    -0.21  -0.09   0.14
    18   1     0.06  -0.18  -0.10     0.08  -0.32  -0.31    -0.04   0.18   0.19
    19   6     0.02   0.01   0.01    -0.02  -0.04  -0.01    -0.03  -0.06  -0.01
    20   1    -0.23  -0.10   0.07     0.28   0.20  -0.13     0.38   0.27  -0.17
    21   1    -0.08  -0.10  -0.21     0.07   0.22   0.24     0.08   0.32   0.32
    22   6     0.01  -0.00   0.01    -0.01   0.03  -0.02     0.01  -0.03   0.01
    23   1    -0.08   0.04   0.01     0.16  -0.16   0.00    -0.13   0.14   0.00
    24   1    -0.02   0.01  -0.08     0.01  -0.10   0.20    -0.02   0.07  -0.17
    25   7    -0.00   0.00   0.01    -0.01  -0.00  -0.01    -0.01   0.00  -0.01
    26   7     0.00   0.01  -0.00    -0.02   0.01  -0.00     0.01  -0.00   0.00
    27   6     0.02   0.02   0.00    -0.01  -0.04  -0.01     0.01   0.02   0.01
    28   1    -0.20  -0.05  -0.10     0.18   0.07   0.13    -0.11  -0.04  -0.09
    29   1    -0.06  -0.18   0.10     0.03   0.24  -0.04    -0.01  -0.16   0.02
    30   6     0.01  -0.00   0.01     0.00   0.01  -0.00     0.00  -0.00   0.00
    31   1    -0.08  -0.06  -0.09     0.03   0.01   0.02    -0.03  -0.02  -0.03
    32   1    -0.00   0.08  -0.09    -0.03  -0.02   0.05     0.02   0.02  -0.04
    33   6    -0.01   0.01  -0.00     0.00  -0.00  -0.00    -0.00   0.00  -0.00
    34   1    -0.02  -0.07   0.07    -0.02  -0.01  -0.00    -0.03  -0.05   0.02
    35   1     0.07  -0.07  -0.04     0.00   0.01   0.00     0.03  -0.03  -0.02
    36   6    -0.03   0.00   0.04    -0.00   0.01   0.02    -0.01   0.02   0.03
    37   1     0.40  -0.21  -0.10     0.06  -0.06  -0.03     0.14  -0.12  -0.06
    38   1     0.11   0.18  -0.39     0.00  -0.00  -0.10     0.02   0.01  -0.21
                     85                     86                     87
                      A                      A                      A
 Frequencies --   2925.2654              2926.4508              2927.2939
 Red. masses --      1.0729                 1.0728                 1.0729
 Frc consts  --      5.4091                 5.4133                 5.4166
 IR Inten    --     64.0689                71.3306                87.4226
  Atom  AN      X      Y      Z        X      Y      Z        X      Y      Z
     1   6    -0.00   0.00   0.00    -0.00  -0.00   0.00     0.00  -0.00   0.00
     2   6    -0.00  -0.00  -0.00    -0.00  -0.00   0.00     0.00  -0.00   0.00
     3   1     0.00  -0.01   0.00     0.00   0.00  -0.00    -0.01   0.02  -0.01
     4   1    -0.00   0.00  -0.01    -0.00   0.00   0.00     0.00  -0.00   0.02
     5   1     0.00   0.00  -0.00     0.01   0.02  -0.00     0.00   0.00  -0.00
     6   1     0.00   0.00   0.00    -0.00  -0.01  -0.01    -0.00  -0.00  -0.00
     7   6     0.00  -0.00   0.00     0.01   0.00   0.00     0.00   0.00   0.00
     8   1    -0.00   0.00   0.00    -0.00   0.03   0.00     0.00   0.01   0.00
     9   1    -0.01  -0.00  -0.00    -0.09  -0.03  -0.03    -0.05  -0.02  -0.02
    10   6    -0.00  -0.00   0.00    -0.00  -0.00  -0.00    -0.00  -0.00   0.00
    11   1     0.00   0.00  -0.00     0.00  -0.00   0.00     0.00   0.00  -0.00
    12   1    -0.00   0.00  -0.00    -0.00   0.00   0.00    -0.00   0.00  -0.00
    13   6    -0.00  -0.00   0.00     0.00   0.00  -0.00    -0.00  -0.00   0.00
    14   1     0.01   0.00  -0.02    -0.00  -0.00   0.00     0.02   0.00  -0.03
    15   1    -0.00   0.01   0.01     0.00  -0.00  -0.00    -0.00   0.02   0.01
    16   6     0.04   0.01  -0.01    -0.01  -0.00   0.00     0.05   0.02  -0.01
    17   1     0.01   0.07   0.03    -0.00  -0.01  -0.01     0.01   0.10   0.04
    18   1    -0.44  -0.21   0.06     0.09   0.04  -0.01    -0.59  -0.28   0.09
    19   6     0.00   0.00  -0.00     0.04   0.01  -0.01     0.00   0.00  -0.00
    20   1     0.00  -0.00  -0.00     0.01  -0.03  -0.08     0.00  -0.00  -0.00
    21   1    -0.03  -0.00   0.01    -0.51  -0.07   0.25    -0.04  -0.01   0.02
    22   6     0.01  -0.00  -0.00     0.00  -0.00  -0.00    -0.05   0.01   0.01
    23   1     0.00  -0.01  -0.04     0.00  -0.00  -0.00    -0.01   0.02   0.11
    24   1    -0.14   0.05   0.05    -0.01   0.01   0.00     0.60  -0.21  -0.21
    25   7    -0.00   0.00   0.00    -0.00   0.00   0.00     0.00   0.00   0.00
    26   7    -0.00  -0.00  -0.00    -0.00   0.00   0.00     0.00   0.00  -0.00
    27   6    -0.06   0.00  -0.02     0.00  -0.00   0.00     0.02  -0.00   0.01
    28   1    -0.01   0.10  -0.08     0.00  -0.01   0.01     0.00  -0.02   0.02
    29   1     0.74  -0.09   0.35    -0.05   0.01  -0.02    -0.25   0.03  -0.12
    30   6     0.00   0.00   0.00     0.00  -0.00  -0.00    -0.00  -0.00  -0.00
    31   1     0.00   0.02  -0.01    -0.00  -0.00   0.00    -0.00  -0.01   0.00
    32   1    -0.02  -0.03  -0.02     0.00   0.00   0.00     0.01   0.01   0.01
    33   6     0.00   0.00   0.00     0.00  -0.00  -0.00    -0.00  -0.00  -0.00
    34   1    -0.00   0.00   0.00    -0.02   0.02   0.03    -0.00   0.00   0.00
    35   1     0.00   0.00  -0.00     0.00   0.01  -0.02    -0.00   0.00  -0.00
    36   6    -0.01   0.00  -0.00    -0.06   0.02  -0.00    -0.00   0.00  -0.00
    37   1    -0.00   0.01  -0.01    -0.01   0.08  -0.10    -0.00   0.00  -0.00
    38   1     0.09  -0.04   0.01     0.70  -0.33   0.09     0.03  -0.02   0.00
                     88                     89                     90
                      A                      A                      A
 Frequencies --   2928.2616              2933.1251              2938.1576
 Red. masses --      1.0727                 1.0727                 1.0732
 Frc consts  --      5.4196                 5.4375                 5.4585
 IR Inten    --    101.7494               865.3758                12.2040
  Atom  AN      X      Y      Z        X      Y      Z        X      Y      Z
     1   6    -0.00  -0.00   0.00     0.00  -0.00  -0.00    -0.00   0.00   0.00
     2   6    -0.00  -0.00   0.00     0.00   0.00  -0.00     0.00   0.00  -0.00
     3   1     0.00   0.00  -0.00    -0.02   0.03  -0.01     0.02  -0.03   0.01
     4   1     0.00   0.00   0.00     0.00   0.00   0.02    -0.00  -0.00  -0.02
     5   1     0.02   0.03  -0.00    -0.01  -0.01   0.00    -0.02  -0.03   0.00
     6   1    -0.00  -0.01  -0.02     0.00   0.01   0.01     0.00   0.01   0.02
     7   6    -0.05  -0.01  -0.01    -0.04  -0.01  -0.01    -0.04  -0.01  -0.01
     8   1    -0.01  -0.11  -0.01    -0.01  -0.06  -0.01    -0.01  -0.06  -0.00
     9   1     0.59   0.21   0.20     0.44   0.15   0.16     0.47   0.16   0.17
    10   6     0.00  -0.00   0.00     0.00   0.00   0.00     0.00   0.00   0.00
    11   1    -0.01   0.01  -0.02    -0.01   0.01  -0.02    -0.02   0.01  -0.04
    12   1     0.00  -0.02   0.00     0.00  -0.02   0.00     0.00  -0.03  -0.00
    13   6     0.00  -0.00   0.00     0.00   0.00  -0.00    -0.00  -0.00   0.00
    14   1     0.00   0.00  -0.01    -0.01  -0.00   0.02     0.01   0.00  -0.03
    15   1    -0.00   0.00   0.00     0.00  -0.01  -0.01    -0.00   0.02   0.01
    16   6     0.01   0.00  -0.00    -0.03  -0.01   0.01     0.02   0.01  -0.00
    17   1     0.00   0.01   0.00    -0.01  -0.03  -0.02     0.01   0.03   0.01
    18   1    -0.06  -0.03   0.01     0.35   0.17  -0.06    -0.30  -0.15   0.05
    19   6     0.05   0.01  -0.01    -0.02  -0.00   0.01    -0.03  -0.01   0.01
    20   1     0.01  -0.04  -0.09    -0.00   0.01   0.02    -0.01   0.02   0.04
    21   1    -0.55  -0.07   0.27     0.25   0.04  -0.13     0.36   0.06  -0.18
    22   6     0.00  -0.00  -0.00    -0.04   0.01   0.01     0.03  -0.01  -0.01
    23   1     0.00  -0.00  -0.00    -0.01   0.01   0.07     0.01  -0.00  -0.05
    24   1    -0.03   0.01   0.01     0.51  -0.19  -0.17    -0.37   0.14   0.12
    25   7     0.00   0.00  -0.00    -0.00   0.00  -0.00    -0.00   0.00  -0.00
    26   7     0.00  -0.00  -0.00    -0.00   0.00  -0.00     0.00  -0.00   0.00
    27   6     0.00  -0.00   0.00    -0.02   0.00  -0.01     0.02  -0.00   0.01
    28   1     0.00  -0.00   0.00    -0.00   0.03  -0.02     0.00  -0.02   0.02
    29   1    -0.02   0.00  -0.01     0.30  -0.03   0.15    -0.27   0.02  -0.13
    30   6    -0.00   0.00   0.00     0.00   0.00   0.00    -0.00  -0.00  -0.00
    31   1    -0.00  -0.00   0.00     0.00   0.01  -0.01    -0.00  -0.01   0.01
    32   1     0.00  -0.00  -0.00    -0.01  -0.02  -0.01     0.01   0.02   0.02
    33   6    -0.00   0.00   0.00     0.00  -0.00  -0.00     0.00  -0.00  -0.00
    34   1     0.01  -0.01  -0.01    -0.01   0.01   0.01    -0.02   0.02   0.03
    35   1    -0.00  -0.00   0.01     0.00   0.01  -0.01     0.00   0.01  -0.02
    36   6     0.03  -0.01   0.00    -0.02   0.01  -0.00    -0.03   0.01  -0.00
    37   1     0.01  -0.03   0.04    -0.00   0.01  -0.02    -0.01   0.02  -0.03
    38   1    -0.33   0.16  -0.04     0.23  -0.11   0.02     0.34  -0.17   0.03
                     91                     92                     93
                      A                      A                      A
 Frequencies --   3039.6615              3040.1351              3043.6055
 Red. masses --      1.0617                 1.0615                 1.0613
 Frc consts  --      5.7794                 5.7803                 5.7926
 IR Inten    --     63.7294                61.5912                54.3198
  Atom  AN      X      Y      Z        X      Y      Z        X      Y      Z
     1   6     0.00  -0.00  -0.00    -0.01   0.04   0.02    -0.00   0.00   0.00
     2   6     0.00   0.00  -0.00    -0.01  -0.02   0.04     0.00  -0.00  -0.00
     3   1    -0.01   0.01  -0.01     0.20  -0.46   0.18     0.02  -0.04   0.02
     4   1     0.00   0.00   0.03    -0.06  -0.03  -0.42    -0.01  -0.01  -0.07
     5   1    -0.00  -0.01   0.00     0.21   0.50  -0.09    -0.01  -0.02   0.00
     6   1     0.00   0.00   0.00    -0.06  -0.22  -0.41     0.01   0.03   0.05
     7   6     0.00  -0.00   0.00    -0.00  -0.00  -0.00     0.00   0.00   0.00
     8   1    -0.00   0.03   0.00    -0.00   0.00   0.00     0.00  -0.03  -0.00
     9   1    -0.02  -0.01  -0.01     0.01   0.00   0.00    -0.01  -0.00  -0.00
    10   6     0.01   0.01   0.03     0.00  -0.00  -0.00    -0.00  -0.00  -0.00
    11   1    -0.15   0.12  -0.34     0.00  -0.00   0.01     0.02  -0.01   0.04
    12   1     0.03  -0.26  -0.01    -0.00   0.04   0.00    -0.01   0.06   0.00
    13   6     0.01   0.05  -0.03     0.00   0.00  -0.00    -0.00   0.00   0.00
    14   1    -0.23  -0.08   0.57    -0.01  -0.00   0.02    -0.00   0.00   0.00
    15   1     0.08  -0.55  -0.27     0.00  -0.04  -0.02     0.00  -0.03  -0.01
    16   6     0.00  -0.00  -0.00    -0.00  -0.00  -0.00     0.00   0.00  -0.00
    17   1    -0.00   0.05   0.02    -0.00   0.03   0.01    -0.00   0.00   0.00
    18   1    -0.04  -0.02   0.00     0.01   0.00  -0.00    -0.00  -0.00   0.00
    19   6     0.00  -0.00  -0.00    -0.00  -0.00  -0.00     0.00   0.00  -0.00
    20   1     0.00   0.01   0.01     0.00   0.02   0.04    -0.00  -0.00  -0.00
    21   1    -0.00  -0.00   0.00     0.03   0.00  -0.01    -0.01  -0.00   0.00
    22   6     0.00  -0.00  -0.00    -0.00   0.00  -0.00     0.00  -0.00  -0.00
    23   1     0.00   0.00   0.00     0.00   0.00   0.04     0.00   0.00   0.03
    24   1    -0.01   0.00   0.00     0.03  -0.01  -0.01    -0.00   0.00   0.00
    25   7    -0.00  -0.00  -0.00     0.00  -0.00  -0.00    -0.00   0.00  -0.00
    26   7    -0.00  -0.00  -0.00     0.00  -0.00  -0.00    -0.00   0.00  -0.00
    27   6     0.00  -0.00   0.00    -0.00   0.00  -0.00     0.00   0.00  -0.00
    28   1     0.00   0.03  -0.02     0.00   0.00   0.00    -0.00  -0.04   0.03
    29   1    -0.01  -0.00  -0.01     0.01  -0.00   0.00    -0.03   0.00  -0.01
    30   6    -0.00   0.00  -0.00    -0.00   0.00  -0.00     0.01  -0.00   0.05
    31   1    -0.00  -0.01   0.01    -0.00  -0.03   0.02     0.06   0.38  -0.26
    32   1     0.00   0.00   0.00     0.01   0.01   0.01    -0.20  -0.38  -0.30
    33   6     0.00  -0.00   0.00     0.00  -0.00   0.00     0.01  -0.05  -0.00
    34   1    -0.01   0.01   0.01    -0.00   0.00   0.00    -0.20   0.32   0.38
    35   1     0.00   0.02  -0.03     0.00   0.01  -0.01     0.05   0.23  -0.36
    36   6     0.00  -0.00   0.00    -0.00   0.00  -0.00     0.00   0.00  -0.00
    37   1    -0.00  -0.00   0.00    -0.00  -0.02   0.03    -0.00  -0.03   0.04
    38   1    -0.00   0.00  -0.00     0.01  -0.00  -0.00    -0.03   0.01  -0.00
                     94                     95                     96
                      A                      A                      A
 Frequencies --   3046.6139              3048.3014              3051.2867
 Red. masses --      1.0635                 1.0637                 1.0639
 Frc consts  --      5.8162                 5.8235                 5.8358
 IR Inten    --     64.8477                60.4219                17.4865
  Atom  AN      X      Y      Z        X      Y      Z        X      Y      Z
     1   6     0.01  -0.02  -0.03     0.00  -0.02  -0.02     0.00  -0.01  -0.01
     2   6    -0.01  -0.01   0.04    -0.00  -0.00   0.02    -0.00  -0.00   0.01
     3   1    -0.12   0.25  -0.10    -0.10   0.22  -0.08    -0.04   0.08  -0.03
     4   1     0.06   0.04   0.46     0.04   0.03   0.33     0.02   0.01   0.15
     5   1     0.12   0.28  -0.05     0.06   0.15  -0.03     0.04   0.10  -0.02
     6   1    -0.06  -0.21  -0.41    -0.04  -0.13  -0.26    -0.02  -0.07  -0.14
     7   6     0.00  -0.00  -0.00    -0.00   0.00   0.00    -0.00  -0.00  -0.00
     8   1    -0.00   0.04   0.01     0.00  -0.06  -0.01    -0.00   0.02   0.00
     9   1    -0.02  -0.01  -0.00     0.03   0.01   0.01     0.03   0.01   0.01
    10   6     0.01   0.03   0.02    -0.01  -0.03  -0.03    -0.00  -0.01  -0.01
    11   1    -0.12   0.09  -0.26     0.16  -0.13   0.36     0.05  -0.04   0.10
    12   1     0.05  -0.40  -0.02    -0.07   0.52   0.03    -0.02   0.16   0.01
    13   6    -0.00  -0.02   0.00     0.00   0.03   0.00     0.00   0.01   0.00
    14   1     0.05   0.02  -0.11    -0.05  -0.02   0.11    -0.02  -0.01   0.06
    15   1    -0.03   0.24   0.11     0.04  -0.30  -0.14     0.02  -0.12  -0.06
    16   6    -0.00   0.00   0.00     0.00  -0.00  -0.00     0.00   0.00   0.00
    17   1     0.00  -0.04  -0.02    -0.00   0.01   0.00     0.00  -0.01  -0.00
    18   1     0.00   0.00   0.00    -0.02  -0.01   0.00    -0.02  -0.01   0.00
    19   6    -0.00  -0.00  -0.00    -0.00   0.00   0.00    -0.00   0.00   0.00
    20   1     0.00   0.02   0.05    -0.00  -0.00  -0.00    -0.00  -0.00  -0.01
    21   1     0.02  -0.00  -0.01     0.03   0.00  -0.01     0.02   0.00  -0.01
    22   6     0.00   0.00   0.00     0.00   0.00   0.00     0.00  -0.00  -0.00
    23   1    -0.00  -0.01  -0.04    -0.00  -0.00  -0.03     0.00   0.00   0.02
    24   1    -0.02   0.00   0.01    -0.02   0.01   0.01    -0.02   0.01   0.01
    25   7    -0.00  -0.00   0.00     0.00  -0.00  -0.00     0.00   0.00   0.00
    26   7    -0.00  -0.00   0.00    -0.00  -0.00  -0.00    -0.00   0.00   0.00
    27   6     0.00   0.00  -0.00    -0.00  -0.00   0.00     0.00   0.00  -0.00
    28   1    -0.00  -0.01   0.00     0.00   0.04  -0.03    -0.00  -0.04   0.03
    29   1    -0.00   0.00  -0.00    -0.00  -0.00  -0.00    -0.04   0.00  -0.01
    30   6     0.00   0.00   0.00    -0.00   0.01  -0.02     0.01  -0.02   0.04
    31   1     0.00   0.01  -0.01    -0.03  -0.17   0.12     0.07   0.46  -0.32
    32   1    -0.02  -0.04  -0.03     0.05   0.10   0.08    -0.13  -0.24  -0.19
    33   6     0.00  -0.01   0.00     0.00  -0.02   0.01    -0.01   0.04  -0.02
    34   1    -0.04   0.06   0.07    -0.05   0.08   0.10     0.14  -0.22  -0.26
    35   1     0.01   0.05  -0.08     0.02   0.11  -0.17    -0.07  -0.29   0.45
    36   6     0.00   0.00  -0.00     0.00   0.00  -0.00    -0.00  -0.00   0.00
    37   1    -0.00  -0.02   0.03    -0.00  -0.03   0.04     0.00   0.02  -0.02
    38   1    -0.00  -0.00  -0.00     0.00  -0.00  -0.00     0.04  -0.01   0.00
                     97                     98                     99
                      A                      A                      A
 Frequencies --   3079.3706              3079.6248              3081.1231
 Red. masses --      1.0965                 1.0964                 1.0936
 Frc consts  --      6.1260                 6.1266                 6.1167
 IR Inten    --      5.4405                 7.5826                22.9412
  Atom  AN      X      Y      Z        X      Y      Z        X      Y      Z
     1   6     0.01  -0.01   0.02     0.02  -0.02   0.04     0.01  -0.01   0.02
     2   6     0.01   0.02   0.01     0.01   0.03   0.02     0.00   0.01   0.01
     3   1    -0.06   0.14  -0.05    -0.14   0.30  -0.11    -0.05   0.12  -0.04
     4   1    -0.02  -0.02  -0.17    -0.04  -0.04  -0.35    -0.02  -0.01  -0.14
     5   1    -0.06  -0.14   0.03    -0.11  -0.25   0.05    -0.03  -0.06   0.01
     6   1    -0.02  -0.07  -0.14    -0.04  -0.14  -0.28    -0.01  -0.05  -0.10
     7   6    -0.00  -0.04  -0.01     0.00   0.02   0.00    -0.00   0.01   0.00
     8   1    -0.02   0.44   0.04     0.01  -0.24  -0.02     0.01  -0.15  -0.02
     9   1     0.06   0.01   0.02    -0.03  -0.01  -0.01    -0.01  -0.00  -0.00
    10   6    -0.01   0.03  -0.02     0.01  -0.01   0.01     0.00  -0.01   0.01
    11   1     0.10  -0.07   0.22    -0.05   0.04  -0.11    -0.04   0.03  -0.08
    12   1     0.04  -0.31  -0.02    -0.01   0.13   0.01    -0.01   0.12   0.01
    13   6    -0.02   0.02   0.04     0.00  -0.01  -0.01     0.00  -0.01  -0.01
    14   1     0.15   0.07  -0.36    -0.04  -0.02   0.10    -0.04  -0.02   0.09
    15   1     0.04  -0.33  -0.15    -0.02   0.12   0.05    -0.01   0.11   0.05
    16   6    -0.00  -0.03  -0.01     0.00   0.00   0.00    -0.00   0.01   0.00
    17   1    -0.01   0.33   0.14     0.00  -0.05  -0.02     0.01  -0.12  -0.05
    18   1     0.05   0.02  -0.01    -0.01  -0.00   0.00    -0.00  -0.00   0.00
    19   6     0.00  -0.01  -0.02     0.00  -0.01  -0.02    -0.00  -0.00  -0.01
    20   1     0.01   0.09   0.19     0.01   0.12   0.27     0.01   0.06   0.13
    21   1    -0.03  -0.01   0.01    -0.04  -0.01   0.01    -0.00  -0.00  -0.00
    22   6     0.00  -0.00  -0.01     0.00  -0.01  -0.04     0.00  -0.00  -0.01
    23   1     0.01   0.02   0.16     0.02   0.05   0.43     0.01   0.02   0.16
    24   1    -0.03   0.01   0.01    -0.05   0.02   0.01    -0.01   0.00   0.00
    25   7    -0.00  -0.00  -0.00     0.00   0.00  -0.00     0.00  -0.00   0.00
    26   7     0.00  -0.00   0.00     0.00  -0.00  -0.00     0.00  -0.00   0.00
    27   6     0.00  -0.01   0.01    -0.00   0.01  -0.01     0.00  -0.03   0.03
    28   1     0.01   0.13  -0.10    -0.01  -0.14   0.11     0.02   0.39  -0.30
    29   1    -0.02   0.00  -0.01     0.03  -0.00   0.01    -0.06   0.00  -0.02
    30   6     0.00   0.01   0.00    -0.01  -0.02  -0.00     0.01   0.04   0.00
    31   1    -0.01  -0.04   0.03     0.01   0.10  -0.07    -0.03  -0.22   0.16
    32   1    -0.03  -0.05  -0.04     0.05   0.10   0.08    -0.12  -0.21  -0.18
    33   6     0.00  -0.00  -0.00    -0.01   0.00   0.02     0.01   0.00  -0.04
    34   1    -0.01   0.02   0.02     0.06  -0.09  -0.10    -0.10   0.16   0.18
    35   1    -0.00  -0.02   0.03     0.02   0.08  -0.11    -0.03  -0.17   0.25
    36   6     0.00   0.00  -0.00    -0.00   0.01  -0.02     0.00  -0.02   0.03
    37   1    -0.00  -0.00   0.01    -0.01  -0.14   0.20     0.02   0.28  -0.38
    38   1    -0.01   0.00  -0.00     0.04  -0.02   0.00    -0.05   0.02  -0.00
                    100                    101                    102
                      A                      A                      A
 Frequencies --   3083.5876              3084.1488              3085.3438
 Red. masses --      1.0940                 1.0937                 1.0896
 Frc consts  --      6.1291                 6.1296                 6.1110
 IR Inten    --    113.8712               113.7371                 7.4724
  Atom  AN      X      Y      Z        X      Y      Z        X      Y      Z
     1   6    -0.01   0.01  -0.01     0.01  -0.03   0.02     0.00  -0.01   0.01
     2   6     0.01   0.02   0.01    -0.02  -0.04  -0.01    -0.01  -0.02  -0.01
     3   1     0.06  -0.14   0.05    -0.14   0.32  -0.12    -0.04   0.09  -0.03
     4   1     0.01   0.01   0.06    -0.02  -0.02  -0.19    -0.01  -0.01  -0.06
     5   1    -0.09  -0.20   0.04     0.17   0.39  -0.08     0.06   0.13  -0.03
     6   1    -0.02  -0.06  -0.13     0.03   0.11   0.23     0.01   0.05   0.11
     7   6    -0.00  -0.04  -0.01    -0.00  -0.02  -0.00    -0.00  -0.01  -0.00
     8   1    -0.02   0.47   0.05    -0.01   0.26   0.03    -0.01   0.16   0.02
     9   1     0.07   0.02   0.02     0.03   0.01   0.01     0.01   0.00   0.00
    10   6    -0.01   0.02  -0.03    -0.00   0.00  -0.01    -0.00   0.00  -0.00
    11   1     0.16  -0.11   0.35     0.03  -0.02   0.06     0.02  -0.01   0.03
    12   1     0.02  -0.17  -0.02     0.00  -0.03  -0.00     0.00  -0.02  -0.00
    13   6     0.02  -0.01  -0.04     0.00  -0.00  -0.01     0.00  -0.00  -0.01
    14   1    -0.17  -0.07   0.42    -0.04  -0.02   0.10    -0.03  -0.01   0.08
    15   1    -0.03   0.25   0.11    -0.01   0.06   0.03    -0.01   0.08   0.03
    16   6     0.00   0.03   0.01     0.00   0.00   0.00     0.00   0.02   0.01
    17   1     0.02  -0.32  -0.13     0.00  -0.02  -0.01     0.01  -0.19  -0.08
    18   1    -0.05  -0.02   0.01    -0.01  -0.00   0.00    -0.01  -0.00   0.00
    19   6     0.00  -0.01  -0.02    -0.00   0.01   0.03    -0.00   0.01   0.02
    20   1     0.01   0.09   0.19    -0.02  -0.13  -0.30    -0.02  -0.12  -0.27
    21   1    -0.03  -0.00   0.01     0.05   0.01  -0.02     0.03   0.00  -0.01
    22   6    -0.00   0.00   0.00     0.00  -0.01  -0.03     0.00  -0.00  -0.01
    23   1    -0.00  -0.00  -0.03     0.02   0.05   0.38     0.01   0.02   0.17
    24   1     0.01  -0.00  -0.00    -0.06   0.02   0.02    -0.02   0.01   0.00
    25   7    -0.00  -0.00  -0.00    -0.00  -0.00   0.00    -0.00   0.00   0.00
    26   7     0.00   0.00  -0.00     0.00  -0.00  -0.00     0.00   0.00   0.00
    27   6    -0.00   0.01  -0.01    -0.00   0.01  -0.01     0.00  -0.04   0.03
    28   1    -0.01  -0.09   0.07    -0.01  -0.17   0.13     0.02   0.42  -0.32
    29   1     0.01  -0.00   0.01     0.04  -0.00   0.02    -0.06   0.00  -0.03
    30   6    -0.00  -0.00  -0.00    -0.01  -0.02  -0.01     0.01   0.02   0.01
    31   1    -0.00  -0.01   0.01     0.01   0.08  -0.06    -0.01  -0.09   0.07
    32   1     0.01   0.02   0.02     0.09   0.16   0.13    -0.09  -0.17  -0.14
    33   6     0.00  -0.00  -0.01     0.01  -0.01  -0.02    -0.01   0.01   0.03
    34   1    -0.04   0.07   0.08    -0.07   0.11   0.13     0.10  -0.16  -0.19
    35   1    -0.01  -0.04   0.05    -0.01  -0.04   0.06     0.01   0.09  -0.13
    36   6     0.00   0.00  -0.00     0.00  -0.01   0.02    -0.00   0.03  -0.04
    37   1    -0.00  -0.01   0.02     0.01   0.14  -0.20    -0.02  -0.31   0.43
    38   1    -0.01   0.00  -0.00    -0.04   0.02  -0.00     0.06  -0.03   0.00
                    103                    104                    105
                      A                      A                      A
 Frequencies --   3092.4408              3093.4503              3094.8206
 Red. masses --      1.0953                 1.0955                 1.0938
 Frc consts  --      6.1715                 6.1766                 6.1725
 IR Inten    --     45.5359                10.3984                79.8383
  Atom  AN      X      Y      Z        X      Y      Z        X      Y      Z
     1   6    -0.01   0.02  -0.03     0.01  -0.02   0.02    -0.01   0.01  -0.02
     2   6    -0.00  -0.01  -0.01    -0.01  -0.03  -0.01     0.01   0.02   0.01
     3   1     0.10  -0.24   0.08    -0.10   0.24  -0.08     0.06  -0.14   0.05
     4   1     0.04   0.03   0.29    -0.02  -0.02  -0.17     0.02   0.02   0.14
     5   1     0.02   0.05  -0.01     0.12   0.29  -0.06    -0.07  -0.18   0.04
     6   1     0.01   0.06   0.11     0.03   0.10   0.20    -0.02  -0.07  -0.15
     7   6     0.00   0.03   0.00    -0.00   0.03   0.00     0.00   0.02   0.00
     8   1     0.02  -0.30  -0.03     0.02  -0.31  -0.03     0.01  -0.27  -0.03
     9   1    -0.03  -0.01  -0.01    -0.01  -0.00  -0.00    -0.03  -0.01  -0.01
    10   6    -0.01   0.03  -0.02    -0.01   0.03  -0.02    -0.01   0.02  -0.02
    11   1     0.09  -0.07   0.21     0.14  -0.10   0.32     0.09  -0.07   0.21
    12   1     0.03  -0.27  -0.02     0.03  -0.27  -0.02     0.03  -0.19  -0.02
    13   6    -0.00   0.01   0.01     0.01  -0.01  -0.02     0.01  -0.01  -0.03
    14   1     0.04   0.02  -0.10    -0.09  -0.04   0.22    -0.09  -0.04   0.23
    15   1     0.02  -0.15  -0.07    -0.02   0.11   0.05    -0.03   0.18   0.08
    16   6     0.00   0.02   0.01     0.00  -0.02  -0.01    -0.00  -0.04  -0.02
    17   1     0.01  -0.27  -0.11    -0.01   0.22   0.09    -0.03   0.51   0.21
    18   1    -0.02  -0.01   0.00     0.01   0.00  -0.00     0.06   0.02  -0.01
    19   6     0.00  -0.01  -0.01    -0.00  -0.01  -0.03    -0.00   0.01   0.03
    20   1     0.01   0.07   0.15     0.02   0.15   0.34    -0.02  -0.17  -0.39
    21   1    -0.01  -0.00   0.00    -0.02  -0.00   0.01     0.04   0.01  -0.02
    22   6     0.00  -0.01  -0.04     0.00   0.00   0.03     0.00  -0.00  -0.02
    23   1     0.03   0.07   0.48    -0.02  -0.04  -0.32     0.01   0.04   0.26
    24   1    -0.04   0.01   0.01     0.02  -0.00  -0.00    -0.04   0.01   0.01
    25   7     0.00   0.00   0.00     0.00   0.00  -0.00    -0.00   0.00   0.00
    26   7     0.00  -0.00  -0.00    -0.00   0.00   0.00    -0.00  -0.00   0.00
    27   6    -0.00  -0.01   0.01     0.00  -0.00   0.00     0.00   0.00  -0.00
    28   1     0.01   0.16  -0.12     0.00   0.04  -0.03    -0.00  -0.02   0.02
    29   1    -0.01   0.00  -0.00    -0.03   0.00  -0.01     0.00   0.00   0.00
    30   6    -0.01  -0.03  -0.00     0.00   0.01   0.00     0.00   0.01  -0.00
    31   1     0.02   0.16  -0.11    -0.00  -0.01   0.01    -0.01  -0.07   0.05
    32   1     0.08   0.14   0.12    -0.04  -0.07  -0.06    -0.03  -0.05  -0.04
    33   6    -0.00  -0.00   0.02    -0.01   0.00   0.02     0.00   0.00  -0.01
    34   1     0.04  -0.07  -0.08     0.07  -0.11  -0.12    -0.03   0.05   0.06
    35   1     0.02   0.09  -0.13     0.01   0.06  -0.09    -0.01  -0.06   0.09
    36   6     0.00  -0.01   0.01    -0.00  -0.00   0.00    -0.00   0.00  -0.01
    37   1     0.01   0.12  -0.16     0.00   0.02  -0.03    -0.00  -0.04   0.06
    38   1    -0.01   0.00  -0.00     0.02  -0.01   0.00     0.01  -0.00   0.00
                    106                    107                    108
                      A                      A                      A
 Frequencies --   3095.4406              3098.5998              3099.1568
 Red. masses --      1.0973                 1.0955                 1.0957
 Frc consts  --      6.1946                 6.1970                 6.2005
 IR Inten    --    135.6941               182.6244               187.8089
  Atom  AN      X      Y      Z        X      Y      Z        X      Y      Z
     1   6    -0.00   0.00  -0.00    -0.01   0.01  -0.02    -0.01   0.01  -0.02
     2   6    -0.00  -0.01  -0.00    -0.00  -0.01  -0.01    -0.01  -0.03  -0.02
     3   1     0.00  -0.01   0.00     0.05  -0.12   0.04     0.05  -0.11   0.04
     4   1    -0.00   0.00   0.01     0.02   0.02   0.18     0.03   0.02   0.23
     5   1     0.02   0.04  -0.01     0.01   0.04  -0.01     0.08   0.19  -0.04
     6   1     0.01   0.03   0.07     0.01   0.04   0.07     0.04   0.13   0.27
     7   6     0.00   0.00   0.00    -0.00  -0.03  -0.00    -0.00  -0.00  -0.00
     8   1     0.00  -0.04  -0.00    -0.02   0.34   0.04    -0.00   0.02   0.00
     9   1    -0.01  -0.00  -0.00     0.05   0.01   0.01     0.01   0.00   0.00
    10   6     0.00  -0.00   0.00     0.01  -0.03   0.01     0.00  -0.01   0.01
    11   1    -0.02   0.01  -0.04    -0.08   0.06  -0.18    -0.04   0.03  -0.08
    12   1    -0.00   0.04   0.00    -0.04   0.31   0.02    -0.01   0.11   0.01
    13   6     0.00  -0.00  -0.00     0.01  -0.02  -0.02    -0.00  -0.00   0.00
    14   1    -0.01  -0.01   0.03    -0.06  -0.03   0.15     0.01   0.00  -0.02
    15   1    -0.01   0.06   0.03    -0.03   0.23   0.11    -0.00   0.00   0.00
    16   6    -0.00  -0.01  -0.00    -0.00  -0.04  -0.01    -0.00  -0.01  -0.00
    17   1    -0.01   0.13   0.05    -0.02   0.41   0.17    -0.01   0.09   0.04
    18   1     0.03   0.01  -0.01     0.05   0.02  -0.01     0.01   0.00  -0.00
    19   6     0.00  -0.00  -0.01     0.00  -0.01  -0.02     0.00  -0.01  -0.03
    20   1     0.01   0.06   0.14     0.01   0.10   0.21     0.02   0.16   0.37
    21   1    -0.03  -0.01   0.01    -0.02  -0.00   0.01    -0.05  -0.01   0.02
    22   6    -0.00   0.00   0.01     0.00  -0.00  -0.01     0.00  -0.00  -0.03
    23   1    -0.01  -0.01  -0.11     0.01   0.02   0.14     0.02   0.04   0.33
    24   1     0.02  -0.01  -0.00    -0.02   0.01   0.01    -0.04   0.01   0.01
    25   7    -0.00   0.00  -0.00     0.00  -0.00  -0.00     0.00   0.00  -0.00
    26   7     0.00  -0.00   0.00    -0.00  -0.00   0.00     0.00  -0.00  -0.00
    27   6     0.00  -0.03   0.02     0.00  -0.02   0.01    -0.00   0.02  -0.02
    28   1     0.02   0.31  -0.24     0.01   0.18  -0.14    -0.01  -0.23   0.18
    29   1    -0.03   0.00  -0.01    -0.03   0.00  -0.01     0.04  -0.00   0.02
    30   6    -0.02  -0.05  -0.01    -0.00  -0.01   0.00     0.01   0.04  -0.00
    31   1     0.04   0.27  -0.20     0.02   0.13  -0.09    -0.04  -0.27   0.19
    32   1     0.18   0.34   0.29     0.03   0.05   0.04    -0.10  -0.18  -0.16
    33   6     0.02  -0.01  -0.05    -0.01  -0.00   0.04     0.01   0.00  -0.03
    34   1    -0.17   0.27   0.30     0.10  -0.15  -0.17    -0.06   0.09   0.10
    35   1    -0.04  -0.18   0.26     0.03   0.17  -0.25    -0.03  -0.14   0.21
    36   6    -0.00   0.02  -0.03     0.00  -0.01   0.02    -0.00   0.02  -0.02
    37   1    -0.02  -0.21   0.29     0.01   0.15  -0.21    -0.02  -0.20   0.27
    38   1     0.03  -0.01   0.00    -0.03   0.01  -0.00     0.04  -0.02   0.00

 -------------------
 - Thermochemistry -
 -------------------
 Temperature   298.150 Kelvin.  Pressure   1.00000 Atm.
 Atom     1 has atomic number  6 and mass  12.00000
 Atom     2 has atomic number  6 and mass  12.00000
 Atom     3 has atomic number  1 and mass   1.00783
 Atom     4 has atomic number  1 and mass   1.00783
 Atom     5 has atomic number  1 and mass   1.00783
 Atom     6 has atomic number  1 and mass   1.00783
 Atom     7 has atomic number  6 and mass  12.00000
 Atom     8 has atomic number  1 and mass   1.00783
 Atom     9 has atomic number  1 and mass   1.00783
 Atom    10 has atomic number  6 and mass  12.00000
 Atom    11 has atomic number  1 and mass   1.00783
 Atom    12 has atomic number  1 and mass   1.00783
 Atom    13 has atomic number  6 and mass  12.00000
 Atom    14 has atomic number  1 and mass   1.00783
 Atom    15 has atomic number  1 and mass   1.00783
 Atom    16 has atomic number  6 and mass  12.00000
 Atom    17 has atomic number  1 and mass   1.00783
 Atom    18 has atomic number  1 and mass   1.00783
 Atom    19 has atomic number  6 and mass  12.00000
 Atom    20 has atomic number  1 and mass   1.00783
 Atom    21 has atomic number  1 and mass   1.00783
 Atom    22 has atomic number  6 and mass  12.00000
 Atom    23 has atomic number  1 and mass   1.00783
 Atom    24 has atomic number  1 and mass   1.00783
 Atom    25 has atomic number  7 and mass  14.00307
 Atom    26 has atomic number  7 and mass  14.00307
 Atom    27 has atomic number  6 and mass  12.00000
 Atom    28 has atomic number  1 and mass   1.00783
 Atom    29 has atomic number  1 and mass   1.00783
 Atom    30 has atomic number  6 and mass  12.00000
 Atom    31 has atomic number  1 and mass   1.00783
 Atom    32 has atomic number  1 and mass   1.00783
 Atom    33 has atomic number  6 and mass  12.00000
 Atom    34 has atomic number  1 and mass   1.00783
 Atom    35 has atomic number  1 and mass   1.00783
 Atom    36 has atomic number  6 and mass  12.00000
 Atom    37 has atomic number  1 and mass   1.00783
 Atom    38 has atomic number  1 and mass   1.00783
 Molecular mass:   196.19395 amu.
 Principal axes and moments of inertia in atomic units:
                           1         2         3
     Eigenvalues --  2525.184182617.875842618.61929
           X            1.00000  -0.00008   0.00108
           Y            0.00009   0.99999  -0.00382
           Z           -0.00108   0.00382   0.99999
 This molecule is an asymmetric top.
 Rotational symmetry number  1.
 Warning -- assumption of classical behavior for rotation
           may cause significant error
 Rotational temperatures (Kelvin)      0.03430     0.03309     0.03308
 Rotational constants (GHZ):           0.71470     0.68939     0.68920
 Zero-point vibrational energy     942595.8 (Joules/Mol)
                                  225.28581 (Kcal/Mol)
 Warning -- explicit consideration of  21 degrees of freedom as
           vibrations may cause significant error
 Vibrational temperatures:    135.97   162.58   167.40   277.17   279.08
          (Kelvin)            360.65   366.79   377.43   382.69   386.58
                              503.93   568.89   572.82   587.34   591.03
                              684.39   706.62   711.37   718.53   739.82
                              740.84  1005.15  1089.17  1128.06  1129.02
                             1189.75  1197.25  1199.86  1347.60  1348.28
                             1355.80  1380.09  1410.06  1411.03  1431.27
                             1434.97  1437.72  1533.55  1577.89  1578.99
                             1602.19  1607.85  1610.03  1612.00  1684.47
                             1689.77  1760.66  1796.90  1800.79  1827.74
                             1829.83  1846.83  1882.26  1884.69  1902.39
                             1923.16  1957.83  1962.28  1974.49  1977.94
                             1993.75  1997.18  2002.08  2025.15  2034.09
                             2037.70  2064.60  2065.97  2068.53  2073.81
                             2077.27  2079.93  2133.04  2137.01  2139.75
                             2150.14  2151.54  2156.50  2171.31  2176.17
                             2178.01  2181.79  2191.24  2199.38  4208.80
                             4210.50  4211.72  4213.11  4220.11  4227.35
                             4373.39  4374.07  4379.06  4383.39  4385.82
                             4390.12  4430.52  4430.89  4433.04  4436.59
                             4437.40  4439.12  4449.33  4450.78  4452.75
                             4453.64  4458.19  4458.99
 
 Zero-point correction=                           0.359016 (Hartree/Particle)
 Thermal correction to Energy=                    0.371910
 Thermal correction to Enthalpy=                  0.372854
 Thermal correction to Gibbs Free Energy=         0.321410
 Sum of electronic and zero-point Energies=           -580.722787
 Sum of electronic and thermal Energies=              -580.709892
 Sum of electronic and thermal Enthalpies=            -580.708948
 Sum of electronic and thermal Free Energies=         -580.760392
 
                     E (Thermal)             CV                S
                      KCal/Mol        Cal/Mol-Kelvin    Cal/Mol-Kelvin
 Total                  233.377             54.099            108.272
 Electronic               0.000              0.000              0.000
 Translational            0.889              2.981             41.727
 Rotational               0.889              2.981             31.227
 Vibrational            231.599             48.137             35.319
 Vibration     1          0.603              1.953              3.565
 Vibration     2          0.607              1.939              3.217
 Vibration     3          0.608              1.936              3.160
 Vibration     4          0.635              1.850              2.202
 Vibration     5          0.635              1.848              2.190
 Vibration     6          0.663              1.762              1.726
 Vibration     7          0.665              1.754              1.696
 Vibration     8          0.670              1.742              1.646
 Vibration     9          0.672              1.735              1.622
 Vibration    10          0.673              1.731              1.605
 Vibration    11          0.727              1.575              1.165
 Vibration    12          0.762              1.480              0.980
 Vibration    13          0.764              1.474              0.970
 Vibration    14          0.773              1.452              0.933
 Vibration    15          0.775              1.447              0.924
 Vibration    16          0.832              1.304              0.722
 Vibration    17          0.847              1.270              0.681
 Vibration    18          0.850              1.262              0.672
 Vibration    19          0.855              1.251              0.660
 Vibration    20          0.869              1.219              0.624
 Vibration    21          0.870              1.217              0.622
                       Q            Log10(Q)             Ln(Q)
 Total Bot       0.145150-147       -147.838184       -340.409998
 Total V=0       0.198274D+18         17.297265         39.828425
 Vib (Bot)       0.902254-162       -162.044671       -373.121644
 Vib (Bot)    1  0.217388D+01          0.337235          0.776512
 Vib (Bot)    2  0.181135D+01          0.258003          0.594074
 Vib (Bot)    3  0.175785D+01          0.244981          0.564090
 Vib (Bot)    4  0.103791D+01          0.016158          0.037206
 Vib (Bot)    5  0.103030D+01          0.012965          0.029854
 Vib (Bot)    6  0.778360D+00         -0.108820         -0.250567
 Vib (Bot)    7  0.763785D+00         -0.117029         -0.269469
 Vib (Bot)    8  0.739568D+00         -0.131022         -0.301689
 Vib (Bot)    9  0.728076D+00         -0.137823         -0.317350
 Vib (Bot)   10  0.719769D+00         -0.142807         -0.328825
 Vib (Bot)   11  0.526686D+00         -0.278448         -0.641150
 Vib (Bot)   12  0.452293D+00         -0.344580         -0.793426
 Vib (Bot)   13  0.448298D+00         -0.348433         -0.802296
 Vib (Bot)   14  0.433969D+00         -0.362541         -0.834783
 Vib (Bot)   15  0.430434D+00         -0.366094         -0.842962
 Vib (Bot)   16  0.352897D+00         -0.452352         -1.041579
 Vib (Bot)   17  0.337271D+00         -0.472021         -1.086869
 Vib (Bot)   18  0.334052D+00         -0.476185         -1.096457
 Vib (Bot)   19  0.329270D+00         -0.482448         -1.110877
 Vib (Bot)   20  0.315575D+00         -0.500898         -1.153360
 Vib (Bot)   21  0.314943D+00         -0.501768         -1.155363
 Vib (V=0)       0.123247D+04          3.090778          7.116779
 Vib (V=0)    1  0.273064D+01          0.436264          1.004535
 Vib (V=0)    2  0.237910D+01          0.376412          0.866720
 Vib (V=0)    3  0.232757D+01          0.366904          0.844827
 Vib (V=0)    4  0.165206D+01          0.218027          0.502025
 Vib (V=0)    5  0.164522D+01          0.216224          0.497873
 Vib (V=0)    6  0.142512D+01          0.153851          0.354255
 Vib (V=0)    7  0.141289D+01          0.150108          0.345637
 Vib (V=0)    8  0.139273D+01          0.143866          0.331264
 Vib (V=0)    9  0.138323D+01          0.140894          0.324421
 Vib (V=0)   10  0.137639D+01          0.138743          0.319467
 Vib (V=0)   11  0.122622D+01          0.088569          0.203938
 Vib (V=0)   12  0.117422D+01          0.069748          0.160602
 Vib (V=0)   13  0.117154D+01          0.068759          0.158323
 Vib (V=0)   14  0.116206D+01          0.065230          0.150198
 Vib (V=0)   15  0.115975D+01          0.064365          0.148206
 Vib (V=0)   16  0.111199D+01          0.046102          0.106155
 Vib (V=0)   17  0.110312D+01          0.042622          0.098141
 Vib (V=0)   18  0.110132D+01          0.041915          0.096513
 Vib (V=0)   19  0.109868D+01          0.040872          0.094110
 Vib (V=0)   20  0.109126D+01          0.037928          0.087332
 Vib (V=0)   21  0.109092D+01          0.037794          0.087023
 Electronic      0.100000D+01          0.000000          0.000000
 Translational   0.108015D+09          8.033484         18.497780
 Rotational      0.148937D+07          6.173004         14.213866
 ***** Axes restored to original set *****
 -------------------------------------------------------------------
 Center     Atomic                   Forces (Hartrees/Bohr)
 Number     Number              X              Y              Z
 -------------------------------------------------------------------
      1        6           0.000173256    0.000097362   -0.000247544
      2        6          -0.000036697   -0.000053609    0.000342108
      3        1          -0.000001467   -0.000014889    0.000246605
      4        1          -0.000053707   -0.000044363   -0.000069191
      5        1          -0.000030199    0.000103664   -0.000146014
      6        1           0.000005324   -0.000105996    0.000050492
      7        6           0.000457233   -0.000134342    0.000167026
      8        1           0.000035473    0.000048308    0.000118123
      9        1          -0.000166540    0.000130023   -0.000219832
     10        6          -0.000211218    0.000072413   -0.000173002
     11        1          -0.000006136   -0.000166162   -0.000054041
     12        1           0.000043085    0.000028826   -0.000014641
     13        6          -0.000029939   -0.000144830    0.000133572
     14        1           0.000092121    0.000140813   -0.000121003
     15        1          -0.000004822    0.000012719    0.000150332
     16        6          -0.000268359    0.000281979   -0.000000886
     17        1          -0.000023112   -0.000083266   -0.000138725
     18        1           0.000157962   -0.000204367   -0.000027624
     19        6           0.000233859    0.000110657   -0.000305733
     20        1           0.000032703    0.000079906    0.000077421
     21        1          -0.000165755    0.000036799    0.000240605
     22        6          -0.000348659    0.000024350    0.000144101
     23        1          -0.000038621   -0.000063696    0.000034295
     24        1           0.000169581    0.000120516   -0.000167760
     25        7          -0.000177250   -0.000098374   -0.000162899
     26        7           0.000211043    0.000082976    0.000063302
     27        6          -0.000056014   -0.000761796   -0.000356356
     28        1          -0.000109313    0.000054204    0.000046169
     29        1           0.000111401    0.000196828    0.000142710
     30        6          -0.000022325    0.000570981    0.000333364
     31        1           0.000046122    0.000026915   -0.000104952
     32        1          -0.000057199   -0.000129720   -0.000001024
     33        6          -0.000008758   -0.000257313   -0.000356711
     34        1           0.000102155   -0.000053118    0.000141953
     35        1          -0.000029631    0.000143652   -0.000096348
     36        6           0.000041679    0.000109340    0.000391948
     37        1           0.000134326    0.000020872    0.000047453
     38        1          -0.000201601   -0.000178262   -0.000107292
 -------------------------------------------------------------------
 Cartesian Forces:  Max     0.000761796 RMS     0.000177074

 GradGradGradGradGradGradGradGradGradGradGradGradGradGradGradGradGradGrad
 Berny optimization.
 Search for a local minimum.
 Step number   1 out of a maximum of    2
 All quantities printed in internal units (Hartrees-Bohrs-Radians)
 Second derivative matrix not updated -- analytic derivatives used.
 ITU=  0
     Eigenvalues ---    0.00079   0.00136   0.00146   0.00435   0.00467
     Eigenvalues ---    0.00479   0.00571   0.00578   0.00688   0.00939
     Eigenvalues ---    0.00987   0.01005   0.01101   0.01118   0.01545
     Eigenvalues ---    0.01707   0.02271   0.02286   0.02715   0.02927
     Eigenvalues ---    0.02948   0.04804   0.04895   0.04922   0.04957
     Eigenvalues ---    0.04970   0.05145   0.05152   0.05379   0.05393
     Eigenvalues ---    0.05397   0.05423   0.05487   0.05978   0.06126
     Eigenvalues ---    0.06178   0.06248   0.06529   0.06832   0.06863
     Eigenvalues ---    0.07020   0.07040   0.07903   0.08508   0.08564
     Eigenvalues ---    0.08817   0.09576   0.09616   0.09626   0.09895
     Eigenvalues ---    0.09908   0.11360   0.11403   0.11448   0.13694
     Eigenvalues ---    0.13911   0.15161   0.15187   0.16586   0.16609
     Eigenvalues ---    0.16777   0.17042   0.17064   0.19195   0.19234
     Eigenvalues ---    0.20391   0.22741   0.23007   0.23072   0.25821
     Eigenvalues ---    0.29071   0.29250   0.29281   0.40261   0.40335
     Eigenvalues ---    0.42973   0.52302   0.52359   0.52412   0.61378
     Eigenvalues ---    0.61415   0.63013   0.65613   0.72549   0.72572
     Eigenvalues ---    0.73057   0.73564   0.74125   0.74137   0.75454
     Eigenvalues ---    0.75524   0.77200   0.78846   0.78885   0.81020
     Eigenvalues ---    0.81183   0.81319   0.82330   0.84654   0.84679
     Eigenvalues ---    0.85283   0.86381   0.86473   0.90186   0.94631
     Eigenvalues ---    0.94659   0.96459   0.96485
 Angle between quadratic step and forces=  79.32 degrees.
 Linear search not attempted -- first point.
 B after Tr=    -0.000050   -0.000032    0.000089
         Rot=    1.000000   -0.000007   -0.000011    0.000016 Ang=  -0.00 deg.
 Variable       Old X    -DE/DX   Delta X   Delta X   Delta X     New X
                                 (Linear)    (Quad)   (Total)
    X1        1.30451   0.00017   0.00000   0.00138   0.00149   1.30599
    Y1        4.47868   0.00010   0.00000   0.00147   0.00139   4.48007
    Z1        0.58514  -0.00025   0.00000   0.00709   0.00721   0.59235
    X2       -1.28633  -0.00004   0.00000   0.00214   0.00227  -1.28407
    Y2        4.12389  -0.00005   0.00000  -0.00364  -0.00365   4.12024
    Z2        1.85221   0.00034   0.00000   0.00818   0.00836   1.86057
    X3        2.12275  -0.00000   0.00000   0.00107   0.00125   2.12401
    Y3        6.27003  -0.00001   0.00000  -0.00212  -0.00224   6.26779
    Z3        1.23482   0.00025   0.00000   0.01804   0.01818   1.25300
    X4        1.04919  -0.00005   0.00000  -0.00071  -0.00064   1.04856
    Y4        4.68860  -0.00004   0.00000   0.01009   0.01005   4.69864
    Z4       -1.46373  -0.00007   0.00000   0.00803   0.00816  -1.45557
    X5       -2.09850  -0.00003   0.00000   0.00212   0.00232  -2.09618
    Y5        5.99233   0.00010   0.00000  -0.00386  -0.00385   5.98848
    Z5        2.23891  -0.00015   0.00000   0.01049   0.01071   2.24962
    X6       -1.03223   0.00001   0.00000   0.00227   0.00241  -1.02982
    Y6        3.22603  -0.00011   0.00000  -0.00862  -0.00868   3.21735
    Z6        3.70604   0.00005   0.00000   0.00585   0.00601   3.71204
    X7       -3.27963   0.00046   0.00000  -0.00300  -0.00314  -3.28277
    Y7       -1.05666  -0.00013   0.00000   0.00307   0.00318  -1.05349
    Z7       -2.43338   0.00017   0.00000  -0.00171  -0.00157  -2.43495
    X8       -3.39599   0.00004   0.00000  -0.01149  -0.01169  -3.40769
    Y8       -3.11624   0.00005   0.00000   0.00395   0.00406  -3.11219
    Z8       -2.24073   0.00012   0.00000   0.00102   0.00114  -2.23959
    X9       -5.16351  -0.00017   0.00000   0.00033   0.00020  -5.16331
    Y9       -0.44322   0.00013   0.00000   0.01026   0.01045  -0.43277
    Z9       -3.10759  -0.00022   0.00000  -0.00720  -0.00700  -3.11459
   X10       -1.32276  -0.00021   0.00000  -0.00130  -0.00147  -1.32423
   Y10       -0.46049   0.00007   0.00000  -0.00803  -0.00795  -0.46844
   Z10       -4.48585  -0.00017   0.00000  -0.00322  -0.00311  -4.48895
   X11       -2.14627  -0.00001   0.00000  -0.00073  -0.00095  -2.14722
   Y11       -1.05937  -0.00017   0.00000  -0.02114  -0.02102  -1.08038
   Z11       -6.29223  -0.00005   0.00000   0.00054   0.00067  -6.29157
   X12       -1.07602   0.00004   0.00000  -0.00065  -0.00075  -1.07676
   Y12        1.59488   0.00003   0.00000  -0.00880  -0.00873   1.58615
   Z12       -4.63391  -0.00001   0.00000  -0.01556  -0.01543  -4.64934
   X13        1.27440  -0.00003   0.00000  -0.00162  -0.00182   1.27257
   Y13       -1.72831  -0.00014   0.00000  -0.00712  -0.00713  -1.73544
   Z13       -4.18039   0.00013   0.00000   0.00419   0.00422  -4.17616
   X14        2.07808   0.00009   0.00000   0.00016  -0.00009   2.07799
   Y14       -2.05850   0.00014   0.00000  -0.01163  -0.01165  -2.07015
   Z14       -6.06316  -0.00012   0.00000   0.00533   0.00534  -6.05783
   X15        1.03151  -0.00000   0.00000  -0.00205  -0.00229   1.02922
   Y15       -3.60802   0.00001   0.00000  -0.00369  -0.00371  -3.61172
   Z15       -3.33475   0.00015   0.00000   0.01181   0.01182  -3.32293
   X16        3.25067  -0.00027   0.00000  -0.00133  -0.00145   3.24921
   Y16       -0.23526   0.00028   0.00000  -0.00245  -0.00255  -0.23780
   Z16       -2.67550  -0.00000   0.00000  -0.00116  -0.00115  -2.67665
   X17        3.36518  -0.00002   0.00000  -0.00329  -0.00336   3.36182
   Y17        1.66851  -0.00008   0.00000  -0.00460  -0.00469   1.66382
   Z17       -3.48451  -0.00014   0.00000  -0.00637  -0.00633  -3.49084
   X18        5.12860   0.00016   0.00000  -0.00154  -0.00169   5.12691
   Y18       -1.10133  -0.00020   0.00000  -0.00440  -0.00456  -1.10589
   Z18       -2.99711  -0.00003   0.00000  -0.00251  -0.00255  -2.99966
   X19       -3.26131   0.00023   0.00000   0.00091   0.00096  -3.26035
   Y19        2.65274   0.00011   0.00000   0.00195   0.00202   2.65476
   Z19        0.32500  -0.00031   0.00000   0.00400   0.00420   0.32920
   X20       -3.38613   0.00003   0.00000   0.00286   0.00289  -3.38324
   Y20        3.51459   0.00008   0.00000   0.00681   0.00691   3.52151
   Z20       -1.55486   0.00008   0.00000   0.00619   0.00640  -1.54846
   X21       -5.13763  -0.00017   0.00000   0.00155   0.00163  -5.13601
   Y21        2.94216   0.00004   0.00000   0.00349   0.00361   2.94577
   Z21        1.20588   0.00024   0.00000   0.00684   0.00708   1.21296
   X22        3.27267  -0.00035   0.00000   0.00347   0.00352   3.27619
   Y22        2.41755   0.00002   0.00000   0.00151   0.00135   2.41891
   Z22        1.11130   0.00014   0.00000  -0.00226  -0.00221   1.10909
   X23        3.40053  -0.00004   0.00000   0.01193   0.01202   3.41256
   Y23        2.16579  -0.00006   0.00000   0.00031   0.00012   2.16591
   Z23        3.16352   0.00003   0.00000  -0.00287  -0.00282   3.16070
   X24        5.15009   0.00017   0.00000   0.00040   0.00046   5.15056
   Y24        3.11973   0.00012   0.00000   0.00478   0.00457   3.12430
   Z24        0.50927  -0.00017   0.00000  -0.01066  -0.01064   0.49863
   X25       -2.69733  -0.00018   0.00000  -0.00455  -0.00460  -2.70194
   Y25        0.00122  -0.00010   0.00000   0.00127   0.00133   0.00255
   Z25        0.01426  -0.00016   0.00000  -0.00087  -0.00072   0.01354
   X26        2.69732   0.00021   0.00000   0.00336   0.00331   2.70063
   Y26       -0.00151   0.00008   0.00000   0.00082   0.00070  -0.00081
   Z26       -0.01330   0.00006   0.00000  -0.00072  -0.00069  -0.01399
   X27        3.27239  -0.00006   0.00000   0.00223   0.00214   3.27453
   Y27       -2.18833  -0.00076   0.00000   0.00122   0.00106  -2.18727
   Z27        1.51446  -0.00036   0.00000   0.00190   0.00189   1.51635
   X28        3.37971  -0.00011   0.00000   0.00239   0.00222   3.38193
   Y28       -3.83973   0.00005   0.00000  -0.00081  -0.00095  -3.84068
   Z28        0.26770   0.00005   0.00000   0.00538   0.00534   0.27304
   X29        5.15792   0.00011   0.00000   0.00075   0.00069   5.15861
   Y29       -2.02987   0.00020   0.00000   0.00590   0.00566  -2.02421
   Z29        2.40899   0.00014   0.00000   0.00515   0.00510   2.41409
   X30        1.31557  -0.00002   0.00000  -0.00280  -0.00286   1.31271
   Y30       -2.75309   0.00057   0.00000   0.01060   0.01048  -2.74261
   Z30        3.57558   0.00033   0.00000  -0.00041  -0.00039   3.57519
   X31        1.07652   0.00005   0.00000  -0.00937  -0.00935   1.06717
   Y31       -1.08084   0.00003   0.00000   0.01848   0.01834  -1.06250
   Z31        4.78153  -0.00010   0.00000  -0.01337  -0.01332   4.76821
   X32        2.13414  -0.00006   0.00000  -0.00734  -0.00742   2.12672
   Y32       -4.21496  -0.00013   0.00000   0.01774   0.01757  -4.19739
   Z32        4.79752  -0.00000   0.00000   0.01144   0.01142   4.80894
   X33       -1.28614  -0.00001   0.00000   0.00307   0.00296  -1.28318
   Y33       -3.66020  -0.00026   0.00000   0.00109   0.00106  -3.65914
   Z33        2.65173  -0.00036   0.00000  -0.01013  -0.01007   2.64166
   X34       -2.09318   0.00010   0.00000   0.00833   0.00821  -2.08497
   Y34       -4.92913  -0.00005   0.00000  -0.01225  -0.01227  -4.94141
   Z34        4.07965   0.00014   0.00000  -0.01876  -0.01870   4.06095
   X35       -1.05009  -0.00003   0.00000   0.01134   0.01115  -1.03894
   Y35       -4.81372   0.00014   0.00000   0.01594   0.01593  -4.79779
   Z35        0.94274  -0.00010   0.00000  -0.01871  -0.01867   0.92407
   X36       -3.25401   0.00004   0.00000  -0.00308  -0.00314  -3.25715
   Y36       -1.59099   0.00011   0.00000  -0.00291  -0.00286  -1.59386
   Z36        2.15948   0.00039   0.00000  -0.00233  -0.00219   2.15729
   X37       -3.35825   0.00013   0.00000  -0.00385  -0.00383  -3.36208
   Y37       -0.39436   0.00002   0.00000  -0.00638  -0.00636  -0.40072
   Z37        3.84732   0.00005   0.00000   0.00004   0.00020   3.84752
   X38       -5.13630  -0.00020   0.00000  -0.00146  -0.00155  -5.13785
   Y38       -2.48855  -0.00018   0.00000  -0.00709  -0.00699  -2.49554
   Z38        1.98327  -0.00011   0.00000  -0.00607  -0.00590   1.97737
         Item               Value     Threshold  Converged?
 Maximum Force            0.000762     0.000450     NO 
 RMS     Force            0.000177     0.000300     YES
 Maximum Displacement     0.021016     0.001800     NO 
 RMS     Displacement     0.007248     0.001200     NO 
 Predicted change in Energy=-1.358558D-05
 GradGradGradGradGradGradGradGradGradGradGradGradGradGradGradGradGradGrad

 1\1\GINC-CDR1934\Freq\RwB97XD\6-31G(d,p)\C12H24N2\CLR426\20-Jul-2023\0
 \\# freq wb97xd/6-31g(d,p) scrf=(solvent=water)\\Title Card Required\\
 0,1\C,0.690316,2.370017,0.309643\C,-0.680698,2.182269,0.980148\H,1.123
 312,3.317956,0.653438\H,0.555208,2.481098,-0.774574\H,-1.110478,3.1710
 04,1.18478\H,-0.546234,1.70714,1.961151\C,-1.735504,-0.559162,-1.28768
 9\H,-1.797083,-1.649045,-1.185742\H,-2.732411,-0.23454,-1.644468\C,-0.
 699976,-0.243681,-2.373807\H,-1.135758,-0.560592,-3.329707\H,-0.569404
 ,0.843973,-2.452161\C,0.674382,-0.914582,-2.212165\H,1.099672,-1.08931
 2,-3.208488\H,0.545853,-1.909281,-1.764673\C,1.720178,-0.124493,-1.415
 814\H,1.780775,0.88294,-1.843924\H,2.713938,-0.582801,-1.586001\C,-1.7
 25811,1.40377,0.17198\H,-1.791863,1.859842,-0.822799\H,-2.718717,1.556
 922,0.638123\C,1.731821,1.279315,0.588074\H,1.799484,1.146085,1.674065
 \H,2.725312,1.650889,0.269493\N,-1.427367,0.000645,0.007544\N,1.427358
 ,-0.000797,-0.007036\C,1.731672,-1.158013,0.801419\H,1.788465,-2.03189
 6,0.141661\H,2.729455,-1.074159,1.274783\C,0.696169,-1.456871,1.892115
 \H,0.56967,-0.571958,2.530276\H,1.129338,-2.230461,2.538738\C,-0.68059
 7,-1.936897,1.403237\H,-1.107664,-2.608385,2.158856\H,-0.555686,-2.547
 309,0.498874\C,-1.72195,-0.841918,1.142748\H,-1.777108,-0.208687,2.035
 915\H,-2.718015,-1.316885,1.0495\\Version=EM64L-G09RevE.01\State=1-A\H
 F=-581.0818023\RMSD=7.310e-09\RMSF=1.771e-04\ZeroPoint=0.3590158\Therm
 al=0.3719098\Dipole=0.0005126,-0.0004323,-0.0006469\DipoleDeriv=0.0673
 582,0.1043629,0.0098814,0.0267457,0.0745386,-0.0065752,-0.0008096,0.03
 85254,0.1619003,0.0665493,-0.0923077,-0.0451394,-0.0237036,0.1156389,-
 0.023331,-0.0131074,-0.0686816,0.1253597,-0.078279,-0.1096294,-0.02694
 91,-0.0958263,-0.2179022,-0.0733725,-0.0257343,-0.1128354,0.041059,0.0
 006457,0.0283494,-0.0386721,0.0220123,0.0885816,0.0168345,-0.0070403,0
 .065042,-0.2225418,-0.0754198,0.1058762,0.033505,0.0953271,-0.232289,-
 0.0949123,0.0276793,-0.0551049,0.0514158,-0.0016516,-0.0022153,-0.0500
 174,-0.0125769,0.0332661,0.1465164,-0.0190924,0.098117,-0.1747174,0.55
 73716,0.0038303,0.1198202,0.0043788,0.2301871,0.2394718,0.1651029,0.19
 34981,0.8517705,0.0608542,0.0180224,0.0150927,-0.0393394,-0.2187031,-0
 .0016418,0.0381103,0.0323537,0.0181772,-0.3591072,0.0379867,-0.1741872
 ,0.131761,0.037129,0.0455253,-0.0544291,-0.0194297,-0.1637127,0.066900
 3,0.006834,0.1053326,-0.0021086,0.1590917,0.0417976,0.0269845,-0.00401
 19,0.0749968,-0.0786859,-0.0244165,-0.1105252,-0.0237697,0.0461633,-0.
 1055255,-0.0970455,-0.0658051,-0.2225468,0.0020138,-0.0386152,0.027381
 1,-0.0070816,-0.2252736,0.0521795,0.0214811,0.00493,0.0898488,0.065322
 1,-0.0428548,-0.0919894,-0.0133939,0.1242816,-0.0681691,-0.0227953,-0.
 0210956,0.1098604,-0.0741441,0.0294129,0.1057711,0.0241296,0.0562108,-
 0.046053,0.0956767,-0.0866583,-0.23699,0.0007583,-0.0476788,-0.0062904
 ,-0.0169113,-0.1788356,0.0897553,-0.0150287,0.1367904,0.0462812,0.5552
 913,-0.0527268,-0.1038799,-0.0738434,0.1920908,0.1210042,-0.1415515,0.
 1655574,0.8988211,0.0601234,0.0075338,-0.0230542,-0.0526436,-0.1798107
 ,0.1071356,-0.0156396,0.073905,-0.0239408,-0.3581203,0.1172054,0.13686
 46,0.1418004,-0.0197868,-0.1252029,-0.0136191,-0.0596957,-0.1086701,0.
 5555642,-0.1030853,-0.0578901,-0.1409298,0.8895861,0.1861317,-0.080503
 ,0.1407083,0.2004853,0.0599368,-0.021584,0.0066849,-0.0133378,-0.02923
 21,0.0775,-0.0541241,0.1108302,-0.1749063,-0.3585837,0.1324741,0.12258
 12,-0.0186669,-0.1032833,-0.061428,0.1433784,-0.1277086,-0.0264235,0.5
 557741,0.1204413,0.0053103,0.1639956,0.8429235,0.2110564,0.0060356,0.2
 574729,0.2435965,0.0602603,0.0144053,0.0165023,0.0398666,0.0163067,0.0
 392861,-0.0393714,0.0051295,-0.21792,-0.3576397,-0.175936,0.0350261,-0
 .0595624,-0.1659883,-0.024969,0.1317091,0.0408823,0.0368826,-0.7458058
 ,0.0015414,-0.0021073,-0.0000528,-1.0176145,-0.1545607,-0.0007677,0.15
 45523,-1.0143784,-0.7467408,-0.0017171,-0.0007036,0.001524,-1.0172724,
 0.1543068,-0.0015644,-0.1539917,-1.018179,0.5570707,-0.0661202,0.09746
 29,-0.0907882,0.5966294,-0.4012765,0.1349398,-0.3517616,0.4883546,0.05
 97971,-0.0235054,0.0042244,0.0123418,-0.1393825,-0.0949148,0.0526405,-
 0.1298888,-0.0615543,-0.3582968,0.0603287,-0.1665554,-0.0816507,-0.007
 0839,0.0526085,-0.1150692,0.1169329,-0.1207923,0.0672477,-0.0584272,0.
 0837637,-0.0162112,0.1553033,0.0075269,0.0266436,0.0532311,0.0811455,0
 .0017854,0.0163862,0.0435253,-0.0073953,-0.1107759,-0.1806205,0.022831
 6,-0.1316775,-0.0259932,-0.0773498,0.0780827,-0.0798208,0.0732573,-0.1
 059328,0.1790448,-0.0701391,0.1372159,-0.0701976,0.0653379,0.0864161,-
 0.0556772,0.0255908,0.0817632,0.053077,-0.0140217,0.0064125,0.1564642,
 -0.0757789,-0.0816182,0.075085,-0.0713141,-0.0803972,0.1380188,0.07020
 88,0.1800926,-0.0973382,0.0010946,0.0417608,0.0167708,0.0219701,-0.018
 591,-0.1278412,-0.0064746,-0.1771484,-0.1214434,0.5560982,0.0958804,-0
 .060251,0.1374851,0.5105213,-0.3554019,-0.0849125,-0.403064,0.5737449,
 0.0599654,0.0043549,-0.0235471,0.052112,-0.0550598,-0.1272455,0.013218
 6,-0.093035,-0.1458491,-0.3575171,-0.1690482,0.056671,-0.1131906,-0.12
 6998,0.1142641,-0.0838002,0.0494142,-0.0020696\Polar=180.6477773,0.008
 1487,183.5045445,0.0803321,0.2090717,183.5086343\PG=C01 [X(C12H24N2)]\
 NImag=0\\0.48768663,0.03501587,0.53376173,0.03040385,0.01986950,0.5756
 9101,-0.16416147,-0.01589221,0.04470188,0.48580661,-0.00981202,-0.0838
 4363,0.00576786,-0.04454939,0.56432857,0.04653030,0.00681090,-0.104842
 87,0.00793901,-0.02819579,0.54636185,-0.08660741,-0.08789396,-0.033389
 21,-0.01422069,-0.02301784,-0.01032186,0.10086155,-0.08678726,-0.24136
 781,-0.07111785,0.00081590,-0.00286563,-0.00198515,0.09192975,0.262617
 29,-0.03295125,-0.07134049,-0.07627138,0.00825001,0.01332865,0.0048831
 3,0.03351872,0.07923165,0.07759972,-0.05257237,0.00352084,-0.03235710,
 0.00139085,-0.00420824,0.02909627,-0.00215471,0.00164943,-0.01175129,0
 .06149891,0.00275711,-0.04978359,0.02229069,-0.00006549,-0.00083262,0.
 00601483,-0.00370809,0.00312724,-0.02877729,-0.00484517,0.05219116,-0.
 03237520,0.02349848,-0.29868372,-0.00116377,0.00226809,-0.01397365,-0.
 00116043,0.00107851,-0.00974655,0.03418233,-0.02527634,0.32629516,-0.0
 1417753,0.02516084,0.00338530,-0.08554822,0.09149485,0.01773523,0.0001
 2000,0.00043324,-0.00038706,-0.00019296,-0.00009882,0.00055603,0.09985
 239,-0.00490774,0.00428233,0.00164819,0.09039926,-0.26053734,-0.041797
 08,-0.00014799,0.00185183,0.00027642,0.00043202,-0.00013877,-0.0001046
 6,-0.09504373,0.28349455,0.00667044,-0.01377844,-0.00228958,0.01742463
 ,-0.04148502,-0.05873975,-0.00052712,0.00011953,0.00120004,-0.00014214
 ,0.00011481,-0.00028951,-0.01977210,0.04703258,0.05837816,0.00134673,-
 0.01184048,0.02710623,-0.05228284,0.01428242,-0.02934781,-0.00016542,-
 0.00031532,-0.00033605,-0.00469274,-0.00113571,0.00253379,-0.00217912,
 0.00470030,-0.01080540,0.06158443,0.00062831,-0.00061588,0.00207682,0.
 01471771,-0.09927402,0.10136798,-0.00020469,-0.00017191,-0.00004231,-0
 .00034645,0.00012676,-0.00044357,0.00376603,-0.01278881,0.02705478,-0.
 01369048,0.10627549,-0.00096025,0.00605093,-0.01415454,-0.02896035,0.1
 0039967,-0.24981504,0.00050062,0.00017813,-0.00024996,0.00275627,0.000
 99452,-0.00079144,0.00096051,-0.00297489,0.00616404,0.03155214,-0.1112
 9140,0.27277507,0.00012385,0.00017684,-0.00026164,0.00015859,-0.002215
 46,-0.00067684,0.00009078,0.00012558,0.00020110,-0.00008047,-0.0002386
 2,0.00020775,-0.00009473,-0.00047846,-0.00020152,0.00013862,0.00002118
 ,0.00022834,0.51064133,-0.00002647,-0.00002762,-0.00000987,0.00291430,
 -0.00454133,-0.00068852,-0.00000845,0.00011063,0.00009880,-0.00005680,
 -0.00001313,0.00021547,-0.00117859,-0.00068493,-0.00074498,0.00010133,
 0.00006815,-0.00008468,-0.01843185,0.61640135,-0.00076941,-0.00043843,
 0.00092377,0.00015421,0.00232806,-0.00009358,0.00039744,0.00023660,-0.
 00011108,-0.00010333,-0.00008638,-0.00030135,0.00040729,0.00142646,0.0
 0066306,0.00009190,-0.00037503,0.00001869,0.02131588,-0.02112494,0.503
 43482,0.00001975,0.00001695,0.00004157,0.00006265,-0.00034541,0.000081
 61,-0.00000609,0.00000446,-0.00001743,0.00001279,0.00003493,0.00000767
 ,-0.00007860,-0.00007581,-0.00006383,0.00003749,0.00003422,0.00003614,
 -0.04856396,-0.00944353,-0.00205917,0.05165156,0.00014094,0.00002122,-
 0.00007918,0.00070479,-0.00065126,-0.00009081,-0.00008930,-0.00002855,
 -0.00000477,0.00002164,0.00006301,0.00002592,-0.00024452,-0.00029052,-
 0.00022709,-0.00007145,0.00001602,-0.00010748,-0.01261739,-0.30486164,
 0.02381072,0.01408356,0.33362806,0.00009734,0.00006729,-0.00015892,0.0
 0081123,-0.00136755,-0.00001168,-0.00007454,-0.00000787,0.00005221,-0.
 00001317,-0.00003515,0.00005192,-0.00037327,-0.00037452,-0.00027248,0.
 00000255,0.00008103,-0.00002208,-0.00098377,0.03425585,-0.05335023,-0.
 00131409,-0.02710805,0.06787626,0.00006281,0.00006511,-0.00009507,-0.0
 0007230,-0.00031455,0.00043107,-0.00007646,-0.00007796,-0.00002661,-0.
 00000110,0.00007788,0.00000568,-0.00003629,-0.00024760,-0.00009890,0.0
 0008738,0.00017558,0.00009057,-0.23249013,0.06796896,-0.05339725,0.001
 63556,-0.00013604,0.00111339,0.25680986,-0.00000239,0.00003686,0.00007
 211,0.00020408,-0.00023425,0.00024915,0.00003796,0.00001666,-0.0000056
 3,-0.00000480,-0.00002347,-0.00001965,0.00001459,-0.00003570,-0.000005
 81,0.00008059,-0.00004913,0.00010724,0.06610924,-0.07734960,0.02193537
 ,0.02918288,-0.00859622,0.00904082,-0.07188964,0.07485366,0.00019054,0
 .00014861,-0.00008842,0.00026232,-0.00038804,0.00019657,-0.00005761,-0
 .00004275,-0.00000109,-0.00000216,0.00000651,0.00002511,-0.00004848,-0
 .00033817,-0.00010829,0.00008976,0.00014879,0.00015941,-0.05913500,0.0
 2311402,-0.06548486,-0.00350864,0.00154819,-0.00061169,0.07035176,-0.0
 2068730,0.08626293,-0.00008778,-0.00003557,0.00002968,0.00016711,0.000
 08532,-0.00010514,-0.00006109,0.00005176,-0.00002166,-0.00001507,0.000
 03303,-0.00003299,-0.00006053,-0.00003255,-0.00000838,0.00000743,0.000
 01467,-0.00001049,-0.13682711,-0.02306309,0.05161590,-0.00335838,-0.00
 032239,0.00284028,-0.02205362,-0.00898719,0.02137937,0.48736778,0.0000
 3702,0.00027028,-0.00023578,0.00018024,0.00022058,-0.00026466,0.000076
 77,-0.00001021,0.00024415,-0.00026074,-0.00052252,-0.00003450,0.000002
 66,0.00004464,0.00003121,-0.00003724,0.00000865,0.00006402,-0.01888027
 ,-0.08812574,0.02215839,-0.02395264,-0.00779684,0.02367389,0.01079219,
 0.00289073,-0.00837826,0.02941550,0.57409639,-0.00004132,-0.00017285,0
 .00026787,-0.00011517,0.00024892,0.00010397,-0.00001991,0.00001615,-0.
 00010614,0.00001194,0.00017392,-0.00018662,0.00003579,0.00003703,0.000
 01418,0.00001447,0.00005273,-0.00001488,0.05273716,0.01994615,-0.12386
 373,0.00459541,0.00171291,-0.00312761,-0.00630012,-0.00047091,0.005700
 52,0.03561498,0.02102032,0.53452578,-0.00006095,-0.00002138,0.00007640
 ,-0.00006989,0.00003360,0.00001013,0.00001552,-0.00004365,-0.00005168,
 -0.00000913,0.00008724,-0.00002337,0.00004135,0.00001821,0.00000574,0.
 00000378,-0.00001001,-0.00000453,0.00777904,0.00827678,0.01939451,0.00
 047578,-0.00017960,-0.00065094,0.00054189,0.00065874,-0.00010933,-0.08
 687189,-0.03118563,-0.08931017,0.10120957,-0.00002510,-0.00011326,0.00
 024594,-0.00001533,0.00012100,0.00004057,-0.00005083,-0.00001992,-0.00
 012640,0.00005464,0.00020705,-0.00010550,0.00001497,-0.00003453,-0.000
 01631,-0.00002154,-0.00000294,-0.00007052,0.00272045,0.00176673,0.0079
 0577,0.00058394,0.00022898,-0.00033444,0.00035501,0.00024594,-0.000494
 04,-0.03079801,-0.07219349,-0.06670984,0.03124816,0.07300218,0.0000514
 9,0.00001271,-0.00000460,0.00007936,0.00000088,0.00001431,-0.00004516,
 -0.00004664,-0.00002453,0.00000007,0.00003929,-0.00002258,-0.00002612,
 -0.00011118,-0.00004300,-0.00002079,0.00003649,-0.00001542,-0.01232885
 ,-0.00919615,-0.01888488,-0.00046642,0.00053635,0.00038855,0.00050085,
 -0.00049641,0.00065331,-0.08819234,-0.06645607,-0.24529918,0.09334655,
 0.07397451,0.26700587,-0.00004975,0.00001667,-0.00027831,0.00002210,0.
 00027057,-0.00013868,-0.00001006,-0.00000007,0.00005768,-0.00012321,-0
 .00019660,0.00000327,0.00001299,0.00003266,0.00003236,-0.00007986,-0.0
 0003903,-0.00006002,-0.00318289,-0.02341772,0.00043649,-0.00255347,-0.
 00061401,0.00370842,0.00049740,0.00029064,-0.00064793,-0.05223944,-0.0
 3163393,0.00242041,-0.00211922,-0.01187725,0.00132034,0.06099815,-0.00
 007045,-0.00033835,0.00011895,-0.00011825,0.00021217,0.00010280,-0.000
 03022,-0.00001338,-0.00016379,-0.00018066,-0.00019194,-0.00046341,0.00
 002522,0.00001509,0.00001943,-0.00002904,0.00000310,-0.00008215,-0.000
 82753,-0.00732467,0.00024009,-0.00119623,0.00067510,0.00081416,-0.0005
 1433,0.00036878,0.00033776,-0.03163851,-0.30028346,0.01615431,-0.00101
 818,-0.00895086,0.00074098,0.03343494,0.32828023,-0.00001507,0.0000761
 8,-0.00043828,-0.00001107,-0.00029233,-0.00000752,0.00008423,0.0000407
 0,0.00017140,-0.00030056,-0.00047145,-0.00013053,-0.00003967,0.0000493
 5,0.00001868,0.00006037,0.00002612,0.00013980,0.00400756,0.02565439,-0
 .00227411,0.00361132,0.00129493,-0.00303718,-0.00056400,-0.00075478,0.
 00045582,0.00159282,0.01512550,-0.04832347,-0.00360046,-0.02912388,0.0
 0229014,-0.00392240,-0.01725252,0.05051621,0.00016968,-0.00012048,0.00
 017803,0.00004125,-0.00002370,0.00007955,-0.00007000,0.00007952,-0.000
 01231,0.00002178,-0.00000377,-0.00011007,-0.00006549,-0.00005458,-0.00
 002506,-0.00002915,0.00001927,-0.00004026,-0.02282559,0.00843737,0.000
 06559,0.00121844,0.00101923,-0.00127236,-0.00100440,-0.00011605,0.0022
 8757,-0.16442204,0.04489177,-0.01400663,-0.01433425,0.00822867,0.00111
 336,0.00125202,-0.00108770,-0.00013378,0.48473472,-0.00011041,0.000098
 84,-0.00027345,0.00007905,0.00012947,-0.00012400,0.00000916,0.00001281
 ,0.00003791,-0.00014804,-0.00000662,0.00011146,0.00001981,0.00007513,0
 .00003622,-0.00000504,-0.00002007,-0.00003173,-0.00463753,0.00179704,-
 0.00568013,-0.00201413,0.00080620,0.00049840,-0.00221982,-0.00005193,0
 .00232838,0.04651279,-0.10476099,0.00601875,-0.00967373,0.00454445,-0.
 00172195,0.02927180,-0.01406153,0.00552358,0.00875942,0.54835789,0.000
 08103,0.00024454,0.00022044,-0.00002166,-0.00006136,0.00012411,0.00003
 481,-0.00000263,0.00012151,0.00026694,-0.00030035,0.00020079,0.0000143
 8,-0.00002177,-0.00000704,-0.00007429,0.00003083,0.00002484,0.02198004
 ,-0.01141030,0.00571860,-0.00002587,-0.00054809,0.00057032,0.00438391,
 0.00127591,-0.00258836,-0.00782536,0.00503016,-0.08313480,-0.02333113,
 0.01343907,-0.00241726,-0.00333314,0.00185287,-0.00055801,-0.04393770,
 -0.02919375,0.56210184,-0.00006098,0.00003522,0.00000441,-0.00006572,0
 .00001310,0.00002062,0.00004163,-0.00002679,0.00001372,0.00001419,-0.0
 0004112,0.00002071,0.00003705,0.00004439,0.00001883,0.00000385,0.00000
 213,0.00001408,-0.00344939,0.00354473,-0.00237470,0.00033854,0.0000534
 4,-0.00022987,-0.00160884,-0.00014240,0.00099238,-0.01410518,0.0026265
 0,0.02537334,0.00011475,-0.00039656,0.00042825,-0.00020779,0.00056010,
 -0.00007967,-0.08454214,0.01476380,0.09103981,0.09881960,-0.00000798,0
 .00001263,0.00002986,-0.00002352,-0.00000742,0.00003421,0.00000551,-0.
 00003921,-0.00001628,0.00003109,0.00001613,0.00001991,0.00001780,-0.00
 001635,-0.00001150,-0.00000784,0.00000666,-0.00000781,0.00097145,-0.00
 138393,0.00154056,0.00010263,0.00032229,-0.00008516,0.00049166,0.00040
 445,-0.00037901,0.00671040,-0.00189244,-0.01390268,-0.00052384,0.00118
 489,0.00010556,-0.00014299,-0.00029071,0.00010855,0.01447415,-0.056810
 87,-0.03526679,-0.01663392,0.05615588,-0.00003310,0.00003546,0.0000471
 9,-0.00005501,-0.00002429,0.00007591,0.00001854,-0.00011084,-0.0000383
 9,0.00003337,0.00004905,0.00001831,0.00004498,-0.00004525,-0.00001838,
 -0.00001190,0.00002962,-0.00000085,-0.00066214,0.00036091,0.00083244,-
 0.00013161,-0.00013320,-0.00002079,0.00006197,-0.00015786,-0.00013114,
 -0.00463645,0.00143865,0.00381604,-0.00016155,0.00025773,0.00186653,0.
 00043075,-0.00011000,-0.00014186,0.08996878,-0.03565074,-0.26362878,-0
 .09462842,0.04019857,0.28685486,0.00000812,0.00001589,-0.00003621,-0.0
 0002773,-0.00007256,-0.00000589,0.00000314,-0.00001892,-0.00002155,-0.
 00007683,0.00005765,-0.00003379,0.00000324,-0.00001249,-0.00000854,0.0
 0002999,0.00000847,0.00001529,0.00195095,0.00173216,-0.00066981,-0.000
 43789,-0.00094032,0.00028563,0.00027256,-0.00025512,-0.00025757,0.0011
 4926,0.02751375,-0.01106970,-0.00017585,-0.00032550,-0.00032920,-0.004
 71119,0.00254458,-0.00104653,-0.05190099,-0.02861258,0.01280864,-0.002
 10278,-0.01078399,0.00433651,0.06052331,-0.00001137,-0.00001921,0.0000
 6243,-0.00004157,0.00002306,-0.00003090,-0.00000435,-0.00001362,-0.000
 06998,-0.00006086,0.00014001,-0.00007208,0.00001403,-0.00000108,-0.000
 00771,0.00001562,-0.00002108,-0.00001711,-0.00148687,0.00077193,0.0009
 2333,0.00072185,0.00051328,-0.00070366,-0.00016335,0.00049484,-0.00000
 725,-0.00080953,-0.01431066,0.00562966,0.00050538,-0.00025289,0.000173
 64,0.00274112,-0.00078351,0.00094675,-0.02801487,-0.25573417,0.0959530
 8,0.00081507,0.00543104,-0.00246167,0.03053031,0.27882068,0.00001423,0
 .00005063,0.00001135,0.00001771,0.00003228,-0.00002185,-0.00001045,0.0
 0003589,-0.00000434,-0.00004074,0.00002909,-0.00000142,0.00000230,0.00
 002957,0.00000745,0.00000847,-0.00000272,-0.00002180,0.00105341,-0.000
 86778,0.00018982,-0.00015919,-0.00014861,0.00028804,-0.00014217,-0.000
 09100,-0.00002739,0.00058711,0.00152799,-0.00033681,-0.00018752,-0.000
 04352,-0.00016728,-0.00022547,-0.00048980,0.00014605,0.01330214,0.0973
 1086,-0.09288700,0.00362511,0.02751900,-0.01207434,-0.01218123,-0.1063
 5216,0.09871870,-0.00009344,0.00136029,0.00096253,0.00010777,-0.000153
 86,0.00057435,0.00003151,-0.00011337,-0.00028666,0.00029602,0.00024362
 ,0.00065403,0.00010742,-0.00011190,-0.00010496,-0.00006734,0.00000664,
 -0.00005862,-0.00259376,-0.00068938,-0.00167814,-0.00019509,0.00016459
 ,-0.00000039,0.00010242,-0.00000853,0.00048030,-0.02310794,-0.01429018
 ,-0.01694512,-0.00345086,0.00116119,0.00016618,0.00200560,-0.00181315,
 -0.00012501,-0.13714802,-0.04176959,-0.03784820,0.00769624,0.00804616,
 0.00935969,-0.00314440,-0.00263241,-0.00314463,0.50963149,-0.00069169,
 -0.00026120,-0.00106954,0.00011696,-0.00006577,0.00007836,0.00017275,-
 0.00006854,0.00043441,0.00093587,-0.00125146,-0.00008950,-0.00002079,-
 0.00000517,0.00001654,-0.00015889,-0.00003118,0.00015424,0.00021048,-0
 .00055556,0.00157188,-0.00003457,0.00021372,-0.00002734,0.00050579,0.0
 0002790,-0.00061277,0.00756000,0.00983208,0.00917771,0.00430022,-0.001
 70423,0.00095107,0.00179609,0.00062827,0.00062051,-0.04490448,-0.11390
 168,-0.02410655,-0.00192534,-0.00232760,0.00032700,-0.02104183,-0.0168
 3704,-0.01763232,-0.02661284,0.61044494,0.00072130,0.00075508,0.000890
 07,0.00046169,0.00009524,-0.00098306,-0.00046741,0.00134759,0.00006119
 ,-0.00062483,0.00025088,-0.00018230,-0.00035042,0.00019809,0.00009383,
 0.00020258,-0.00023736,-0.00010674,0.00184156,0.00042599,0.00314646,-0
 .00023793,-0.00014838,0.00001241,0.00028115,-0.00012475,-0.00091479,-0
 .00382497,0.00358714,-0.00205080,0.00046984,-0.00019992,0.00112401,-0.
 00028445,-0.00110728,0.00027260,-0.03470545,-0.02630303,-0.09741234,-0
 .02130578,-0.01687949,-0.01467106,0.01083812,0.00768008,0.00745744,-0.
 00854888,-0.03673445,0.51338433,-0.00004990,-0.00004749,0.00080198,-0.
 00009251,0.00001269,-0.00003488,0.00002470,-0.00006556,-0.00025211,-0.
 00056866,0.00098542,0.00033210,0.00002970,-0.00001638,-0.00001869,0.00
 003920,0.00000266,-0.00004746,-0.00019538,0.00007783,0.00022467,0.0000
 6489,0.00016335,-0.00008447,0.00001583,0.00002670,-0.00000690,0.001246
 35,-0.00178491,0.00096049,0.00035144,0.00014049,0.00006713,-0.00054383
 ,0.00088884,-0.00019423,-0.00329592,-0.02337575,0.00745432,0.00047883,
 0.00073611,0.00011996,-0.00264182,-0.00280016,-0.00263365,-0.04876471,
 -0.00682121,0.00637875,0.05192604,0.00047810,-0.00028343,-0.00094148,-
 0.00000417,0.00009109,-0.00010915,-0.00012064,0.00011851,-0.00009878,0
 .00046931,-0.00060884,-0.00088471,-0.00001412,0.00000384,0.00000352,0.
 00008236,-0.00000582,-0.00003373,0.00014986,0.00024119,0.00001986,0.00
 018403,0.00000502,-0.00008810,-0.00006638,0.00003971,0.00002775,0.0015
 2296,0.00079428,0.00044996,0.00015909,0.00033531,-0.00005880,-0.000834
 99,0.00076868,-0.00014952,-0.00158485,-0.01740247,0.00595475,0.0001439
 4,0.00015131,-0.00045206,-0.00233996,-0.00104989,-0.00236826,-0.009921
 88,-0.27268602,0.09517263,0.01228137,0.29683597,0.00025805,-0.00041967
 ,-0.00051788,0.00010570,0.00009241,0.00007941,-0.00002379,0.00003544,0
 .00024102,0.00088751,-0.00109773,-0.00019944,-0.00008030,0.00000799,0.
 00004340,-0.00008701,-0.00000862,0.00009022,-0.00007573,-0.00009361,-0
 .00001916,-0.00000176,0.00007486,-0.00002020,-0.00000843,0.00002724,0.
 00002053,0.00063319,-0.00058942,0.00057682,0.00017690,-0.00011165,-0.0
 0003368,0.00024065,0.00044124,0.00005775,-0.00230874,-0.01571491,0.006
 35995,0.00065797,0.00042869,0.00042221,-0.00297493,-0.00185927,-0.0012
 8132,0.00649696,0.08469628,-0.08658642,-0.00527131,-0.09694268,0.10575
 065,0.00013165,0.00014897,0.00020052,0.00009403,-0.00004350,-0.0001628
 3,-0.00003170,0.00026372,0.00001492,-0.00005926,-0.00005736,-0.0000767
 6,-0.00006623,0.00007917,0.00002900,0.00001995,-0.00005970,-0.00001147
 ,0.00009793,0.00031187,-0.00050489,0.00001709,-0.00005287,0.00003990,-
 0.00034846,0.00004379,0.00023651,-0.00110914,-0.00412266,-0.00285930,-
 0.00165193,0.00042187,-0.00027958,0.00029468,-0.00008271,0.00020463,-0
 .02221351,0.01265521,0.00066229,0.00057491,0.00012943,-0.00058096,0.00
 050735,-0.00018261,0.00073277,-0.23102212,0.08485127,0.01634165,0.0016
 2980,-0.00062799,-0.00094185,0.25502687,0.00003525,-0.00015014,0.00038
 156,-0.00031233,0.00002609,-0.00000653,0.00003425,-0.00009623,-0.00008
 012,-0.00014235,0.00026853,-0.00015075,0.00006086,-0.00004054,-0.00001
 924,0.00004351,0.00006773,-0.00003680,-0.00023740,0.00012210,-0.000430
 92,0.00002672,0.00001227,-0.00002331,-0.00006989,0.00000894,0.00020617
 ,-0.00123683,-0.00214202,-0.00154070,-0.00060676,0.00051434,-0.0001820
 6,-0.00008884,0.00040713,-0.00015824,-0.01797661,0.00724430,-0.0001723
 3,0.00065740,0.00078151,0.00046074,0.00058313,0.00058010,0.00069966,0.
 08595963,-0.09566362,-0.00782366,0.02730858,-0.01133256,-0.00361300,-0
 .09639736,0.09683182,-0.00057408,-0.00039060,-0.00048357,-0.00024380,0
 .00011386,0.00010865,0.00009518,-0.00041695,0.00016563,0.00006390,-0.0
 0005311,0.00021931,0.00006123,-0.00003936,0.00000934,-0.00003556,0.000
 05793,0.00006923,-0.00042630,0.00004783,-0.00099934,-0.00000661,-0.000
 02254,0.00004755,-0.00021983,-0.00001151,0.00036825,-0.00198047,-0.002
 55563,-0.00048597,-0.00080753,0.00003544,-0.00022657,0.00035660,-0.000
 23864,0.00005110,-0.01432981,0.00746863,0.00149924,-0.00018897,0.00046
 607,0.00018028,0.00041889,-0.00040214,0.00025942,0.02210101,-0.0088915
 2,-0.05077776,-0.01080091,0.00423065,0.00212954,-0.02938403,0.01733267
 ,0.06804338,-0.02296943,-0.01653450,-0.01470950,-0.13736083,-0.0370319
 0,-0.04282272,-0.00343542,0.00011044,0.00118601,0.00198854,-0.00019995
 ,-0.00190363,0.00777624,0.00924683,0.00836518,-0.00325097,-0.00323476,
 -0.00275737,-0.00720985,-0.01299415,-0.00446331,0.00006012,-0.00262304
 ,-0.00260210,0.00295109,-0.00289336,0.00009253,-0.00011374,0.00090383,
 0.00141602,0.00003638,-0.00027364,-0.00013132,0.00036809,0.00069720,0.
 00033425,0.00009436,0.00058002,-0.00012621,0.00010866,-0.00009914,-0.0
 0011462,-0.00003989,-0.00006867,-0.00000132,-0.00054645,0.00013309,0.0
 0085832,-0.00008754,-0.00003376,0.00002159,0.00024211,-0.00013785,-0.0
 0018431,0.50989698,-0.00413022,-0.00255202,0.00318873,-0.03370673,-0.0
 9640807,-0.02597374,0.00032695,0.00110429,-0.00011952,-0.00034391,0.00
 032733,-0.00106011,-0.02120540,-0.01429215,-0.01712720,0.01140514,0.00
 777383,0.00830114,0.00347961,-0.02170403,-0.01611926,0.00087538,0.0011
 1805,-0.00046414,0.00282151,0.00163164,0.00590960,0.00072800,0.0008667
 6,0.00077226,-0.00046440,0.00000694,0.00135303,-0.00067682,-0.00018338
 ,0.00027558,0.00045839,-0.00098356,0.00006775,-0.00034704,0.00008447,0
 .00020234,0.00022974,-0.00011544,-0.00024201,0.00086760,0.00012514,-0.
 00153466,-0.00003792,-0.00014644,0.00017606,-0.00037675,0.00009890,0.0
 0018921,-0.00788348,0.51678193,0.00750621,0.00891112,0.01024517,-0.045
 78407,-0.02374745,-0.11502524,0.00432040,0.00105548,-0.00170577,0.0017
 9540,0.00060498,0.00054149,-0.00258686,-0.00008102,-0.00282677,-0.0207
 0029,-0.01711863,-0.01698058,0.00797763,-0.03247706,-0.00115181,-0.000
 77190,-0.00216406,-0.00491959,-0.00078709,-0.00003969,0.00090833,-0.00
 064129,-0.00099450,-0.00028060,0.00015719,0.00043060,-0.00001776,0.000
 88645,-0.00003941,-0.00118520,0.00013273,0.00004809,-0.00006429,-0.000
 03093,0.00001822,0.00000131,-0.00015715,0.00015385,-0.00003039,0.00015
 014,-0.00007882,0.00008131,0.00003488,0.00002304,0.00005203,-0.0000020
 7,0.00001239,-0.00005239,-0.02627954,-0.03887086,0.60863154,0.00126274
 ,0.00103989,-0.00178283,-0.00340451,0.00809706,-0.02315412,0.00035442,
 0.00006251,0.00015195,-0.00053730,-0.00034773,0.00071431,0.00047710,0.
 00010446,0.00074321,-0.00263586,-0.00256606,-0.00286543,0.00154694,-0.
 00074754,-0.00001523,-0.00005955,-0.00013797,-0.00012040,-0.00020080,-
 0.00029890,0.00009464,-0.00007253,0.00077558,0.00005003,0.00002492,-0.
 00022892,-0.00007293,-0.00050113,0.00040490,0.00114355,-0.00008833,-0.
 00002695,0.00001198,0.00002825,-0.00001809,-0.00001688,0.00003752,-0.0
 0004583,0.00000012,-0.00008515,0.00003627,-0.00003782,-0.00004491,-0.0
 0000525,0.00002657,0.00003445,-0.00002363,0.00002364,-0.04909285,0.007
 17660,-0.00757984,0.05220338,0.00059318,0.00059022,-0.00060003,-0.0023
 6400,0.00662907,-0.01514716,0.00017329,-0.00002760,-0.00012431,0.00026
 920,0.00003634,0.00039039,0.00065554,0.00042791,0.00044223,-0.00292536
 ,-0.00117914,-0.00187102,-0.00006202,-0.00059001,0.00299552,-0.0001971
 1,0.00042425,-0.00001975,-0.00085318,-0.00031402,-0.00062254,0.0002675
 8,-0.00048709,-0.00045091,-0.00001896,0.00023872,0.00003807,0.00084742
 ,-0.00009773,-0.00094429,0.00010733,0.00007688,0.00008818,-0.00007961,
 0.00004256,0.00000957,-0.00009113,0.00009153,-0.00000518,0.00001963,0.
 00004581,0.00018381,0.00002717,0.00000998,-0.00002750,-0.00003280,-0.0
 0000049,-0.00003994,0.00731578,-0.09228914,0.08927304,-0.00627528,0.11
 191759,0.00151834,0.00043206,0.00077971,-0.00173771,0.00660947,-0.0175
 8828,0.00016493,-0.00006872,0.00032810,-0.00081734,-0.00006373,0.00094
 881,0.00016594,-0.00044063,0.00014925,-0.00240960,-0.00237136,-0.00115
 322,-0.00009023,-0.00203292,-0.00086089,0.00025966,0.00000418,0.000109
 39,0.00030463,-0.00024681,0.00047645,0.00050666,-0.00100136,-0.0003980
 9,-0.00011867,-0.00010736,0.00011624,0.00046947,-0.00087469,-0.0008439
 5,-0.00000302,-0.00011486,0.00008981,-0.00001538,0.00000430,0.00000408
 ,0.00008304,-0.00003190,-0.00000703,-0.00003122,0.00002722,-0.00014093
 ,-0.00000256,0.00000634,0.00000901,-0.00001642,0.00000837,0.00002999,-
 0.01068855,0.09975149,-0.26734061,0.01313350,-0.10174248,0.29125420,-0
 .00110184,-0.00274750,-0.00420227,-0.02217906,0.00019564,0.01276047,-0
 .00164970,-0.00029954,0.00042137,0.00029851,0.00021272,-0.00006951,0.0
 0058362,-0.00057745,0.00011154,0.00049870,0.00074572,-0.00016260,-0.00
 068255,-0.00052566,-0.00183271,-0.00008117,0.00023710,0.00022517,-0.00
 016175,0.00048953,0.00126460,0.00013231,0.00020149,0.00015302,-0.00003
 061,0.00000554,0.00026615,-0.00006613,-0.00007738,-0.00006416,0.000093
 16,-0.00016255,-0.00004866,-0.00006564,0.00002630,0.00008077,0.0000233
 6,-0.00001320,-0.00006014,0.00024340,0.00001023,-0.00038219,0.00003395
 ,-0.00001596,-0.00003233,-0.00013901,0.00006488,0.00005354,-0.23064412
 ,0.01294588,0.08583774,0.00175149,-0.00093382,-0.00070714,0.25466948,-
 0.00195211,-0.00038779,-0.00251605,-0.01389874,0.00122322,0.00740971,-
 0.00079761,-0.00022652,0.00001910,0.00035719,0.00005403,-0.00026247,-0
 .00021284,0.00014997,0.00044949,0.00039385,0.00025661,-0.00041935,0.00
 447650,0.00074169,0.00589713,-0.00024208,-0.00021049,-0.00041269,-0.00
 191071,0.00089901,-0.00081797,-0.00056875,-0.00048074,-0.00039193,0.00
 009088,0.00018119,-0.00040840,0.00007008,0.00023071,-0.00004709,-0.000
 23046,0.00010671,0.00011389,0.00005832,0.00001081,-0.00003844,-0.00005
 072,0.00007418,0.00006007,-0.00018579,-0.00005966,0.00019025,0.0000257
 2,0.00003146,-0.00003979,0.00005045,-0.00000070,-0.00001389,0.01872892
 ,-0.05027257,-0.00732051,-0.01155561,0.00205005,0.00465654,-0.02563335
 ,0.06690196,-0.00128587,-0.00148157,-0.00223634,-0.01826869,-0.0004311
 3,0.00746564,-0.00062087,-0.00020564,0.00050977,-0.00008150,-0.0001494
 1,0.00042463,0.00064724,0.00044971,0.00080502,0.00059564,0.00069273,0.
 00058660,0.00151959,0.00052158,0.00181585,-0.00011475,-0.00021805,-0.0
 0013091,-0.00065471,-0.00001285,-0.00030046,0.00001764,0.00036144,-0.0
 0015671,0.00003688,-0.00007222,-0.00011130,-0.00014890,-0.00015527,0.0
 0025817,-0.00031990,-0.00000541,0.00003032,0.00006277,-0.00001769,-0.0
 0004302,0.00004199,-0.00003583,0.00006730,-0.00014397,0.00000658,0.000
 10850,-0.00002210,0.00000929,-0.00000172,0.00006708,-0.00002686,-0.000
 00275,0.08709500,-0.00615837,-0.09694143,0.02700449,-0.00312188,-0.011
 44326,-0.09789754,0.01614296,0.09873038,-0.13747847,0.05299317,-0.0171
 7461,-0.02293644,0.02198013,-0.00389312,0.00779974,-0.01233132,0.00228
 749,-0.00329215,0.00411782,-0.00070767,-0.00342921,-0.00070335,0.00095
 753,0.00179525,0.00114345,-0.00135615,-0.00026116,-0.00052179,-0.00083
 282,0.00003931,0.00011597,0.00001240,0.00023060,0.00002759,0.00028182,
 0.00012618,-0.00027627,0.00017190,0.00008931,0.00020036,0.00013062,-0.
 00008829,0.00023421,-0.00022964,0.00016179,-0.00061456,-0.00227198,-0.
 00010370,-0.00019368,-0.00049107,0.00015849,0.00024235,0.00002979,-0.0
 0726250,0.00769655,0.00369273,0.00155975,-0.00010066,-0.00007681,-0.00
 067439,0.00137829,0.00450067,-0.00254827,0.00178215,0.00026098,-0.0001
 9975,-0.00007807,0.00014334,0.00010681,-0.00041413,-0.00025010,0.51015
 994,0.05202911,-0.12482396,0.02060921,-0.00036611,0.00636029,-0.005598
 94,0.01928424,-0.01879032,0.00722890,0.00113452,-0.00302245,0.00034815
 ,-0.00250626,0.00076474,0.00163034,-0.00073525,0.00019705,0.00091058,-
 0.00082557,-0.00081115,-0.00079077,-0.00006103,-0.00002425,-0.00008238
 ,0.00038722,-0.00001538,0.00015151,-0.00077230,0.00093403,-0.00040937,
 0.00039980,-0.00011898,0.00022920,-0.00011294,-0.00031161,-0.00010758,
 0.00008400,-0.00013947,0.00245399,0.00044706,0.00064254,0.00146206,0.0
 0007197,0.00002581,-0.00037687,-0.00419606,0.00024936,-0.01543794,0.00
 002589,-0.00086972,0.00299536,-0.00180289,0.00162776,0.00594817,-0.001
 62720,0.00307446,0.00168340,0.00022180,-0.00001532,0.00000660,-0.00050
 755,-0.00099529,-0.00046611,0.02209677,0.50634279,-0.02134720,0.018437
 43,-0.08749844,0.00857100,-0.01133064,0.00128390,0.00887726,-0.0097312
 1,0.00166649,-0.02356256,0.02572813,-0.00641361,0.00349364,0.00044230,
 -0.00134206,0.00174538,-0.00089182,0.00073285,-0.00054895,-0.00024347,
 -0.00082826,-0.00000669,0.00003902,0.00001986,0.00014617,-0.00003807,0
 .00015869,-0.00005234,0.00002697,-0.00004347,0.00000374,0.00008986,0.0
 0011983,-0.00006795,0.00019594,-0.00001530,0.00289917,-0.00055513,-0.0
 0449215,-0.00116530,-0.00070978,-0.00065281,0.00009112,-0.00009185,0.0
 0004579,-0.01303277,-0.03191739,-0.02299920,-0.00071221,-0.00206878,-0
 .00055189,-0.00057197,0.00053670,0.00090686,-0.00070548,0.00050196,-0.
 00048374,0.00009169,-0.00009822,0.00023492,0.00029798,0.00001811,0.000
 10723,-0.01707090,-0.02449686,0.61640673,-0.00351551,0.00531648,-0.023
 92910,0.00121595,0.00002195,-0.00199600,0.00048653,-0.00048775,0.00057
 085,-0.00260254,0.00366947,-0.00107618,0.00034217,-0.00013207,0.000095
 42,-0.00046675,-0.00016792,0.00070820,0.00004315,-0.00000547,-0.000061
 74,-0.00000390,0.00000065,0.00000735,0.00001083,-0.00000118,0.00002314
 ,0.00001989,0.00004282,0.00001723,-0.00000625,-0.00001823,0.00000383,0
 .00001348,0.00000230,0.00003402,0.00005985,0.00009194,-0.00033953,-0.0
 0007811,-0.00006153,-0.00007678,0.00003807,0.00003506,0.00003491,0.000
 07459,-0.00078726,0.00086909,-0.00006088,0.00026562,-0.00018973,-0.000
 08073,-0.00010837,-0.00024775,-0.00019565,-0.00023219,-0.00004116,0.00
 006787,-0.00000698,0.00018330,0.00001635,-0.00000750,0.00002686,-0.048
 76910,-0.00159595,-0.01112461,0.05179448,0.00295792,-0.00384831,0.0236
 9283,-0.00130376,0.00056688,0.00048362,-0.00065051,0.00038197,-0.00032
 250,0.00374938,-0.00308156,0.00067958,-0.00023157,-0.00001565,-0.00009
 400,0.00028442,0.00034015,-0.00071853,0.00001057,0.00002076,-0.0000817
 0,0.00000726,0.00000566,-0.00000209,-0.00002709,0.00000112,0.00003124,
 0.00009324,-0.00015838,0.00006250,-0.00007207,0.00005254,-0.00000522,-
 0.00001479,0.00006108,-0.00003103,0.00078537,0.00003125,-0.00135552,-0
 .00036756,-0.00025695,-0.00037172,0.00000599,-0.00002090,0.00007827,-0
 .00249887,-0.00485330,-0.00062060,-0.00011518,0.00011033,-0.00002583,0
 .00021675,-0.00011301,-0.00041584,-0.00001077,0.00001895,-0.00003472,-
 0.00009112,-0.00002016,-0.00008736,0.00004121,0.00004931,-0.00002234,-
 0.00032256,-0.05578978,0.04145103,-0.00207852,0.07011479,-0.00024585,0
 .00180097,-0.00694248,0.00099218,-0.00056043,0.00080958,-0.00020060,0.
 00053861,0.00023643,-0.00050211,0.00117261,0.00074493,0.00004727,-0.00
 014326,0.00031791,-0.00089033,-0.00018954,0.00051054,0.00011684,0.0000
 4130,-0.00002546,0.00000087,-0.00001381,0.00000495,-0.00004967,0.00000
 587,0.00002758,0.00014378,-0.00008258,0.00002045,-0.00009146,-0.000002
 97,-0.00002854,0.00002090,0.00002348,0.00006304,0.00072560,-0.00007073
 ,-0.00069571,-0.00025561,-0.00022680,-0.00030594,-0.00006964,-0.000108
 01,0.00001298,-0.00268097,-0.00234556,0.00105199,-0.00013953,-0.000007
 28,0.00042651,0.00024414,-0.00021406,-0.00023084,0.00016338,-0.0001474
 0,0.00020660,0.00016069,0.00007401,0.00000319,-0.00005184,-0.00002137,
 0.00001170,-0.01409945,0.03099106,-0.30336586,0.01573440,-0.03460943,0
 .33213490,-0.02216430,-0.00674912,0.01076532,-0.00104744,0.00447518,-0
 .00210232,0.00054339,0.00049151,0.00037231,0.00050101,-0.00055453,-0.0
 0054071,-0.00162066,0.00004013,0.00050816,0.00028773,-0.00013627,-0.00
 016677,0.00023069,0.00013536,0.00039057,0.00001065,-0.00004901,-0.0000
 2882,-0.00012926,0.00003368,-0.00005769,0.00006247,-0.00009547,0.00006
 186,-0.00007638,-0.00002474,-0.00007833,0.00000002,-0.00000104,0.00007
 776,-0.00007729,0.00043811,-0.00029994,-0.00003648,-0.00009083,-0.0002
 4830,0.00008953,0.00008779,0.00017738,0.00295107,-0.00084897,0.0027630
 9,-0.00021901,0.00032239,-0.00085037,-0.00017144,-0.00059092,-0.001906
 17,0.00010943,0.00026665,0.00051622,0.00001580,-0.00000678,-0.00006728
 ,-0.00034875,-0.00022114,-0.00007598,-0.23103678,-0.05608798,0.0668031
 4,0.00178288,0.00117849,-0.00015307,0.25522578,0.02148668,0.00603360,-
 0.00832872,0.00230619,-0.00266467,0.00222813,-0.00013088,0.00068286,-0
 .00047878,-0.00065254,0.00046268,0.00034195,0.00099200,-0.00011073,-0.
 00039690,-0.00024658,-0.00002575,-0.00002193,0.00028327,0.00015972,0.0
 0015940,0.00002214,0.00002609,0.00003125,-0.00005926,0.00000575,-0.000
 02476,0.00019065,-0.00009521,0.00014543,-0.00005921,0.00000018,-0.0000
 4353,-0.00000011,0.00002575,0.00000965,0.00025083,0.00020336,-0.000381
 00,-0.00005000,-0.00009822,-0.00034020,0.00009777,0.00015772,0.0001575
 3,0.00023283,0.00075170,0.00590274,0.00008276,0.00048319,-0.00063439,0
 .00123818,-0.00026932,-0.00085970,0.00048193,-0.00089226,-0.00063664,-
 0.00000809,0.00001922,0.00002698,0.00023189,0.00036334,0.00021528,-0.0
 6175566,-0.06771899,0.02411037,-0.00432486,-0.00095205,0.00180495,0.07
 310841,0.08851686,-0.00824402,-0.00038154,0.00263832,-0.00004847,0.001
 17644,0.00006488,0.00065560,-0.00048265,0.00021125,0.00027487,-0.00075
 899,0.00035337,-0.00010551,-0.00017346,0.00038758,-0.00025604,-0.00011
 247,0.00049499,0.00003513,-0.00003257,-0.00001379,-0.00000122,0.000006
 75,0.00000205,0.00003266,-0.00000390,0.00000524,0.00000234,0.00006817,
 0.00004369,0.00003647,-0.00000576,0.00001542,-0.00000567,-0.00001666,-
 0.00002345,0.00020851,0.00026086,-0.00023958,0.00001338,-0.00000697,-0
 .00004451,0.00008668,0.00011569,-0.00004101,-0.00288666,-0.00007728,0.
 00180794,-0.00030939,-0.00023203,-0.00033367,0.00052339,-0.00004448,0.
 00087785,0.00000472,-0.00015043,0.00000272,0.00002655,0.00002665,0.000
 04138,0.00005234,0.00000036,0.00001538,0.06478141,0.02287504,-0.076506
 39,0.02900286,0.00942713,-0.00843744,-0.07038472,-0.02108998,0.0741747
 4,0.00207478,0.00064775,0.00084239,0.01212682,-0.01597471,-0.00126280,
 0.00029350,-0.00009279,-0.00020413,0.00015858,0.00032481,0.00000030,-0
 .00207801,-0.00277539,-0.00269136,0.00045564,0.00084539,0.00047926,-0.
 06210409,-0.00659455,-0.02036454,-0.00087518,0.00026140,-0.00077845,-0
 .00381385,-0.01207807,-0.03158436,0.01186015,0.00679811,0.01403232,-0.
 00196795,-0.00092444,0.00364380,0.00051625,-0.00006385,-0.00087764,0.0
 0207303,0.00045483,-0.00085301,0.00028874,-0.00013231,0.00018323,0.000
 26056,-0.00030420,-0.00038945,0.00177428,-0.00071897,-0.00517045,0.000
 00559,-0.00015970,0.00018254,-0.00048749,0.00049720,0.00098551,-0.0618
 7830,0.01909370,0.00425108,-0.00091946,0.00073636,0.00061732,-0.003409
 16,0.03333011,0.00535014,0.00185784,0.00483481,0.00196358,0.00000127,-
 0.00007660,-0.00024299,-0.00049757,-0.00109714,-0.00006181,0.18184301,
 0.00124314,0.00199490,-0.00031664,0.00132480,-0.02862556,-0.00713635,-
 0.00017940,0.00002560,0.00015740,0.00001136,0.00038905,0.00043281,-0.0
 0215626,-0.00300365,-0.00265632,0.00043758,0.00145010,0.00103625,-0.02
 197551,-0.12381831,-0.04055565,-0.00950965,-0.01602625,-0.03566982,-0.
 00455652,0.00514870,0.00159590,0.00547744,0.00495614,0.00416499,-0.002
 07554,0.00047708,0.00190051,0.00118020,0.00025809,-0.00006347,-0.00044
 910,0.00005348,0.00010598,-0.00004087,0.00006430,-0.00006906,-0.000352
 22,0.00037034,0.00020323,0.00006942,-0.00002817,0.00007960,0.00007905,
 0.00006918,-0.00006061,0.00000439,-0.00000563,0.00007568,0.05731120,-0
 .22857940,-0.01551960,0.00415090,-0.02143595,-0.00131781,0.01529473,-0
 .02445899,-0.00681296,0.00022637,-0.00038687,0.00029651,0.00007022,0.0
 0001447,-0.00002099,-0.00013095,0.00048650,0.00008441,0.00109074,0.610
 44141,0.00018974,0.00091837,-0.00016063,0.00695554,-0.02352625,-0.0015
 8127,-0.00014705,0.00005263,0.00018157,-0.00040288,-0.00031490,0.00042
 190,-0.00366920,-0.00391298,-0.00214924,0.00152619,0.00066810,0.000899
 12,-0.05474602,-0.04451926,-0.21269861,0.00022201,-0.00175162,-0.00170
 344,-0.01526823,-0.01039383,-0.02908321,-0.00495782,-0.01239047,-0.035
 59646,0.00364624,0.00064473,-0.00565610,-0.00122561,-0.00035421,0.0021
 7055,-0.00125476,0.00138107,0.00164426,0.00023419,-0.00016968,0.000149
 22,0.00016767,-0.00039169,0.00047856,-0.00028328,-0.00048640,-0.000263
 21,-0.00011894,-0.00001574,0.00004215,0.00015973,0.00019360,0.00048918
 ,0.00793655,-0.01942967,-0.10861708,-0.00813444,0.03263983,0.00372924,
 0.00370854,-0.01912924,0.00044645,0.00023313,-0.00030974,0.00006822,0.
 00014417,0.00003909,0.00009036,-0.00006789,0.00022238,0.00000243,0.002
 42372,-0.00017620,0.61002423,0.01193599,0.01404674,0.00722786,0.002097
 35,-0.00085378,0.00039089,-0.00201645,0.00369689,-0.00080214,0.0005598
 8,-0.00089232,-0.00000378,0.00028937,0.00018262,-0.00011218,0.00012048
 ,-0.00041516,-0.00020390,0.00185963,0.00184665,0.00488146,-0.00000852,
 -0.00023767,-0.00008818,-0.00050156,-0.00003275,-0.00109771,0.00207226
 ,0.00084598,0.00066969,0.00029392,-0.00020589,-0.00009997,0.00023390,-
 0.00008170,0.00028003,0.01201014,-0.00082599,-0.01611335,-0.00207181,-
 0.00261085,-0.00283029,0.00056935,0.00057250,0.00083298,-0.06154803,0.
 00402078,0.01844501,-0.00089004,0.00056345,0.00054719,-0.00323179,0.00
 436305,0.03343198,0.00180357,-0.00516264,-0.00086763,-0.00000015,0.000
 18782,-0.00015255,-0.00049117,0.00097534,0.00052679,-0.06192905,-0.019
 63685,-0.00707284,-0.00088764,-0.00095856,0.00013633,-0.00365348,-0.03
 107607,-0.01287947,-0.02636721,-0.00016196,0.00035223,0.18206486,-0.00
 492535,-0.03513265,-0.01347253,-0.00119859,0.00153948,0.00143999,0.003
 71590,-0.00567702,0.00043287,-0.00127497,0.00208782,-0.00037103,0.0002
 3672,0.00015551,-0.00017399,0.00018839,0.00053410,-0.00041562,0.000211
 49,0.00007554,-0.00030155,0.00013401,0.00010270,0.00003748,-0.00005783
 ,-0.00000275,0.00021115,0.00018699,-0.00018759,0.00088845,-0.00014329,
 0.00018233,0.00005623,-0.00051365,0.00052778,-0.00031930,0.00686309,-0
 .00076355,-0.02278367,-0.00362305,-0.00197512,-0.00387601,0.00169271,0
 .00096364,0.00057498,0.00657269,-0.10771722,-0.01596302,-0.00811231,0.
 00283934,0.03331460,0.00315696,0.00116064,-0.01827491,-0.00032551,-0.0
 0024095,-0.00050657,-0.00011414,0.00004261,-0.00001442,0.00015465,0.00
 048655,0.00021228,-0.05375184,-0.21073941,-0.04690430,0.00050749,-0.00
 069422,-0.00132583,-0.01503421,-0.02904215,-0.01135728,0.00017623,0.00
 266913,0.00023744,0.00009036,0.61058765,0.00530332,0.00297839,0.004627
 44,-0.00049241,0.00017016,0.00015246,-0.00196201,0.00169598,0.00056548
 ,0.00112911,-0.00002966,0.00030518,-0.00003515,-0.00006163,0.00003385,
 -0.00015002,0.00022162,0.00022593,0.00015853,0.00028831,-0.00045316,0.
 00007309,-0.00001169,0.00001436,-0.00013571,0.00007080,0.00049526,0.00
 128810,-0.00033428,0.00200166,-0.00018724,0.00015237,0.00003264,0.0000
 6208,0.00035662,0.00039485,0.00136449,-0.00631228,-0.02941904,-0.00225
 753,-0.00263484,-0.00316854,0.00055806,0.00102102,0.00142865,0.0566764
 6,-0.01185728,-0.22930205,0.00386969,-0.00065860,-0.02049987,0.0153081
 2,-0.00602915,-0.02544346,0.00004140,0.00011481,-0.00004361,0.00007346
 ,-0.00006641,0.00007263,0.00001272,0.00007890,0.00000031,-0.02355076,-
 0.04305091,-0.12632248,-0.00941718,-0.03534713,-0.01708542,-0.00494656
 ,0.00074358,0.00495598,0.00004293,-0.00042025,0.00273473,0.00248411,0.
 00024234,0.61049868,0.00017123,0.00224519,0.00059046,0.00012071,-0.000
 00061,-0.00033081,-0.00008963,0.00050963,0.00008127,0.00015601,-0.0001
 3785,0.00018733,0.00008625,-0.00021338,0.00010863,-0.00007389,0.000071
 28,0.00031820,-0.00053284,-0.00030630,-0.00081721,-0.00008267,-0.00004
 068,-0.00000040,0.00024712,-0.00003027,0.00023560,0.00008128,0.0005593
 8,-0.00016859,0.00011222,-0.00003114,0.00014545,-0.00002354,-0.0000610
 9,0.00003039,-0.00012212,0.00016043,-0.00165187,0.00003870,-0.00018582
 ,0.00025032,0.00032230,0.00039669,-0.00042878,-0.00723021,-0.00892737,
 0.00995216,0.00010373,-0.00109190,0.00347386,0.00295169,-0.00261041,0.
 00130679,-0.00025736,0.00099743,-0.00002918,0.00003835,-0.00006903,0.0
 0009446,0.00022904,-0.00026327,-0.00011867,-0.00717209,-0.00728713,0.0
 0502288,0.00154673,0.00005857,-0.00001690,-0.00071719,-0.00460654,-0.0
 0106297,0.00181639,-0.00028341,0.00003173,-0.06230293,0.04698980,-0.03
 498913,0.51138372,-0.00257597,-0.00258647,-0.00084104,0.00042710,0.000
 02043,-0.00053629,0.00078251,-0.00000245,0.00032882,-0.00011469,-0.000
 14940,-0.00001957,-0.00019785,0.00020381,0.00009240,0.00007805,-0.0000
 3463,-0.00004052,0.00069012,0.00078954,0.00114707,-0.00004857,-0.00018
 496,-0.00004781,-0.00033809,-0.00001984,-0.00021247,0.00034930,-0.0008
 2458,0.00033951,-0.00029757,-0.00002289,-0.00018500,0.00027684,-0.0000
 5648,0.00025567,0.00096301,0.00070437,-0.00132557,-0.00050597,-0.00075
 072,-0.00097420,-0.00101372,-0.00047104,-0.00065203,-0.00056156,0.0032
 2139,0.01374379,0.00111313,0.00086382,-0.00266655,0.00277504,-0.000984
 52,-0.00487991,0.00087262,-0.00129377,-0.00003060,0.00003421,-0.000007
 71,-0.00003219,-0.00032406,0.00017070,0.00014758,0.01327724,-0.0377208
 3,0.00982928,0.00065012,-0.00036069,0.00244809,0.00145970,0.00391936,0
 .00078259,-0.00410009,-0.00006163,-0.00004403,0.01548887,-0.18679588,0
 .06082208,0.00557101,0.56571111,-0.00139970,-0.00387767,-0.00203039,-0
 .00063046,-0.00012221,0.00085170,0.00094705,-0.00182344,-0.00002287,0.
 00001384,0.00026624,0.00023203,0.00034175,-0.00004921,-0.00019885,-0.0
 0005320,0.00025794,-0.00028478,-0.00053922,-0.00030318,-0.00056970,-0.
 00000779,0.00010383,0.00009431,0.00017890,-0.00002824,0.00006450,-0.00
 034208,0.00036646,-0.00022398,0.00019306,-0.00000436,0.00010778,0.0000
 2518,-0.00013737,-0.00008791,0.00023701,0.00044117,-0.00006419,0.00008
 945,-0.00002833,0.00072224,-0.00044146,-0.00030195,-0.00079628,-0.0087
 8185,0.03013157,-0.02608895,0.00023255,-0.00094967,-0.00467505,-0.0006
 0975,0.00109311,0.00344330,-0.00042878,0.00051366,-0.00036053,-0.00004
 763,0.00009039,0.00000615,0.00026344,-0.00004689,-0.00002325,0.0029438
 8,-0.00643305,0.01486284,0.00036479,-0.00264380,-0.00122917,-0.0013106
 5,-0.00460466,-0.00134365,0.00317274,0.00051924,-0.00029066,-0.0138308
 4,0.05675310,-0.14955817,0.02725687,0.06190724,0.55387087,0.00006106,0
 .00024888,0.00024907,0.00001824,-0.00003691,0.00003306,-0.00007655,0.0
 0009578,-0.00001419,0.00003816,-0.00004769,0.00001303,-0.00000587,0.00
 000613,-0.00001852,0.00001514,-0.00003181,-0.00001728,-0.00008455,0.00
 004636,0.00001618,-0.00003692,-0.00002048,-0.00001812,0.00003336,-0.00
 003144,-0.00001153,-0.00009601,-0.00003451,0.00000157,0.00002948,-0.00
 000824,0.00002328,0.00003941,-0.00004207,0.00002047,-0.00008333,0.0007
 3472,-0.00042437,0.00002352,-0.00017899,0.00017457,-0.00055046,-0.0002
 2100,-0.00088810,0.00154289,-0.00063354,0.00026893,-0.00006186,-0.0000
 6306,0.00017246,-0.00023728,-0.00031495,0.00007773,0.00003914,0.000054
 41,0.00002458,-0.00000373,-0.00000671,-0.00000349,0.00001024,-0.000017
 67,-0.00001220,0.00006041,-0.00033566,-0.00110462,-0.00005833,0.000038
 28,0.00032402,-0.00008207,0.00026301,0.00003025,-0.00000997,-0.0001452
 6,-0.00000480,-0.00069052,0.00791833,0.00521442,-0.04906533,0.00818261
 ,0.00267826,0.05206419,-0.00103464,-0.00113791,-0.00059588,-0.00016830
 ,-0.00003848,0.00015982,0.00039982,-0.00055023,0.00005041,0.00005661,-
 0.00000597,0.00011353,0.00011515,-0.00001246,-0.00003521,-0.00001495,0
 .00006035,-0.00002444,0.00003782,-0.00008341,-0.00021026,0.00002952,0.
 00001888,0.00002301,-0.00002116,0.00001984,0.00004626,0.00009973,0.000
 08472,-0.00008470,-0.00006351,0.00002776,-0.00002244,-0.00011946,0.000
 08562,-0.00004315,-0.00002298,0.00015641,0.00017786,0.00004184,0.00023
 345,-0.00009846,0.00047467,0.00062484,0.00042090,0.00000166,-0.0010354
 9,-0.00280636,-0.00030070,0.00036792,-0.00012735,-0.00092768,0.0002376
 0,0.00079663,-0.00010724,-0.00003436,-0.00007107,-0.00000506,-0.000000
 43,0.00001010,0.00005677,0.00003737,0.00001485,0.00363183,-0.00172830,
 0.00414165,0.00017906,0.00034090,0.00013166,-0.00031368,-0.00046501,0.
 00001269,0.00023859,0.00009738,0.00004679,0.00016908,-0.02880734,-0.01
 512572,0.01018041,-0.20897917,-0.12106998,-0.01025295,0.23530340,0.000
 32125,0.00067877,0.00046077,0.00000735,0.00001266,-0.00010906,-0.00018
 671,0.00019785,-0.00000749,0.00003953,-0.00007109,0.00000053,-0.000016
 33,-0.00003192,0.00003670,-0.00002506,0.00003089,0.00006521,0.00002430
 ,-0.00006071,-0.00001056,-0.00000216,-0.00001208,0.00000158,0.00002991
 ,-0.00000263,0.00000947,-0.00004990,0.00011244,0.00007534,0.00005244,-
 0.00001748,0.00001838,-0.00002951,-0.00001805,-0.00000067,-0.00060829,
 0.00074182,-0.00104436,0.00011322,0.00003642,0.00011581,-0.00085829,0.
 00016385,-0.00104789,0.00009924,0.00217837,-0.00049861,-0.00013195,-0.
 00014042,0.00017601,0.00014255,0.00035864,-0.00005484,-0.00005008,0.00
 005084,0.00002672,0.00000620,-0.00000237,0.00001246,0.00000116,-0.0000
 1005,-0.00000801,-0.00082554,0.00245362,-0.00206367,-0.00002973,0.0001
 5617,0.00020212,0.00006558,0.00019948,0.00012763,0.00005394,0.00000497
 ,0.00002791,-0.00064806,0.01903248,0.01113975,0.00526660,-0.13170623,-
 0.14808099,-0.00785270,0.13190154,0.16479586,-0.00007313,0.00004412,0.
 00052440,0.00005990,-0.00000532,-0.00011107,-0.00003433,0.00025779,0.0
 0004583,0.00009009,-0.00019795,-0.00001453,-0.00007414,0.00008078,0.00
 001794,0.00000127,-0.00006813,-0.00003756,0.00024546,0.00018869,0.0003
 2331,0.00003464,0.00000184,0.00003735,-0.00013797,0.00003190,-0.000075
 13,0.00009870,-0.00011812,0.00012099,-0.00006739,-0.00001439,-0.000081
 62,0.00002275,0.00001829,0.00006037,0.00013423,0.00009573,-0.00023192,
 -0.00003519,-0.00012303,-0.00023882,-0.00006066,-0.00003504,0.00007512
 ,-0.00069323,0.00040917,0.00189418,-0.00008209,0.00009959,-0.00030513,
 -0.00016258,-0.00017484,-0.00134764,0.00022631,-0.00040418,-0.00007994
 ,0.00001070,0.00004937,-0.00002783,-0.00012829,0.00003273,0.00005885,0
 .00293557,-0.00195596,-0.00212761,-0.00020327,0.00058646,0.00073520,-0
 .00015396,0.00195421,0.00044410,-0.00049553,0.00012452,-0.00007611,-0.
 00370454,0.01178948,-0.01048089,-0.23228995,-0.02867369,-0.08008735,0.
 00155458,-0.00048106,0.00099741,0.25661307,-0.00031223,-0.00018057,-0.
 00048107,-0.00009757,0.00010100,0.00004506,0.00001105,-0.00020847,-0.0
 0005770,-0.00012325,0.00012487,-0.00012995,-0.00000133,-0.00001061,0.0
 0000027,0.00000523,-0.00001429,-0.00000625,-0.00009698,-0.00010313,-0.
 00007506,0.00003384,0.00003625,0.00001928,0.00001332,0.00001515,0.0000
 0384,-0.00005389,0.00004478,-0.00012177,0.00002274,0.00002130,0.000003
 44,-0.00006724,0.00006165,-0.00005786,-0.00051089,-0.00039305,0.000530
 06,0.00006837,0.00031787,0.00018362,0.00012890,0.00030774,0.00003593,0
 .00318147,-0.00170916,-0.00404076,-0.00015739,0.00007449,0.00030735,-0
 .00136484,0.00097741,0.00015241,-0.00016977,0.00008413,-0.00000977,-0.
 00000985,0.00002462,-0.00000766,0.00000244,-0.00000695,-0.00000406,0.0
 0241296,0.00404496,0.00196437,0.00016475,-0.00045600,-0.00037262,-0.00
 107146,0.00016388,0.00032438,0.00060559,0.00026111,-0.00022434,0.02711
 286,-0.00824047,0.02344593,-0.02431234,-0.05397129,-0.01484348,-0.0230
 0112,-0.00156410,-0.00964953,0.02312016,0.05946418,0.00011509,0.000160
 86,0.00013698,0.00016350,-0.00003306,-0.00015100,-0.00004716,0.0002732
 3,0.00006658,0.00004013,-0.00017233,-0.00001147,-0.00006837,0.00003830
 ,0.00002514,-0.00000087,-0.00003067,0.00001759,0.00021547,0.00010594,0
 .00014724,0.00000763,-0.00002923,-0.00000819,-0.00008150,0.00001661,-0
 .00001751,0.00039064,-0.00000435,0.00009125,-0.00008346,-0.00001630,-0
 .00005219,-0.00001133,0.00003827,0.00008002,0.00025152,-0.00022450,-0.
 00024127,-0.00008060,-0.00016194,-0.00024480,0.00009614,0.00010571,0.0
 0018001,-0.00339432,0.00138633,0.00427016,0.00021113,0.00010790,-0.000
 41478,0.00147134,-0.00066478,-0.00041444,0.00022320,-0.00019824,0.0000
 6028,0.00001934,-0.00003237,0.00000389,-0.00006729,0.00001704,0.000018
 46,0.00158080,-0.00395284,-0.00151283,0.00027150,0.00004502,0.00065472
 ,0.00082142,0.00113098,0.00039896,-0.00092099,-0.00035218,0.00023771,-
 0.02066048,0.01125573,-0.01566221,-0.08388328,-0.01583580,-0.09033634,
 -0.01831286,-0.00209279,-0.00754441,0.09647407,0.00399857,0.10299358,0
 .00017101,-0.00001337,-0.00013262,-0.00007353,-0.00001831,0.00002395,-
 0.00006064,0.00003384,0.00001119,0.00000798,-0.00000747,-0.00001714,-0
 .00006122,-0.00003297,-0.00003974,-0.00004644,0.00012796,-0.00007052,0
 .00007984,-0.00011216,-0.00045899,-0.00009518,-0.00005194,-0.00009904,
 0.00009490,-0.00016125,0.00035411,0.00003791,0.00007913,-0.00001707,-0
 .00006478,0.00000613,0.00005987,-0.00002703,-0.00004305,0.00000379,0.0
 0017042,0.00023239,0.00001595,-0.00007125,-0.00005555,-0.00006089,0.00
 002243,-0.00010601,0.00006371,0.00018176,0.00250091,-0.00151940,0.0000
 5262,0.00023665,-0.00105446,-0.00007984,0.00005502,-0.00032804,0.00012
 095,0.00067492,0.00035359,0.00001883,-0.00015337,0.00007268,0.00005709
 ,-0.00015790,-0.00009639,-0.00011652,-0.00027095,-0.00096071,-0.000039
 51,-0.00045238,0.00029052,0.00014150,0.00048704,0.00031524,0.00222344,
 -0.00081904,0.00098542,0.01201504,-0.00212989,-0.00700169,-0.13701303,
 -0.00791417,0.05579497,-0.00321990,-0.00121093,0.00249662,-0.02208463,
 -0.00353343,0.02299188,0.48511892,-0.00009525,0.00018683,0.00030790,-0
 .00003580,0.00014406,0.00023326,-0.00002111,0.00006370,0.00000252,0.00
 002431,0.00005214,-0.00002051,-0.00005536,0.00008401,-0.00015975,0.000
 31567,-0.00050225,-0.00014789,-0.00040259,-0.00034916,-0.00044585,0.00
 003115,0.00009455,-0.00009099,0.00004011,0.00000259,-0.00005146,-0.000
 05978,0.00020474,0.00001735,0.00000364,0.00000702,0.00006111,-0.000058
 56,0.00001174,-0.00004946,0.00012347,0.00018550,-0.00030218,0.00002682
 ,0.00008478,-0.00003425,0.00030920,0.00024377,0.00014975,-0.00163090,-
 0.00424597,-0.00008095,-0.00033245,0.00010228,0.00132224,-0.00047323,-
 0.00007528,0.00053152,0.00015122,0.00048889,0.00032129,-0.00004546,-0.
 00012256,-0.00000148,0.00004947,0.00003932,-0.00007200,-0.00150023,0.0
 0046749,0.00147891,-0.00071312,-0.00114491,0.00051513,-0.00026441,-0.0
 0040751,-0.00052103,-0.00097165,0.00056799,-0.00036484,-0.01335660,-0.
 00978897,0.02826805,-0.01201126,-0.07863806,0.00451402,0.01789366,0.00
 476606,-0.01878399,-0.00579490,-0.00027200,0.00456217,-0.04241770,0.58
 347702,-0.00019382,-0.00018972,0.00013197,-0.00002880,-0.00004022,0.00
 044824,0.00002895,-0.00000586,-0.00000661,0.00003071,-0.00001025,-0.00
 005978,-0.00005691,0.00009557,-0.00019257,0.00001467,0.00002900,-0.000
 44236,-0.00044291,-0.00042419,-0.00070059,0.00003714,0.00009814,0.0000
 9177,0.00016718,0.00006752,0.00013379,-0.00005901,0.00007654,0.0000501
 7,-0.00002413,0.00000354,0.00006139,0.00003888,0.00001488,-0.00001115,
 0.00005470,0.00020640,0.00011601,-0.00002424,-0.00007451,0.00005412,-0
 .00000210,-0.00024243,-0.00004478,0.00167192,0.00293677,-0.00040819,0.
 00008522,0.00002962,-0.00077428,-0.00022583,-0.00010380,0.00004150,0.0
 0028884,0.00073866,0.00039382,-0.00000809,-0.00015053,-0.00002021,0.00
 010131,-0.00014679,-0.00008998,0.00074906,-0.00033969,0.00016889,-0.00
 044398,-0.00004415,0.00023170,0.00002203,0.00024112,-0.00023554,0.0001
 0981,-0.00160286,0.00103689,0.00855541,0.01164388,-0.02077908,0.054606
 40,0.00681558,-0.13290462,0.01642016,0.00303109,-0.01585000,-0.0110477
 8,-0.00320759,0.00886305,0.01621429,0.00872627,0.52544284,0.00002907,-
 0.00015118,-0.00026550,0.00001115,0.00007409,-0.00032121,0.00001293,-0
 .00004548,0.00001013,-0.00007919,0.00006435,-0.00002794,-0.00000385,-0
 .00003691,0.00007256,-0.00004364,0.00027518,0.00009166,-0.00003981,-0.
 00024874,-0.00011965,0.00004460,0.00011629,0.00004569,0.00002305,0.000
 06212,0.00002127,-0.00002721,0.00003123,0.00006569,0.00000336,-0.00000
 105,0.00001461,0.00002963,0.00000978,-0.00001512,0.00000948,-0.0000475
 6,0.00000593,0.00000367,-0.00000697,0.00002542,-0.00007834,-0.00004860
 ,-0.00003800,0.00014915,0.00004559,-0.00011058,0.00003760,-0.00006217,
 0.00002971,0.00008820,0.00002642,-0.00012571,-0.00008925,0.00011639,0.
 00000754,0.00001518,0.00000285,0.00002742,-0.00000026,0.00000546,-0.00
 000450,0.00039904,0.00008728,0.00115046,-0.00045997,-0.00085930,-0.000
 07761,-0.00006776,0.00001741,-0.00016947,0.00017252,0.00036394,0.00015
 181,0.00034473,-0.00036547,-0.00163704,-0.00310660,0.01977370,0.012817
 78,-0.00257693,-0.00142013,0.00349900,0.00051100,0.00008990,-0.0007235
 2,-0.05086110,0.02477446,0.01827974,0.05960863,0.00009101,0.00005737,-
 0.00005243,-0.00002842,-0.00005915,0.00020788,0.00000153,0.00004572,-0
 .00000085,-0.00000149,0.00001476,0.00000291,-0.00002164,0.00000218,-0.
 00001691,0.00020644,-0.00054253,0.00020058,0.00002229,-0.00001139,0.00
 019271,0.00002629,0.00003221,0.00004029,-0.00004864,0.00005750,-0.0000
 5572,0.00003579,-0.00001000,-0.00001403,-0.00000523,-0.00000486,-0.000
 02827,-0.00000046,-0.00001392,-0.00000163,0.00001953,-0.00004744,-0.00
 003790,-0.00000745,0.00000835,-0.00004945,-0.00000682,0.00005317,0.000
 01773,-0.00009109,0.00024479,0.00025078,0.00001254,0.00001860,-0.00010
 202,0.00011212,-0.00011046,-0.00000449,-0.00006686,-0.00018793,-0.0002
 9486,-0.00002056,0.00005423,-0.00002976,-0.00004128,0.00000743,0.00003
 826,-0.00073606,-0.00040123,0.00057787,-0.00063092,-0.00079774,0.00052
 921,0.00009932,0.00014586,0.00009003,-0.00023983,0.00044795,-0.0003877
 6,0.00047757,0.00056073,-0.00038684,-0.00137688,0.00569187,0.00460605,
 -0.00086643,0.00060004,0.00142196,0.00073704,0.00020717,-0.00049447,0.
 02512064,-0.21740358,-0.12086210,-0.02553920,0.23612446,0.00005831,0.0
 0033811,0.00013408,0.00006057,-0.00002530,-0.00051739,-0.00004616,-0.0
 0002503,-0.00001395,0.00006805,-0.00010063,0.00011958,0.00008418,-0.00
 015027,0.00018277,-0.00022658,0.00039962,0.00021963,0.00006382,-0.0002
 0933,-0.00012558,0.00004278,0.00006341,0.00005378,0.00004167,0.0000452
 6,0.00008273,0.00002565,0.00005147,0.00000919,-0.00001287,0.00000917,0
 .00001024,-0.00001749,0.00001230,-0.00002970,0.00000261,-0.00005475,0.
 00003838,0.00000926,0.00005977,-0.00002630,0.00007383,0.00012800,0.000
 07899,-0.00023212,-0.00003634,-0.00016754,-0.00004873,0.00008607,-0.00
 002217,-0.00016438,0.00003922,0.00022880,-0.00031196,0.00001072,-0.000
 13965,0.00002556,0.00002567,0.00006165,0.00006248,0.00001018,-0.000007
 40,-0.00016093,0.00025253,-0.00103631,0.00073881,0.00071215,0.00039292
 ,0.00000335,-0.00001708,0.00034334,0.00039066,0.00037946,0.00025796,-0
 .00078213,-0.00083781,0.00159487,0.00374831,-0.02090482,-0.01514289,0.
 00372101,0.00094448,-0.00297803,-0.00020730,0.00060924,0.00062393,0.01
 755629,-0.11971683,-0.13080017,-0.02041903,0.13243861,0.14163698,-0.00
 006958,-0.00003238,-0.00000857,-0.00005994,-0.00002440,0.00007812,0.00
 004106,-0.00001866,-0.00000513,0.00000369,0.00001084,0.00000157,0.0000
 1607,0.00006379,-0.00002085,-0.00000766,-0.00005066,-0.00006871,0.0001
 1266,0.00014857,0.00031682,0.00003117,0.00002527,0.00007986,-0.0000673
 0,0.00002492,-0.00008155,-0.00006447,0.00001079,-0.00002189,0.00003575
 ,-0.00000621,-0.00004823,0.00000308,0.00001076,-0.00000825,-0.00005999
 ,-0.00001800,-0.00003126,0.00004151,0.00002644,0.00001411,0.00001337,0
 .00004098,0.00002367,-0.00009199,-0.00120707,0.00020454,-0.00007348,-0
 .00003585,0.00043789,-0.00003347,0.00003514,0.00003233,0.00008574,-0.0
 0033904,-0.00020944,-0.00000560,0.00010977,-0.00003971,-0.00007476,0.0
 0003027,0.00006179,0.00003519,0.00031566,0.00037707,0.00002278,0.00007
 554,-0.00008982,-0.00003213,-0.00009807,-0.00001600,0.00027251,0.00023
 837,-0.00009082,-0.00195810,-0.00011539,0.00418212,0.00770090,-0.01735
 599,0.01215739,0.00047901,0.00049907,-0.00046136,0.00052141,-0.0005107
 4,-0.00042047,-0.08575164,0.07317756,-0.05986613,-0.00209900,0.0026691
 5,-0.00245173,0.10019059,-0.00002651,0.00010836,0.00002156,-0.00000553
 ,0.00004401,-0.00022950,-0.00000064,-0.00009189,-0.00001561,0.00002770
 ,-0.00002121,0.00006503,0.00006603,-0.00009981,0.00008217,-0.00003385,
 0.00006166,0.00021544,-0.00005163,-0.00007283,-0.00010873,-0.00000575,
 0.00000708,0.00000976,0.00005660,-0.00000529,0.00004675,-0.00003630,0.
 00005089,-0.00000961,0.00003060,0.00000651,0.00003137,-0.00000664,-0.0
 0000846,-0.00002142,-0.00002536,0.00000849,-0.00003369,0.00001432,0.00
 001732,0.00007891,0.00001380,-0.00001094,-0.00003119,-0.00033333,-0.00
 065386,-0.00070961,-0.00003323,-0.00003393,0.00024366,-0.00016686,0.00
 009162,0.00023045,-0.00024071,0.00009615,-0.00010596,0.00001379,0.0000
 2518,0.00003773,0.00006326,-0.00001861,-0.00001557,0.00029990,0.000795
 16,0.00005982,0.00025055,0.00019336,0.00014395,-0.00014256,-0.00011350
 ,0.00007153,0.00021778,0.00022594,-0.00003385,-0.00111481,-0.00005400,
 0.00276728,0.00411010,-0.00450091,0.00091901,-0.00025601,0.00036447,0.
 00032695,-0.00058307,-0.00008483,0.00005793,0.07228270,-0.18123046,0.1
 0743324,0.00935386,-0.01858127,0.01623196,-0.07537438,0.19444712,0.000
 07429,0.00005664,0.00002422,0.00005285,0.00002231,-0.00014449,-0.00002
 891,0.00007791,0.00001635,-0.00000495,-0.00004060,0.00000356,-0.000011
 31,0.00000188,0.00005321,-0.00000967,-0.00000365,0.00008492,0.00014087
 ,0.00007209,0.00015439,0.00002517,0.00001483,0.00003941,-0.00006158,0.
 00002611,-0.00002556,0.00004766,-0.00006562,0.00001630,-0.00003799,-0.
 00000189,-0.00003986,0.00001279,0.00001565,0.00001494,0.00002348,-0.00
 003207,0.00005182,-0.00001500,-0.00001581,-0.00009286,-0.00004431,-0.0
 0000232,0.00003977,0.00040772,0.00144909,0.00062656,0.00008698,0.00009
 641,-0.00052450,0.00019656,-0.00010023,-0.00022914,0.00000274,-0.00024
 464,-0.00009063,0.00001283,0.00003965,-0.00000248,-0.00005296,0.000022
 80,0.00003295,0.00002943,-0.00083835,-0.00081123,0.00007276,0.00001192
 ,0.00018114,0.00022474,0.00040379,0.00018441,0.00001227,0.00007229,-0.
 00002671,0.00360592,0.00152482,-0.00508835,-0.01189720,0.01820512,-0.0
 1266515,-0.00072659,-0.00055840,0.00026584,0.00024686,0.00004330,0.000
 98889,-0.05905537,0.10707009,-0.13757673,0.00732438,-0.01364225,0.0118
 8005,0.06322140,-0.11998090,0.14694026,0.00003888,-0.00002071,0.000079
 11,0.00017288,0.00000350,0.00022627,-0.00006471,0.00005928,0.00000823,
 -0.00002858,0.00000466,-0.00004332,-0.00007042,-0.00005995,-0.00005411
 ,0.00001968,0.00007397,-0.00010260,-0.00012981,-0.00092733,-0.00028819
 ,-0.00002752,0.00028512,-0.00042704,0.00013597,0.00029644,0.00048244,0
 .00016735,-0.00013142,-0.00002067,-0.00006001,0.00000903,0.00003373,0.
 00000896,-0.00001696,-0.00000762,-0.00009297,0.00005464,0.00003514,-0.
 00006184,-0.00005018,-0.00002996,0.00000024,-0.00003211,-0.00000873,0.
 00012314,0.00033835,0.00068498,0.00001739,0.00007693,-0.00015195,0.000
 05690,-0.00009271,-0.00015891,0.00016768,-0.00160064,0.00242066,0.0000
 5468,-0.00104666,0.00020655,-0.00008370,-0.00031818,0.00004706,0.00008
 499,-0.00045902,-0.00012515,-0.00009453,-0.00009799,-0.00005548,0.0000
 9418,0.00035961,-0.00015066,0.01192415,-0.00666199,-0.00244883,0.00213
 917,0.00103739,-0.00082087,-0.02280695,-0.00716468,-0.00428083,0.00124
 531,-0.00022581,-0.00164383,-0.00100873,-0.00110551,0.00200152,-0.1650
 7847,-0.03083838,-0.03630276,0.00124877,0.00092551,0.00051839,-0.01433
 932,-0.00751635,-0.00337538,0.48516581,-0.00005685,0.00004401,0.000072
 68,0.00005355,0.00011532,0.00021515,-0.00002443,0.00005918,0.00000514,
 0.00004146,-0.00000955,0.00001273,-0.00002632,0.00005859,-0.00007813,-
 0.00002006,-0.00002352,-0.00026337,0.00080306,0.00014162,-0.00035256,-
 0.00044134,0.00021986,-0.00003272,0.00002837,-0.00022824,0.00024530,-0
 .00019428,0.00014133,-0.00019347,0.00002878,-0.00000555,-0.00001031,0.
 00002770,-0.00005866,-0.00001700,-0.00010217,0.00044315,0.00017010,-0.
 00005510,-0.00021155,0.00008852,0.00019305,-0.00028142,-0.00025812,0.0
 0027248,0.00037170,0.00072345,-0.00000557,-0.00001550,-0.00014724,0.00
 009899,-0.00008240,-0.00014601,0.00172482,-0.00049802,0.00303916,0.000
 09746,-0.00081122,0.00000222,-0.00021412,0.00002816,-0.00009875,-0.000
 43359,-0.00067364,-0.00042433,0.00003163,0.00008553,0.00009981,0.00016
 512,0.00013158,0.00006805,0.00908967,-0.02193362,0.01126585,0.00018015
 ,0.00116813,-0.00168459,-0.00746152,-0.00469749,-0.00076981,0.00174722
 ,0.00064987,-0.00042832,-0.00040740,0.00085696,-0.00019732,-0.03573166
 ,-0.09347069,-0.01204596,-0.02317516,-0.00689509,-0.00941828,0.0206612
 9,0.00784177,0.00816007,0.01686995,0.52553615,-0.00006057,0.00001249,0
 .00020799,0.00012830,-0.00030784,0.00019138,0.00000295,0.00006254,0.00
 000910,-0.00005828,-0.00005066,0.00001285,0.00002634,-0.00003368,0.000
 07908,0.00030023,0.00015150,0.00023173,-0.00147967,0.00147952,0.000507
 60,-0.00073210,0.00052507,-0.00111560,-0.00026491,-0.00051905,-0.00041
 566,-0.00009191,0.00031293,0.00019471,-0.00002152,0.00000163,0.0000629
 5,0.00002097,-0.00002157,0.00005038,-0.00002044,0.00010774,0.00012969,
 -0.00005467,-0.00014068,0.00007111,0.00023764,-0.00009176,-0.00033033,
 0.00013834,0.00030948,0.00051699,-0.00004480,0.00000211,-0.00012349,0.
 00005170,-0.00007376,0.00003686,-0.00159183,0.00002959,-0.00417310,-0.
 00033164,0.00129731,0.00013869,-0.00048013,0.00053085,-0.00006134,-0.0
 0041660,-0.00045683,-0.00036947,0.00003251,-0.00009160,0.00009403,0.00
 004409,-0.00004981,0.00000299,-0.01328213,0.02787297,-0.00855713,-0.00
 098887,-0.00036793,0.00052425,0.02106766,0.00479086,0.01228989,0.00106
 240,0.00062954,0.00062893,0.00491467,0.00083067,-0.00351742,-0.0315917
 7,-0.01062315,-0.09399990,-0.01817972,-0.00582190,-0.00751230,-0.01484
 901,-0.00700302,-0.00575393,-0.04168511,0.00748308,0.58569346,-0.00006
 488,-0.00002217,0.00001119,-0.00006029,-0.00003120,-0.00001748,0.00003
 616,-0.00004749,-0.00000769,0.00000347,-0.00000885,0.00001043,0.000041
 62,0.00001425,0.00002643,0.00001444,0.00002344,0.00004183,0.00003772,0
 .00036790,0.00033287,0.00002547,-0.00009247,0.00007400,-0.00003384,-0.
 00001322,-0.00009963,-0.00006917,-0.00000747,-0.00003152,0.00004086,-0
 .00000440,-0.00001954,0.00000325,0.00000195,0.00001085,-0.00006180,0.0
 0007634,-0.00001762,0.00001664,-0.00002269,0.00006237,-0.00000769,-0.0
 0006258,-0.00005624,0.00008472,-0.00019825,-0.00034246,-0.00000478,-0.
 00004254,0.00010853,-0.00007354,0.00006021,0.00003116,-0.00009943,0.00
 023493,-0.00121069,-0.00007553,0.00044103,-0.00002369,-0.00003471,0.00
 003254,0.00003685,0.00011201,0.00031178,0.00015603,0.00002954,0.000078
 16,0.00002800,-0.00006626,-0.00008187,0.00002287,-0.00199545,0.0042173
 0,0.00000883,0.00027680,-0.00010236,0.00023696,-0.00345730,-0.00171685
 ,-0.00391119,0.00033434,0.00006858,-0.00022430,-0.00161287,-0.00039793
 ,0.00092574,-0.01419913,-0.01552702,0.02024929,-0.00016642,-0.00040413
 ,-0.00034224,0.00006945,0.00011158,0.00052596,-0.08473673,-0.06105229,
 0.07050405,0.09914112,0.00004863,0.00001958,-0.00006679,0.00002450,0.0
 0005145,-0.00002758,-0.00003868,-0.00004082,-0.00000299,0.00001269,0.0
 0001431,0.00001655,-0.00001505,-0.00009457,-0.00001953,-0.00004478,0.0
 0004555,-0.00000335,0.00001656,-0.00078111,-0.00088140,0.00006573,0.00
 017493,0.00001371,0.00022971,0.00017101,0.00041012,0.00007374,0.000019
 51,0.00005351,-0.00002810,0.00001420,0.00008128,-0.00000504,0.00000315
 ,-0.00003990,0.00006536,-0.00012293,-0.00001997,-0.00001353,0.00005039
 ,0.00000755,-0.00003743,0.00004066,0.00004398,0.00001560,-0.00008093,-
 0.00024748,0.00001240,-0.00000491,0.00003872,-0.00005409,0.00003226,0.
 00002233,0.00042246,0.00060855,0.00148123,0.00008998,-0.00053106,0.000
 08180,0.00020254,-0.00023303,-0.00011026,0.00014393,0.00015574,0.00007
 631,0.00002460,0.00003884,0.00001605,-0.00006271,-0.00002668,0.0000263
 8,0.00367057,-0.00518646,0.00134224,0.00000401,-0.00003803,0.00008061,
 -0.00047024,0.00010357,-0.00201116,-0.00001773,0.00013754,0.00018379,-
 0.00044575,0.00002061,0.00046838,-0.00313227,-0.00585693,0.00785010,-0
 .00010602,-0.00024034,-0.00017538,0.00051440,0.00152687,-0.00032759,-0
 .06018842,-0.14465209,0.10828969,0.06443275,0.15480037,-0.00003442,-0.
 00001059,0.00004898,-0.00002508,-0.00003184,0.00000637,0.00002920,0.00
 003021,0.00000718,-0.00000584,-0.00002035,-0.00000958,0.00001338,0.000
 07562,0.00001899,0.00001259,-0.00003142,-0.00001238,0.00030221,0.00001
 104,0.00076703,0.00025949,0.00014220,0.00020311,-0.00013542,0.00007988
 ,-0.00009741,-0.00002378,0.00001620,0.00011093,-0.00000184,-0.00001266
 ,-0.00008966,0.00002749,0.00006548,-0.00001924,0.00000945,-0.00021921,
 0.00000054,0.00006462,0.00008742,-0.00009656,-0.00006002,0.00017393,0.
 00010684,-0.00023784,-0.00011182,0.00008807,0.00001373,0.00003695,0.00
 002642,0.00006142,-0.00001420,-0.00001870,-0.00032094,-0.00067593,-0.0
 0062087,-0.00003122,0.00022553,-0.00002444,-0.00016210,0.00022097,0.00
 009548,-0.00004675,-0.00010297,-0.00007434,-0.00000508,0.00001034,0.00
 000797,0.00005484,0.00004685,-0.00000344,-0.00101415,0.00259626,0.0000
 7261,0.00022189,-0.00003679,0.00023077,-0.00106287,-0.00083253,-0.0006
 2768,-0.00016360,0.00023961,0.00018145,-0.00020429,0.00025347,0.000256
 73,-0.00749287,-0.00737969,0.00780165,0.00046091,0.00005334,-0.0001720
 3,0.00013530,-0.00047133,0.00150206,0.06963406,0.10865838,-0.17557014,
 -0.07253054,-0.12133310,0.18801020,-0.00002813,0.00006396,0.00003238,0
 .00000862,0.00000761,-0.00004336,0.00000335,0.00001409,-0.00000072,0.0
 0002998,-0.00001540,0.00000908,0.00000323,0.00002562,-0.00000746,-0.00
 007713,-0.00003051,-0.00005197,0.00032900,0.00113127,0.00008075,-0.000
 59566,0.00007850,-0.00095970,-0.00006369,-0.00015539,0.00001434,0.0000
 2925,-0.00025404,-0.00015848,0.00001203,0.00001092,-0.00004486,-0.0000
 7791,-0.00003014,0.00006398,-0.00000753,-0.00032645,0.00007816,-0.0000
 0652,0.00007367,-0.00003579,0.00004609,0.00017334,0.00001631,-0.000088
 93,-0.00000323,0.00011585,0.00001376,0.00002696,0.00000357,-0.00000026
 ,-0.00000369,0.00000615,0.00016057,-0.00010325,0.00004398,0.00003772,0
 .00002895,-0.00006064,0.00009104,-0.00013082,0.00002144,-0.00004038,-0
 .00011014,-0.00024996,0.00004357,0.00004104,0.00011723,0.00002207,0.00
 001881,0.00006242,0.00043470,-0.00171158,-0.00041999,0.00018826,0.0001
 5414,0.00035647,0.00196450,-0.00113065,-0.00149198,-0.00054293,0.00061
 708,0.00062298,0.00027817,0.00035249,-0.00009392,0.00125079,-0.0174701
 3,-0.02372768,-0.00478752,-0.00162887,-0.00225314,-0.00016713,0.000464
 50,-0.00009186,-0.05101493,0.01754693,0.02512543,-0.00206386,0.0069206
 9,0.00942206,0.05976164,0.00002455,0.00000816,0.00005202,0.00000249,0.
 00004019,-0.00004963,-0.00001248,0.00001013,0.00000933,-0.00001731,-0.
 00003038,0.00001052,0.00000972,-0.00002614,0.00005785,0.00007353,0.000
 07752,0.00012706,-0.00011670,-0.00104545,0.00025143,0.00079107,0.00025
 769,0.00077800,-0.00000098,0.00033595,-0.00001017,0.00005257,0.0001180
 8,0.00033611,-0.00004503,-0.00001391,-0.00002663,0.00006819,0.00012127
 ,-0.00009488,0.00006495,-0.00042302,-0.00004928,0.00008165,0.00016949,
 -0.00013692,-0.00016060,0.00038085,0.00034517,-0.00029751,-0.00012957,
 0.00000358,0.00002508,0.00006110,0.00002503,0.00006201,-0.00000825,0.0
 0001067,-0.00023230,-0.00017351,-0.00004737,-0.00004896,-0.00002066,0.
 00008441,-0.00016730,0.00022777,0.00004905,0.00005401,-0.00012076,-0.0
 0020921,0.00004086,0.00004931,0.00006286,0.00004133,0.00007976,0.00004
 422,-0.00083324,0.00160634,-0.00078918,0.00036968,0.00024264,0.0003532
 1,0.00076557,0.00057166,-0.00065059,-0.00064459,0.00015159,0.00052607,
 0.00021109,0.00031126,0.00020971,0.00048361,-0.00713112,-0.00952302,-0
 .00222133,-0.00032356,-0.00123723,-0.00032721,-0.00016587,-0.00016958,
 0.01680909,-0.12377244,-0.11693062,-0.00251560,0.01181817,0.01722269,-
 0.01964503,0.13365926,0.00003600,-0.00001389,-0.00000870,0.00001892,-0
 .00003389,-0.00004949,-0.00000535,-0.00002779,-0.00000503,-0.00000109,
 -0.00000272,-0.00001329,-0.00000696,-0.00005028,0.00000848,-0.00000268
 ,0.00001929,0.00005970,-0.00072427,0.00051868,-0.00038188,-0.00067334,
 0.00064472,-0.00090782,0.00010007,0.00009834,0.00014718,0.00009767,-0.
 00003704,0.00006531,-0.00000024,-0.00000447,0.00004645,0.00000132,0.00
 000982,0.00000954,0.00003889,0.00010413,-0.00023094,-0.00001548,0.0000
 2423,-0.00000974,0.00003422,0.00011354,-0.00037942,-0.00007944,-0.0002
 9523,-0.00020283,-0.00001842,-0.00002700,0.00005793,-0.00003952,0.0000
 3591,0.00000971,-0.00010106,0.00024024,0.00025193,0.00001153,-0.000103
 52,0.00001825,0.00010526,0.00000681,-0.00010865,0.00003640,0.00018494,
 -0.00001274,0.00002706,0.00004172,0.00003617,-0.00004592,-0.00005195,0
 .00005808,0.00037752,-0.00030476,0.00056453,-0.00014777,-0.00031681,0.
 00050515,0.00158039,0.00112098,0.00027579,-0.00066639,-0.00004824,0.00
 072676,-0.00003537,0.00029302,0.00015254,0.00093348,-0.00572740,-0.007
 25798,-0.00167208,0.00019091,-0.00034004,-0.00041428,0.00005071,-0.000
 24136,0.02543083,-0.11801392,-0.22507915,0.00256299,-0.01275223,-0.018
 51871,-0.02548036,0.12935260,0.24481859,0.00008991,-0.00018187,0.00055
 540,-0.00009654,-0.00164233,0.00008548,0.00010989,0.00014470,-0.000029
 10,-0.00004175,0.00003914,-0.00004135,0.00003508,0.00024935,-0.0001778
 8,0.00025071,-0.00067669,0.00045134,-0.00715734,0.00516287,-0.00725824
 ,0.00154611,0.00000091,0.00008102,-0.00071394,-0.00092035,-0.00458095,
 0.00016372,0.00052866,0.00225807,-0.00008810,0.00006892,0.00052110,0.0
 0015660,0.00018539,-0.00013971,0.00012423,-0.00033393,-0.00001892,0.00
 008279,0.00011656,-0.00020852,-0.00008646,0.00030964,0.00009016,-0.000
 24072,-0.00005897,0.00097585,0.00003909,0.00009586,-0.00006799,0.00022
 285,-0.00010906,-0.00026367,-0.00730125,0.01035875,-0.00874687,0.00009
 215,0.00350217,-0.00097670,0.00294559,0.00136954,-0.00258865,-0.000530
 34,-0.00080389,-0.00032521,-0.00007941,0.00000164,-0.00004661,0.000236
 26,0.00022813,-0.00002751,-0.06151167,-0.03588823,0.04499167,0.0018681
 0,0.00009657,-0.00034662,-0.00261859,0.00144730,-0.00106605,-0.0001841
 2,-0.00013425,-0.00009608,0.00009240,-0.00025108,0.00042263,-0.0230462
 4,0.02118999,-0.00681226,0.00199108,0.00171614,0.00081462,-0.00343660,
 -0.00106188,-0.00046136,-0.13776084,0.05491685,-0.00983967,0.00761101,
 -0.01186898,0.00369449,-0.00305359,0.00372094,-0.00125022,0.51137941,-
 0.00034706,-0.00024455,0.00038445,0.00022207,-0.00001427,0.00041069,0.
 00020156,0.00011465,-0.00000201,0.00002324,-0.00009186,-0.00014844,0.0
 0010221,0.00075690,0.00001179,-0.00048234,-0.00087553,-0.00029914,0.00
 245924,0.01474132,-0.00498738,0.00034578,-0.00122356,-0.00265369,-0.00
 136946,-0.00123406,-0.00475711,-0.00132483,-0.00190104,-0.00383944,0.0
 0091579,0.00002766,-0.00182517,0.00001409,0.00022737,0.00028460,-0.000
 64519,0.00085692,-0.00008483,0.00034626,-0.00019594,-0.00006532,-0.000
 06548,-0.00026725,0.00024057,-0.00045086,-0.00037769,0.00055989,-0.000
 04752,0.00000621,0.00008945,0.00027412,-0.00002548,-0.00005965,-0.0085
 3173,-0.02726921,0.02931180,0.00022090,-0.00455604,-0.00111249,-0.0006
 7778,0.00352143,0.00119717,-0.00055841,-0.00060896,-0.00034072,-0.0000
 0869,0.00009240,0.00010439,0.00018674,0.00007492,-0.00002723,-0.013808
 26,-0.15280884,0.05813865,0.00331678,-0.00031434,0.00049484,-0.0011841
 8,0.00136684,-0.00269407,0.00015295,0.00007981,0.00007193,-0.00058597,
 -0.00055922,0.00083120,-0.00421019,0.01223627,-0.00027471,-0.00147116,
 0.00025640,-0.00067058,-0.00387996,-0.00056513,-0.00201410,0.05589629,
 -0.13323861,0.00243221,0.01275131,-0.01319980,0.00062138,0.01218416,-0
 .01450465,0.00394701,0.02741178,0.55040710,0.00033278,0.00035749,-0.00
 080692,0.00097868,-0.00129742,0.00066055,-0.00029229,-0.00018265,-0.00
 002649,0.00026244,0.00025270,-0.00004048,-0.00050048,-0.00093637,-0.00
 077167,-0.00102261,-0.00060001,-0.00050048,0.01317126,0.01139331,-0.03
 754142,0.00065425,0.00240255,-0.00039879,0.00143345,0.00063967,0.00381
 245,-0.00263209,-0.00084526,-0.00274102,0.00081135,0.00033287,-0.00005
 278,-0.00010936,-0.00001309,-0.00014920,0.00040599,-0.00053715,0.00001
 058,-0.00018514,0.00008669,0.00020417,0.00010284,-0.00003504,-0.000058
 62,0.00086764,-0.00000383,-0.00128468,0.00003349,-0.00003276,-0.000004
 81,-0.00031368,0.00013959,0.00017238,-0.00083257,0.01278956,0.00452436
 ,0.00112737,-0.00283597,0.00076718,0.00274856,-0.00472365,-0.00108118,
 0.00067495,0.00110615,0.00081505,-0.00004879,-0.00003860,-0.00018886,-
 0.00033318,-0.00021139,-0.00002590,0.01413687,0.06212038,-0.18339520,-
 0.00404864,-0.00005460,-0.00002716,0.00148079,-0.00154846,0.00121345,-
 0.00016542,0.00019543,0.00014979,-0.00002941,0.00034371,-0.00032143,-0
 .00722503,0.00519889,-0.00444016,-0.00119471,0.00100844,0.00059337,-0.
 00181947,-0.00085451,0.00001577,-0.00580105,0.00478049,-0.07911511,-0.
 01708457,0.01790848,-0.00386353,0.02022045,-0.02141415,0.00506073,0.00
 623266,0.06134562,0.57044339,-0.00009290,0.00000163,-0.00003179,-0.000
 05740,-0.00044222,0.00065977,0.00002818,0.00002334,-0.00000779,0.00003
 749,0.00002165,-0.00003971,0.00002220,0.00017441,-0.00016058,-0.000607
 71,-0.00106977,-0.00019316,0.00009136,-0.00105876,-0.00038912,-0.00005
 924,0.00032203,0.00004929,-0.00008234,0.00002139,0.00026216,0.00005318
 ,0.00023513,0.00024616,-0.00007310,-0.00001681,0.00009188,0.00003784,0
 .00001431,-0.00004696,0.00001757,0.00004008,-0.00003766,-0.00000547,-0
 .00002019,0.00000598,0.00001340,-0.00001992,-0.00002660,0.00004505,0.0
 0002255,0.00005904,-0.00000392,-0.00000308,-0.00000739,0.00001128,-0.0
 0001180,-0.00002050,0.00155419,0.00027936,-0.00062206,-0.00006303,0.00
 017235,-0.00005392,-0.00024185,0.00007495,-0.00031038,-0.00008229,0.00
 000868,0.00004661,-0.00004050,-0.00001778,-0.00002392,0.00003141,-0.00
 000987,-0.00003230,-0.00062041,0.00486957,0.00783789,0.00000058,-0.000
 00286,-0.00016196,-0.00019031,-0.00017282,0.00014657,0.00006079,-0.000
 09618,-0.00015898,0.00001768,-0.00001928,-0.00002094,0.00127326,0.0010
 2711,0.00179144,-0.00053186,-0.00046311,-0.00064676,0.00033883,-0.0001
 6518,-0.00002664,-0.00320546,0.01583794,0.01844046,0.00048502,-0.00072
 192,-0.00027730,-0.00262183,0.00376215,-0.00074571,-0.04906434,0.00264
 064,0.00819312,0.05200799,-0.00005184,0.00007481,0.00010921,-0.0005699
 1,-0.00107685,0.00068262,0.00005350,0.00001976,-0.00001814,-0.00002540
 ,0.00000200,-0.00001955,0.00011052,0.00011624,0.00003717,-0.00097037,-
 0.00134515,0.00012054,-0.00091165,-0.00226677,0.00243743,-0.00003306,0
 .00019415,0.00015421,0.00007649,0.00012156,0.00021978,0.00035308,0.000
 45848,0.00072619,-0.00019790,-0.00001643,0.00021558,0.00003714,-0.0000
 0134,-0.00007127,0.00001357,-0.00011760,0.00000934,-0.00002005,0.00003
 975,-0.00003059,-0.00002453,0.00006518,0.00002887,-0.00004542,0.000026
 91,0.00005317,0.00000624,0.00001228,-0.00000222,-0.00000084,-0.0000081
 0,-0.00001165,0.00015024,-0.00051817,0.00224796,-0.00012304,0.00018581
 ,-0.00014464,0.00017055,-0.00008407,0.00035316,0.00002330,-0.00000136,
 -0.00006182,-0.00000371,0.00000161,-0.00001149,0.00002985,0.00000778,-
 0.00000298,-0.00061167,0.01110975,0.02013439,0.00005704,0.00002779,-0.
 00001250,-0.00008979,0.00013447,0.00007554,-0.00015297,-0.00000463,0.0
 0009764,0.00005826,0.00005820,-0.00000264,-0.00163103,0.00063182,-0.00
 040210,0.00061938,0.00084285,0.00052606,-0.00022646,0.00016301,0.00018
 144,0.00246587,-0.01519958,-0.01927322,-0.00047407,0.00025840,0.000324
 91,0.00354494,-0.00302497,0.00129286,0.00501606,-0.14044535,-0.1296017
 7,-0.00762824,0.15681864,0.00009992,-0.00008675,0.00008919,-0.00004080
 ,0.00010774,0.00015903,-0.00006202,-0.00002268,0.00002671,-0.00012007,
 -0.00004747,0.00008179,0.00004532,-0.00010619,0.00023978,0.00048140,0.
 00031630,0.00067681,0.00357003,0.00414180,-0.00154399,0.00017907,0.000
 12592,0.00034577,-0.00031495,0.00002739,-0.00046007,-0.00102438,-0.000
 55452,-0.00113077,0.00039192,0.00006831,-0.00054432,0.00005636,0.00011
 522,-0.00000229,-0.00016917,0.00015562,-0.00003033,0.00011432,-0.00003
 300,-0.00001512,-0.00001387,-0.00002350,0.00005837,-0.00011169,-0.0000
 6940,-0.00003471,-0.00000436,0.00001044,-0.00000050,0.00005649,0.00001
 384,0.00003826,-0.00000411,-0.00279504,-0.00107967,-0.00030237,-0.0001
 2814,0.00035479,-0.00093140,0.00081234,0.00025063,0.00004351,-0.000203
 19,-0.00009935,0.00003027,0.00002320,0.00002498,-0.00001921,0.00004602
 ,0.00002210,0.00002942,-0.01408156,-0.02856983,0.00025220,0.00004240,0
 .00008572,-0.00013808,0.00019118,0.00009000,-0.00010068,-0.00006703,-0
 .00000424,0.00002600,-0.00000423,0.00000074,-0.00027564,0.00062386,0.0
 0065014,0.00064986,0.00009539,0.00016359,0.00006209,0.00024038,0.00015
 030,-0.00110276,0.00236813,0.00419063,0.00048682,-0.00055093,0.0003539
 5,-0.00129956,0.00080694,0.00067358,0.01018391,-0.11895329,-0.21678682
 ,-0.01027432,0.12957252,0.24337200,0.00009586,0.00012306,-0.00011559,0
 .00013475,-0.00022951,0.00009277,-0.00006691,-0.00008120,-0.00001626,0
 .00002011,0.00005812,0.00002247,-0.00003398,-0.00023365,-0.00012827,-0
 .00005137,0.00009483,-0.00003699,0.00294788,-0.00203469,-0.00198739,-0
 .00020761,0.00072452,0.00060824,-0.00015472,0.00038552,0.00196501,-0.0
 0008026,0.00051698,0.00005711,-0.00003281,0.00003795,0.00025734,0.0000
 8854,-0.00000851,-0.00019884,0.00005872,-0.00010767,-0.00000966,-0.000
 07325,0.00001456,0.00008177,0.00000038,-0.00003661,-0.00006498,0.00022
 635,-0.00006765,-0.00040737,0.00001100,-0.00002956,0.00004916,-0.00012
 755,0.00005705,0.00003428,-0.00066955,0.00184113,0.00045059,-0.0000823
 4,-0.00030592,0.00009239,-0.00016991,-0.00133346,-0.00020244,0.0002386
 9,0.00031610,0.00019812,0.00003259,0.00003672,0.00000208,-0.00013767,-
 0.00007699,0.00003012,-0.00340245,-0.01068773,0.01140965,-0.00049042,-
 0.00008269,0.00013711,0.00008164,-0.00000548,-0.00059467,0.00001740,0.
 00002338,0.00005961,-0.00034544,-0.00015795,0.00017666,-0.00104864,0.0
 0493805,-0.00025071,0.00028585,-0.00004754,0.00021333,-0.00162259,-0.0
 0019645,-0.00044661,-0.02220060,-0.01101459,-0.00603239,0.00052003,0.0
 0025988,-0.00058118,0.00052960,-0.00022797,0.00073340,-0.23202513,-0.0
 8001680,-0.03023046,0.00151669,0.00100595,-0.00044948,0.25621712,0.000
 39408,0.00009661,-0.00000419,0.00027272,-0.00024711,-0.00022295,-0.000
 08440,-0.00005248,-0.00001820,-0.00001480,0.00008011,0.00004429,-0.000
 08232,-0.00024777,-0.00017827,0.00009215,0.00015413,0.00010939,0.00151
 841,-0.00144438,-0.00413178,0.00026259,0.00067701,0.00009280,0.0008569
 6,0.00036160,0.00114217,0.00011927,0.00014590,0.00016737,-0.00004606,0
 .00006043,0.00028294,0.00004504,-0.00000278,-0.00018000,0.00016495,-0.
 00015171,-0.00004083,-0.00006814,0.00002415,0.00004023,0.00000218,0.00
 001578,-0.00003036,0.00023303,0.00006641,-0.00020407,0.00001972,0.0000
 0445,-0.00003258,-0.00006756,0.00001772,0.00001782,-0.00351034,0.00434
 397,0.00157353,0.00021777,-0.00042626,0.00009484,0.00151595,-0.0004075
 8,-0.00071769,0.00021384,0.00014584,0.00011105,0.00000662,-0.00000756,
 -0.00002988,-0.00008299,-0.00001959,0.00001632,-0.02135619,-0.01682560
 ,0.01119070,-0.00094462,0.00025754,-0.00034316,0.00043689,-0.00035751,
 0.00083456,-0.00002056,0.00000144,-0.00000427,0.00017759,0.00019457,-0
 .00031408,0.00204607,-0.00350312,-0.00034744,-0.00010326,0.00015687,0.
 00020622,0.00093193,0.00023785,0.00046981,0.02298938,0.00886596,0.0047
 0531,-0.00039860,0.00098403,0.00009179,-0.00073035,0.00061608,-0.00047
 934,-0.08394632,-0.09024481,-0.01663535,-0.01760946,-0.00726088,-0.002
 17802,0.09654885,0.10369073,-0.00004267,-0.00012080,0.00004111,-0.0005
 0934,0.00052739,-0.00038643,0.00002075,0.00000173,0.00002082,-0.000060
 74,-0.00005770,0.00005606,0.00006641,0.00016873,0.00031925,0.00012740,
 0.00000048,0.00031964,0.00245458,0.00183055,0.00396824,0.00016761,-0.0
 0035578,-0.00045040,-0.00104887,0.00032537,0.00019178,-0.00030062,-0.0
 0046974,-0.00018307,0.00000829,-0.00005060,-0.00020257,-0.00012267,-0.
 00013233,0.00011802,-0.00009141,0.00003868,0.00010239,-0.00000318,0.00
 000073,-0.00001004,0.00000549,-0.00000437,-0.00001623,-0.00016976,-0.0
 0001010,0.00008231,-0.00000950,-0.00000773,0.00002325,0.00000057,-0.00
 000322,-0.00000585,0.00310158,-0.00386601,-0.00179631,-0.00015234,0.00
 029465,0.00008392,-0.00132317,0.00010909,0.00096698,-0.00008696,-0.000
 06642,-0.00010254,0.00003399,0.00001795,0.00003632,0.00001205,0.000003
 56,0.00001566,0.02641690,0.02343824,-0.00742101,0.00058884,-0.00022626
 ,0.00023199,-0.00024061,0.00034775,-0.00051879,-0.00001997,-0.00000634
 ,0.00005780,-0.00014937,-0.00009423,0.00018185,-0.00104016,0.00066938,
 0.00087675,0.00034982,0.00032068,0.00032464,-0.00036342,0.00025892,0.0
 0004582,-0.00272317,-0.00287810,-0.00017122,-0.00053464,0.00007683,-0.
 00007861,0.00005840,0.00061998,0.00020140,-0.02598827,-0.01566827,-0.0
 5482053,-0.02351392,-0.00993403,-0.00179686,0.02508208,0.00490134,0.05
 969444\\-0.00017326,-0.00009736,0.00024754,0.00003670,0.00005361,-0.00
 034211,0.00000147,0.00001489,-0.00024661,0.00005371,0.00004436,0.00006
 919,0.00003020,-0.00010366,0.00014601,-0.00000532,0.00010600,-0.000050
 49,-0.00045723,0.00013434,-0.00016703,-0.00003547,-0.00004831,-0.00011
 812,0.00016654,-0.00013002,0.00021983,0.00021122,-0.00007241,0.0001730
 0,0.00000614,0.00016616,0.00005404,-0.00004308,-0.00002883,0.00001464,
 0.00002994,0.00014483,-0.00013357,-0.00009212,-0.00014081,0.00012100,0
 .00000482,-0.00001272,-0.00015033,0.00026836,-0.00028198,0.00000089,0.
 00002311,0.00008327,0.00013872,-0.00015796,0.00020437,0.00002762,-0.00
 023386,-0.00011066,0.00030573,-0.00003270,-0.00007991,-0.00007742,0.00
 016575,-0.00003680,-0.00024060,0.00034866,-0.00002435,-0.00014410,0.00
 003862,0.00006370,-0.00003429,-0.00016958,-0.00012052,0.00016776,0.000
 17725,0.00009837,0.00016290,-0.00021104,-0.00008298,-0.00006330,0.0000
 5601,0.00076180,0.00035636,0.00010931,-0.00005420,-0.00004617,-0.00011
 140,-0.00019683,-0.00014271,0.00002232,-0.00057098,-0.00033336,-0.0000
 4612,-0.00002691,0.00010495,0.00005720,0.00012972,0.00000102,0.0000087
 6,0.00025731,0.00035671,-0.00010216,0.00005312,-0.00014195,0.00002963,
 -0.00014365,0.00009635,-0.00004168,-0.00010934,-0.00039195,-0.00013433
 ,-0.00002087,-0.00004745,0.00020160,0.00017826,0.00010729\\\@


 THOSE WHO TRY TO PASS CHEMISTRY OFF AS A NEW SCIENCE
 SHOW HOW LITTLE KNOWLEDGE THEY HAVE OF THE CHARACTER
 AND LITERATURE OF THE ANCIENTS.
   -- NICOLAS LEFEVRE
 "COURS DE CHYMIE" J.-N.LELOUP, PARIS, 1751
 Job cpu time:       0 days  1 hours 46 minutes 53.1 seconds.
 File lengths (MBytes):  RWF=    495 Int=      0 D2E=      0 Chk=     15 Scr=      1
 Normal termination of Gaussian 09 at Thu Jul 20 12:02:54 2023.
