# Supplementary material for: An organic proton cage that is ultra-resistant to hydroxide-promoted degradation
Source: Nat Commun. 2024 Apr 22;15:3395. doi: 10.1038/s41467-024-47809-0 (PMC11035699; doi:10.1038/s41467-024-47809-0)
Supplement: Supplementary file 3 — Source Data [file 41467_2024_47809_MOESM3_ESM.zip › Paper/neutral-DBD-opt-wb97xd.out]

 Entering Gaussian System, Link 0=g09
 Initial command:
 /opt/software/gaussian/g09.e01/l1.exe "/localscratch/clr426.6088189.0/Gau-139318.inp" -scrdir="/localscratch/clr426.6088189.0/"
 Entering Link 1 = /opt/software/gaussian/g09.e01/l1.exe PID=    139320.
  
 Copyright (c) 1988,1990,1992,1993,1995,1998,2003,2009,2015,
            Gaussian, Inc.  All Rights Reserved.
  
 This is part of the Gaussian(R) 09 program.  It is based on
 the Gaussian(R) 03 system (copyright 2003, Gaussian, Inc.),
 the Gaussian(R) 98 system (copyright 1998, Gaussian, Inc.),
 the Gaussian(R) 94 system (copyright 1995, Gaussian, Inc.),
 the Gaussian 92(TM) system (copyright 1992, Gaussian, Inc.),
 the Gaussian 90(TM) system (copyright 1990, Gaussian, Inc.),
 the Gaussian 88(TM) system (copyright 1988, Gaussian, Inc.),
 the Gaussian 86(TM) system (copyright 1986, Carnegie Mellon
 University), and the Gaussian 82(TM) system (copyright 1983,
 Carnegie Mellon University). Gaussian is a federally registered
 trademark of Gaussian, Inc.
  
 This software contains proprietary and confidential information,
 including trade secrets, belonging to Gaussian, Inc.
  
 This software is provided under written license and may be
 used, copied, transmitted, or stored only in accord with that
 written license.
  
 The following legend is applicable only to US Government
 contracts under FAR:
  
                    RESTRICTED RIGHTS LEGEND
  
 Use, reproduction and disclosure by the US Government is
 subject to restrictions as set forth in subparagraphs (a)
 and (c) of the Commercial Computer Software - Restricted
 Rights clause in FAR 52.227-19.
  
 Gaussian, Inc.
 340 Quinnipiac St., Bldg. 40, Wallingford CT 06492
  
  
 ---------------------------------------------------------------
 Warning -- This program may not be used in any manner that
 competes with the business of Gaussian, Inc. or will provide
 assistance to any competitor of Gaussian, Inc.  The licensee
 of this program is prohibited from giving any competitor of
 Gaussian, Inc. access to this program.  By using this program,
 the user acknowledges that Gaussian, Inc. is engaged in the
 business of creating and licensing software in the field of
 computational chemistry and represents and warrants to the
 licensee that it is not a competitor of Gaussian, Inc. and that
 it will not use this program in any manner prohibited above.
 ---------------------------------------------------------------
  

 Cite this work as:
 Gaussian 09, Revision E.01,
 M. J. Frisch, G. W. Trucks, H. B. Schlegel, G. E. Scuseria, 
 M. A. Robb, J. R. Cheeseman, G. Scalmani, V. Barone, B. Mennucci, 
 G. A. Petersson, H. Nakatsuji, M. Caricato, X. Li, H. P. Hratchian, 
 A. F. Izmaylov, J. Bloino, G. Zheng, J. L. Sonnenberg, M. Hada, 
 M. Ehara, K. Toyota, R. Fukuda, J. Hasegawa, M. Ishida, T. Nakajima, 
 Y. Honda, O. Kitao, H. Nakai, T. Vreven, J. A. Montgomery, Jr., 
 J. E. Peralta, F. Ogliaro, M. Bearpark, J. J. Heyd, E. Brothers, 
 K. N. Kudin, V. N. Staroverov, T. Keith, R. Kobayashi, J. Normand, 
 K. Raghavachari, A. Rendell, J. C. Burant, S. S. Iyengar, J. Tomasi, 
 M. Cossi, N. Rega, J. M. Millam, M. Klene, J. E. Knox, J. B. Cross, 
 V. Bakken, C. Adamo, J. Jaramillo, R. Gomperts, R. E. Stratmann, 
 O. Yazyev, A. J. Austin, R. Cammi, C. Pomelli, J. W. Ochterski, 
 R. L. Martin, K. Morokuma, V. G. Zakrzewski, G. A. Voth, 
 P. Salvador, J. J. Dannenberg, S. Dapprich, A. D. Daniels, 
 O. Farkas, J. B. Foresman, J. V. Ortiz, J. Cioslowski, 
 and D. J. Fox, Gaussian, Inc., Wallingford CT, 2013.
 
 ******************************************
 Gaussian 09:  EM64L-G09RevE.01 30-Nov-2015
                29-Jun-2023 
 ******************************************
 %chk=neutcage-redo-opt-wb97xd.chk
 %mem=10GB
 ----------------------------
 # opt freq wb97xd/6-31g(d,p)
 ----------------------------
 1/14=-1,18=20,19=15,26=3,38=1/1,3;
 2/9=110,12=2,17=6,18=5,40=1/2;
 3/5=1,6=6,7=101,11=2,16=1,25=1,30=1,71=1,74=-58/1,2,3;
 4//1;
 5/5=2,38=5/2;
 6/7=2,8=2,9=2,10=2,28=1/1;
 7//1,2,3,16;
 1/14=-1,18=20,19=15,26=3/3(2);
 2/9=110/2;
 99//99;
 2/9=110/2;
 3/5=1,6=6,7=101,11=2,16=1,25=1,30=1,71=1,74=-58/1,2,3;
 4/5=5,16=3,69=1/1;
 5/5=2,38=5/2;
 7//1,2,3,16;
 1/14=-1,18=20,19=15,26=3/3(-5);
 2/9=110/2;
 6/7=2,8=2,9=2,10=2,19=2,28=1/1;
 99/9=1/99;
 -------------------
 Title Card Required
 -------------------
 Symbolic Z-matrix:
 Charge =  0 Multiplicity = 1
 C                     0.12112  -2.36026   0.78139 
 C                     1.26029  -1.60635   1.45698 
 H                    -0.0058   -3.32875   1.28128 
 H                     0.43788  -2.59471  -0.24332 
 H                     1.95989  -2.33268   1.89055 
 H                     0.87812  -1.02032   2.30334 
 C                     1.64525   0.85516  -1.28719 
 H                     1.36584   1.9057   -1.43326 
 H                     2.73433   0.80264  -1.49311 
 C                     0.87341   0.01577  -2.34001 
 H                     1.29484   0.27108  -3.32132 
 H                     1.12095  -1.04189  -2.17581 
 C                    -0.66544   0.21942  -2.39321 
 H                    -1.0028    0.06757  -3.42695 
 H                    -0.91178   1.26187  -2.15014 
 C                    -1.49281  -0.72035  -1.49597 
 H                    -1.19227  -1.75014  -1.72327 
 H                    -2.55723  -0.64447  -1.80057 
 C                     2.06216  -0.68332   0.58667 
 H                     2.38332  -1.2839   -0.2727 
 H                     2.99186  -0.39666   1.11856 
 C                    -1.28805  -1.63654   0.78688 
 H                    -1.53766  -1.33838   1.81225 
 H                    -2.05967  -2.37777   0.49231 
 N                     1.32098   0.45144   0.11945 
 N                    -1.32194  -0.47802  -0.02761 
 C                    -2.10237   0.62674   0.50717 
 H                    -2.40899   1.29706  -0.3044 
 H                    -3.0427    0.28375   0.98543 
 C                    -1.37834   1.47583   1.46525 
 H                    -1.05646   0.81615   2.28195 
 H                    -2.11535   2.1583    1.90806 
 C                    -0.19626   2.2801    0.9922 
 H                    -0.11947   3.18635   1.60682 
 H                    -0.42105   2.62897  -0.02432 
 C                     1.19485   1.53117   1.06962 
 H                     1.34597   1.13715   2.08238 
 H                     1.98141   2.3019    0.92747 
 

 GradGradGradGradGradGradGradGradGradGradGradGradGradGradGradGradGradGrad
 Berny optimization.
 Initialization pass.
                           ----------------------------
                           !    Initial Parameters    !
                           ! (Angstroms and Degrees)  !
 --------------------------                            --------------------------
 ! Name  Definition              Value          Derivative Info.                !
 --------------------------------------------------------------------------------
 ! R1    R(1,2)                  1.524          estimate D2E/DX2                !
 ! R2    R(1,3)                  1.0973         estimate D2E/DX2                !
 ! R3    R(1,4)                  1.0979         estimate D2E/DX2                !
 ! R4    R(1,22)                 1.5842         estimate D2E/DX2                !
 ! R5    R(2,5)                  1.0977         estimate D2E/DX2                !
 ! R6    R(2,6)                  1.0981         estimate D2E/DX2                !
 ! R7    R(2,19)                 1.5008         estimate D2E/DX2                !
 ! R8    R(7,8)                  1.0968         estimate D2E/DX2                !
 ! R9    R(7,9)                  1.1096         estimate D2E/DX2                !
 ! R10   R(7,10)                 1.552          estimate D2E/DX2                !
 ! R11   R(7,25)                 1.4989         estimate D2E/DX2                !
 ! R12   R(10,11)                1.0981         estimate D2E/DX2                !
 ! R13   R(10,12)                1.0986         estimate D2E/DX2                !
 ! R14   R(10,13)                1.5532         estimate D2E/DX2                !
 ! R15   R(13,14)                1.098          estimate D2E/DX2                !
 ! R16   R(13,15)                1.0984         estimate D2E/DX2                !
 ! R17   R(13,16)                1.5404         estimate D2E/DX2                !
 ! R18   R(16,17)                1.0966         estimate D2E/DX2                !
 ! R19   R(16,18)                1.1097         estimate D2E/DX2                !
 ! R20   R(16,26)                1.498          estimate D2E/DX2                !
 ! R21   R(19,20)                1.0965         estimate D2E/DX2                !
 ! R22   R(19,21)                1.1088         estimate D2E/DX2                !
 ! R23   R(19,25)                1.4336         estimate D2E/DX2                !
 ! R24   R(22,23)                1.0966         estimate D2E/DX2                !
 ! R25   R(22,24)                1.1098         estimate D2E/DX2                !
 ! R26   R(22,26)                1.4166         estimate D2E/DX2                !
 ! R27   R(25,36)                1.4438         estimate D2E/DX2                !
 ! R28   R(26,27)                1.4545         estimate D2E/DX2                !
 ! R29   R(27,28)                1.0964         estimate D2E/DX2                !
 ! R30   R(27,29)                1.1093         estimate D2E/DX2                !
 ! R31   R(27,30)                1.4708         estimate D2E/DX2                !
 ! R32   R(30,31)                1.0981         estimate D2E/DX2                !
 ! R33   R(30,32)                1.0977         estimate D2E/DX2                !
 ! R34   R(30,33)                1.506          estimate D2E/DX2                !
 ! R35   R(33,34)                1.0977         estimate D2E/DX2                !
 ! R36   R(33,35)                1.098          estimate D2E/DX2                !
 ! R37   R(33,36)                1.5818         estimate D2E/DX2                !
 ! R38   R(36,37)                1.0972         estimate D2E/DX2                !
 ! R39   R(36,38)                1.1104         estimate D2E/DX2                !
 ! A1    A(2,1,3)              108.732          estimate D2E/DX2                !
 ! A2    A(2,1,4)              107.6823         estimate D2E/DX2                !
 ! A3    A(2,1,22)             115.9375         estimate D2E/DX2                !
 ! A4    A(3,1,4)              105.6702         estimate D2E/DX2                !
 ! A5    A(3,1,22)             107.3833         estimate D2E/DX2                !
 ! A6    A(4,1,22)             110.9435         estimate D2E/DX2                !
 ! A7    A(1,2,5)              108.9153         estimate D2E/DX2                !
 ! A8    A(1,2,6)              110.215          estimate D2E/DX2                !
 ! A9    A(1,2,19)             116.5231         estimate D2E/DX2                !
 ! A10   A(5,2,6)              105.6939         estimate D2E/DX2                !
 ! A11   A(5,2,19)             107.1855         estimate D2E/DX2                !
 ! A12   A(6,2,19)             107.739          estimate D2E/DX2                !
 ! A13   A(8,7,9)              105.7031         estimate D2E/DX2                !
 ! A14   A(8,7,10)             107.5172         estimate D2E/DX2                !
 ! A15   A(8,7,25)             109.1369         estimate D2E/DX2                !
 ! A16   A(9,7,10)             109.6717         estimate D2E/DX2                !
 ! A17   A(9,7,25)             111.9458         estimate D2E/DX2                !
 ! A18   A(10,7,25)            112.5404         estimate D2E/DX2                !
 ! A19   A(7,10,11)            106.8347         estimate D2E/DX2                !
 ! A20   A(7,10,12)            107.8938         estimate D2E/DX2                !
 ! A21   A(7,10,13)            116.4264         estimate D2E/DX2                !
 ! A22   A(11,10,12)           105.7207         estimate D2E/DX2                !
 ! A23   A(11,10,13)           108.6113         estimate D2E/DX2                !
 ! A24   A(12,10,13)           110.7689         estimate D2E/DX2                !
 ! A25   A(10,13,14)           108.5752         estimate D2E/DX2                !
 ! A26   A(10,13,15)           109.8202         estimate D2E/DX2                !
 ! A27   A(10,13,16)           115.6086         estimate D2E/DX2                !
 ! A28   A(14,13,15)           105.706          estimate D2E/DX2                !
 ! A29   A(14,13,16)           107.3976         estimate D2E/DX2                !
 ! A30   A(15,13,16)           109.2476         estimate D2E/DX2                !
 ! A31   A(13,16,17)           107.7574         estimate D2E/DX2                !
 ! A32   A(13,16,18)           108.2759         estimate D2E/DX2                !
 ! A33   A(13,16,26)           114.2675         estimate D2E/DX2                !
 ! A34   A(17,16,18)           105.676          estimate D2E/DX2                !
 ! A35   A(17,16,26)           108.895          estimate D2E/DX2                !
 ! A36   A(18,16,26)           111.5552         estimate D2E/DX2                !
 ! A37   A(2,19,20)            105.9088         estimate D2E/DX2                !
 ! A38   A(2,19,21)            109.1974         estimate D2E/DX2                !
 ! A39   A(2,19,25)            113.5512         estimate D2E/DX2                !
 ! A40   A(20,19,21)           105.7817         estimate D2E/DX2                !
 ! A41   A(20,19,25)           109.2408         estimate D2E/DX2                !
 ! A42   A(21,19,25)           112.6551         estimate D2E/DX2                !
 ! A43   A(1,22,23)            109.2642         estimate D2E/DX2                !
 ! A44   A(1,22,24)            108.2066         estimate D2E/DX2                !
 ! A45   A(1,22,26)            113.1358         estimate D2E/DX2                !
 ! A46   A(23,22,24)           105.7544         estimate D2E/DX2                !
 ! A47   A(23,22,26)           108.0474         estimate D2E/DX2                !
 ! A48   A(24,22,26)           112.1473         estimate D2E/DX2                !
 ! A49   A(7,25,19)            114.0276         estimate D2E/DX2                !
 ! A50   A(7,25,36)            115.7895         estimate D2E/DX2                !
 ! A51   A(19,25,36)           115.0            estimate D2E/DX2                !
 ! A52   A(16,26,22)           115.723          estimate D2E/DX2                !
 ! A53   A(16,26,27)           114.9649         estimate D2E/DX2                !
 ! A54   A(22,26,27)           115.0            estimate D2E/DX2                !
 ! A55   A(26,27,28)           110.0167         estimate D2E/DX2                !
 ! A56   A(26,27,29)           112.2409         estimate D2E/DX2                !
 ! A57   A(26,27,30)           114.4478         estimate D2E/DX2                !
 ! A58   A(28,27,29)           105.731          estimate D2E/DX2                !
 ! A59   A(28,27,30)           105.4805         estimate D2E/DX2                !
 ! A60   A(29,27,30)           108.3572         estimate D2E/DX2                !
 ! A61   A(27,30,31)           106.3782         estimate D2E/DX2                !
 ! A62   A(27,30,32)           106.9285         estimate D2E/DX2                !
 ! A63   A(27,30,33)           119.3478         estimate D2E/DX2                !
 ! A64   A(31,30,32)           105.6808         estimate D2E/DX2                !
 ! A65   A(31,30,33)           108.9281         estimate D2E/DX2                !
 ! A66   A(32,30,33)           108.7642         estimate D2E/DX2                !
 ! A67   A(30,33,34)           108.6595         estimate D2E/DX2                !
 ! A68   A(30,33,35)           107.446          estimate D2E/DX2                !
 ! A69   A(30,33,36)           114.9656         estimate D2E/DX2                !
 ! A70   A(34,33,35)           105.6868         estimate D2E/DX2                !
 ! A71   A(34,33,36)           107.5751         estimate D2E/DX2                !
 ! A72   A(35,33,36)           112.0742         estimate D2E/DX2                !
 ! A73   A(25,36,33)           113.4962         estimate D2E/DX2                !
 ! A74   A(25,36,37)           109.0791         estimate D2E/DX2                !
 ! A75   A(25,36,38)           111.8984         estimate D2E/DX2                !
 ! A76   A(33,36,37)           109.6544         estimate D2E/DX2                !
 ! A77   A(33,36,38)           106.7428         estimate D2E/DX2                !
 ! A78   A(37,36,38)           105.6577         estimate D2E/DX2                !
 ! D1    D(3,1,2,5)             27.5437         estimate D2E/DX2                !
 ! D2    D(3,1,2,6)            -87.9804         estimate D2E/DX2                !
 ! D3    D(3,1,2,19)           148.8823         estimate D2E/DX2                !
 ! D4    D(4,1,2,5)            -86.5014         estimate D2E/DX2                !
 ! D5    D(4,1,2,6)            157.9745         estimate D2E/DX2                !
 ! D6    D(4,1,2,19)            34.8371         estimate D2E/DX2                !
 ! D7    D(22,1,2,5)           148.5909         estimate D2E/DX2                !
 ! D8    D(22,1,2,6)            33.0668         estimate D2E/DX2                !
 ! D9    D(22,1,2,19)          -90.0706         estimate D2E/DX2                !
 ! D10   D(2,1,22,23)          -51.9552         estimate D2E/DX2                !
 ! D11   D(2,1,22,24)         -166.6466         estimate D2E/DX2                !
 ! D12   D(2,1,22,26)           68.4566         estimate D2E/DX2                !
 ! D13   D(3,1,22,23)           69.8121         estimate D2E/DX2                !
 ! D14   D(3,1,22,24)          -44.8792         estimate D2E/DX2                !
 ! D15   D(3,1,22,26)         -169.7761         estimate D2E/DX2                !
 ! D16   D(4,1,22,23)         -175.1722         estimate D2E/DX2                !
 ! D17   D(4,1,22,24)           70.1365         estimate D2E/DX2                !
 ! D18   D(4,1,22,26)          -54.7604         estimate D2E/DX2                !
 ! D19   D(1,2,19,20)          -52.6655         estimate D2E/DX2                !
 ! D20   D(1,2,19,21)         -166.1622         estimate D2E/DX2                !
 ! D21   D(1,2,19,25)           67.2045         estimate D2E/DX2                !
 ! D22   D(5,2,19,20)           69.5826         estimate D2E/DX2                !
 ! D23   D(5,2,19,21)          -43.9142         estimate D2E/DX2                !
 ! D24   D(5,2,19,25)         -170.5474         estimate D2E/DX2                !
 ! D25   D(6,2,19,20)         -177.0761         estimate D2E/DX2                !
 ! D26   D(6,2,19,21)           69.4271         estimate D2E/DX2                !
 ! D27   D(6,2,19,25)          -57.2061         estimate D2E/DX2                !
 ! D28   D(8,7,10,11)           68.7304         estimate D2E/DX2                !
 ! D29   D(8,7,10,12)         -177.9936         estimate D2E/DX2                !
 ! D30   D(8,7,10,13)          -52.7844         estimate D2E/DX2                !
 ! D31   D(9,7,10,11)          -45.7411         estimate D2E/DX2                !
 ! D32   D(9,7,10,12)           67.5349         estimate D2E/DX2                !
 ! D33   D(9,7,10,13)         -167.2559         estimate D2E/DX2                !
 ! D34   D(25,7,10,11)        -171.0577         estimate D2E/DX2                !
 ! D35   D(25,7,10,12)         -57.7817         estimate D2E/DX2                !
 ! D36   D(25,7,10,13)          67.4275         estimate D2E/DX2                !
 ! D37   D(8,7,25,19)         -157.9451         estimate D2E/DX2                !
 ! D38   D(8,7,25,36)          -21.1167         estimate D2E/DX2                !
 ! D39   D(9,7,25,19)          -41.286          estimate D2E/DX2                !
 ! D40   D(9,7,25,36)           95.5424         estimate D2E/DX2                !
 ! D41   D(10,7,25,19)          82.782          estimate D2E/DX2                !
 ! D42   D(10,7,25,36)        -140.3896         estimate D2E/DX2                !
 ! D43   D(7,10,13,14)         148.5978         estimate D2E/DX2                !
 ! D44   D(7,10,13,15)          33.4672         estimate D2E/DX2                !
 ! D45   D(7,10,13,16)         -90.6807         estimate D2E/DX2                !
 ! D46   D(11,10,13,14)         28.0264         estimate D2E/DX2                !
 ! D47   D(11,10,13,15)        -87.1041         estimate D2E/DX2                !
 ! D48   D(11,10,13,16)        148.748          estimate D2E/DX2                !
 ! D49   D(12,10,13,14)        -87.6622         estimate D2E/DX2                !
 ! D50   D(12,10,13,15)        157.2073         estimate D2E/DX2                !
 ! D51   D(12,10,13,16)         33.0594         estimate D2E/DX2                !
 ! D52   D(10,13,16,17)        -52.7855         estimate D2E/DX2                !
 ! D53   D(10,13,16,18)       -166.6483         estimate D2E/DX2                !
 ! D54   D(10,13,16,26)         68.3707         estimate D2E/DX2                !
 ! D55   D(14,13,16,17)         68.5714         estimate D2E/DX2                !
 ! D56   D(14,13,16,18)        -45.2914         estimate D2E/DX2                !
 ! D57   D(14,13,16,26)       -170.2725         estimate D2E/DX2                !
 ! D58   D(15,13,16,17)       -177.2312         estimate D2E/DX2                !
 ! D59   D(15,13,16,18)         68.906          estimate D2E/DX2                !
 ! D60   D(15,13,16,26)        -56.0751         estimate D2E/DX2                !
 ! D61   D(13,16,26,22)       -141.4857         estimate D2E/DX2                !
 ! D62   D(13,16,26,27)         80.6342         estimate D2E/DX2                !
 ! D63   D(17,16,26,22)        -20.9606         estimate D2E/DX2                !
 ! D64   D(17,16,26,27)       -158.8407         estimate D2E/DX2                !
 ! D65   D(18,16,26,22)         95.2882         estimate D2E/DX2                !
 ! D66   D(18,16,26,27)        -42.592          estimate D2E/DX2                !
 ! D67   D(2,19,25,7)         -142.3297         estimate D2E/DX2                !
 ! D68   D(2,19,25,36)          80.4924         estimate D2E/DX2                !
 ! D69   D(20,19,25,7)         -24.3707         estimate D2E/DX2                !
 ! D70   D(20,19,25,36)       -161.5485         estimate D2E/DX2                !
 ! D71   D(21,19,25,7)          92.8766         estimate D2E/DX2                !
 ! D72   D(21,19,25,36)        -44.3012         estimate D2E/DX2                !
 ! D73   D(1,22,26,16)          79.8239         estimate D2E/DX2                !
 ! D74   D(1,22,26,27)        -142.3108         estimate D2E/DX2                !
 ! D75   D(23,22,26,16)       -159.0739         estimate D2E/DX2                !
 ! D76   D(23,22,26,27)        -21.2086         estimate D2E/DX2                !
 ! D77   D(24,22,26,16)        -42.9104         estimate D2E/DX2                !
 ! D78   D(24,22,26,27)         94.9549         estimate D2E/DX2                !
 ! D79   D(7,25,36,33)          79.064          estimate D2E/DX2                !
 ! D80   D(7,25,36,37)        -158.3589         estimate D2E/DX2                !
 ! D81   D(7,25,36,38)         -41.8196         estimate D2E/DX2                !
 ! D82   D(19,25,36,33)       -144.5267         estimate D2E/DX2                !
 ! D83   D(19,25,36,37)        -21.9496         estimate D2E/DX2                !
 ! D84   D(19,25,36,38)         94.5897         estimate D2E/DX2                !
 ! D85   D(16,26,27,28)        -19.477          estimate D2E/DX2                !
 ! D86   D(16,26,27,29)         97.9563         estimate D2E/DX2                !
 ! D87   D(16,26,27,30)       -138.0103         estimate D2E/DX2                !
 ! D88   D(22,26,27,28)       -157.6653         estimate D2E/DX2                !
 ! D89   D(22,26,27,29)        -40.232          estimate D2E/DX2                !
 ! D90   D(22,26,27,30)         83.8014         estimate D2E/DX2                !
 ! D91   D(26,27,30,31)        -58.4632         estimate D2E/DX2                !
 ! D92   D(26,27,30,32)       -171.0401         estimate D2E/DX2                !
 ! D93   D(26,27,30,33)         65.119          estimate D2E/DX2                !
 ! D94   D(28,27,30,31)       -179.5325         estimate D2E/DX2                !
 ! D95   D(28,27,30,32)         67.8906         estimate D2E/DX2                !
 ! D96   D(28,27,30,33)        -55.9502         estimate D2E/DX2                !
 ! D97   D(29,27,30,31)         67.618          estimate D2E/DX2                !
 ! D98   D(29,27,30,32)        -44.959          estimate D2E/DX2                !
 ! D99   D(29,27,30,33)       -168.7998         estimate D2E/DX2                !
 ! D100  D(27,30,33,34)        150.532          estimate D2E/DX2                !
 ! D101  D(27,30,33,35)         36.6244         estimate D2E/DX2                !
 ! D102  D(27,30,33,36)        -88.8854         estimate D2E/DX2                !
 ! D103  D(31,30,33,34)        -87.1376         estimate D2E/DX2                !
 ! D104  D(31,30,33,35)        158.9548         estimate D2E/DX2                !
 ! D105  D(31,30,33,36)         33.445          estimate D2E/DX2                !
 ! D106  D(32,30,33,34)         27.5878         estimate D2E/DX2                !
 ! D107  D(32,30,33,35)        -86.3198         estimate D2E/DX2                !
 ! D108  D(32,30,33,36)        148.1704         estimate D2E/DX2                !
 ! D109  D(30,33,36,25)         69.4107         estimate D2E/DX2                !
 ! D110  D(30,33,36,37)        -52.8479         estimate D2E/DX2                !
 ! D111  D(30,33,36,38)       -166.8466         estimate D2E/DX2                !
 ! D112  D(34,33,36,25)       -169.4134         estimate D2E/DX2                !
 ! D113  D(34,33,36,37)         68.328          estimate D2E/DX2                !
 ! D114  D(34,33,36,38)        -45.6707         estimate D2E/DX2                !
 ! D115  D(35,33,36,25)        -53.66           estimate D2E/DX2                !
 ! D116  D(35,33,36,37)       -175.9186         estimate D2E/DX2                !
 ! D117  D(35,33,36,38)         70.0827         estimate D2E/DX2                !
 --------------------------------------------------------------------------------
 Trust Radius=3.00D-01 FncErr=1.00D-07 GrdErr=1.00D-06
 Number of steps in this run=    228 maximum allowed number of steps=    228.
 GradGradGradGradGradGradGradGradGradGradGradGradGradGradGradGradGradGrad

                          Input orientation:                          
 ---------------------------------------------------------------------
 Center     Atomic      Atomic             Coordinates (Angstroms)
 Number     Number       Type             X           Y           Z
 ---------------------------------------------------------------------
      1          6           0        0.121122   -2.360258    0.781390
      2          6           0        1.260287   -1.606352    1.456982
      3          1           0       -0.005798   -3.328752    1.281283
      4          1           0        0.437885   -2.594714   -0.243315
      5          1           0        1.959894   -2.332680    1.890550
      6          1           0        0.878121   -1.020324    2.303344
      7          6           0        1.645250    0.855158   -1.287194
      8          1           0        1.365836    1.905696   -1.433255
      9          1           0        2.734334    0.802639   -1.493106
     10          6           0        0.873413    0.015766   -2.340009
     11          1           0        1.294835    0.271082   -3.321317
     12          1           0        1.120947   -1.041893   -2.175813
     13          6           0       -0.665438    0.219420   -2.393212
     14          1           0       -1.002802    0.067569   -3.426955
     15          1           0       -0.911784    1.261875   -2.150140
     16          6           0       -1.492811   -0.720351   -1.495970
     17          1           0       -1.192267   -1.750138   -1.723269
     18          1           0       -2.557226   -0.644475   -1.800572
     19          6           0        2.062158   -0.683320    0.586669
     20          1           0        2.383319   -1.283904   -0.272701
     21          1           0        2.991859   -0.396657    1.118556
     22          6           0       -1.288047   -1.636541    0.786878
     23          1           0       -1.537660   -1.338382    1.812254
     24          1           0       -2.059673   -2.377773    0.492313
     25          7           0        1.320977    0.451441    0.119447
     26          7           0       -1.321940   -0.478023   -0.027608
     27          6           0       -2.102375    0.626735    0.507167
     28          1           0       -2.408991    1.297060   -0.304399
     29          1           0       -3.042696    0.283752    0.985433
     30          6           0       -1.378339    1.475827    1.465250
     31          1           0       -1.056464    0.816151    2.281950
     32          1           0       -2.115346    2.158296    1.908057
     33          6           0       -0.196263    2.280100    0.992199
     34          1           0       -0.119471    3.186347    1.606820
     35          1           0       -0.421054    2.628973   -0.024323
     36          6           0        1.194853    1.531174    1.069624
     37          1           0        1.345966    1.137146    2.082383
     38          1           0        1.981410    2.301903    0.927475
 ---------------------------------------------------------------------
                    Distance matrix (angstroms):
                    1          2          3          4          5
     1  C    0.000000
     2  C    1.523973   0.000000
     3  H    1.097262   2.144878   0.000000
     4  H    1.097874   2.131716   1.749305   0.000000
     5  H    2.147575   1.097718   2.286331   2.634114   0.000000
     6  H    2.164443   1.098094   2.674838   3.026216   1.750117
     7  C    4.115933   3.706445   5.179589   3.801188   4.512136
     8  H    4.965111   4.549626   6.053887   4.746656   5.418895
     9  H    4.691068   4.084002   5.681017   4.286917   4.677511
    10  C    3.994316   4.147057   5.007252   3.376450   4.959161
    11  H    5.013357   5.134013   5.986182   4.291997   5.863910
    12  H    3.388625   3.679026   4.295439   2.571453   4.348020
    13  C    4.165514   4.676094   5.150395   3.709275   5.635264
    14  H    4.986753   5.637058   5.890375   4.393050   6.543288
    15  H    4.772903   5.094697   5.802528   4.508975   6.123278
    16  C    3.237351   4.133336   4.090000   2.968158   5.097970
    17  H    2.893191   4.018668   3.595423   2.358170   4.830649
    18  H    4.096826   5.109821   4.817983   3.898611   6.072791
    19  C    2.572481   1.500810   3.428884   2.642076   2.104983
    20  H    2.717936   2.087337   3.507727   2.346018   2.441080
    21  H    3.494358   2.139214   4.196381   3.634410   2.325750
    22  C    1.584157   2.635140   2.179949   2.226709   3.500261
    23  H    2.204193   2.833114   2.567120   3.115527   3.636983
    24  H    2.199941   3.542289   2.396923   2.612663   4.256057
    25  N    3.127854   2.455035   4.171338   3.192258   3.361005
    26  N    2.505936   3.185127   3.401777   2.761139   4.229601
    27  C    3.733800   4.146845   4.543212   4.170596   5.212861
    28  H    4.577814   4.999587   5.448657   4.822274   6.089333
    29  H    4.128216   4.723401   4.728685   4.680793   5.717592
    30  C    4.175116   4.057369   5.000169   4.773590   5.082264
    31  H    3.705126   3.452018   4.391521   4.499337   4.377985
    32  H    5.166092   5.076510   5.911915   5.808485   6.064385
    33  C    4.655974   4.176371   5.619526   5.068772   5.170473
    34  H    5.612846   4.989604   6.524217   6.095433   5.904568
    35  H    5.082869   4.791571   6.113227   5.298362   5.826977
    36  C    4.047125   3.162025   5.010514   4.395425   4.023503
    37  H    3.927424   2.815182   4.734266   4.490018   3.528938
    38  H    5.021728   4.009346   5.981509   5.265935   4.733639
                    6          7          8          9         10
     6  H    0.000000
     7  C    4.122850   0.000000
     8  H    4.770916   1.096830   0.000000
     9  H    4.602364   1.109622   1.758721   0.000000
    10  C    4.757545   1.552008   2.153258   2.190762   0.000000
    11  H    5.786035   2.145132   2.498356   2.386853   1.098066
    12  H    4.485787   2.159477   3.049533   2.543896   1.098580
    13  C    5.096782   2.639454   2.809114   3.564938   1.553180
    14  H    6.128435   3.494431   3.600555   4.271566   2.168943
    15  H    5.314670   2.729197   2.473051   3.733197   2.185352
    16  C    4.488440   3.517562   3.882257   4.493134   2.617878
    17  H    4.586148   3.876756   4.471368   4.689120   2.786722
    18  H    5.365166   4.491465   4.693476   5.494477   3.534996
    19  C    2.112460   2.460100   3.356779   2.642983   3.235318
    20  H    2.995180   2.479825   3.543404   2.442594   2.871014
    21  H    2.502113   3.027876   3.802174   2.885379   4.076712
    22  C    2.715084   4.372022   4.951721   5.227569   4.144810
    23  H    2.485624   4.954706   5.430254   5.810275   4.988815
    24  H    3.708522   5.229239   5.812920   6.086001   4.728009
    25  N    2.670510   1.498927   2.127852   2.172843   2.537529
    26  N    3.250800   3.488287   3.857733   4.499015   3.226546
    27  C    3.849989   4.161322   4.174862   5.236963   4.163533
    28  H    4.793298   4.195001   3.986738   5.302006   4.069348
    29  H    4.337086   5.241009   5.283552   6.307652   5.144540
    30  C    3.467678   4.135610   4.014551   5.110688   4.656411
    31  H    2.667531   4.476558   4.566990   5.349895   5.072233
    32  H    4.384146   5.103909   4.831854   6.076604   5.618646
    33  C    3.710284   3.258414   2.909151   4.116798   4.168336
    34  H    4.379089   4.113879   3.617770   4.841054   5.159056
    35  H    4.519211   3.001812   2.387718   3.930558   3.723828
    36  C    2.851759   2.492879   2.536515   3.077068   3.745048
    37  H    2.218644   3.394575   3.598719   3.850140   4.586758
    38  H    3.761311   2.666614   2.471631   2.945148   4.138904
                   11         12         13         14         15
    11  H    0.000000
    12  H    1.751091   0.000000
    13  C    2.169497   2.197576   0.000000
    14  H    2.309050   2.703066   1.097951   0.000000
    15  H    2.687470   3.072458   1.098400   1.750688   0.000000
    16  C    3.476463   2.719798   1.540376   2.142342   2.166737
    17  H    3.581168   2.461172   2.146050   2.498500   3.055014
    18  H    4.241377   3.718561   2.162498   2.359738   2.542410
    19  C    4.095366   2.940368   4.139373   5.105584   4.485335
    20  H    3.591217   2.296517   4.006429   4.820956   4.567655
    21  H    4.799817   3.843113   5.107631   6.069143   5.354767
    22  C    5.214170   3.864505   3.734328   4.554310   4.143484
    23  H    6.080045   4.802163   4.568748   5.450878   4.780545
    24  H    5.728257   4.361171   4.124992   4.738917   4.641901
    25  N    3.445587   2.745593   3.211407   4.257261   3.285277
    26  N    4.272843   3.301580   2.552156   3.457611   2.774997
    27  C    5.130771   4.513591   3.262345   4.122990   2.980300
    28  H    4.885975   4.629617   2.926504   3.638594   2.376894
    29  H    6.112482   5.393212   4.131675   4.865909   3.915269
    30  C    5.613243   5.083570   4.120014   5.104693   3.651642
    31  H    6.101009   5.297650   4.729284   5.758024   4.456794
    32  H    6.522060   6.114965   4.935827   5.837058   4.326788
    33  C    4.986577   4.775666   3.990932   5.007466   3.379799
    34  H    5.897929   5.807320   5.010089   5.987147   4.294892
    35  H    4.401602   4.525698   3.387817   4.298503   2.574659
    36  C    4.569266   4.142343   4.143986   5.214504   3.857113
    37  H    5.472902   4.788641   4.991885   6.083873   4.798671
    38  H    4.758976   4.642388   4.729641   5.732262   4.350165
                   16         17         18         19         20
    16  C    0.000000
    17  H    1.096564   0.000000
    18  H    1.109738   1.758288   0.000000
    19  C    4.120262   4.131005   5.199917   0.000000
    20  H    4.103457   3.886688   5.210782   1.096523   0.000000
    21  H    5.201230   5.235914   6.274956   1.108794   1.758728
    22  C    2.468345   2.514541   3.047934   3.488924   3.837446
    23  H    3.365756   3.576137   3.817529   3.858737   4.441180
    24  H    2.649840   2.460716   2.917054   4.457529   4.639179
    25  N    3.449648   3.815619   4.464075   1.433642   2.072143
    26  N    1.498000   2.123760   2.167265   3.445519   3.799797
    27  C    2.489733   3.384179   2.673673   4.366451   4.937630
    28  H    2.515785   3.574776   2.455619   4.970622   5.443218
    29  H    3.093174   3.859775   2.976426   5.210928   5.786371
    30  C    3.688512   4.539617   4.068298   4.155820   4.978621
    31  H    4.101696   4.758787   4.588322   3.853335   4.771643
    32  H    4.501284   5.414283   4.669552   5.222298   6.069798
    33  C    4.107886   4.960707   4.682612   3.747903   4.577810
    34  H    5.174519   6.050559   5.676985   4.557909   5.457078
    35  H    3.812136   4.760022   4.293455   4.184607   4.820458
    36  C    4.344557   4.926013   5.200920   2.426818   3.337507
    37  H    4.930878   5.409439   5.786745   2.462557   3.533272
    38  H    5.203586   5.789448   6.059917   3.005698   3.802626
                   21         22         23         24         25
    21  H    0.000000
    22  C    4.468213   0.000000
    23  H    4.678098   1.096632   0.000000
    24  H    5.462141   1.109774   1.759282   0.000000
    25  N    2.123520   3.407659   3.773707   4.424057   0.000000
    26  N    4.464211   1.416581   2.042509   2.103240   2.805448
    27  C    5.231859   2.421526   2.425663   3.004848   3.449694
    28  H    5.836323   3.324668   3.490700   3.776396   3.848035
    29  H    6.074252   2.608781   2.362220   2.879794   4.451931
    30  C    4.767077   3.186719   2.839994   4.032499   3.185413
    31  H    4.383299   2.881765   2.257028   3.796100   3.234448
    32  H    5.764950   4.042556   3.545372   4.752195   4.233296
    33  C    4.164747   4.071146   3.945281   5.041623   2.531344
    34  H    4.770397   5.029724   4.746223   5.997161   3.430288
    35  H    4.701977   4.427679   4.512176   5.293344   2.792308
    36  C    2.635936   4.034744   4.031436   5.119091   1.443803
    37  H    2.447545   4.038527   3.810053   5.146004   2.079407
    38  H    2.887861   5.120592   5.139879   6.198313   2.124450
                   26         27         28         29         30
    26  N    0.000000
    27  C    1.454495   0.000000
    28  H    2.099812   1.096352   0.000000
    29  H    2.137184   1.109315   1.758421   0.000000
    30  C    2.459540   1.470750   2.055689   2.102701   0.000000
    31  H    2.660718   2.068734   2.958007   2.430951   1.098077
    32  H    3.365483   2.075654   2.392262   2.285854   1.097735
    33  C    3.148714   2.569461   2.746580   3.476727   1.505967
    34  H    4.188662   3.419467   3.530448   4.166104   2.128537
    35  H    3.234970   2.668010   2.409218   3.659601   2.113048
    36  C    3.402211   3.464979   3.863993   4.418141   2.604017
    37  H    3.765443   3.825294   4.452191   4.603470   2.813787
    38  H    4.421797   4.433976   4.669352   5.414604   3.501360
                   31         32         33         34         35
    31  H    0.000000
    32  H    1.749966   0.000000
    33  C    2.132264   2.129909   0.000000
    34  H    2.636585   2.265204   1.097697   0.000000
    35  H    3.001494   2.612711   1.097980   1.749927   0.000000
    36  C    2.655074   3.471840   1.581799   2.180739   2.238982
    37  H    2.431982   3.613007   2.207559   2.563765   3.128277
    38  H    3.642903   4.214923   2.178744   2.378540   2.604751
                   36         37         38
    36  C    0.000000
    37  H    1.097167   0.000000
    38  H    1.110361   1.759051   0.000000
 Stoichiometry    C12H24N2
 Framework group  C1[X(C12H24N2)]
 Deg. of freedom   108
 Full point group                 C1      NOp   1
 Largest Abelian subgroup         C1      NOp   1
 Largest concise Abelian subgroup C1      NOp   1
                         Standard orientation:                         
 ---------------------------------------------------------------------
 Center     Atomic      Atomic             Coordinates (Angstroms)
 Number     Number       Type             X           Y           Z
 ---------------------------------------------------------------------
      1          6           0       -0.261555   -0.791815    2.338229
      2          6           0       -1.322709   -1.494682    1.500121
      3          1           0       -0.187986   -1.297004    3.309494
      4          1           0       -0.626079    0.220341    2.557294
      5          1           0       -2.058100   -1.956600    2.171549
      6          1           0       -0.873652   -2.323150    0.936384
      7          6           0       -1.618050    1.260271   -0.961735
      8          1           0       -1.269609    1.425090   -1.988604
      9          1           0       -2.714032    1.432117   -0.985263
     10          6           0       -0.940995    2.328050   -0.061638
     11          1           0       -1.373798    3.298398   -0.338863
     12          1           0       -1.257589    2.146014    0.974464
     13          6           0        0.605995    2.430471   -0.154908
     14          1           0        0.899202    3.472555    0.028360
     15          1           0        0.933085    2.205265   -1.179006
     16          6           0        1.392394    1.549932    0.834528
     17          1           0        1.012661    1.757832    1.842017
     18          1           0        2.449444    1.887804    0.836861
     19          6           0       -2.084025   -0.640439    0.528990
     20          1           0       -2.473700    0.202760    1.111684
     21          1           0       -2.973956   -1.197803    0.172913
     22          6           0        1.194835   -0.746961    1.716561
     23          1           0        1.496946   -1.761229    1.429174
     24          1           0        1.902389   -0.436087    2.513005
     25          7           0       -1.279296   -0.139622   -0.546614
     26          7           0        1.285206    0.079450    0.569574
     27          6           0        2.158333   -0.420298   -0.480881
     28          1           0        2.486105    0.406806   -1.121547
     29          1           0        3.086505   -0.872785   -0.075503
     30          6           0        1.526655   -1.391831   -1.386537
     31          1           0        1.184585   -2.224430   -0.757616
     32          1           0        2.323679   -1.805113   -2.018179
     33          6           0        0.390306   -0.947478   -2.269258
     34          1           0        0.397216   -1.555293   -3.183289
     35          1           0        0.607299    0.078825   -2.593569
     36          6           0       -1.047274   -1.074894   -1.621787
     37          1           0       -1.194129   -2.095613   -1.247168
     38          1           0       -1.781305   -0.949451   -2.445416
 ---------------------------------------------------------------------
 Rotational constants (GHZ):      0.7114261      0.6871832      0.6848720
 Standard basis: 6-31G(d,p) (6D, 7F)
 There are   330 symmetry adapted cartesian basis functions of A   symmetry.
 There are   330 symmetry adapted basis functions of A   symmetry.
   330 basis functions,   560 primitive gaussians,   330 cartesian basis functions
    55 alpha electrons       55 beta electrons
       nuclear repulsion energy      1058.6599708133 Hartrees.
 NAtoms=   38 NActive=   38 NUniq=   38 SFac= 1.00D+00 NAtFMM=   60 NAOKFM=F Big=F
 Integral buffers will be    131072 words long.
 Raffenetti 2 integral format.
 Two-electron integral symmetry is turned on.
 Nuclear repulsion after empirical dispersion term =     1058.6192621994 Hartrees.
 One-electron integrals computed using PRISM.
 NBasis=   330 RedAO= T EigKep=  3.59D-03  NBF=   330
 NBsUse=   330 1.00D-06 EigRej= -1.00D+00 NBFU=   330
 ExpMin= 1.61D-01 ExpMax= 4.17D+03 ExpMxC= 6.27D+02 IAcc=1 IRadAn=         1 AccDes= 0.00D+00
 Harris functional with IExCor= 4639 and IRadAn=       1 diagonalized for initial guess.
 HarFok:  IExCor= 4639 AccDes= 0.00D+00 IRadAn=         1 IDoV= 1 UseB2=F ITyADJ=14
 ICtDFT=  3500011 ScaDFX=  1.000000  1.000000  1.000000  1.000000
 FoFCou: FMM=F IPFlag=           0 FMFlag=      100000 FMFlg1=           0
         NFxFlg=           0 DoJE=T BraDBF=F KetDBF=T FulRan=T
         wScrn=  0.000000 ICntrl=     500 IOpCl=  0 I1Cent=   200000004 NGrid=           0
         NMat0=    1 NMatS0=      1 NMatT0=    0 NMatD0=    1 NMtDS0=    0 NMtDT0=    0
 Petite list used in FoFCou.
 Requested convergence on RMS density matrix=1.00D-08 within 128 cycles.
 Requested convergence on MAX density matrix=1.00D-06.
 Requested convergence on             energy=1.00D-06.
 No special actions if energy rises.
 Integral accuracy reduced to 1.0D-05 until final iterations.
 Initial convergence to 1.0D-05 achieved.  Increase integral accuracy.
 SCF Done:  E(RwB97XD) =  -581.068018994     A.U. after   14 cycles
            NFock= 14  Conv=0.33D-08     -V/T= 2.0099

 **********************************************************************

            Population analysis using the SCF density.

 **********************************************************************

 Orbital symmetries:
       Occupied  (A) (A) (A) (A) (A) (A) (A) (A) (A) (A) (A) (A)
                 (A) (A) (A) (A) (A) (A) (A) (A) (A) (A) (A) (A)
                 (A) (A) (A) (A) (A) (A) (A) (A) (A) (A) (A) (A)
                 (A) (A) (A) (A) (A) (A) (A) (A) (A) (A) (A) (A)
                 (A) (A) (A) (A) (A) (A) (A)
       Virtual   (A) (A) (A) (A) (A) (A) (A) (A) (A) (A) (A) (A)
                 (A) (A) (A) (A) (A) (A) (A) (A) (A) (A) (A) (A)
                 (A) (A) (A) (A) (A) (A) (A) (A) (A) (A) (A) (A)
                 (A) (A) (A) (A) (A) (A) (A) (A) (A) (A) (A) (A)
                 (A) (A) (A) (A) (A) (A) (A) (A) (A) (A) (A) (A)
                 (A) (A) (A) (A) (A) (A) (A) (A) (A) (A) (A) (A)
                 (A) (A) (A) (A) (A) (A) (A) (A) (A) (A) (A) (A)
                 (A) (A) (A) (A) (A) (A) (A) (A) (A) (A) (A) (A)
                 (A) (A) (A) (A) (A) (A) (A) (A) (A) (A) (A) (A)
                 (A) (A) (A) (A) (A) (A) (A) (A) (A) (A) (A) (A)
                 (A) (A) (A) (A) (A) (A) (A) (A) (A) (A) (A) (A)
                 (A) (A) (A) (A) (A) (A) (A) (A) (A) (A) (A) (A)
                 (A) (A) (A) (A) (A) (A) (A) (A) (A) (A) (A) (A)
                 (A) (A) (A) (A) (A) (A) (A) (A) (A) (A) (A) (A)
                 (A) (A) (A) (A) (A) (A) (A) (A) (A) (A) (A) (A)
                 (A) (A) (A) (A) (A) (A) (A) (A) (A) (A) (A) (A)
                 (A) (A) (A) (A) (A) (A) (A) (A) (A) (A) (A) (A)
                 (A) (A) (A) (A) (A) (A) (A) (A) (A) (A) (A) (A)
                 (A) (A) (A) (A) (A) (A) (A) (A) (A) (A) (A) (A)
                 (A) (A) (A) (A) (A) (A) (A) (A) (A) (A) (A) (A)
                 (A) (A) (A) (A) (A) (A) (A) (A) (A) (A) (A) (A)
                 (A) (A) (A) (A) (A) (A) (A) (A) (A) (A) (A) (A)
                 (A) (A) (A) (A) (A) (A) (A) (A) (A) (A) (A)
 The electronic state is 1-A.
 Alpha  occ. eigenvalues --  -14.41699 -14.41591 -10.31255 -10.31182 -10.31030
 Alpha  occ. eigenvalues --  -10.30760 -10.30266 -10.30214 -10.28689 -10.28661
 Alpha  occ. eigenvalues --  -10.28233 -10.28141 -10.27661 -10.27397  -1.01052
 Alpha  occ. eigenvalues --   -0.99844  -0.89055  -0.88415  -0.84733  -0.81918
 Alpha  occ. eigenvalues --   -0.81707  -0.73937  -0.73158  -0.73044  -0.66540
 Alpha  occ. eigenvalues --   -0.66350  -0.64939  -0.61874  -0.56818  -0.56559
 Alpha  occ. eigenvalues --   -0.54844  -0.54504  -0.54309  -0.52874  -0.51045
 Alpha  occ. eigenvalues --   -0.50403  -0.48216  -0.47997  -0.47569  -0.47334
 Alpha  occ. eigenvalues --   -0.47002  -0.44101  -0.43951  -0.41754  -0.41526
 Alpha  occ. eigenvalues --   -0.41053  -0.40547  -0.40134  -0.39733  -0.39550
 Alpha  occ. eigenvalues --   -0.39336  -0.37772  -0.37565  -0.27827  -0.23827
 Alpha virt. eigenvalues --    0.16123   0.16253   0.17379   0.17831   0.20061
 Alpha virt. eigenvalues --    0.20154   0.20600   0.22112   0.22304   0.23449
 Alpha virt. eigenvalues --    0.23572   0.24000   0.24404   0.24521   0.25199
 Alpha virt. eigenvalues --    0.25957   0.26351   0.27392   0.27623   0.27698
 Alpha virt. eigenvalues --    0.28104   0.29192   0.30350   0.30448   0.31482
 Alpha virt. eigenvalues --    0.32111   0.32448   0.32908   0.33796   0.34333
 Alpha virt. eigenvalues --    0.35955   0.36549   0.37689   0.39333   0.39463
 Alpha virt. eigenvalues --    0.40808   0.41089   0.41459   0.43058   0.57418
 Alpha virt. eigenvalues --    0.59025   0.59792   0.60677   0.61678   0.62104
 Alpha virt. eigenvalues --    0.62473   0.63841   0.64245   0.67088   0.67574
 Alpha virt. eigenvalues --    0.67756   0.70920   0.72477   0.73777   0.73903
 Alpha virt. eigenvalues --    0.75043   0.76321   0.76855   0.77695   0.78261
 Alpha virt. eigenvalues --    0.80304   0.80583   0.81004   0.81336   0.83497
 Alpha virt. eigenvalues --    0.85148   0.86956   0.89043   0.89189   0.89331
 Alpha virt. eigenvalues --    0.90871   0.91059   0.92839   0.93310   0.93498
 Alpha virt. eigenvalues --    0.93635   0.96405   0.96634   0.98395   0.98517
 Alpha virt. eigenvalues --    0.99569   0.99973   1.00226   1.01165   1.01504
 Alpha virt. eigenvalues --    1.01842   1.02398   1.02722   1.04147   1.04263
 Alpha virt. eigenvalues --    1.04757   1.06048   1.06156   1.06859   1.07452
 Alpha virt. eigenvalues --    1.08889   1.11799   1.12110   1.12590   1.13987
 Alpha virt. eigenvalues --    1.15994   1.16816   1.19705   1.27410   1.29870
 Alpha virt. eigenvalues --    1.30260   1.32144   1.33735   1.37988   1.41120
 Alpha virt. eigenvalues --    1.42021   1.45416   1.51578   1.51869   1.52426
 Alpha virt. eigenvalues --    1.56844   1.59577   1.60347   1.62614   1.63989
 Alpha virt. eigenvalues --    1.65059   1.66543   1.70009   1.70695   1.73615
 Alpha virt. eigenvalues --    1.74687   1.75416   1.77959   1.80444   1.81421
 Alpha virt. eigenvalues --    1.83064   1.84063   1.85639   1.88034   1.88893
 Alpha virt. eigenvalues --    1.90177   1.92518   1.93071   1.94877   1.95190
 Alpha virt. eigenvalues --    1.96334   1.97066   1.98134   2.00880   2.01229
 Alpha virt. eigenvalues --    2.02648   2.03753   2.04619   2.05628   2.06238
 Alpha virt. eigenvalues --    2.07253   2.07801   2.09138   2.10597   2.12292
 Alpha virt. eigenvalues --    2.14655   2.19524   2.20337   2.21913   2.22433
 Alpha virt. eigenvalues --    2.22693   2.23902   2.24614   2.24859   2.25597
 Alpha virt. eigenvalues --    2.26150   2.27862   2.28359   2.28578   2.33063
 Alpha virt. eigenvalues --    2.33321   2.33484   2.34079   2.34754   2.34871
 Alpha virt. eigenvalues --    2.35408   2.36131   2.36711   2.37523   2.38663
 Alpha virt. eigenvalues --    2.40339   2.43753   2.44220   2.44709   2.46130
 Alpha virt. eigenvalues --    2.47270   2.47871   2.50458   2.52023   2.52157
 Alpha virt. eigenvalues --    2.54679   2.54791   2.56999   2.57703   2.59122
 Alpha virt. eigenvalues --    2.59832   2.61773   2.62487   2.65430   2.67632
 Alpha virt. eigenvalues --    2.71388   2.71982   2.73472   2.74083   2.74642
 Alpha virt. eigenvalues --    2.77652   2.78169   2.78623   2.80442   2.80612
 Alpha virt. eigenvalues --    2.82335   2.82939   2.83612   2.83803   2.86604
 Alpha virt. eigenvalues --    2.87008   2.87788   2.90009   2.91392   2.92397
 Alpha virt. eigenvalues --    2.92610   2.92895   2.95016   2.97553   2.98393
 Alpha virt. eigenvalues --    3.00015   3.01581   3.01808   3.02444   3.04941
 Alpha virt. eigenvalues --    3.05168   3.06229   3.09719   3.10414   3.11492
 Alpha virt. eigenvalues --    3.11982   3.13710   3.33820   3.38565   3.38731
 Alpha virt. eigenvalues --    3.39307   3.41186   3.42072   3.43951   3.45073
 Alpha virt. eigenvalues --    3.45487   3.45746   3.46570   3.47279   3.50184
 Alpha virt. eigenvalues --    3.50587   3.51245   3.54367   3.57388   3.58356
 Alpha virt. eigenvalues --    3.61791   3.63622   3.64314   3.68726   3.70782
 Alpha virt. eigenvalues --    3.71578   4.13742   4.35417   4.38049   4.39365
 Alpha virt. eigenvalues --    4.51772   4.61098   4.61940   4.77065   4.77789
 Alpha virt. eigenvalues --    4.79625   4.80738   4.87408   4.89764   4.91238
          Condensed to atoms (all electrons):
               1          2          3          4          5          6
     1  C    5.017745   0.344760   0.372089   0.387990  -0.034645  -0.043163
     2  C    0.344760   5.016196  -0.034007  -0.047724   0.374254   0.388427
     3  H    0.372089  -0.034007   0.625320  -0.034839  -0.009490   0.000826
     4  H    0.387990  -0.047724  -0.034839   0.621107   0.001180   0.005291
     5  H   -0.034645   0.374254  -0.009490   0.001180   0.626752  -0.032915
     6  H   -0.043163   0.388427   0.000826   0.005291  -0.032915   0.625985
     7  C   -0.000248   0.005676   0.000006  -0.000218  -0.000192   0.000043
     8  H   -0.000005  -0.000248  -0.000000   0.000008   0.000004   0.000005
     9  H    0.000053  -0.000410   0.000000   0.000002   0.000034  -0.000008
    10  C   -0.000100   0.000283   0.000010  -0.000344  -0.000015  -0.000022
    11  H    0.000012  -0.000006  -0.000000  -0.000001   0.000000   0.000000
    12  H   -0.000349  -0.000719  -0.000003   0.002306   0.000024   0.000007
    13  C    0.000355  -0.000002  -0.000006  -0.000530  -0.000000  -0.000001
    14  H   -0.000016   0.000000   0.000000   0.000017  -0.000000   0.000000
    15  H   -0.000018   0.000001   0.000000   0.000002   0.000000  -0.000001
    16  C   -0.001758  -0.000291  -0.000117   0.001330   0.000001   0.000007
    17  H   -0.000544   0.000023  -0.000115   0.002594   0.000003  -0.000003
    18  H   -0.000387   0.000014   0.000022  -0.000014   0.000000   0.000001
    19  C   -0.040336   0.371416   0.003829  -0.007831  -0.035307  -0.040435
    20  H   -0.010487  -0.045746   0.000209   0.005831  -0.002619   0.006562
    21  H    0.005742  -0.061190  -0.000188   0.000177   0.001003  -0.004238
    22  C    0.364213  -0.036407  -0.031632  -0.030386   0.003502  -0.007151
    23  H   -0.035818  -0.007157  -0.001217   0.004269   0.000108   0.004101
    24  H   -0.058634   0.004701   0.001907  -0.002668  -0.000159   0.000208
    25  N    0.006212  -0.077162  -0.000037   0.000070   0.005404  -0.007602
    26  N   -0.074448   0.006351   0.004384  -0.005176  -0.000086   0.000377
    27  C    0.005370  -0.000298  -0.000163   0.000050   0.000006  -0.000173
    28  H   -0.000239  -0.000000   0.000003   0.000003  -0.000000   0.000007
    29  H   -0.000502   0.000054   0.000033  -0.000006  -0.000000   0.000007
    30  C    0.000410  -0.000015  -0.000014  -0.000018   0.000008  -0.000233
    31  H   -0.000711  -0.000237   0.000021   0.000006  -0.000002   0.002001
    32  H   -0.000007   0.000009   0.000000   0.000000  -0.000000  -0.000002
    33  C   -0.000023   0.000341  -0.000000  -0.000001  -0.000007  -0.000620
    34  H    0.000000  -0.000013  -0.000000   0.000000   0.000000   0.000019
    35  H   -0.000002  -0.000016   0.000000  -0.000001   0.000000   0.000004
    36  C   -0.000329  -0.003461  -0.000001   0.000010  -0.000154   0.001769
    37  H    0.000009  -0.001063   0.000004  -0.000005  -0.000188   0.003778
    38  H    0.000020  -0.000408   0.000000   0.000002   0.000031  -0.000043
               7          8          9         10         11         12
     1  C   -0.000248  -0.000005   0.000053  -0.000100   0.000012  -0.000349
     2  C    0.005676  -0.000248  -0.000410   0.000283  -0.000006  -0.000719
     3  H    0.000006  -0.000000   0.000000   0.000010  -0.000000  -0.000003
     4  H   -0.000218   0.000008   0.000002  -0.000344  -0.000001   0.002306
     5  H   -0.000192   0.000004   0.000034  -0.000015   0.000000   0.000024
     6  H    0.000043   0.000005  -0.000008  -0.000022   0.000000   0.000007
     7  C    4.835981   0.390674   0.374714   0.363880  -0.033816  -0.036777
     8  H    0.390674   0.610684  -0.035826  -0.041147  -0.001768   0.005270
     9  H    0.374714  -0.035826   0.659428  -0.052722   0.000966  -0.003266
    10  C    0.363880  -0.041147  -0.052722   5.001537   0.373528   0.387392
    11  H   -0.033816  -0.001768   0.000966   0.373528   0.623135  -0.033903
    12  H   -0.036777   0.005270  -0.003266   0.387392  -0.033903   0.614941
    13  C   -0.036094  -0.007579   0.004419   0.346004  -0.034066  -0.039826
    14  H    0.003338   0.000121  -0.000144  -0.033818  -0.008201   0.000862
    15  H   -0.006541   0.004260   0.000133  -0.040715   0.000985   0.004450
    16  C   -0.000294   0.000004  -0.000085  -0.038281   0.003476  -0.006676
    17  H    0.000007   0.000011  -0.000001  -0.008086   0.000145   0.004294
    18  H   -0.000090  -0.000000   0.000002   0.004882  -0.000165   0.000148
    19  C   -0.038415   0.004312  -0.008592  -0.002475  -0.000121   0.001520
    20  H   -0.005623   0.000347  -0.000034  -0.000832  -0.000197   0.003599
    21  H   -0.002920  -0.000154   0.005792  -0.000361   0.000027  -0.000019
    22  C   -0.000063   0.000003  -0.000001  -0.000175   0.000004  -0.000108
    23  H    0.000001   0.000000  -0.000000  -0.000003  -0.000000   0.000006
    24  H   -0.000001  -0.000000   0.000000   0.000047  -0.000000   0.000002
    25  N    0.304583  -0.035987  -0.041736  -0.064842   0.004323  -0.005545
    26  N    0.001250  -0.000048  -0.000043   0.004462  -0.000048   0.000123
    27  C    0.000109  -0.000027  -0.000002  -0.000230   0.000001   0.000007
    28  H   -0.000032  -0.000040   0.000001   0.000021   0.000002  -0.000003
    29  H   -0.000000   0.000000   0.000000   0.000012   0.000000   0.000001
    30  C   -0.000277   0.000017   0.000013   0.000004   0.000000   0.000001
    31  H    0.000006  -0.000002   0.000001  -0.000000   0.000000  -0.000001
    32  H    0.000001   0.000003   0.000000   0.000000  -0.000000   0.000000
    33  C   -0.001603  -0.000331  -0.000337   0.000301  -0.000015  -0.000017
    34  H   -0.000109  -0.000112   0.000020  -0.000005   0.000000   0.000000
    35  H    0.001206   0.002560  -0.000015  -0.000505   0.000016   0.000003
    36  C   -0.036335  -0.003747  -0.001614   0.004263  -0.000147   0.000046
    37  H    0.004790   0.000192  -0.000201  -0.000209   0.000003   0.000002
    38  H   -0.010520   0.000935   0.005045  -0.000361   0.000029  -0.000003
              13         14         15         16         17         18
     1  C    0.000355  -0.000016  -0.000018  -0.001758  -0.000544  -0.000387
     2  C   -0.000002   0.000000   0.000001  -0.000291   0.000023   0.000014
     3  H   -0.000006   0.000000   0.000000  -0.000117  -0.000115   0.000022
     4  H   -0.000530   0.000017   0.000002   0.001330   0.002594  -0.000014
     5  H   -0.000000  -0.000000   0.000000   0.000001   0.000003   0.000000
     6  H   -0.000001   0.000000  -0.000001   0.000007  -0.000003   0.000001
     7  C   -0.036094   0.003338  -0.006541  -0.000294   0.000007  -0.000090
     8  H   -0.007579   0.000121   0.004260   0.000004   0.000011  -0.000000
     9  H    0.004419  -0.000144   0.000133  -0.000085  -0.000001   0.000002
    10  C    0.346004  -0.033818  -0.040715  -0.038281  -0.008086   0.004882
    11  H   -0.034066  -0.008201   0.000985   0.003476   0.000145  -0.000165
    12  H   -0.039826   0.000862   0.004450  -0.006676   0.004294   0.000148
    13  C    4.996968   0.375746   0.387101   0.364133  -0.041575  -0.055723
    14  H    0.375746   0.618840  -0.034059  -0.033334  -0.001801   0.000508
    15  H    0.387101  -0.034059   0.613472  -0.035282   0.005238  -0.003252
    16  C    0.364133  -0.033334  -0.035282   4.826194   0.392486   0.375119
    17  H   -0.041575  -0.001801   0.005238   0.392486   0.609674  -0.035791
    18  H   -0.055723   0.000508  -0.003252   0.375119  -0.035791   0.664519
    19  C   -0.000162  -0.000001   0.000005   0.000140  -0.000031  -0.000002
    20  H   -0.000009   0.000003  -0.000004  -0.000037  -0.000055   0.000001
    21  H    0.000013   0.000000   0.000001   0.000000   0.000000   0.000000
    22  C    0.004213  -0.000145   0.000057  -0.038399  -0.003202  -0.001694
    23  H   -0.000225   0.000003   0.000002   0.005274   0.000191  -0.000219
    24  H   -0.000396   0.000030  -0.000004  -0.011328   0.000862   0.005632
    25  N    0.004375  -0.000034   0.000172   0.001354  -0.000050  -0.000039
    26  N   -0.061406   0.004097  -0.005468   0.306230  -0.037007  -0.042694
    27  C   -0.001711  -0.000134   0.001813  -0.036066   0.004211  -0.008787
    28  H   -0.001052  -0.000127   0.003178  -0.005626   0.000323   0.001179
    29  H   -0.000303   0.000021  -0.000026  -0.001709  -0.000169   0.004625
    30  C    0.000322  -0.000006  -0.000741   0.005223  -0.000241  -0.000434
    31  H   -0.000025   0.000000   0.000010   0.000046   0.000005  -0.000007
    32  H   -0.000017   0.000000   0.000025  -0.000192   0.000004   0.000036
    33  C   -0.000114   0.000012  -0.000328  -0.000152  -0.000007   0.000053
    34  H    0.000011  -0.000000  -0.000003   0.000006  -0.000000  -0.000000
    35  H   -0.000375  -0.000002   0.002426  -0.000176   0.000008   0.000002
    36  C   -0.000182   0.000004  -0.000123  -0.000080   0.000003  -0.000000
    37  H   -0.000004  -0.000000   0.000006   0.000002   0.000000  -0.000000
    38  H    0.000042   0.000000   0.000003  -0.000000  -0.000000   0.000000
              19         20         21         22         23         24
     1  C   -0.040336  -0.010487   0.005742   0.364213  -0.035818  -0.058634
     2  C    0.371416  -0.045746  -0.061190  -0.036407  -0.007157   0.004701
     3  H    0.003829   0.000209  -0.000188  -0.031632  -0.001217   0.001907
     4  H   -0.007831   0.005831   0.000177  -0.030386   0.004269  -0.002668
     5  H   -0.035307  -0.002619   0.001003   0.003502   0.000108  -0.000159
     6  H   -0.040435   0.006562  -0.004238  -0.007151   0.004101   0.000208
     7  C   -0.038415  -0.005623  -0.002920  -0.000063   0.000001  -0.000001
     8  H    0.004312   0.000347  -0.000154   0.000003   0.000000  -0.000000
     9  H   -0.008592  -0.000034   0.005792  -0.000001  -0.000000   0.000000
    10  C   -0.002475  -0.000832  -0.000361  -0.000175  -0.000003   0.000047
    11  H   -0.000121  -0.000197   0.000027   0.000004  -0.000000  -0.000000
    12  H    0.001520   0.003599  -0.000019  -0.000108   0.000006   0.000002
    13  C   -0.000162  -0.000009   0.000013   0.004213  -0.000225  -0.000396
    14  H   -0.000001   0.000003   0.000000  -0.000145   0.000003   0.000030
    15  H    0.000005  -0.000004   0.000001   0.000057   0.000002  -0.000004
    16  C    0.000140  -0.000037   0.000000  -0.038399   0.005274  -0.011328
    17  H   -0.000031  -0.000055   0.000000  -0.003202   0.000191   0.000862
    18  H   -0.000002   0.000001   0.000000  -0.001694  -0.000219   0.005632
    19  C    4.816300   0.395711   0.375261  -0.000318   0.000052  -0.000110
    20  H    0.395711   0.626369  -0.037035   0.000004   0.000012   0.000003
    21  H    0.375261  -0.037035   0.689719  -0.000113  -0.000001   0.000002
    22  C   -0.000318   0.000004  -0.000113   4.807835   0.394117   0.373147
    23  H    0.000052   0.000012  -0.000001   0.394117   0.614375  -0.036915
    24  H   -0.000110   0.000003   0.000002   0.373147  -0.036915   0.689741
    25  N    0.312796  -0.041980  -0.048445   0.001243  -0.000021  -0.000061
    26  N    0.000876   0.000037  -0.000068   0.312384  -0.044721  -0.049543
    27  C   -0.000042   0.000001  -0.000002  -0.039766  -0.004858  -0.003211
    28  H    0.000001   0.000000  -0.000000   0.004802   0.000325  -0.000143
    29  H   -0.000001  -0.000000   0.000000  -0.009902   0.000480   0.006412
    30  C   -0.000262  -0.000002   0.000050  -0.003113  -0.001346  -0.000440
    31  H   -0.000166   0.000007   0.000007   0.002114   0.004078  -0.000037
    32  H    0.000005  -0.000000  -0.000000  -0.000187  -0.000228   0.000034
    33  C    0.004985  -0.000222  -0.000457  -0.000281   0.000019   0.000018
    34  H   -0.000154   0.000003   0.000030  -0.000001   0.000003   0.000000
    35  H    0.000045   0.000001  -0.000005   0.000011  -0.000005   0.000002
    36  C   -0.039978   0.005303  -0.010181   0.000175  -0.000050   0.000000
    37  H   -0.004031   0.000228   0.000360  -0.000048  -0.000064   0.000001
    38  H   -0.002923  -0.000218   0.006446  -0.000001   0.000001   0.000000
              25         26         27         28         29         30
     1  C    0.006212  -0.074448   0.005370  -0.000239  -0.000502   0.000410
     2  C   -0.077162   0.006351  -0.000298  -0.000000   0.000054  -0.000015
     3  H   -0.000037   0.004384  -0.000163   0.000003   0.000033  -0.000014
     4  H    0.000070  -0.005176   0.000050   0.000003  -0.000006  -0.000018
     5  H    0.005404  -0.000086   0.000006  -0.000000  -0.000000   0.000008
     6  H   -0.007602   0.000377  -0.000173   0.000007   0.000007  -0.000233
     7  C    0.304583   0.001250   0.000109  -0.000032  -0.000000  -0.000277
     8  H   -0.035987  -0.000048  -0.000027  -0.000040   0.000000   0.000017
     9  H   -0.041736  -0.000043  -0.000002   0.000001   0.000000   0.000013
    10  C   -0.064842   0.004462  -0.000230   0.000021   0.000012   0.000004
    11  H    0.004323  -0.000048   0.000001   0.000002   0.000000   0.000000
    12  H   -0.005545   0.000123   0.000007  -0.000003   0.000001   0.000001
    13  C    0.004375  -0.061406  -0.001711  -0.001052  -0.000303   0.000322
    14  H   -0.000034   0.004097  -0.000134  -0.000127   0.000021  -0.000006
    15  H    0.000172  -0.005468   0.001813   0.003178  -0.000026  -0.000741
    16  C    0.001354   0.306230  -0.036066  -0.005626  -0.001709   0.005223
    17  H   -0.000050  -0.037007   0.004211   0.000323  -0.000169  -0.000241
    18  H   -0.000039  -0.042694  -0.008787   0.001179   0.004625  -0.000434
    19  C    0.312796   0.000876  -0.000042   0.000001  -0.000001  -0.000262
    20  H   -0.041980   0.000037   0.000001   0.000000  -0.000000  -0.000002
    21  H   -0.048445  -0.000068  -0.000002  -0.000000   0.000000   0.000050
    22  C    0.001243   0.312384  -0.039766   0.004802  -0.009902  -0.003113
    23  H   -0.000021  -0.044721  -0.004858   0.000325   0.000480  -0.001346
    24  H   -0.000061  -0.049543  -0.003211  -0.000143   0.006412  -0.000440
    25  N    6.939675  -0.031108   0.001025  -0.000018  -0.000063   0.005956
    26  N   -0.031108   6.935989   0.313485  -0.038482  -0.046554  -0.076559
    27  C    0.001025   0.313485   4.818262   0.393914   0.378834   0.372614
    28  H   -0.000018  -0.038482   0.393914   0.627486  -0.033880  -0.052225
    29  H   -0.000063  -0.046554   0.378834  -0.033880   0.679417  -0.063203
    30  C    0.005956  -0.076559   0.372614  -0.052225  -0.063203   5.017588
    31  H    0.000287  -0.007784  -0.044426   0.007635  -0.005661   0.388729
    32  H   -0.000091   0.005681  -0.036665  -0.003074   0.000265   0.374683
    33  C   -0.067857   0.005409  -0.039802  -0.010057   0.006126   0.347355
    34  H    0.004053  -0.000051   0.004087   0.000153  -0.000203  -0.034318
    35  H   -0.004849   0.000050  -0.007497   0.006168   0.000102  -0.049613
    36  C    0.306121   0.001816  -0.000576  -0.000056  -0.000114  -0.039455
    37  H   -0.041125  -0.000030   0.000055   0.000012  -0.000003  -0.007578
    38  H   -0.046350  -0.000053  -0.000111   0.000004   0.000003   0.005052
              31         32         33         34         35         36
     1  C   -0.000711  -0.000007  -0.000023   0.000000  -0.000002  -0.000329
     2  C   -0.000237   0.000009   0.000341  -0.000013  -0.000016  -0.003461
     3  H    0.000021   0.000000  -0.000000  -0.000000   0.000000  -0.000001
     4  H    0.000006   0.000000  -0.000001   0.000000  -0.000001   0.000010
     5  H   -0.000002  -0.000000  -0.000007   0.000000   0.000000  -0.000154
     6  H    0.002001  -0.000002  -0.000620   0.000019   0.000004   0.001769
     7  C    0.000006   0.000001  -0.001603  -0.000109   0.001206  -0.036335
     8  H   -0.000002   0.000003  -0.000331  -0.000112   0.002560  -0.003747
     9  H    0.000001   0.000000  -0.000337   0.000020  -0.000015  -0.001614
    10  C   -0.000000   0.000000   0.000301  -0.000005  -0.000505   0.004263
    11  H    0.000000  -0.000000  -0.000015   0.000000   0.000016  -0.000147
    12  H   -0.000001   0.000000  -0.000017   0.000000   0.000003   0.000046
    13  C   -0.000025  -0.000017  -0.000114   0.000011  -0.000375  -0.000182
    14  H    0.000000   0.000000   0.000012  -0.000000  -0.000002   0.000004
    15  H    0.000010   0.000025  -0.000328  -0.000003   0.002426  -0.000123
    16  C    0.000046  -0.000192  -0.000152   0.000006  -0.000176  -0.000080
    17  H    0.000005   0.000004  -0.000007  -0.000000   0.000008   0.000003
    18  H   -0.000007   0.000036   0.000053  -0.000000   0.000002  -0.000000
    19  C   -0.000166   0.000005   0.004985  -0.000154   0.000045  -0.039978
    20  H    0.000007  -0.000000  -0.000222   0.000003   0.000001   0.005303
    21  H    0.000007  -0.000000  -0.000457   0.000030  -0.000005  -0.010181
    22  C    0.002114  -0.000187  -0.000281  -0.000001   0.000011   0.000175
    23  H    0.004078  -0.000228   0.000019   0.000003  -0.000005  -0.000050
    24  H   -0.000037   0.000034   0.000018   0.000000   0.000002   0.000000
    25  N    0.000287  -0.000091  -0.067857   0.004053  -0.004849   0.306121
    26  N   -0.007784   0.005681   0.005409  -0.000051   0.000050   0.001816
    27  C   -0.044426  -0.036665  -0.039802   0.004087  -0.007497  -0.000576
    28  H    0.007635  -0.003074  -0.010057   0.000153   0.006168  -0.000056
    29  H   -0.005661   0.000265   0.006126  -0.000203   0.000102  -0.000114
    30  C    0.388729   0.374683   0.347355  -0.034318  -0.049613  -0.039455
    31  H    0.635389  -0.031828  -0.046724   0.000507   0.005908  -0.008437
    32  H   -0.031828   0.630639  -0.036503  -0.010292   0.001213   0.003940
    33  C   -0.046724  -0.036503   5.011066   0.375342   0.386987   0.365537
    34  H    0.000507  -0.010292   0.375342   0.621468  -0.034671  -0.031811
    35  H    0.005908   0.001213   0.386987  -0.034671   0.620123  -0.028805
    36  C   -0.008437   0.003940   0.365537  -0.031811  -0.028805   4.816767
    37  H    0.004458   0.000119  -0.035422  -0.001164   0.004117   0.393431
    38  H    0.000261  -0.000185  -0.058566   0.001364  -0.002684   0.372457
              37         38
     1  C    0.000009   0.000020
     2  C   -0.001063  -0.000408
     3  H    0.000004   0.000000
     4  H   -0.000005   0.000002
     5  H   -0.000188   0.000031
     6  H    0.003778  -0.000043
     7  C    0.004790  -0.010520
     8  H    0.000192   0.000935
     9  H   -0.000201   0.005045
    10  C   -0.000209  -0.000361
    11  H    0.000003   0.000029
    12  H    0.000002  -0.000003
    13  C   -0.000004   0.000042
    14  H   -0.000000   0.000000
    15  H    0.000006   0.000003
    16  C    0.000002  -0.000000
    17  H    0.000000  -0.000000
    18  H   -0.000000   0.000000
    19  C   -0.004031  -0.002923
    20  H    0.000228  -0.000218
    21  H    0.000360   0.006446
    22  C   -0.000048  -0.000001
    23  H   -0.000064   0.000001
    24  H    0.000001   0.000000
    25  N   -0.041125  -0.046350
    26  N   -0.000030  -0.000053
    27  C    0.000055  -0.000111
    28  H    0.000012   0.000004
    29  H   -0.000003   0.000003
    30  C   -0.007578   0.005052
    31  H    0.004458   0.000261
    32  H    0.000119  -0.000185
    33  C   -0.035422  -0.058566
    34  H   -0.001164   0.001364
    35  H    0.004117  -0.002684
    36  C    0.393431   0.372457
    37  H    0.608223  -0.036950
    38  H   -0.036950   0.683939
 Mulliken charges:
               1
     1  C   -0.202212
     2  C   -0.195926
     3  H    0.103165
     4  H    0.097516
     5  H    0.103465
     6  H    0.097185
     7  C   -0.076097
     8  H    0.107609
     9  H    0.094413
    10  C   -0.201380
    11  H    0.105800
    12  H    0.102211
    13  C   -0.202321
    14  H    0.108219
    15  H    0.103225
    16  C   -0.071141
    17  H    0.108594
    18  H    0.092553
    19  C   -0.065560
    20  H    0.100866
    21  H    0.080746
    22  C   -0.064730
    23  H    0.105429
    24  H    0.080901
    25  N   -0.382648
    26  N   -0.381625
    27  C   -0.069297
    28  H    0.099839
    29  H    0.085907
    30  C   -0.187930
    31  H    0.094573
    32  H    0.102614
    33  C   -0.204105
    34  H    0.105840
    35  H    0.098271
    36  C   -0.066007
    37  H    0.108297
    38  H    0.083741
 Sum of Mulliken charges =  -0.00000
 Mulliken charges with hydrogens summed into heavy atoms:
               1
     1  C   -0.001531
     2  C    0.004724
     7  C    0.125925
    10  C    0.006631
    13  C    0.009122
    16  C    0.130006
    19  C    0.116052
    22  C    0.121599
    25  N   -0.382648
    26  N   -0.381625
    27  C    0.116449
    30  C    0.009257
    33  C    0.000006
    36  C    0.126032
 Electronic spatial extent (au):  <R**2>=           2545.2194
 Charge=             -0.0000 electrons
 Dipole moment (field-independent basis, Debye):
    X=              0.0185    Y=              0.2714    Z=             -0.1381  Tot=              0.3051
 Quadrupole moment (field-independent basis, Debye-Ang):
   XX=            -89.0329   YY=            -87.2822   ZZ=            -88.1868
   XY=             -0.2030   XZ=             -0.9414   YZ=              0.0399
 Traceless Quadrupole moment (field-independent basis, Debye-Ang):
   XX=             -0.8656   YY=              0.8851   ZZ=             -0.0195
   XY=             -0.2030   XZ=             -0.9414   YZ=              0.0399
 Octapole moment (field-independent basis, Debye-Ang**2):
  XXX=              0.3344  YYY=              2.7358  ZZZ=             -1.1274  XYY=              0.1364
  XXY=              0.7097  XXZ=             -0.5304  XZZ=              0.0151  YZZ=              0.4604
  YYZ=             -0.2794  XYZ=              0.4965
 Hexadecapole moment (field-independent basis, Debye-Ang**3):
 XXXX=          -1218.9623 YYYY=          -1147.5876 ZZZZ=          -1146.7241 XXXY=             -2.8641
 XXXZ=             -6.4075 YYYX=              1.8993 YYYZ=              1.0979 ZZZX=             -4.7973
 ZZZY=              0.6343 XXYY=           -392.2392 XXZZ=           -391.8079 YYZZ=           -380.5496
 XXYZ=             -1.0517 YYXZ=              3.5388 ZZXY=             -0.6117
 N-N= 1.058619262199D+03 E-N=-3.463221143140D+03  KE= 5.753588495425D+02
 Calling FoFJK, ICntrl=      2127 FMM=F ISym2X=0 I1Cent= 0 IOpClX= 0 NMat=1 NMatS=1 NMatT=0.
 ***** Axes restored to original set *****
 -------------------------------------------------------------------
 Center     Atomic                   Forces (Hartrees/Bohr)
 Number     Number              X              Y              Z
 -------------------------------------------------------------------
      1        6          -0.018047588    0.004571597    0.001770691
      2        6          -0.004048933   -0.002354844    0.018632297
      3        1          -0.001696643    0.000483493    0.000086922
      4        1          -0.005261903    0.000466653   -0.001816673
      5        1          -0.000284445   -0.000309127    0.000433844
      6        1          -0.002116620   -0.002837673    0.002454058
      7        6          -0.013058434   -0.007319141    0.015681915
      8        1          -0.000660721   -0.000347605    0.003597580
      9        1          -0.003875799   -0.001927210    0.002275131
     10        6           0.002602138    0.005123022    0.006165159
     11        1          -0.000042675    0.000152473    0.000625864
     12        1          -0.003179237   -0.000385775   -0.001139539
     13        6           0.006192045   -0.002870119    0.007054607
     14        1           0.000063643   -0.000932886    0.001046274
     15        1           0.001176269   -0.000032027    0.000094939
     16        6           0.001924353    0.006160055    0.018084594
     17        1           0.000518039    0.000166713    0.003502218
     18        1           0.002526748    0.000216032    0.003595181
     19        6           0.010804474   -0.002627647   -0.008785315
     20        1           0.002016972    0.003420926   -0.002879072
     21        1          -0.000168774    0.000619942   -0.000536836
     22        6           0.018258956   -0.023085091    0.001595040
     23        1           0.003690938   -0.002803100    0.001151892
     24        1           0.001263048   -0.000500107    0.001095603
     25        7           0.009493672    0.014031600   -0.028836741
     26        7          -0.012266353    0.014080974   -0.038068613
     27        6          -0.014176874   -0.011160479   -0.027740005
     28        1          -0.002065697   -0.005241809   -0.006290562
     29        1           0.001083591   -0.001398087   -0.002660730
     30        6           0.005147821    0.002689784    0.039168208
     31        1           0.001281963    0.003087823    0.005647224
     32        1          -0.000312367    0.000056156    0.001028607
     33        6           0.020783423   -0.005003014   -0.001961276
     34        1           0.002313790   -0.000986230   -0.000153546
     35        1           0.007551638   -0.000126471   -0.002284415
     36        6          -0.013395271    0.018753965   -0.011248957
     37        1          -0.004193143    0.000624470   -0.001074532
     38        1           0.000157955   -0.002457234    0.000688963
 -------------------------------------------------------------------
 Cartesian Forces:  Max     0.039168208 RMS     0.009319449

 GradGradGradGradGradGradGradGradGradGradGradGradGradGradGradGradGradGrad
 Berny optimization.
 FormGI is forming the generalized inverse of G from B-inverse, IUseBI=4.
 Internal  Forces:  Max     0.039825445 RMS     0.005528236
 Search for a local minimum.
 Step number   1 out of a maximum of  228
 All quantities printed in internal units (Hartrees-Bohrs-Radians)
 Mixed Optimization -- RFO/linear search
 Second derivative matrix not updated -- first step.
 ITU=  0
     Eigenvalues ---    0.00320   0.00496   0.00586   0.00643   0.00733
     Eigenvalues ---    0.00899   0.01139   0.01718   0.01982   0.02432
     Eigenvalues ---    0.02447   0.02636   0.02794   0.02864   0.03258
     Eigenvalues ---    0.03288   0.03686   0.04282   0.04312   0.04462
     Eigenvalues ---    0.04488   0.04624   0.04663   0.04722   0.04749
     Eigenvalues ---    0.04806   0.04996   0.05082   0.05200   0.05995
     Eigenvalues ---    0.06121   0.06257   0.06365   0.06436   0.06566
     Eigenvalues ---    0.06729   0.06847   0.08156   0.08386   0.08668
     Eigenvalues ---    0.08763   0.08799   0.08847   0.08908   0.08937
     Eigenvalues ---    0.09120   0.09261   0.09516   0.09614   0.09696
     Eigenvalues ---    0.09708   0.09709   0.09785   0.12639   0.12704
     Eigenvalues ---    0.12765   0.12919   0.13274   0.13334   0.14817
     Eigenvalues ---    0.15029   0.15171   0.15248   0.15782   0.20154
     Eigenvalues ---    0.20278   0.20310   0.21040   0.21096   0.24704
     Eigenvalues ---    0.24886   0.26864   0.27173   0.28036   0.29341
     Eigenvalues ---    0.30937   0.31492   0.31963   0.32475   0.32562
     Eigenvalues ---    0.32624   0.32628   0.32640   0.32673   0.32728
     Eigenvalues ---    0.33840   0.33860   0.33894   0.33896   0.33897
     Eigenvalues ---    0.33906   0.33910   0.33918   0.33934   0.33936
     Eigenvalues ---    0.33938   0.33987   0.33997   0.34035   0.34057
     Eigenvalues ---    0.34065   0.34070   0.34089   0.34770   0.36684
     Eigenvalues ---    0.38570   0.39309   0.42224
 RFO step:  Lambda=-2.45729313D-02 EMin= 3.19696097D-03
 Linear search not attempted -- first point.
 Iteration  1 RMS(Cart)=  0.03601563 RMS(Int)=  0.00039118
 Iteration  2 RMS(Cart)=  0.00044673 RMS(Int)=  0.00018655
 Iteration  3 RMS(Cart)=  0.00000016 RMS(Int)=  0.00018655
 Variable       Old X    -DE/DX   Delta X   Delta X   Delta X     New X
                                 (Linear)    (Quad)   (Total)
    R1        2.87989   0.00923   0.00000   0.02574   0.02573   2.90562
    R2        2.07353  -0.00019   0.00000  -0.00053  -0.00053   2.07300
    R3        2.07468   0.00008   0.00000   0.00021   0.00021   2.07489
    R4        2.99362  -0.02212   0.00000  -0.08167  -0.08170   2.91192
    R5        2.07439   0.00020   0.00000   0.00054   0.00054   2.07493
    R6        2.07510   0.00110   0.00000   0.00304   0.00304   2.07814
    R7        2.83612   0.02205   0.00000   0.06198   0.06188   2.89800
    R8        2.07271  -0.00064   0.00000  -0.00175  -0.00175   2.07096
    R9        2.09688  -0.00414   0.00000  -0.01181  -0.01181   2.08507
   R10        2.93287  -0.01029   0.00000  -0.03422  -0.03422   2.89865
   R11        2.83256  -0.03172   0.00000  -0.09034  -0.09030   2.74226
   R12        2.07504  -0.00054   0.00000  -0.00149  -0.00149   2.07355
   R13        2.07601  -0.00052   0.00000  -0.00143  -0.00143   2.07459
   R14        2.93508  -0.00809   0.00000  -0.02800  -0.02802   2.90706
   R15        2.07483  -0.00087   0.00000  -0.00240  -0.00240   2.07243
   R16        2.07568  -0.00027   0.00000  -0.00075  -0.00075   2.07492
   R17        2.91089  -0.00467   0.00000  -0.01555  -0.01559   2.89530
   R18        2.07221  -0.00074   0.00000  -0.00203  -0.00203   2.07018
   R19        2.09710  -0.00339   0.00000  -0.00966  -0.00966   2.08744
   R20        2.83081  -0.03189   0.00000  -0.09139  -0.09140   2.73941
   R21        2.07213   0.00099   0.00000   0.00270   0.00270   2.07483
   R22        2.09532  -0.00024   0.00000  -0.00068  -0.00068   2.09463
   R23        2.70919   0.00874   0.00000   0.02020   0.02018   2.72937
   R24        2.07233  -0.00051   0.00000  -0.00141  -0.00141   2.07092
   R25        2.09717  -0.00084   0.00000  -0.00241  -0.00241   2.09476
   R26        2.67695   0.01855   0.00000   0.04150   0.04157   2.71852
   R27        2.72839  -0.00113   0.00000  -0.00362  -0.00358   2.72481
   R28        2.74860  -0.00558   0.00000  -0.01404  -0.01409   2.73451
   R29        2.07181   0.00201   0.00000   0.00551   0.00551   2.07732
   R30        2.09630  -0.00163   0.00000  -0.00463  -0.00463   2.09167
   R31        2.77931   0.03983   0.00000   0.10658   0.10658   2.88589
   R32        2.07507   0.00273   0.00000   0.00751   0.00751   2.08258
   R33        2.07442   0.00066   0.00000   0.00180   0.00180   2.07622
   R34        2.84587   0.01857   0.00000   0.05683   0.05695   2.90282
   R35        2.07435  -0.00074   0.00000  -0.00203  -0.00203   2.07232
   R36        2.07488   0.00053   0.00000   0.00146   0.00146   2.07634
   R37        2.98917  -0.02303   0.00000  -0.08155  -0.08150   2.90766
   R38        2.07334  -0.00181   0.00000  -0.00495  -0.00495   2.06839
   R39        2.09828  -0.00167   0.00000  -0.00478  -0.00478   2.09350
    A1        1.89773  -0.00024   0.00000   0.00616   0.00617   1.90390
    A2        1.87941   0.00294   0.00000   0.02927   0.02943   1.90884
    A3        2.02349   0.00272   0.00000   0.00450   0.00428   2.02778
    A4        1.84429   0.00079   0.00000   0.00432   0.00376   1.84805
    A5        1.87419  -0.00125   0.00000  -0.00914  -0.00908   1.86511
    A6        1.93633  -0.00508   0.00000  -0.03477  -0.03480   1.90153
    A7        1.90093   0.00055   0.00000  -0.00445  -0.00447   1.89646
    A8        1.92361  -0.00071   0.00000  -0.00908  -0.00905   1.91456
    A9        2.03371  -0.00378   0.00000  -0.01103  -0.01111   2.02261
   A10        1.84471  -0.00108   0.00000  -0.00706  -0.00721   1.83750
   A11        1.87074   0.00091   0.00000   0.00068   0.00066   1.87140
   A12        1.88040   0.00435   0.00000   0.03140   0.03138   1.91178
   A13        1.84487   0.00116   0.00000   0.01328   0.01312   1.85799
   A14        1.87653   0.00265   0.00000   0.02138   0.02140   1.89793
   A15        1.90480  -0.00261   0.00000  -0.01685  -0.01687   1.88793
   A16        1.91413  -0.00103   0.00000  -0.00466  -0.00470   1.90943
   A17        1.95382  -0.00129   0.00000  -0.01570  -0.01581   1.93802
   A18        1.96420   0.00126   0.00000   0.00452   0.00450   1.96870
   A19        1.86462  -0.00077   0.00000  -0.00249  -0.00249   1.86213
   A20        1.88310   0.00237   0.00000   0.02206   0.02198   1.90508
   A21        2.03202   0.00056   0.00000  -0.00584  -0.00579   2.02623
   A22        1.84517   0.00029   0.00000   0.00273   0.00267   1.84784
   A23        1.89562   0.00040   0.00000   0.00153   0.00145   1.89707
   A24        1.93328  -0.00280   0.00000  -0.01680  -0.01673   1.91656
   A25        1.89499  -0.00093   0.00000  -0.00520  -0.00523   1.88976
   A26        1.91672  -0.00089   0.00000  -0.00529  -0.00538   1.91135
   A27        2.01775   0.00227   0.00000   0.01151   0.01163   2.02938
   A28        1.84492   0.00074   0.00000   0.00426   0.00428   1.84920
   A29        1.87444  -0.00138   0.00000  -0.01161  -0.01157   1.86287
   A30        1.90673   0.00006   0.00000   0.00559   0.00550   1.91223
   A31        1.88072   0.00184   0.00000   0.01707   0.01697   1.89769
   A32        1.88977   0.00264   0.00000   0.01583   0.01567   1.90544
   A33        1.99434  -0.00169   0.00000  -0.01038  -0.01047   1.98388
   A34        1.84439   0.00045   0.00000   0.01080   0.01041   1.85480
   A35        1.90058  -0.00109   0.00000  -0.01583  -0.01572   1.88486
   A36        1.94700  -0.00186   0.00000  -0.01475  -0.01468   1.93232
   A37        1.84846   0.00279   0.00000   0.02968   0.02981   1.87827
   A38        1.90585   0.00037   0.00000   0.00082   0.00094   1.90679
   A39        1.98184   0.00144   0.00000   0.00684   0.00653   1.98838
   A40        1.84624  -0.00048   0.00000  -0.00644  -0.00674   1.83950
   A41        1.90661  -0.00270   0.00000  -0.01925  -0.01940   1.88721
   A42        1.96620  -0.00134   0.00000  -0.01032  -0.01026   1.95595
   A43        1.90702  -0.00459   0.00000  -0.03530  -0.03546   1.87156
   A44        1.88856  -0.00137   0.00000  -0.00831  -0.00841   1.88016
   A45        1.97459   0.00266   0.00000   0.01484   0.01480   1.98940
   A46        1.84576   0.00086   0.00000   0.00183   0.00139   1.84716
   A47        1.88578   0.00184   0.00000   0.01587   0.01608   1.90186
   A48        1.95734   0.00032   0.00000   0.00886   0.00882   1.96616
   A49        1.99016   0.00323   0.00000   0.01547   0.01536   2.00552
   A50        2.02091  -0.00530   0.00000  -0.01752  -0.01762   2.00328
   A51        2.00713   0.00248   0.00000   0.01428   0.01439   2.02152
   A52        2.01975  -0.00034   0.00000  -0.00392  -0.00396   2.01579
   A53        2.00652  -0.00255   0.00000  -0.00454  -0.00469   2.00182
   A54        2.00713   0.00337   0.00000   0.01939   0.01948   2.02661
   A55        1.92015  -0.00496   0.00000  -0.03513  -0.03525   1.88490
   A56        1.95897  -0.00058   0.00000  -0.01672  -0.01680   1.94217
   A57        1.99749  -0.00197   0.00000  -0.00493  -0.00499   1.99250
   A58        1.84535  -0.00110   0.00000  -0.00763  -0.00878   1.83657
   A59        1.84098   0.00823   0.00000   0.05890   0.05886   1.89985
   A60        1.89119   0.00096   0.00000   0.00981   0.00969   1.90088
   A61        1.85665   0.00696   0.00000   0.04908   0.04915   1.90580
   A62        1.86625   0.00244   0.00000   0.00296   0.00253   1.86878
   A63        2.08301  -0.00964   0.00000  -0.03997  -0.03987   2.04314
   A64        1.84448  -0.00263   0.00000  -0.01518  -0.01536   1.82912
   A65        1.90115   0.00049   0.00000   0.00277   0.00327   1.90442
   A66        1.89829   0.00296   0.00000   0.00250   0.00217   1.90046
   A67        1.89647  -0.00071   0.00000   0.00440   0.00445   1.90091
   A68        1.87529   0.00516   0.00000   0.03996   0.04037   1.91565
   A69        2.00653   0.00273   0.00000   0.01939   0.01953   2.02606
   A70        1.84458   0.00090   0.00000   0.00349   0.00240   1.84698
   A71        1.87754  -0.00117   0.00000  -0.01622  -0.01650   1.86104
   A72        1.95606  -0.00697   0.00000  -0.05136  -0.05182   1.90424
   A73        1.98088   0.00183   0.00000   0.00448   0.00426   1.98514
   A74        1.90379   0.00099   0.00000  -0.00210  -0.00223   1.90155
   A75        1.95300  -0.00167   0.00000   0.00195   0.00168   1.95467
   A76        1.91383  -0.00439   0.00000  -0.03281  -0.03288   1.88095
   A77        1.86301   0.00225   0.00000   0.02161   0.02169   1.88470
   A78        1.84407   0.00081   0.00000   0.00642   0.00664   1.85071
    D1        0.48073   0.00072   0.00000   0.00978   0.00987   0.49060
    D2       -1.53555   0.00209   0.00000   0.02586   0.02593  -1.50962
    D3        2.59849  -0.00032   0.00000  -0.00063  -0.00044   2.59804
    D4       -1.50973  -0.00160   0.00000  -0.01339  -0.01345  -1.52319
    D5        2.75717  -0.00022   0.00000   0.00269   0.00260   2.75977
    D6        0.60802  -0.00263   0.00000  -0.02380  -0.02377   0.58425
    D7        2.59340   0.00078   0.00000   0.00568   0.00572   2.59912
    D8        0.57712   0.00215   0.00000   0.02176   0.02177   0.59889
    D9       -1.57203  -0.00026   0.00000  -0.00472  -0.00460  -1.57663
   D10       -0.90679  -0.00072   0.00000  -0.00566  -0.00546  -0.91225
   D11       -2.90853   0.00139   0.00000   0.01509   0.01499  -2.89354
   D12        1.19479   0.00014   0.00000  -0.00050  -0.00051   1.19428
   D13        1.21845  -0.00016   0.00000  -0.00164  -0.00157   1.21688
   D14       -0.78329   0.00195   0.00000   0.01910   0.01888  -0.76441
   D15       -2.96315   0.00070   0.00000   0.00351   0.00338  -2.95977
   D16       -3.05733  -0.00259   0.00000  -0.01991  -0.01958  -3.07691
   D17        1.22411  -0.00048   0.00000   0.00083   0.00088   1.22499
   D18       -0.95575  -0.00173   0.00000  -0.01476  -0.01462  -0.97037
   D19       -0.91919   0.00129   0.00000   0.01278   0.01269  -0.90649
   D20       -2.90008   0.00027   0.00000   0.00489   0.00478  -2.89530
   D21        1.17294   0.00065   0.00000   0.01275   0.01271   1.18565
   D22        1.21445   0.00015   0.00000  -0.00002  -0.00006   1.21439
   D23       -0.76645  -0.00087   0.00000  -0.00791  -0.00797  -0.77442
   D24       -2.97661  -0.00049   0.00000  -0.00005  -0.00004  -2.97665
   D25       -3.09056   0.00141   0.00000   0.00708   0.00711  -3.08345
   D26        1.21173   0.00038   0.00000  -0.00081  -0.00080   1.21093
   D27       -0.99843   0.00077   0.00000   0.00705   0.00713  -0.99130
   D28        1.19957   0.00080   0.00000   0.00831   0.00830   1.20787
   D29       -3.10657   0.00188   0.00000   0.02057   0.02060  -3.08597
   D30       -0.92126   0.00051   0.00000   0.01209   0.01211  -0.90915
   D31       -0.79833  -0.00146   0.00000  -0.01644  -0.01646  -0.81479
   D32        1.17871  -0.00038   0.00000  -0.00417  -0.00415   1.17455
   D33       -2.91917  -0.00175   0.00000  -0.01265  -0.01265  -2.93181
   D34       -2.98552   0.00009   0.00000   0.00433   0.00442  -2.98110
   D35       -1.00848   0.00116   0.00000   0.01660   0.01672  -0.99176
   D36        1.17683  -0.00020   0.00000   0.00812   0.00823   1.18506
   D37       -2.75666  -0.00023   0.00000  -0.00914  -0.00917  -2.76583
   D38       -0.36856   0.00140   0.00000   0.01170   0.01160  -0.35695
   D39       -0.72058  -0.00119   0.00000  -0.01262  -0.01253  -0.73311
   D40        1.66753   0.00043   0.00000   0.00822   0.00824   1.67577
   D41        1.44482  -0.00259   0.00000  -0.02748  -0.02743   1.41739
   D42       -2.45026  -0.00097   0.00000  -0.00664  -0.00665  -2.45691
   D43        2.59352  -0.00022   0.00000  -0.00516  -0.00514   2.58838
   D44        0.58411  -0.00010   0.00000  -0.00449  -0.00447   0.57964
   D45       -1.58268  -0.00118   0.00000  -0.01640  -0.01634  -1.59902
   D46        0.48915   0.00010   0.00000   0.00092   0.00093   0.49009
   D47       -1.52025   0.00022   0.00000   0.00159   0.00160  -1.51865
   D48        2.59614  -0.00086   0.00000  -0.01032  -0.01026   2.58588
   D49       -1.52999   0.00107   0.00000   0.00609   0.00611  -1.52388
   D50        2.74378   0.00119   0.00000   0.00676   0.00678   2.75057
   D51        0.57699   0.00011   0.00000  -0.00516  -0.00508   0.57191
   D52       -0.92128   0.00230   0.00000   0.02623   0.02639  -0.89489
   D53       -2.90856  -0.00046   0.00000  -0.00278  -0.00288  -2.91144
   D54        1.19329   0.00115   0.00000   0.01165   0.01173   1.20502
   D55        1.19680   0.00156   0.00000   0.01837   0.01851   1.21530
   D56       -0.79048  -0.00120   0.00000  -0.01064  -0.01077  -0.80125
   D57       -2.97182   0.00040   0.00000   0.00378   0.00385  -2.96797
   D58       -3.09327   0.00173   0.00000   0.02007   0.02017  -3.07309
   D59        1.20264  -0.00102   0.00000  -0.00893  -0.00910   1.19354
   D60       -0.97869   0.00058   0.00000   0.00549   0.00551  -0.97318
   D61       -2.46939   0.00164   0.00000   0.01134   0.01126  -2.45813
   D62        1.40733  -0.00037   0.00000  -0.01033  -0.01040   1.39693
   D63       -0.36583   0.00208   0.00000   0.01485   0.01483  -0.35100
   D64       -2.77229   0.00008   0.00000  -0.00682  -0.00683  -2.77912
   D65        1.66309   0.00089   0.00000   0.00987   0.00986   1.67295
   D66       -0.74337  -0.00111   0.00000  -0.01179  -0.01180  -0.75517
   D67       -2.48412  -0.00045   0.00000   0.00475   0.00495  -2.47917
   D68        1.40486   0.00138   0.00000  -0.00181  -0.00191   1.40295
   D69       -0.42535   0.00213   0.00000   0.03332   0.03327  -0.39208
   D70       -2.81955   0.00397   0.00000   0.02675   0.02641  -2.79314
   D71        1.62100  -0.00103   0.00000   0.00656   0.00683   1.62783
   D72       -0.77320   0.00081   0.00000  -0.00001  -0.00003  -0.77323
   D73        1.39319   0.00096   0.00000  -0.00196  -0.00183   1.39136
   D74       -2.48379   0.00048   0.00000   0.00962   0.00979  -2.47400
   D75       -2.77636  -0.00186   0.00000  -0.02597  -0.02593  -2.80230
   D76       -0.37016  -0.00234   0.00000  -0.01438  -0.01432  -0.38448
   D77       -0.74893   0.00051   0.00000  -0.00902  -0.00898  -0.75791
   D78        1.65728   0.00002   0.00000   0.00256   0.00264   1.65991
   D79        1.37993   0.00143   0.00000   0.01082   0.01104   1.39097
   D80       -2.76388  -0.00224   0.00000  -0.02996  -0.02983  -2.79372
   D81       -0.72989  -0.00161   0.00000  -0.02224  -0.02209  -0.75198
   D82       -2.52247   0.00335   0.00000   0.03219   0.03225  -2.49021
   D83       -0.38309  -0.00032   0.00000  -0.00859  -0.00862  -0.39171
   D84        1.65090   0.00031   0.00000  -0.00087  -0.00087   1.65003
   D85       -0.33994   0.00297   0.00000   0.02654   0.02625  -0.31368
   D86        1.70966  -0.00199   0.00000  -0.01621  -0.01592   1.69374
   D87       -2.40873  -0.00273   0.00000  -0.02061  -0.02041  -2.42914
   D88       -2.75178   0.00254   0.00000   0.01488   0.01453  -2.73725
   D89       -0.70218  -0.00242   0.00000  -0.02787  -0.02764  -0.72982
   D90        1.46261  -0.00316   0.00000  -0.03226  -0.03213   1.43048
   D91       -1.02038   0.00040   0.00000   0.00257   0.00283  -1.01755
   D92       -2.98521  -0.00084   0.00000  -0.00368  -0.00364  -2.98885
   D93        1.13654   0.00012   0.00000   0.02001   0.01986   1.15641
   D94       -3.13343   0.00204   0.00000   0.00834   0.00872  -3.12471
   D95        1.18491   0.00080   0.00000   0.00210   0.00226   1.18717
   D96       -0.97652   0.00176   0.00000   0.02578   0.02576  -0.95075
   D97        1.18016  -0.00105   0.00000  -0.01535  -0.01535   1.16481
   D98       -0.78468  -0.00230   0.00000  -0.02160  -0.02181  -0.80649
   D99       -2.94611  -0.00133   0.00000   0.00208   0.00169  -2.94442
   D100       2.62728   0.00008   0.00000  -0.00694  -0.00683   2.62045
   D101       0.63922  -0.00323   0.00000  -0.03352  -0.03337   0.60585
   D102      -1.55134  -0.00013   0.00000  -0.01166  -0.01171  -1.56305
   D103      -1.52084   0.00276   0.00000   0.03264   0.03275  -1.48809
   D104       2.77429  -0.00056   0.00000   0.00607   0.00621   2.78050
   D105       0.58373   0.00254   0.00000   0.02792   0.02787   0.61160
   D106       0.48150   0.00149   0.00000   0.01748   0.01746   0.49896
   D107      -1.50656  -0.00183   0.00000  -0.00909  -0.00907  -1.51564
   D108       2.58606   0.00127   0.00000   0.01277   0.01259   2.59865
   D109       1.21145   0.00104   0.00000  -0.00386  -0.00392   1.20752
   D110      -0.92237   0.00173   0.00000   0.02001   0.01982  -0.90255
   D111      -2.91202   0.00175   0.00000   0.01718   0.01724  -2.89478
   D112      -2.95682   0.00105   0.00000   0.00248   0.00220  -2.95462
   D113       1.19255   0.00173   0.00000   0.02635   0.02594   1.21849
   D114      -0.79710   0.00175   0.00000   0.02352   0.02336  -0.77374
   D115      -0.93654  -0.00239   0.00000  -0.03118  -0.03070  -0.96724
   D116      -3.07036  -0.00170   0.00000  -0.00732  -0.00696  -3.07732
   D117       1.22317  -0.00168   0.00000  -0.01014  -0.00954   1.21364
         Item               Value     Threshold  Converged?
 Maximum Force            0.039825     0.000450     NO 
 RMS     Force            0.005528     0.000300     NO 
 Maximum Displacement     0.141402     0.001800     NO 
 RMS     Displacement     0.035974     0.001200     NO 
 Predicted change in Energy=-1.360828D-02
 GradGradGradGradGradGradGradGradGradGradGradGradGradGradGradGradGradGrad

                          Input orientation:                          
 ---------------------------------------------------------------------
 Center     Atomic      Atomic             Coordinates (Angstroms)
 Number     Number       Type             X           Y           Z
 ---------------------------------------------------------------------
      1          6           0        0.094056   -2.370322    0.775283
      2          6           0        1.238341   -1.611665    1.467547
      3          1           0       -0.045014   -3.339295    1.270384
      4          1           0        0.382649   -2.599927   -0.258917
      5          1           0        1.934715   -2.343148    1.898373
      6          1           0        0.843579   -1.047431    2.324955
      7          6           0        1.622031    0.870475   -1.265058
      8          1           0        1.335996    1.921445   -1.386111
      9          1           0        2.705387    0.816149   -1.467101
     10          6           0        0.867247    0.031430   -2.303879
     11          1           0        1.283607    0.294654   -3.284375
     12          1           0        1.105070   -1.029460   -2.151658
     13          6           0       -0.658538    0.222472   -2.348705
     14          1           0       -0.993737    0.072127   -3.382023
     15          1           0       -0.905323    1.263025   -2.099792
     16          6           0       -1.486623   -0.724489   -1.474087
     17          1           0       -1.179738   -1.755117   -1.683191
     18          1           0       -2.549325   -0.652536   -1.766814
     19          6           0        2.059380   -0.675889    0.571997
     20          1           0        2.386708   -1.254668   -0.301713
     21          1           0        2.990500   -0.388424    1.100203
     22          6           0       -1.278956   -1.670873    0.768123
     23          1           0       -1.508297   -1.395237    1.803687
     24          1           0       -2.039767   -2.423800    0.479955
     25          7           0        1.326079    0.475225    0.099491
     26          7           0       -1.329462   -0.490168   -0.052177
     27          6           0       -2.106461    0.614152    0.468086
     28          1           0       -2.407901    1.246281   -0.379226
     29          1           0       -3.053724    0.261487    0.919159
     30          6           0       -1.363720    1.475827    1.486925
     31          1           0       -1.043585    0.843861    2.331112
     32          1           0       -2.097867    2.169968    1.918567
     33          6           0       -0.159185    2.280500    0.975837
     34          1           0       -0.061100    3.193266    1.575688
     35          1           0       -0.346853    2.616937   -0.053166
     36          6           0        1.203436    1.568041    1.032131
     37          1           0        1.338293    1.184808    2.048483
     38          1           0        1.994126    2.329893    0.884871
 ---------------------------------------------------------------------
                    Distance matrix (angstroms):
                    1          2          3          4          5
     1  C    0.000000
     2  C    1.537588   0.000000
     3  H    1.096983   2.161152   0.000000
     4  H    1.097987   2.165537   1.751663   0.000000
     5  H    2.156408   1.098005   2.303477   2.669971   0.000000
     6  H    2.171015   1.099702   2.674763   3.049442   1.746834
     7  C    4.123162   3.711518   5.189380   3.819958   4.520225
     8  H    4.963195   4.542660   6.053060   4.756284   5.415999
     9  H    4.690515   4.081502   5.685617   4.303997   4.679904
    10  C    3.980889   4.130511   4.996935   3.367602   4.943382
    11  H    4.999796   5.120240   5.976341   4.282957   5.851736
    12  H    3.374470   3.668155   4.285838   2.563343   4.337838
    13  C    4.128957   4.639611   5.114724   3.662953   5.598664
    14  H    4.942879   5.597826   5.846603   4.334525   6.503228
    15  H    4.739834   5.058166   5.768844   4.468791   6.087333
    16  C    3.204213   4.106789   4.055560   2.913432   5.069428
    17  H    2.836393   3.974272   3.538478   2.276689   4.782594
    18  H    4.049755   5.072222   4.766007   3.829172   6.033107
    19  C    2.602869   1.533555   3.465537   2.683984   2.134143
    20  H    2.767826   2.139269   3.567973   2.414085   2.495889
    21  H    3.524611   2.168253   4.236855   3.679517   2.360657
    22  C    1.540922   2.613328   2.135066   2.163072   3.472333
    23  H    2.139145   2.775581   2.490978   3.046522   3.572371
    24  H    2.154827   3.518649   2.332798   2.538711   4.220772
    25  N    3.173597   2.496875   4.219176   3.236523   3.398476
    26  N    2.499215   3.187621   3.393597   2.724913   4.230016
    27  C    3.720716   4.140154   4.530230   4.129710   5.207921
    28  H    4.546702   4.987334   5.415898   4.753416   6.076987
    29  H    4.105562   4.715002   4.705457   4.624307   5.712049
    30  C    4.174255   4.037784   4.997126   4.765453   5.062956
    31  H    3.747773   3.461580   4.429569   4.538951   4.383441
    32  H    5.169706   5.063047   5.914924   5.800543   6.052301
    33  C    4.662028   4.164589   5.628667   5.063277   5.158838
    34  H    5.623010   4.978714   6.539711   6.092929   5.894004
    35  H    5.074789   4.765131   6.108976   5.271639   5.797973
    36  C    4.099683   3.209569   5.069254   4.439871   4.072167
    37  H    3.975942   2.857925   4.794422   4.534487   3.581162
    38  H    5.070927   4.055440   6.037085   5.311142   4.782052
                    6          7          8          9         10
     6  H    0.000000
     7  C    4.143977   0.000000
     8  H    4.777940   1.095905   0.000000
     9  H    4.617244   1.103373   1.761667   0.000000
    10  C    4.752957   1.533898   2.152714   2.166735   0.000000
    11  H    5.784410   2.126908   2.500519   2.365565   1.097277
    12  H    4.484279   2.159411   3.057323   2.536907   1.097824
    13  C    5.070711   2.606759   2.791283   3.527842   1.538352
    14  H    6.099077   3.458489   3.582080   4.231313   2.151119
    15  H    5.289164   2.690427   2.442615   3.692861   2.168059
    16  C    4.468429   3.500190   3.869869   4.466157   2.607809
    17  H    4.545313   3.862445   4.464783   4.663936   2.786961
    18  H    5.330133   4.468952   4.676113   5.464326   3.525509
    19  C    2.165427   2.440755   3.332208   2.607953   3.192514
    20  H    3.053453   2.455401   3.516761   2.397491   2.823381
    21  H    2.558041   3.008653   3.775531   2.850147   4.033888
    22  C    2.705099   4.359816   4.937959   5.201585   4.115970
    23  H    2.433929   4.934532   5.409731   5.774375   4.954864
    24  H    3.689458   5.225522   5.810260   6.066694   4.714723
    25  N    2.739339   1.451139   2.073322   2.114930   2.486698
    26  N    3.268548   3.468968   3.834047   4.470847   3.188691
    27  C    3.861549   4.119605   4.122811   5.190340   4.106859
    28  H    4.811012   4.143221   3.935280   5.245398   3.988326
    29  H    4.344940   5.196572   5.228706   6.258533   5.080837
    30  C    3.455618   4.105432   3.967540   5.071397   4.629653
    31  H    2.671781   4.476456   4.543274   5.336851   5.078825
    32  H    4.378232   5.065748   4.772220   6.030491   5.585185
    33  C    3.728376   3.191005   2.818383   4.039559   4.107117
    34  H    4.400382   4.037094   3.513070   4.750021   5.090194
    35  H    4.527713   2.897467   2.256642   3.815523   3.636563
    36  C    2.939658   2.436985   2.447521   3.011205   3.688245
    37  H    2.303056   3.340490   3.512702   3.790012   4.527165
    38  H    3.847586   2.624986   2.399442   2.886016   4.089121
                   11         12         13         14         15
    11  H    0.000000
    12  H    1.751628   0.000000
    13  C    2.156993   2.171745   0.000000
    14  H    2.290273   2.670634   1.096680   0.000000
    15  H    2.670654   3.049567   1.098003   1.752190   0.000000
    16  C    3.462654   2.696105   1.532128   2.125501   2.163245
    17  H    3.582377   2.442620   2.150678   2.501889   3.059092
    18  H    4.229838   3.693885   2.163172   2.356669   2.546171
    19  C    4.051590   2.907579   4.089576   5.051270   4.437038
    20  H    3.537443   2.261772   3.955458   4.761944   4.517669
    21  H    4.754430   3.813184   5.058028   6.014699   5.305157
    22  C    5.181965   3.823625   3.699228   4.510333   4.119744
    23  H    6.044736   4.754812   4.536676   5.413827   4.760996
    24  H    5.710078   4.331232   4.112404   4.715793   4.640553
    25  N    3.388947   2.716725   3.161685   4.202972   3.230577
    26  N    4.229796   3.259693   2.496404   3.393635   2.728791
    27  C    5.067110   4.458525   3.191270   4.044167   2.908224
    28  H    4.792986   4.545490   2.826182   3.520694   2.284375
    29  H    6.040136   5.328417   4.051836   4.772795   3.838329
    30  C    5.582903   5.060698   4.096369   5.080739   3.622147
    31  H    6.103371   5.312370   4.736568   5.765238   4.452833
    32  H    6.482420   6.087847   4.906528   5.806573   4.288580
    33  C    4.916771   4.726034   3.941753   4.956242   3.324375
    34  H    5.816391   5.751910   4.958167   5.932135   4.236473
    35  H    4.300245   4.450613   3.331682   4.239788   2.516673
    36  C    4.501129   4.110133   4.087488   5.152677   3.787986
    37  H    5.406916   4.753794   4.924296   6.013886   4.716792
    38  H    4.693575   4.614778   4.683360   5.677254   4.295722
                   16         17         18         19         20
    16  C    0.000000
    17  H    1.095489   0.000000
    18  H    1.104628   1.760241   0.000000
    19  C    4.094260   4.091760   5.168244   0.000000
    20  H    4.081452   3.857263   5.183967   1.097952   0.000000
    21  H    5.175378   5.196732   6.243333   1.108432   1.755081
    22  C    2.442596   2.454767   3.012765   3.488975   3.841206
    23  H    3.345770   3.520765   3.792601   3.842244   4.429846
    24  H    2.648000   2.421980   2.906028   4.457204   4.644519
    25  N    3.439005   3.798882   4.446762   1.444319   2.068436
    26  N    1.449633   2.069474   2.110547   3.450845   3.802190
    27  C    2.438892   3.331703   2.606799   4.362251   4.926829
    28  H    2.435449   3.495297   2.356036   4.955418   5.408237
    29  H    3.025819   3.788237   2.881719   5.209897   5.778196
    30  C    3.691082   4.530175   4.064776   4.145429   4.971975
    31  H    4.139511   4.784126   4.615133   3.877179   4.806506
    32  H    4.501289   5.405730   4.663944   5.214869   6.063760
    33  C    4.098071   4.939450   4.673072   3.718246   4.539947
    34  H    5.165467   6.029772   5.670430   4.524841   5.412995
    35  H    3.805682   4.739782   4.298479   4.125953   4.745888
    36  C    4.332810   4.908755   5.181531   2.445319   3.338706
    37  H    4.902456   5.376712   5.748556   2.482372   3.545932
    38  H    5.197071   5.775436   6.047252   3.022726   3.796205
                   21         22         23         24         25
    21  H    0.000000
    22  C    4.470258   0.000000
    23  H    4.663447   1.095886   0.000000
    24  H    5.461780   1.108500   1.758598   0.000000
    25  N    2.125468   3.440786   3.799553   4.458477   0.000000
    26  N    4.472181   1.438579   2.072526   2.127588   2.829643
    27  C    5.232948   2.448699   2.485814   3.038706   3.455068
    28  H    5.831269   3.331774   3.542882   3.787243   3.842695
    29  H    6.081760   2.628047   2.432173   2.903752   4.460965
    30  C    4.752285   3.228867   2.892101   4.083884   3.187662
    31  H    4.394030   2.970223   2.346848   3.885456   3.275871
    32  H    5.753831   4.092212   3.615449   4.814112   4.231382
    33  C    4.130271   4.112224   4.002060   5.090474   2.496599
    34  H    4.729360   5.078896   4.816713   6.055343   3.389862
    35  H    4.636850   4.464151   4.571038   5.344080   2.721935
    36  C    2.650658   4.089319   4.090209   5.172819   1.441910
    37  H    2.470644   4.079734   3.849627   5.185905   2.074181
    38  H    2.903166   5.170379   5.194976   6.247706   2.122004
                   26         27         28         29         30
    26  N    0.000000
    27  C    1.447039   0.000000
    28  H    2.070084   1.099269   0.000000
    29  H    2.116969   1.106863   1.752915   0.000000
    30  C    2.497027   1.527148   2.150703   2.157103   0.000000
    31  H    2.746166   2.157160   3.060920   2.524565   1.102052
    32  H    3.398617   2.127095   2.495830   2.356857   1.098690
    33  C    3.178516   2.612741   2.821795   3.529587   1.536104
    34  H    4.222129   3.473056   3.622142   4.240538   2.157382
    35  H    3.258775   2.716445   2.496583   3.717621   2.169800
    36  C    3.439116   3.490483   3.890657   4.454577   2.608760
    37  H    3.786190   3.832706   4.464473   4.627927   2.775052
    38  H    4.458367   4.464559   4.706378   5.455297   3.516678
                   31         32         33         34         35
    31  H    0.000000
    32  H    1.743636   0.000000
    33  C    2.163993   2.158576   0.000000
    34  H    2.656246   2.305022   1.096624   0.000000
    35  H    3.051887   2.674615   1.098752   1.751279   0.000000
    36  C    2.694604   3.470834   1.538669   2.129756   2.163665
    37  H    2.422698   3.576957   2.143258   2.493139   3.050843
    38  H    3.677987   4.223566   2.155797   2.333794   2.538206
                   36         37         38
    36  C    0.000000
    37  H    1.094544   0.000000
    38  H    1.107833   1.759355   0.000000
 Stoichiometry    C12H24N2
 Framework group  C1[X(C12H24N2)]
 Deg. of freedom   108
 Full point group                 C1      NOp   1
 Largest Abelian subgroup         C1      NOp   1
 Largest concise Abelian subgroup C1      NOp   1
                         Standard orientation:                         
 ---------------------------------------------------------------------
 Center     Atomic      Atomic             Coordinates (Angstroms)
 Number     Number       Type             X           Y           Z
 ---------------------------------------------------------------------
      1          6           0        0.551019   -2.396969   -0.392294
      2          6           0       -0.756198   -2.088541   -1.140782
      3          1           0        0.946286   -3.358636   -0.742053
      4          1           0        0.335979   -2.531081    0.676044
      5          1           0       -1.229419   -3.037140   -1.426853
      6          1           0       -0.529193   -1.580290   -2.089199
      7          6           0       -1.794013    0.595858    1.202784
      8          1           0       -1.802419    1.690580    1.152562
      9          1           0       -2.822262    0.286744    1.456921
     10          6           0       -0.839833    0.161120    2.322331
     11          1           0       -1.311061    0.453279    3.269222
     12          1           0       -0.782353   -0.935036    2.341187
     13          6           0        0.577656    0.756751    2.272594
     14          1           0        0.941806    0.864257    3.301450
     15          1           0        0.533988    1.773419    1.860173
     16          6           0        1.630083   -0.059380    1.515134
     17          1           0        1.613174   -1.088844    1.889320
     18          1           0        2.634067    0.338126    1.747959
     19          6           0       -1.798803   -1.277906   -0.361272
     20          1           0       -1.956939   -1.779464    0.602538
     21          1           0       -2.773369   -1.335191   -0.886212
     22          6           0        1.684049   -1.364418   -0.548900
     23          1           0        1.829605   -1.202541   -1.622946
     24          1           0        2.620188   -1.832671   -0.183995
     25          7           0       -1.403350    0.086144   -0.098515
     26          7           0        1.414366   -0.100113    0.082221
     27          6           0        1.863765    1.076313   -0.630510
     28          1           0        1.983895    1.890015    0.098770
     29          1           0        2.870728    0.923224   -1.063794
     30          6           0        0.915082    1.538902   -1.734228
     31          1           0        0.776909    0.720857   -2.459645
     32          1           0        1.434093    2.327602   -2.296100
     33          6           0       -0.461645    2.062628   -1.298394
     34          1           0       -0.803114    2.811066   -2.023530
     35          1           0       -0.371039    2.593082   -0.340446
     36          6           0       -1.581193    1.012815   -1.188816
     37          1           0       -1.608300    0.453910   -2.129517
     38          1           0       -2.548174    1.549470   -1.123676
 ---------------------------------------------------------------------
 Rotational constants (GHZ):      0.7172507      0.6944845      0.6852633
 Standard basis: 6-31G(d,p) (6D, 7F)
 There are   330 symmetry adapted cartesian basis functions of A   symmetry.
 There are   330 symmetry adapted basis functions of A   symmetry.
   330 basis functions,   560 primitive gaussians,   330 cartesian basis functions
    55 alpha electrons       55 beta electrons
       nuclear repulsion energy      1061.5934619377 Hartrees.
 NAtoms=   38 NActive=   38 NUniq=   38 SFac= 1.00D+00 NAtFMM=   60 NAOKFM=F Big=F
 Integral buffers will be    131072 words long.
 Raffenetti 2 integral format.
 Two-electron integral symmetry is turned on.
 Nuclear repulsion after empirical dispersion term =     1061.5525262191 Hartrees.
 One-electron integrals computed using PRISM.
 NBasis=   330 RedAO= T EigKep=  3.87D-03  NBF=   330
 NBsUse=   330 1.00D-06 EigRej= -1.00D+00 NBFU=   330
 Initial guess from the checkpoint file:  "neutcage-redo-opt-wb97xd.chk"
 B after Tr=     0.000000    0.000000    0.000000
         Rot=    0.753117   -0.635029   -0.140047   -0.099694 Ang= -82.28 deg.
 ExpMin= 1.61D-01 ExpMax= 4.17D+03 ExpMxC= 6.27D+02 IAcc=1 IRadAn=         1 AccDes= 0.00D+00
 Harris functional with IExCor= 4639 and IRadAn=       1 diagonalized for initial guess.
 HarFok:  IExCor= 4639 AccDes= 0.00D+00 IRadAn=         1 IDoV= 1 UseB2=F ITyADJ=14
 ICtDFT=  3500011 ScaDFX=  1.000000  1.000000  1.000000  1.000000
 FoFCou: FMM=F IPFlag=           0 FMFlag=      100000 FMFlg1=           0
         NFxFlg=           0 DoJE=T BraDBF=F KetDBF=T FulRan=T
         wScrn=  0.000000 ICntrl=     500 IOpCl=  0 I1Cent=   200000004 NGrid=           0
         NMat0=    1 NMatS0=      1 NMatT0=    0 NMatD0=    1 NMtDS0=    0 NMtDT0=    0
 Petite list used in FoFCou.
 Requested convergence on RMS density matrix=1.00D-08 within 128 cycles.
 Requested convergence on MAX density matrix=1.00D-06.
 Requested convergence on             energy=1.00D-06.
 No special actions if energy rises.
 Integral accuracy reduced to 1.0D-05 until final iterations.
 Initial convergence to 1.0D-05 achieved.  Increase integral accuracy.
 SCF Done:  E(RwB97XD) =  -581.080555740     A.U. after   13 cycles
            NFock= 13  Conv=0.44D-08     -V/T= 2.0098
 Calling FoFJK, ICntrl=      2127 FMM=F ISym2X=0 I1Cent= 0 IOpClX= 0 NMat=1 NMatS=1 NMatT=0.
 ***** Axes restored to original set *****
 -------------------------------------------------------------------
 Center     Atomic                   Forces (Hartrees/Bohr)
 Number     Number              X              Y              Z
 -------------------------------------------------------------------
      1        6          -0.002343273    0.001984378   -0.001413530
      2        6           0.000192198    0.000322250    0.002347960
      3        1           0.000220223    0.000015834    0.000379023
      4        1           0.000407958   -0.000583138   -0.000016458
      5        1           0.000224968    0.000313980   -0.000763446
      6        1          -0.000228842   -0.000137382   -0.000938461
      7        6          -0.005131159   -0.004130782    0.004106479
      8        1           0.000097697   -0.000221308   -0.001040089
      9        1           0.001453065    0.000718966   -0.001580097
     10        6           0.002183113    0.002137339   -0.000999199
     11        1          -0.000228981   -0.000580025   -0.000488508
     12        1          -0.000534086   -0.000216215   -0.000243399
     13        6           0.000473533   -0.001169620   -0.001529932
     14        1          -0.000549697    0.000559843   -0.000489756
     15        1          -0.000054806   -0.000148984    0.000110559
     16        6           0.002244802    0.001002151    0.005216271
     17        1           0.000285716   -0.000040220   -0.001472972
     18        1          -0.000663196   -0.000429201   -0.001847428
     19        6           0.000030192   -0.002243877   -0.000615401
     20        1          -0.000339806    0.000493606    0.000625530
     21        1          -0.001056679    0.000213486    0.000424741
     22        6           0.005472783   -0.005059244    0.003474951
     23        1          -0.001014556    0.001318618   -0.000000083
     24        1          -0.000910945    0.001763184   -0.000597273
     25        7           0.005000787    0.002427756   -0.002434771
     26        7          -0.004472461    0.001255784   -0.004080848
     27        6          -0.000644233   -0.001548033   -0.003175428
     28        1           0.001515331    0.000167755    0.001854504
     29        1           0.000139238    0.000428463    0.000805981
     30        6           0.000191253    0.000019896    0.006882237
     31        1          -0.000130271    0.000511587   -0.001815529
     32        1           0.000232896    0.000251192   -0.001208113
     33        6           0.002254507   -0.000768885   -0.001574424
     34        1          -0.000678016    0.000288213    0.000332404
     35        1          -0.000573536   -0.000013265    0.000435706
     36        6          -0.004422952    0.003151565    0.000231661
     37        1           0.000537443   -0.000978490    0.000851414
     38        1           0.000819793   -0.001077178    0.000245724
 -------------------------------------------------------------------
 Cartesian Forces:  Max     0.006882237 RMS     0.001905125

 GradGradGradGradGradGradGradGradGradGradGradGradGradGradGradGradGradGrad
 Berny optimization.
 Using GEDIIS/GDIIS optimizer.
 FormGI is forming the generalized inverse of G from B-inverse, IUseBI=4.
 Internal  Forces:  Max     0.002540376 RMS     0.000728205
 Search for a local minimum.
 Step number   2 out of a maximum of  228
 All quantities printed in internal units (Hartrees-Bohrs-Radians)
 Mixed Optimization -- En-DIIS/RFO-DIIS
 Update second derivatives using D2CorX and points    1    2
 DE= -1.25D-02 DEPred=-1.36D-02 R= 9.21D-01
 TightC=F SS=  1.41D+00  RLast= 3.30D-01 DXNew= 5.0454D-01 9.8915D-01
 Trust test= 9.21D-01 RLast= 3.30D-01 DXMaxT set to 5.05D-01
 ITU=  1  0
 Use linear search instead of GDIIS.
     Eigenvalues ---    0.00318   0.00493   0.00586   0.00638   0.00733
     Eigenvalues ---    0.00902   0.01150   0.01722   0.01971   0.02402
     Eigenvalues ---    0.02442   0.02609   0.02811   0.02885   0.03272
     Eigenvalues ---    0.03285   0.03688   0.04336   0.04338   0.04462
     Eigenvalues ---    0.04509   0.04609   0.04688   0.04717   0.04761
     Eigenvalues ---    0.04811   0.05009   0.05071   0.05212   0.06029
     Eigenvalues ---    0.06096   0.06282   0.06384   0.06419   0.06590
     Eigenvalues ---    0.06705   0.06838   0.08143   0.08404   0.08701
     Eigenvalues ---    0.08740   0.08862   0.08909   0.08943   0.09025
     Eigenvalues ---    0.09070   0.09333   0.09384   0.09506   0.09624
     Eigenvalues ---    0.09764   0.09815   0.10407   0.12649   0.12722
     Eigenvalues ---    0.12822   0.12886   0.13308   0.13312   0.14818
     Eigenvalues ---    0.14933   0.15196   0.15248   0.15764   0.20221
     Eigenvalues ---    0.20337   0.20763   0.21032   0.21198   0.24575
     Eigenvalues ---    0.24847   0.26819   0.27159   0.28047   0.29340
     Eigenvalues ---    0.30897   0.31491   0.31953   0.32255   0.32562
     Eigenvalues ---    0.32624   0.32632   0.32672   0.32721   0.33063
     Eigenvalues ---    0.33840   0.33860   0.33894   0.33897   0.33906
     Eigenvalues ---    0.33908   0.33918   0.33928   0.33935   0.33937
     Eigenvalues ---    0.33957   0.33987   0.34022   0.34034   0.34058
     Eigenvalues ---    0.34066   0.34074   0.34110   0.35128   0.36631
     Eigenvalues ---    0.38627   0.39313   0.41997
 RFO step:  Lambda=-1.21768289D-03 EMin= 3.18366341D-03
 Quartic linear search produced a step of  0.00561.
 Iteration  1 RMS(Cart)=  0.01719177 RMS(Int)=  0.00016870
 Iteration  2 RMS(Cart)=  0.00023455 RMS(Int)=  0.00006453
 Iteration  3 RMS(Cart)=  0.00000002 RMS(Int)=  0.00006453
 Variable       Old X    -DE/DX   Delta X   Delta X   Delta X     New X
                                 (Linear)    (Quad)   (Total)
    R1        2.90562   0.00041   0.00014   0.00104   0.00117   2.90679
    R2        2.07300   0.00013  -0.00000   0.00035   0.00035   2.07335
    R3        2.07489   0.00025   0.00000   0.00074   0.00074   2.07564
    R4        2.91192  -0.00198  -0.00046  -0.01153  -0.01202   2.89990
    R5        2.07493  -0.00037   0.00000  -0.00106  -0.00106   2.07387
    R6        2.07814  -0.00072   0.00002  -0.00200  -0.00198   2.07615
    R7        2.89800  -0.00018   0.00035   0.00113   0.00144   2.89944
    R8        2.07096  -0.00012  -0.00001  -0.00041  -0.00042   2.07054
    R9        2.08507   0.00168  -0.00007   0.00468   0.00462   2.08969
   R10        2.89865  -0.00080  -0.00019  -0.00269  -0.00284   2.89581
   R11        2.74226  -0.00079  -0.00051  -0.00587  -0.00637   2.73588
   R12        2.07355   0.00021  -0.00001   0.00057   0.00056   2.07411
   R13        2.07459   0.00006  -0.00001   0.00011   0.00010   2.07469
   R14        2.90706  -0.00029  -0.00016  -0.00177  -0.00189   2.90517
   R15        2.07243   0.00055  -0.00001   0.00154   0.00152   2.07395
   R16        2.07492  -0.00011  -0.00000  -0.00034  -0.00035   2.07458
   R17        2.89530   0.00018  -0.00009   0.00081   0.00074   2.89604
   R18        2.07018   0.00041  -0.00001   0.00112   0.00110   2.07128
   R19        2.08744   0.00109  -0.00005   0.00297   0.00292   2.09036
   R20        2.73941   0.00013  -0.00051  -0.00405  -0.00459   2.73482
   R21        2.07483  -0.00087   0.00002  -0.00244  -0.00243   2.07240
   R22        2.09463  -0.00062  -0.00000  -0.00194  -0.00194   2.09269
   R23        2.72937   0.00033   0.00011   0.00147   0.00158   2.73095
   R24        2.07092   0.00054  -0.00001   0.00152   0.00151   2.07244
   R25        2.09476  -0.00042  -0.00001  -0.00137  -0.00138   2.09338
   R26        2.71852   0.00182   0.00023   0.00628   0.00653   2.72505
   R27        2.72481   0.00170  -0.00002   0.00453   0.00455   2.72936
   R28        2.73451   0.00018  -0.00008  -0.00050  -0.00060   2.73391
   R29        2.07732  -0.00175   0.00003  -0.00492  -0.00489   2.07243
   R30        2.09167   0.00008  -0.00003   0.00005   0.00003   2.09170
   R31        2.88589   0.00218   0.00060   0.01021   0.01077   2.89666
   R32        2.08258  -0.00172   0.00004  -0.00479  -0.00475   2.07783
   R33        2.07622  -0.00047   0.00001  -0.00132  -0.00131   2.07492
   R34        2.90282   0.00031   0.00032   0.00337   0.00370   2.90651
   R35        2.07232   0.00036  -0.00001   0.00098   0.00097   2.07329
   R36        2.07634  -0.00031   0.00001  -0.00087  -0.00086   2.07548
   R37        2.90766  -0.00147  -0.00046  -0.00853  -0.00899   2.89868
   R38        2.06839   0.00120  -0.00003   0.00334   0.00332   2.07170
   R39        2.09350  -0.00019  -0.00003  -0.00078  -0.00081   2.09269
    A1        1.90390  -0.00009   0.00003  -0.00665  -0.00662   1.89728
    A2        1.90884   0.00003   0.00017   0.00387   0.00402   1.91286
    A3        2.02778  -0.00062   0.00002  -0.00068  -0.00067   2.02710
    A4        1.84805  -0.00015   0.00002  -0.00119  -0.00115   1.84690
    A5        1.86511   0.00023  -0.00005  -0.00257  -0.00263   1.86248
    A6        1.90153   0.00064  -0.00020   0.00692   0.00670   1.90823
    A7        1.89646   0.00024  -0.00003   0.00051   0.00050   1.89696
    A8        1.91456  -0.00026  -0.00005  -0.00205  -0.00205   1.91251
    A9        2.02261   0.00004  -0.00006  -0.00002  -0.00020   2.02240
   A10        1.83750   0.00034  -0.00004   0.00587   0.00582   1.84332
   A11        1.87140  -0.00045   0.00000  -0.00526  -0.00521   1.86618
   A12        1.91178   0.00012   0.00018   0.00151   0.00172   1.91350
   A13        1.85799  -0.00003   0.00007  -0.00937  -0.00942   1.84857
   A14        1.89793  -0.00124   0.00012  -0.01238  -0.01231   1.88562
   A15        1.88793   0.00014  -0.00009   0.00077   0.00079   1.88871
   A16        1.90943  -0.00115  -0.00003  -0.00763  -0.00781   1.90162
   A17        1.93802   0.00013  -0.00009   0.00816   0.00806   1.94608
   A18        1.96870   0.00201   0.00003   0.01847   0.01841   1.98711
   A19        1.86213   0.00118  -0.00001   0.00841   0.00840   1.87053
   A20        1.90508   0.00033   0.00012   0.00422   0.00430   1.90938
   A21        2.02623  -0.00114  -0.00003  -0.00531  -0.00534   2.02089
   A22        1.84784  -0.00030   0.00001  -0.00157  -0.00158   1.84626
   A23        1.89707  -0.00008   0.00001   0.00042   0.00043   1.89750
   A24        1.91656   0.00009  -0.00009  -0.00552  -0.00560   1.91095
   A25        1.88976   0.00018  -0.00003   0.00578   0.00573   1.89549
   A26        1.91135   0.00065  -0.00003  -0.00173  -0.00180   1.90955
   A27        2.02938  -0.00095   0.00007  -0.00150  -0.00139   2.02799
   A28        1.84920  -0.00031   0.00002  -0.00256  -0.00252   1.84668
   A29        1.86287   0.00076  -0.00006   0.00399   0.00391   1.86678
   A30        1.91223  -0.00028   0.00003  -0.00378  -0.00379   1.90844
   A31        1.89769  -0.00150   0.00010  -0.01335  -0.01326   1.88443
   A32        1.90544  -0.00091   0.00009  -0.00783  -0.00783   1.89761
   A33        1.98388   0.00112  -0.00006   0.00973   0.00954   1.99342
   A34        1.85480  -0.00007   0.00006  -0.00733  -0.00744   1.84736
   A35        1.88486   0.00089  -0.00009   0.00631   0.00630   1.89117
   A36        1.93232   0.00038  -0.00008   0.01101   0.01098   1.94330
   A37        1.87827   0.00006   0.00017   0.00643   0.00657   1.88484
   A38        1.90679  -0.00024   0.00001  -0.00748  -0.00747   1.89932
   A39        1.98838  -0.00001   0.00004   0.00027   0.00023   1.98860
   A40        1.83950   0.00032  -0.00004   0.00505   0.00503   1.84454
   A41        1.88721   0.00013  -0.00011   0.00417   0.00407   1.89128
   A42        1.95595  -0.00021  -0.00006  -0.00720  -0.00729   1.94865
   A43        1.87156   0.00078  -0.00020   0.00884   0.00865   1.88021
   A44        1.88016   0.00153  -0.00005   0.01230   0.01226   1.89241
   A45        1.98940   0.00037   0.00008   0.00620   0.00631   1.99571
   A46        1.84716  -0.00004   0.00001  -0.00011  -0.00030   1.84686
   A47        1.90186  -0.00113   0.00009  -0.01129  -0.01127   1.89059
   A48        1.96616  -0.00143   0.00005  -0.01520  -0.01521   1.95095
   A49        2.00552   0.00046   0.00009   0.01209   0.01196   2.01748
   A50        2.00328   0.00182  -0.00010   0.01550   0.01532   2.01860
   A51        2.02152  -0.00168   0.00008  -0.00297  -0.00326   2.01827
   A52        2.01579   0.00102  -0.00002   0.00768   0.00758   2.02337
   A53        2.00182   0.00200  -0.00003   0.01902   0.01893   2.02075
   A54        2.02661  -0.00254   0.00011  -0.00612  -0.00633   2.02028
   A55        1.88490   0.00045  -0.00020   0.00583   0.00568   1.89058
   A56        1.94217   0.00033  -0.00009   0.00188   0.00180   1.94397
   A57        1.99250   0.00064  -0.00003   0.00188   0.00173   1.99423
   A58        1.83657   0.00064  -0.00005   0.00680   0.00668   1.84325
   A59        1.89985  -0.00090   0.00033  -0.00765  -0.00733   1.89252
   A60        1.90088  -0.00116   0.00005  -0.00836  -0.00824   1.89264
   A61        1.90580   0.00018   0.00028   0.00574   0.00608   1.91188
   A62        1.86878   0.00027   0.00001  -0.00325  -0.00331   1.86547
   A63        2.04314  -0.00117  -0.00022  -0.01271  -0.01313   2.03001
   A64        1.82912   0.00035  -0.00009   0.01004   0.00995   1.83906
   A65        1.90442   0.00051   0.00002   0.00760   0.00772   1.91214
   A66        1.90046   0.00001   0.00001  -0.00522  -0.00529   1.89517
   A67        1.90091  -0.00038   0.00002  -0.00668  -0.00667   1.89425
   A68        1.91565   0.00008   0.00023  -0.00186  -0.00166   1.91400
   A69        2.02606  -0.00096   0.00011   0.00220   0.00234   2.02840
   A70        1.84698  -0.00015   0.00001  -0.00053  -0.00053   1.84645
   A71        1.86104   0.00079  -0.00009   0.00308   0.00300   1.86404
   A72        1.90424   0.00070  -0.00029   0.00360   0.00328   1.90752
   A73        1.98514   0.00116   0.00002   0.00952   0.00953   1.99467
   A74        1.90155  -0.00071  -0.00001  -0.01057  -0.01060   1.89095
   A75        1.95467  -0.00113   0.00001  -0.00538  -0.00550   1.94917
   A76        1.88095  -0.00033  -0.00018  -0.00168  -0.00181   1.87914
   A77        1.88470   0.00107   0.00012   0.01164   0.01174   1.89644
   A78        1.85071  -0.00011   0.00004  -0.00435  -0.00435   1.84636
    D1        0.49060   0.00026   0.00006   0.00668   0.00674   0.49734
    D2       -1.50962  -0.00015   0.00015   0.00051   0.00065  -1.50898
    D3        2.59804  -0.00012  -0.00000   0.00020   0.00020   2.59824
    D4       -1.52319   0.00047  -0.00008   0.00965   0.00959  -1.51360
    D5        2.75977   0.00007   0.00001   0.00348   0.00349   2.76327
    D6        0.58425   0.00010  -0.00013   0.00317   0.00304   0.58729
    D7        2.59912   0.00006   0.00003  -0.00234  -0.00228   2.59684
    D8        0.59889  -0.00035   0.00012  -0.00851  -0.00838   0.59052
    D9       -1.57663  -0.00032  -0.00003  -0.00883  -0.00883  -1.58546
   D10       -0.91225   0.00064  -0.00003   0.00863   0.00860  -0.90365
   D11       -2.89354  -0.00042   0.00008  -0.00139  -0.00132  -2.89486
   D12        1.19428  -0.00001  -0.00000   0.00448   0.00446   1.19874
   D13        1.21688   0.00029  -0.00001  -0.00242  -0.00241   1.21446
   D14       -0.76441  -0.00077   0.00011  -0.01244  -0.01234  -0.77675
   D15       -2.95977  -0.00036   0.00002  -0.00658  -0.00656  -2.96633
   D16       -3.07691   0.00054  -0.00011  -0.00176  -0.00186  -3.07877
   D17        1.22499  -0.00052   0.00000  -0.01178  -0.01179   1.21320
   D18       -0.97037  -0.00011  -0.00008  -0.00592  -0.00601  -0.97638
   D19       -0.90649  -0.00002   0.00007   0.00528   0.00535  -0.90114
   D20       -2.89530  -0.00030   0.00003  -0.00025  -0.00020  -2.89549
   D21        1.18565   0.00018   0.00007   0.01515   0.01522   1.20088
   D22        1.21439  -0.00002  -0.00000   0.00193   0.00192   1.21631
   D23       -0.77442  -0.00030  -0.00004  -0.00359  -0.00363  -0.77804
   D24       -2.97665   0.00018  -0.00000   0.01180   0.01179  -2.96486
   D25       -3.08345   0.00020   0.00004   0.00680   0.00685  -3.07660
   D26        1.21093  -0.00008  -0.00000   0.00127   0.00130   1.21223
   D27       -0.99130   0.00040   0.00004   0.01667   0.01672  -0.97459
   D28        1.20787  -0.00060   0.00005   0.00367   0.00378   1.21165
   D29       -3.08597  -0.00018   0.00012   0.00819   0.00840  -3.07757
   D30       -0.90915  -0.00066   0.00007   0.00023   0.00038  -0.90877
   D31       -0.81479   0.00075  -0.00009   0.02592   0.02576  -0.78903
   D32        1.17455   0.00117  -0.00002   0.03045   0.03038   1.20493
   D33       -2.93181   0.00069  -0.00007   0.02248   0.02236  -2.90946
   D34       -2.98110   0.00001   0.00002   0.00792   0.00794  -2.97316
   D35       -0.99176   0.00042   0.00009   0.01244   0.01256  -0.97920
   D36        1.18506  -0.00005   0.00005   0.00447   0.00453   1.18960
   D37       -2.76583  -0.00018  -0.00005  -0.02581  -0.02594  -2.79177
   D38       -0.35695  -0.00017   0.00007   0.00264   0.00285  -0.35410
   D39       -0.73311  -0.00005  -0.00007  -0.03212  -0.03235  -0.76546
   D40        1.67577  -0.00005   0.00005  -0.00367  -0.00356   1.67221
   D41        1.41739   0.00002  -0.00015  -0.02238  -0.02260   1.39479
   D42       -2.45691   0.00003  -0.00004   0.00607   0.00619  -2.45073
   D43        2.58838   0.00052  -0.00003  -0.00013  -0.00017   2.58821
   D44        0.57964   0.00045  -0.00003   0.00068   0.00066   0.58030
   D45       -1.59902   0.00101  -0.00009   0.00845   0.00838  -1.59064
   D46        0.49009  -0.00019   0.00001  -0.00781  -0.00781   0.48228
   D47       -1.51865  -0.00026   0.00001  -0.00700  -0.00698  -1.52563
   D48        2.58588   0.00030  -0.00006   0.00077   0.00074   2.58662
   D49       -1.52388   0.00016   0.00003  -0.00315  -0.00311  -1.52699
   D50        2.75057   0.00008   0.00004  -0.00234  -0.00229   2.74828
   D51        0.57191   0.00065  -0.00003   0.00543   0.00543   0.57734
   D52       -0.89489  -0.00050   0.00015   0.00791   0.00812  -0.88677
   D53       -2.91144   0.00090  -0.00002   0.02818   0.02809  -2.88336
   D54        1.20502   0.00030   0.00007   0.01282   0.01287   1.21789
   D55        1.21530  -0.00030   0.00010   0.01740   0.01758   1.23288
   D56       -0.80125   0.00110  -0.00006   0.03767   0.03755  -0.76370
   D57       -2.96797   0.00050   0.00002   0.02231   0.02233  -2.94564
   D58       -3.07309  -0.00041   0.00011   0.01464   0.01482  -3.05828
   D59        1.19354   0.00099  -0.00005   0.03491   0.03479   1.22832
   D60       -0.97318   0.00039   0.00003   0.01955   0.01957  -0.95361
   D61       -2.45813   0.00007   0.00006   0.00330   0.00347  -2.45466
   D62        1.39693   0.00052  -0.00006  -0.02007  -0.02024   1.37669
   D63       -0.35100  -0.00049   0.00008  -0.00294  -0.00275  -0.35375
   D64       -2.77912  -0.00003  -0.00004  -0.02630  -0.02646  -2.80558
   D65        1.67295   0.00015   0.00006  -0.00208  -0.00195   1.67100
   D66       -0.75517   0.00060  -0.00007  -0.02545  -0.02566  -0.78083
   D67       -2.47917   0.00072   0.00003   0.00879   0.00885  -2.47032
   D68        1.40295  -0.00080  -0.00001  -0.02796  -0.02790   1.37506
   D69       -0.39208   0.00088   0.00019   0.01997   0.02016  -0.37193
   D70       -2.79314  -0.00064   0.00015  -0.01678  -0.01659  -2.80973
   D71        1.62783   0.00123   0.00004   0.02462   0.02464   1.65247
   D72       -0.77323  -0.00029  -0.00000  -0.01214  -0.01210  -0.78533
   D73        1.39136  -0.00032  -0.00001  -0.01811  -0.01808   1.37328
   D74       -2.47400   0.00113   0.00005   0.01613   0.01611  -2.45789
   D75       -2.80230   0.00011  -0.00015  -0.01083  -0.01100  -2.81330
   D76       -0.38448   0.00156  -0.00008   0.02341   0.02319  -0.36128
   D77       -0.75791  -0.00153  -0.00005  -0.02737  -0.02729  -0.78520
   D78        1.65991  -0.00008   0.00001   0.00687   0.00690   1.66682
   D79        1.39097   0.00035   0.00006  -0.01116  -0.01108   1.37988
   D80       -2.79372   0.00018  -0.00017  -0.01457  -0.01475  -2.80847
   D81       -0.75198  -0.00107  -0.00012  -0.02973  -0.02979  -0.78176
   D82       -2.49021   0.00130   0.00018   0.02412   0.02426  -2.46595
   D83       -0.39171   0.00113  -0.00005   0.02071   0.02059  -0.37112
   D84        1.65003  -0.00012  -0.00000   0.00554   0.00556   1.65559
   D85       -0.31368  -0.00053   0.00015  -0.01227  -0.01210  -0.32579
   D86        1.69374   0.00068  -0.00009   0.00030   0.00028   1.69402
   D87       -2.42914  -0.00012  -0.00011  -0.00794  -0.00798  -2.43713
   D88       -2.73725  -0.00159   0.00008  -0.04167  -0.04159  -2.77885
   D89       -0.72982  -0.00038  -0.00016  -0.02910  -0.02922  -0.75904
   D90        1.43048  -0.00118  -0.00018  -0.03735  -0.03748   1.39300
   D91       -1.01755   0.00039   0.00002   0.01730   0.01733  -1.00022
   D92       -2.98885  -0.00024  -0.00002   0.00452   0.00450  -2.98435
   D93        1.15641   0.00034   0.00011   0.02276   0.02285   1.17926
   D94       -3.12471   0.00005   0.00005   0.01413   0.01422  -3.11049
   D95        1.18717  -0.00058   0.00001   0.00134   0.00139   1.18857
   D96       -0.95075  -0.00001   0.00014   0.01959   0.01975  -0.93101
   D97        1.16481   0.00038  -0.00009   0.01456   0.01449   1.17930
   D98       -0.80649  -0.00025  -0.00012   0.00178   0.00166  -0.80484
   D99       -2.94442   0.00033   0.00001   0.02002   0.02001  -2.92441
   D100       2.62045  -0.00020  -0.00004  -0.01131  -0.01130   2.60914
   D101       0.60585   0.00016  -0.00019  -0.00591  -0.00605   0.59980
   D102      -1.56305  -0.00011  -0.00007  -0.01090  -0.01091  -1.57396
   D103      -1.48809  -0.00041   0.00018  -0.00678  -0.00660  -1.49469
   D104       2.78050  -0.00006   0.00003  -0.00138  -0.00135   2.77914
   D105       0.61160  -0.00033   0.00016  -0.00637  -0.00621   0.60539
   D106       0.49896   0.00027   0.00010   0.00634   0.00643   0.50539
   D107      -1.51564   0.00062  -0.00005   0.01174   0.01167  -1.50396
   D108       2.59865   0.00035   0.00007   0.00674   0.00682   2.60547
   D109       1.20752   0.00010  -0.00002   0.00294   0.00288   1.21040
   D110      -0.90255   0.00050   0.00011   0.01143   0.01153  -0.89102
   D111      -2.89478   0.00026   0.00010   0.01154   0.01166  -2.88312
   D112      -2.95462  -0.00042   0.00001  -0.00191  -0.00193  -2.95655
   D113       1.21849  -0.00002   0.00015   0.00658   0.00672   1.22521
   D114      -0.77374  -0.00026   0.00013   0.00669   0.00686  -0.76688
   D115      -0.96724   0.00015  -0.00017   0.00078   0.00058  -0.96667
   D116      -3.07732   0.00054  -0.00004   0.00927   0.00923  -3.06809
   D117       1.21364   0.00030  -0.00005   0.00938   0.00937   1.22300
         Item               Value     Threshold  Converged?
 Maximum Force            0.002540     0.000450     NO 
 RMS     Force            0.000728     0.000300     NO 
 Maximum Displacement     0.060895     0.001800     NO 
 RMS     Displacement     0.017239     0.001200     NO 
 Predicted change in Energy=-6.285474D-04
 GradGradGradGradGradGradGradGradGradGradGradGradGradGradGradGradGradGrad

                          Input orientation:                          
 ---------------------------------------------------------------------
 Center     Atomic      Atomic             Coordinates (Angstroms)
 Number     Number       Type             X           Y           Z
 ---------------------------------------------------------------------
      1          6           0        0.087788   -2.362146    0.786018
      2          6           0        1.230956   -1.596682    1.473997
      3          1           0       -0.052205   -3.321620    1.299430
      4          1           0        0.379136   -2.612837   -0.242919
      5          1           0        1.925869   -2.323274    1.913939
      6          1           0        0.831414   -1.020159    2.319588
      7          6           0        1.615394    0.868486   -1.276830
      8          1           0        1.314693    1.914442   -1.403625
      9          1           0        2.698609    0.835582   -1.496818
     10          6           0        0.869768    0.030499   -2.320886
     11          1           0        1.284166    0.292590   -3.302848
     12          1           0        1.104630   -1.031500   -2.171454
     13          6           0       -0.655587    0.217448   -2.363244
     14          1           0       -0.997496    0.072883   -3.396044
     15          1           0       -0.903000    1.256365   -2.108991
     16          6           0       -1.477987   -0.730199   -1.483335
     17          1           0       -1.152400   -1.755350   -1.694132
     18          1           0       -2.536899   -0.678650   -1.799038
     19          6           0        2.060613   -0.676627    0.568842
     20          1           0        2.389420   -1.261562   -0.298576
     21          1           0        2.986327   -0.388863    1.104185
     22          6           0       -1.279605   -1.665789    0.771506
     23          1           0       -1.514610   -1.369884    1.801037
     24          1           0       -2.048982   -2.410802    0.488375
     25          7           0        1.339586    0.480882    0.090549
     26          7           0       -1.339668   -0.491100   -0.062737
     27          6           0       -2.104571    0.617111    0.466218
     28          1           0       -2.387526    1.270134   -0.368172
     29          1           0       -3.057667    0.273355    0.911884
     30          6           0       -1.357596    1.457735    1.507853
     31          1           0       -1.036989    0.813433    2.339159
     32          1           0       -2.089668    2.151042    1.942591
     33          6           0       -0.157353    2.270856    0.994161
     34          1           0       -0.063375    3.177506    1.604786
     35          1           0       -0.356894    2.618483   -0.028381
     36          6           0        1.204844    1.566743    1.033313
     37          1           0        1.342904    1.165244    2.044060
     38          1           0        1.999984    2.325798    0.899405
 ---------------------------------------------------------------------
                    Distance matrix (angstroms):
                    1          2          3          4          5
     1  C    0.000000
     2  C    1.538208   0.000000
     3  H    1.097170   2.156940   0.000000
     4  H    1.098381   2.169324   1.751362   0.000000
     5  H    2.156910   1.097447   2.299368   2.669881   0.000000
     6  H    2.169273   1.098652   2.668001   3.050839   1.749426
     7  C    4.126246   3.713744   5.193745   3.836263   4.523796
     8  H    4.958733   4.540452   6.049071   4.766420   5.416457
     9  H    4.717328   4.110432   5.715619   4.340945   4.712617
    10  C    3.998636   4.144793   5.019305   3.397924   4.958764
    11  H    5.019737   5.137161   6.002446   4.315524   5.871064
    12  H    3.398709   3.691165   4.316243   2.597347   4.362745
    13  C    4.138208   4.644839   5.128767   3.684690   5.604773
    14  H    4.959521   5.609879   5.870579   4.364677   6.517941
    15  H    4.738814   5.052865   5.770540   4.482948   6.082786
    16  C    3.203883   4.103045   4.061047   2.920936   5.066122
    17  H    2.838558   3.967695   3.553174   2.277478   4.776657
    18  H    4.050389   5.074669   4.770691   3.829601   6.033844
    19  C    2.603878   1.534319   3.463199   2.689838   2.130466
    20  H    2.772208   2.143912   3.571974   2.422866   2.497466
    21  H    3.520882   2.162618   4.227513   3.682145   2.349941
    22  C    1.534563   2.607908   2.127672   2.162724   3.465905
    23  H    2.140684   2.774261   2.489882   3.051059   3.571917
    24  H    2.157949   3.520261   2.339769   2.543889   4.223664
    25  N    3.183313   2.498400   4.225814   3.256495   3.395846
    26  N    2.501764   3.192486   3.394834   2.736516   4.234128
    27  C    3.712772   4.128225   4.518855   4.135727   5.194825
    28  H    4.544534   4.970476   5.414686   4.769441   6.060197
    29  H    4.105556   4.712249   4.701791   4.634144   5.708084
    30  C    4.147490   4.003900   4.958803   4.759306   5.024150
    31  H    3.709672   3.420633   4.376014   4.517949   4.335697
    32  H    5.142746   5.029072   5.874942   5.793616   6.012060
    33  C    4.644149   4.137088   5.601788   5.066423   5.127557
    34  H    5.601872   4.948259   6.506305   6.094087   5.857580
    35  H    5.066325   4.748265   6.094321   5.287199   5.779670
    36  C    4.092082   3.194078   5.054412   4.447409   4.053099
    37  H    3.949742   2.822364   4.757389   4.520289   3.539285
    38  H    5.064205   4.038243   6.022029   5.321857   4.759059
                    6          7          8          9         10
     6  H    0.000000
     7  C    4.137128   0.000000
     8  H    4.765265   1.095684   0.000000
     9  H    4.636285   1.105817   1.757227   0.000000
    10  C    4.758083   1.532395   2.142095   2.161459   0.000000
    11  H    5.791380   2.132163   2.497677   2.357379   1.097573
    12  H    4.499359   2.161292   3.051601   2.545957   1.097876
    13  C    5.066730   2.600289   2.771762   3.519007   1.537352
    14  H    6.099844   3.457058   3.564730   4.224922   2.155096
    15  H    5.272861   2.680532   2.418423   3.677417   2.165723
    16  C    4.458658   3.488187   3.847018   4.460471   2.606167
    17  H    4.537177   3.836579   4.431515   4.645657   2.769700
    18  H    5.331532   4.461824   4.659962   5.458459   3.518607
    19  C    2.166577   2.447877   3.340758   2.638326   3.204477
    20  H    3.056214   2.468441   3.530322   2.435034   2.840511
    21  H    2.553310   3.021525   3.793242   2.889163   4.048061
    22  C    2.696256   4.358812   4.927436   5.218077   4.130385
    23  H    2.427968   4.927524   5.390882   5.787152   4.963525
    24  H    3.685636   5.224685   5.796699   6.084375   4.729800
    25  N    2.734955   1.447767   2.070813   2.119548   2.497717
    26  N    3.266339   3.472015   3.824951   4.486018   3.202017
    27  C    3.838703   4.115768   4.107402   5.193436   4.118101
    28  H    4.778186   4.124361   3.897913   5.227948   3.994966
    29  H    4.333562   5.194434   5.212704   6.265194   5.092595
    30  C    3.404503   4.115865   3.978242   5.086051   4.653751
    31  H    2.617894   4.484812   4.555333   5.354427   5.095559
    32  H    4.327975   5.073175   4.779416   6.040494   5.606443
    33  C    3.683096   3.204165   2.836076   4.052346   4.130825
    34  H    4.351089   4.056298   3.541883   4.767925   5.117159
    35  H    4.490518   2.917368   2.276219   3.830293   3.668507
    36  C    2.913076   2.448035   2.464067   3.027787   3.704453
    37  H    2.261310   3.345239   3.528261   3.805841   4.534783
    38  H    3.818102   2.647200   2.437783   2.907010   4.112915
                   11         12         13         14         15
    11  H    0.000000
    12  H    1.750857   0.000000
    13  C    2.156650   2.166799   0.000000
    14  H    2.294109   2.671745   1.097487   0.000000
    15  H    2.671676   3.044472   1.097819   1.751019   0.000000
    16  C    3.462111   2.689647   1.532520   2.129382   2.160670
    17  H    3.566353   2.417846   2.141604   2.502586   3.050367
    18  H    4.219631   3.677490   2.158855   2.342006   2.551467
    19  C    4.065986   2.923878   4.095637   5.063015   4.437370
    20  H    3.558458   2.282824   3.965147   4.779775   4.523006
    21  H    4.773224   3.831915   5.064999   6.027945   5.306425
    22  C    5.196972   3.840300   3.709803   4.524493   4.120446
    23  H    6.053644   4.770284   4.538588   5.418361   4.749692
    24  H    5.726393   4.349993   4.120799   4.728956   4.637640
    25  N    3.399068   2.731146   3.173517   4.217197   3.235513
    26  N    4.242286   3.273120   2.502467   3.397955   2.726073
    27  C    5.078849   4.469251   3.203926   4.054487   2.912752
    28  H    4.800962   4.554613   2.843954   3.540283   2.287894
    29  H    6.051103   5.341754   4.061968   4.779408   3.838566
    30  C    5.610643   5.078991   4.125108   5.108394   3.650858
    31  H    6.123012   5.323151   4.755340   5.782951   4.472156
    32  H    6.507782   6.103891   4.933112   5.832033   4.315547
    33  C    4.945281   4.745448   3.966975   4.981047   3.348841
    34  H    5.850084   5.774077   4.985772   5.959830   4.264727
    35  H    4.338778   4.477856   3.362406   4.269849   2.546082
    36  C    4.520183   4.126917   4.101024   5.167313   3.796500
    37  H    5.417970   4.759519   4.931188   6.022081   4.722311
    38  H    4.722845   4.637164   4.705537   5.701877   4.315258
                   16         17         18         19         20
    16  C    0.000000
    17  H    1.096074   0.000000
    18  H    1.106173   1.757021   0.000000
    19  C    4.090965   4.075310   5.171458   0.000000
    20  H    4.079564   3.838736   5.182643   1.096667   0.000000
    21  H    5.171255   5.179472   6.246495   1.107405   1.756599
    22  C    2.449284   2.470541   3.027032   3.489494   3.843204
    23  H    3.346287   3.534967   3.805709   3.844623   4.434136
    24  H    2.652943   2.448840   2.910442   4.461235   4.651823
    25  N    3.447107   3.794182   4.465668   1.445155   2.071154
    26  N    1.447204   2.072402   2.117375   3.463413   3.815145
    27  C    2.451246   3.346986   2.645239   4.362689   4.930545
    28  H    2.464179   3.526650   2.422282   4.945080   5.406805
    29  H    3.039668   3.812743   2.920036   5.216985   5.787222
    30  C    3.707931   4.540785   4.109796   4.137801   4.969697
    31  H    4.145930   4.783242   4.647657   3.866450   4.796199
    32  H    4.518039   5.418868   4.712426   5.206509   6.060605
    33  C    4.109549   4.942406   4.707843   3.713210   4.542599
    34  H    5.177623   6.033400   5.707389   4.520934   5.417039
    35  H    3.819347   4.747418   4.331136   4.130227   4.761302
    36  C    4.336709   4.902230   5.202369   2.445564   3.343121
    37  H    4.898229   5.360083   5.763872   2.466549   3.531646
    38  H    5.207001   5.772325   6.073847   3.021176   3.802101
                   21         22         23         24         25
    21  H    0.000000
    22  C    4.465355   0.000000
    23  H    4.659017   1.096687   0.000000
    24  H    5.460935   1.107768   1.758450   0.000000
    25  N    2.120300   3.454281   3.807564   4.472416   0.000000
    26  N    4.481785   1.442034   2.067974   2.119459   2.854234
    27  C    5.228406   2.446508   2.465348   3.028505   3.467262
    28  H    5.813640   3.338562   3.526633   3.794414   3.837279
    29  H    6.083205   2.634671   2.423190   2.898535   4.478113
    30  C    4.737356   3.210093   2.847111   4.059918   3.199654
    31  H    4.376957   2.943288   2.298819   3.852950   3.288608
    32  H    5.737576   4.073800   3.570385   4.788197   4.240198
    33  C    4.119337   4.099536   3.968398   5.074643   2.502269
    34  H    4.719139   5.062715   4.777379   6.034750   3.396027
    35  H    4.637237   4.454908   4.538077   5.331408   2.731580
    36  C    2.646337   4.085375   4.075365   5.167708   1.444318
    37  H    2.449378   4.063458   3.827704   5.168477   2.069920
    38  H    2.895547   5.167672   5.179129   6.244875   2.119927
                   26         27         28         29         30
    26  N    0.000000
    27  C    1.446721   0.000000
    28  H    2.072014   1.096681   0.000000
    29  H    2.117970   1.106878   1.755335   0.000000
    30  C    2.503005   1.532848   2.148352   2.155963   0.000000
    31  H    2.750004   2.164759   3.059765   2.532181   1.099538
    32  H    3.400700   2.129048   2.490852   2.350551   1.097999
    33  C    3.184856   2.608688   2.798404   3.522584   1.538059
    34  H    4.227083   3.466763   3.596152   4.228474   2.154534
    35  H    3.261370   2.702683   2.461091   3.698364   2.169966
    36  C    3.451172   3.489359   3.867462   4.456074   2.608289
    37  H    3.791868   3.830812   4.443644   4.630585   2.768713
    38  H    4.473691   4.467062   4.687369   5.458252   3.520950
                   31         32         33         34         35
    31  H    0.000000
    32  H    1.747741   0.000000
    33  C    2.169529   2.155856   0.000000
    34  H    2.660088   2.296433   1.097137   0.000000
    35  H    3.053846   2.665659   1.098296   1.750970   0.000000
    36  C    2.701577   3.467276   1.533914   2.128267   2.161569
    37  H    2.423787   3.572765   2.139028   2.493949   3.048972
    38  H    3.685558   4.224220   2.160117   2.341030   2.549771
                   36         37         38
    36  C    0.000000
    37  H    1.096299   0.000000
    38  H    1.107405   1.757520   0.000000
 Stoichiometry    C12H24N2
 Framework group  C1[X(C12H24N2)]
 Deg. of freedom   108
 Full point group                 C1      NOp   1
 Largest Abelian subgroup         C1      NOp   1
 Largest concise Abelian subgroup C1      NOp   1
                         Standard orientation:                         
 ---------------------------------------------------------------------
 Center     Atomic      Atomic             Coordinates (Angstroms)
 Number     Number       Type             X           Y           Z
 ---------------------------------------------------------------------
      1          6           0        0.610526   -2.387614    0.325730
      2          6           0       -0.687133   -2.338268   -0.498729
      3          1           0        1.030600   -3.399082    0.260519
      4          1           0        0.378824   -2.227490    1.387387
      5          1           0       -1.135186   -3.340027   -0.509532
      6          1           0       -0.449089   -2.109473   -1.546595
      7          6           0       -1.823716    0.883816    0.956691
      8          1           0       -1.837185    1.916709    0.591348
      9          1           0       -2.857307    0.663921    1.282523
     10          6           0       -0.894588    0.823071    2.173763
     11          1           0       -1.389468    1.369527    2.986871
     12          1           0       -0.812928   -0.216007    2.518701
     13          6           0        0.512489    1.408248    1.970899
     14          1           0        0.857125    1.829726    2.923820
     15          1           0        0.458910    2.253260    1.272121
     16          6           0        1.591595    0.427402    1.499633
     17          1           0        1.567365   -0.445742    2.161758
     18          1           0        2.584017    0.892506    1.649281
     19          6           0       -1.765906   -1.371911    0.007769
     20          1           0       -1.934289   -1.579479    1.071367
     21          1           0       -2.722428   -1.607181   -0.498254
     22          6           0        1.721488   -1.419880   -0.103385
     23          1           0        1.886313   -1.556494   -1.178974
     24          1           0        2.664673   -1.729354    0.388324
     25          7           0       -1.416749    0.023237   -0.134094
     26          7           0        1.424125   -0.029408    0.136666
     27          6           0        1.853011    0.891979   -0.892947
     28          1           0        1.918121    1.894485   -0.453116
     29          1           0        2.874756    0.654901   -1.246514
     30          6           0        0.921781    0.955693   -2.108831
     31          1           0        0.818034   -0.048004   -2.545652
     32          1           0        1.435449    1.553963   -2.872912
     33          6           0       -0.472343    1.559418   -1.868912
     34          1           0       -0.806894    2.043287   -2.795009
     35          1           0       -0.404380    2.360582   -1.120732
     36          6           0       -1.575535    0.575574   -1.459146
     37          1           0       -1.569491   -0.250228   -2.180177
     38          1           0       -2.557191    1.073718   -1.579767
 ---------------------------------------------------------------------
 Rotational constants (GHZ):      0.7154237      0.6897270      0.6881699
 Standard basis: 6-31G(d,p) (6D, 7F)
 There are   330 symmetry adapted cartesian basis functions of A   symmetry.
 There are   330 symmetry adapted basis functions of A   symmetry.
   330 basis functions,   560 primitive gaussians,   330 cartesian basis functions
    55 alpha electrons       55 beta electrons
       nuclear repulsion energy      1060.8924918673 Hartrees.
 NAtoms=   38 NActive=   38 NUniq=   38 SFac= 1.00D+00 NAtFMM=   60 NAOKFM=F Big=F
 Integral buffers will be    131072 words long.
 Raffenetti 2 integral format.
 Two-electron integral symmetry is turned on.
 Nuclear repulsion after empirical dispersion term =     1060.8515869151 Hartrees.
 One-electron integrals computed using PRISM.
 NBasis=   330 RedAO= T EigKep=  3.86D-03  NBF=   330
 NBsUse=   330 1.00D-06 EigRej= -1.00D+00 NBFU=   330
 Initial guess from the checkpoint file:  "neutcage-redo-opt-wb97xd.chk"
 B after Tr=    -0.000000    0.000000    0.000000
         Rot=    0.988706    0.149168    0.009046   -0.011266 Ang=  17.24 deg.
 ExpMin= 1.61D-01 ExpMax= 4.17D+03 ExpMxC= 6.27D+02 IAcc=1 IRadAn=         1 AccDes= 0.00D+00
 Harris functional with IExCor= 4639 and IRadAn=       1 diagonalized for initial guess.
 HarFok:  IExCor= 4639 AccDes= 0.00D+00 IRadAn=         1 IDoV= 1 UseB2=F ITyADJ=14
 ICtDFT=  3500011 ScaDFX=  1.000000  1.000000  1.000000  1.000000
 FoFCou: FMM=F IPFlag=           0 FMFlag=      100000 FMFlg1=           0
         NFxFlg=           0 DoJE=T BraDBF=F KetDBF=T FulRan=T
         wScrn=  0.000000 ICntrl=     500 IOpCl=  0 I1Cent=   200000004 NGrid=           0
         NMat0=    1 NMatS0=      1 NMatT0=    0 NMatD0=    1 NMtDS0=    0 NMtDT0=    0
 Petite list used in FoFCou.
 Requested convergence on RMS density matrix=1.00D-08 within 128 cycles.
 Requested convergence on MAX density matrix=1.00D-06.
 Requested convergence on             energy=1.00D-06.
 No special actions if energy rises.
 Integral accuracy reduced to 1.0D-05 until final iterations.
 Initial convergence to 1.0D-05 achieved.  Increase integral accuracy.
 SCF Done:  E(RwB97XD) =  -581.081235266     A.U. after   11 cycles
            NFock= 11  Conv=0.55D-08     -V/T= 2.0098
 Calling FoFJK, ICntrl=      2127 FMM=F ISym2X=0 I1Cent= 0 IOpClX= 0 NMat=1 NMatS=1 NMatT=0.
 ***** Axes restored to original set *****
 -------------------------------------------------------------------
 Center     Atomic                   Forces (Hartrees/Bohr)
 Number     Number              X              Y              Z
 -------------------------------------------------------------------
      1        6          -0.000461237    0.000289279   -0.000345988
      2        6           0.000513089   -0.000445184   -0.000129755
      3        1           0.000037632   -0.000147127   -0.000000332
      4        1           0.000212423   -0.000068144    0.000247780
      5        1           0.000048315    0.000054990   -0.000152291
      6        1           0.000072862   -0.000067064   -0.000325610
      7        6          -0.001206716   -0.001016962    0.002096520
      8        1           0.000071023    0.000373036   -0.000105141
      9        1           0.000624621    0.000131719   -0.000306003
     10        6           0.000353285   -0.000012227   -0.000010220
     11        1           0.000183429    0.000007193    0.000225138
     12        1           0.000023189   -0.000312056   -0.000183458
     13        6          -0.000258768    0.000314370   -0.000961306
     14        1          -0.000238162    0.000002076    0.000173054
     15        1          -0.000152153    0.000297600   -0.000077391
     16        6           0.000542466    0.000374433    0.002369598
     17        1          -0.000110505   -0.000288437    0.000149714
     18        1          -0.000491783   -0.000039066   -0.000458082
     19        6          -0.000960955   -0.000064862    0.000395288
     20        1          -0.000290136    0.000229894    0.000087638
     21        1          -0.000062573    0.000079195    0.000130925
     22        6           0.001003495   -0.000995866    0.001061563
     23        1          -0.000246313   -0.000010616   -0.000299288
     24        1          -0.000150930    0.000306598   -0.000021660
     25        7           0.001439138    0.000536110   -0.001502730
     26        7          -0.001007689    0.001405921   -0.001415857
     27        6           0.000509554   -0.001480893   -0.000566572
     28        1           0.000637944    0.000187907    0.000303017
     29        1          -0.000316605    0.000106031   -0.000078058
     30        6          -0.000026523    0.000120604    0.000812526
     31        1           0.000233926    0.000139116   -0.000830822
     32        1           0.000000201   -0.000134648   -0.000393390
     33        6           0.000295746    0.000159539   -0.000306853
     34        1           0.000063690    0.000152443   -0.000059289
     35        1          -0.000544145    0.000032297    0.000059269
     36        6          -0.000811822   -0.000144398    0.000498784
     37        1           0.000431236   -0.000000489   -0.000093812
     38        1           0.000039755   -0.000072311    0.000013094
 -------------------------------------------------------------------
 Cartesian Forces:  Max     0.002369598 RMS     0.000576899

 GradGradGradGradGradGradGradGradGradGradGradGradGradGradGradGradGradGrad
 Berny optimization.
 Using GEDIIS/GDIIS optimizer.
 FormGI is forming the generalized inverse of G from B-inverse, IUseBI=4.
 Internal  Forces:  Max     0.001586595 RMS     0.000267284
 Search for a local minimum.
 Step number   3 out of a maximum of  228
 All quantities printed in internal units (Hartrees-Bohrs-Radians)
 Mixed Optimization -- En-DIIS/RFO-DIIS
 Swapping is turned off.
 Update second derivatives using D2CorX and points    1    2    3
 DE= -6.80D-04 DEPred=-6.29D-04 R= 1.08D+00
 TightC=F SS=  1.41D+00  RLast= 1.80D-01 DXNew= 8.4853D-01 5.3917D-01
 Trust test= 1.08D+00 RLast= 1.80D-01 DXMaxT set to 5.39D-01
 ITU=  1  1  0
     Eigenvalues ---    0.00320   0.00493   0.00597   0.00634   0.00726
     Eigenvalues ---    0.00908   0.01125   0.01695   0.01943   0.02328
     Eigenvalues ---    0.02437   0.02528   0.02827   0.02850   0.03238
     Eigenvalues ---    0.03284   0.03650   0.04274   0.04308   0.04461
     Eigenvalues ---    0.04520   0.04621   0.04656   0.04728   0.04799
     Eigenvalues ---    0.04831   0.05001   0.05072   0.05198   0.06042
     Eigenvalues ---    0.06098   0.06260   0.06396   0.06405   0.06584
     Eigenvalues ---    0.06744   0.06815   0.08163   0.08437   0.08672
     Eigenvalues ---    0.08709   0.08828   0.08896   0.08955   0.09017
     Eigenvalues ---    0.09097   0.09253   0.09448   0.09558   0.09639
     Eigenvalues ---    0.09780   0.09825   0.10104   0.12640   0.12725
     Eigenvalues ---    0.12804   0.12898   0.13281   0.13328   0.14991
     Eigenvalues ---    0.15170   0.15257   0.15441   0.15759   0.19699
     Eigenvalues ---    0.20641   0.20993   0.21282   0.21500   0.24483
     Eigenvalues ---    0.24855   0.27077   0.27150   0.28098   0.29342
     Eigenvalues ---    0.30796   0.31324   0.31723   0.32255   0.32564
     Eigenvalues ---    0.32626   0.32634   0.32678   0.32740   0.33041
     Eigenvalues ---    0.33840   0.33859   0.33892   0.33894   0.33902
     Eigenvalues ---    0.33908   0.33917   0.33929   0.33935   0.33937
     Eigenvalues ---    0.33951   0.33986   0.34026   0.34034   0.34054
     Eigenvalues ---    0.34066   0.34074   0.34644   0.35263   0.36631
     Eigenvalues ---    0.38874   0.39412   0.41832
 En-DIIS/RFO-DIIS IScMMF=        0 using points:     3    2
 RFO step:  Lambda=-4.06592979D-05.
 DidBck=F Rises=F RFO-DIIS coefs:    1.09355   -0.09355
 Iteration  1 RMS(Cart)=  0.00679755 RMS(Int)=  0.00002767
 Iteration  2 RMS(Cart)=  0.00003421 RMS(Int)=  0.00000920
 Iteration  3 RMS(Cart)=  0.00000000 RMS(Int)=  0.00000920
 Variable       Old X    -DE/DX   Delta X   Delta X   Delta X     New X
                                 (Linear)    (Quad)   (Total)
    R1        2.90679  -0.00013   0.00011  -0.00032  -0.00021   2.90658
    R2        2.07335   0.00012   0.00003   0.00040   0.00043   2.07378
    R3        2.07564  -0.00016   0.00007  -0.00051  -0.00044   2.07519
    R4        2.89990  -0.00016  -0.00112  -0.00172  -0.00285   2.89705
    R5        2.07387  -0.00007  -0.00010  -0.00023  -0.00032   2.07355
    R6        2.07615  -0.00031  -0.00019  -0.00099  -0.00117   2.07498
    R7        2.89944  -0.00054   0.00014  -0.00074  -0.00061   2.89884
    R8        2.07054   0.00035  -0.00004   0.00110   0.00106   2.07160
    R9        2.08969   0.00067   0.00043   0.00217   0.00261   2.09230
   R10        2.89581   0.00020  -0.00027   0.00086   0.00060   2.89640
   R11        2.73588  -0.00159  -0.00060  -0.00643  -0.00702   2.72886
   R12        2.07411  -0.00013   0.00005  -0.00043  -0.00038   2.07373
   R13        2.07469   0.00028   0.00001   0.00091   0.00092   2.07560
   R14        2.90517   0.00064  -0.00018   0.00229   0.00212   2.90730
   R15        2.07395  -0.00009   0.00014  -0.00029  -0.00015   2.07380
   R16        2.07458   0.00029  -0.00003   0.00093   0.00090   2.07548
   R17        2.89604   0.00048   0.00007   0.00199   0.00206   2.89810
   R18        2.07128   0.00021   0.00010   0.00068   0.00078   2.07206
   R19        2.09036   0.00060   0.00027   0.00194   0.00221   2.09257
   R20        2.73482  -0.00151  -0.00043  -0.00634  -0.00677   2.72805
   R21        2.07240  -0.00028  -0.00023  -0.00091  -0.00114   2.07126
   R22        2.09269   0.00003  -0.00018   0.00008  -0.00010   2.09259
   R23        2.73095  -0.00030   0.00015  -0.00041  -0.00026   2.73069
   R24        2.07244  -0.00023   0.00014  -0.00074  -0.00059   2.07184
   R25        2.09338  -0.00010  -0.00013  -0.00037  -0.00050   2.09288
   R26        2.72505   0.00103   0.00061   0.00291   0.00352   2.72857
   R27        2.72936   0.00002   0.00043   0.00022   0.00065   2.73001
   R28        2.73391  -0.00134  -0.00006  -0.00421  -0.00427   2.72964
   R29        2.07243  -0.00028  -0.00046  -0.00091  -0.00137   2.07106
   R30        2.09170   0.00021   0.00000   0.00065   0.00065   2.09235
   R31        2.89666  -0.00012   0.00101   0.00079   0.00179   2.89845
   R32        2.07783  -0.00065  -0.00044  -0.00206  -0.00251   2.07532
   R33        2.07492  -0.00024  -0.00012  -0.00077  -0.00089   2.07402
   R34        2.90651  -0.00017   0.00035  -0.00050  -0.00016   2.90636
   R35        2.07329   0.00010   0.00009   0.00030   0.00039   2.07368
   R36        2.07548   0.00006  -0.00008   0.00019   0.00011   2.07559
   R37        2.89868   0.00002  -0.00084  -0.00084  -0.00168   2.89700
   R38        2.07170  -0.00003   0.00031  -0.00012   0.00019   2.07189
   R39        2.09269  -0.00002  -0.00008  -0.00014  -0.00021   2.09248
    A1        1.89728  -0.00001  -0.00062  -0.00002  -0.00063   1.89665
    A2        1.91286  -0.00006   0.00038  -0.00119  -0.00082   1.91204
    A3        2.02710  -0.00019  -0.00006  -0.00084  -0.00091   2.02619
    A4        1.84690  -0.00008  -0.00011  -0.00087  -0.00098   1.84592
    A5        1.86248   0.00017  -0.00025   0.00085   0.00060   1.86308
    A6        1.90823   0.00017   0.00063   0.00207   0.00270   1.91093
    A7        1.89696   0.00005   0.00005   0.00143   0.00149   1.89845
    A8        1.91251   0.00004  -0.00019  -0.00136  -0.00155   1.91096
    A9        2.02240  -0.00005  -0.00002   0.00035   0.00030   2.02270
   A10        1.84332   0.00006   0.00054   0.00134   0.00188   1.84520
   A11        1.86618   0.00006  -0.00049  -0.00006  -0.00054   1.86565
   A12        1.91350  -0.00014   0.00016  -0.00150  -0.00133   1.91216
   A13        1.84857  -0.00009  -0.00088  -0.00264  -0.00354   1.84503
   A14        1.88562  -0.00004  -0.00115   0.00010  -0.00105   1.88457
   A15        1.88871   0.00006   0.00007   0.00027   0.00035   1.88906
   A16        1.90162  -0.00008  -0.00073  -0.00215  -0.00291   1.89871
   A17        1.94608   0.00002   0.00075   0.00026   0.00102   1.94710
   A18        1.98711   0.00012   0.00172   0.00373   0.00543   1.99254
   A19        1.87053  -0.00007   0.00079  -0.00277  -0.00198   1.86854
   A20        1.90938   0.00007   0.00040   0.00210   0.00249   1.91187
   A21        2.02089  -0.00008  -0.00050   0.00108   0.00060   2.02149
   A22        1.84626  -0.00007  -0.00015  -0.00147  -0.00162   1.84464
   A23        1.89750   0.00014   0.00004   0.00091   0.00094   1.89844
   A24        1.91095   0.00001  -0.00052  -0.00015  -0.00068   1.91027
   A25        1.89549   0.00034   0.00054   0.00298   0.00352   1.89901
   A26        1.90955   0.00023  -0.00017   0.00098   0.00082   1.91037
   A27        2.02799  -0.00060  -0.00013  -0.00240  -0.00254   2.02545
   A28        1.84668  -0.00015  -0.00024  -0.00086  -0.00110   1.84557
   A29        1.86678   0.00010   0.00037  -0.00130  -0.00093   1.86585
   A30        1.90844   0.00011  -0.00035   0.00068   0.00032   1.90876
   A31        1.88443   0.00019  -0.00124   0.00109  -0.00015   1.88428
   A32        1.89761  -0.00023  -0.00073  -0.00168  -0.00242   1.89519
   A33        1.99342   0.00012   0.00089   0.00263   0.00350   1.99692
   A34        1.84736  -0.00006  -0.00070  -0.00200  -0.00271   1.84465
   A35        1.89117  -0.00023   0.00059  -0.00313  -0.00252   1.88865
   A36        1.94330   0.00020   0.00103   0.00268   0.00371   1.94701
   A37        1.88484  -0.00028   0.00061  -0.00197  -0.00136   1.88348
   A38        1.89932  -0.00014  -0.00070  -0.00055  -0.00124   1.89808
   A39        1.98860   0.00075   0.00002   0.00617   0.00617   1.99478
   A40        1.84454   0.00021   0.00047   0.00106   0.00153   1.84606
   A41        1.89128  -0.00033   0.00038  -0.00455  -0.00417   1.88711
   A42        1.94865  -0.00024  -0.00068  -0.00061  -0.00129   1.94736
   A43        1.88021   0.00023   0.00081   0.00321   0.00403   1.88424
   A44        1.89241   0.00023   0.00115   0.00123   0.00238   1.89480
   A45        1.99571  -0.00002   0.00059   0.00097   0.00154   1.99725
   A46        1.84686  -0.00011  -0.00003  -0.00147  -0.00154   1.84532
   A47        1.89059  -0.00002  -0.00105  -0.00013  -0.00120   1.88939
   A48        1.95095  -0.00029  -0.00142  -0.00375  -0.00517   1.94577
   A49        2.01748  -0.00016   0.00112   0.00022   0.00131   2.01879
   A50        2.01860  -0.00010   0.00143  -0.00019   0.00121   2.01981
   A51        2.01827   0.00034  -0.00030   0.00290   0.00256   2.02083
   A52        2.02337  -0.00021   0.00071  -0.00170  -0.00099   2.02238
   A53        2.02075  -0.00020   0.00177  -0.00088   0.00088   2.02164
   A54        2.02028   0.00038  -0.00059   0.00136   0.00073   2.02101
   A55        1.89058   0.00011   0.00053  -0.00112  -0.00058   1.89000
   A56        1.94397  -0.00013   0.00017   0.00198   0.00214   1.94612
   A57        1.99423   0.00035   0.00016   0.00103   0.00118   1.99541
   A58        1.84325   0.00016   0.00063   0.00147   0.00209   1.84534
   A59        1.89252  -0.00059  -0.00069  -0.00562  -0.00631   1.88621
   A60        1.89264   0.00007  -0.00077   0.00204   0.00128   1.89392
   A61        1.91188  -0.00009   0.00057   0.00015   0.00072   1.91260
   A62        1.86547  -0.00013  -0.00031  -0.00146  -0.00178   1.86370
   A63        2.03001   0.00010  -0.00123  -0.00256  -0.00381   2.02620
   A64        1.83906   0.00025   0.00093   0.00488   0.00581   1.84487
   A65        1.91214  -0.00006   0.00072  -0.00069   0.00004   1.91219
   A66        1.89517  -0.00005  -0.00050   0.00045  -0.00006   1.89511
   A67        1.89425   0.00021  -0.00062   0.00202   0.00139   1.89564
   A68        1.91400  -0.00024  -0.00015  -0.00372  -0.00387   1.91012
   A69        2.02840  -0.00044   0.00022  -0.00223  -0.00201   2.02639
   A70        1.84645  -0.00010  -0.00005  -0.00039  -0.00045   1.84600
   A71        1.86404   0.00007   0.00028   0.00058   0.00086   1.86490
   A72        1.90752   0.00053   0.00031   0.00400   0.00430   1.91182
   A73        1.99467  -0.00015   0.00089   0.00034   0.00122   1.99589
   A74        1.89095  -0.00000  -0.00099  -0.00002  -0.00102   1.88993
   A75        1.94917  -0.00009  -0.00051  -0.00199  -0.00251   1.94666
   A76        1.87914   0.00028  -0.00017   0.00411   0.00395   1.88309
   A77        1.89644   0.00012   0.00110  -0.00047   0.00063   1.89707
   A78        1.84636  -0.00015  -0.00041  -0.00192  -0.00234   1.84402
    D1        0.49734   0.00004   0.00063   0.00557   0.00620   0.50354
    D2       -1.50898  -0.00008   0.00006   0.00392   0.00397  -1.50500
    D3        2.59824   0.00012   0.00002   0.00681   0.00683   2.60507
    D4       -1.51360   0.00016   0.00090   0.00725   0.00815  -1.50545
    D5        2.76327   0.00005   0.00033   0.00560   0.00593   2.76919
    D6        0.58729   0.00024   0.00028   0.00850   0.00879   0.59608
    D7        2.59684   0.00013  -0.00021   0.00609   0.00588   2.60272
    D8        0.59052   0.00002  -0.00078   0.00444   0.00366   0.59417
    D9       -1.58546   0.00021  -0.00083   0.00734   0.00652  -1.57894
   D10       -0.90365   0.00002   0.00080   0.00378   0.00458  -0.89907
   D11       -2.89486  -0.00008  -0.00012   0.00325   0.00312  -2.89175
   D12        1.19874   0.00014   0.00042   0.00651   0.00692   1.20566
   D13        1.21446   0.00002  -0.00023   0.00385   0.00363   1.21809
   D14       -0.77675  -0.00008  -0.00115   0.00332   0.00217  -0.77458
   D15       -2.96633   0.00014  -0.00061   0.00659   0.00597  -2.96036
   D16       -3.07877   0.00011  -0.00017   0.00428   0.00411  -3.07466
   D17        1.21320   0.00000  -0.00110   0.00376   0.00265   1.21585
   D18       -0.97638   0.00023  -0.00056   0.00702   0.00646  -0.96993
   D19       -0.90114   0.00001   0.00050  -0.00525  -0.00475  -0.90589
   D20       -2.89549  -0.00002  -0.00002  -0.00519  -0.00521  -2.90070
   D21        1.20088  -0.00014   0.00142  -0.00848  -0.00706   1.19382
   D22        1.21631   0.00008   0.00018  -0.00322  -0.00304   1.21327
   D23       -0.77804   0.00005  -0.00034  -0.00316  -0.00350  -0.78154
   D24       -2.96486  -0.00006   0.00110  -0.00645  -0.00535  -2.97021
   D25       -3.07660   0.00011   0.00064  -0.00242  -0.00178  -3.07838
   D26        1.21223   0.00009   0.00012  -0.00236  -0.00223   1.20999
   D27       -0.97459  -0.00003   0.00156  -0.00565  -0.00408  -0.97867
   D28        1.21165   0.00002   0.00035   0.00415   0.00452   1.21617
   D29       -3.07757  -0.00007   0.00079   0.00202   0.00282  -3.07475
   D30       -0.90877  -0.00006   0.00004   0.00436   0.00441  -0.90437
   D31       -0.78903   0.00019   0.00241   0.00831   0.01072  -0.77831
   D32        1.20493   0.00010   0.00284   0.00618   0.00901   1.21395
   D33       -2.90946   0.00011   0.00209   0.00853   0.01060  -2.89885
   D34       -2.97316   0.00014   0.00074   0.00693   0.00768  -2.96548
   D35       -0.97920   0.00006   0.00117   0.00480   0.00598  -0.97322
   D36        1.18960   0.00007   0.00042   0.00714   0.00757   1.19716
   D37       -2.79177  -0.00003  -0.00243  -0.00587  -0.00831  -2.80007
   D38       -0.35410   0.00021   0.00027  -0.00086  -0.00058  -0.35468
   D39       -0.76546  -0.00009  -0.00303  -0.00876  -0.01181  -0.77728
   D40        1.67221   0.00015  -0.00033  -0.00375  -0.00409   1.66812
   D41        1.39479  -0.00010  -0.00211  -0.00857  -0.01070   1.38409
   D42       -2.45073   0.00015   0.00058  -0.00356  -0.00297  -2.45369
   D43        2.58821   0.00013  -0.00002   0.00925   0.00925   2.59746
   D44        0.58030   0.00000   0.00006   0.00812   0.00819   0.58849
   D45       -1.59064   0.00012   0.00078   0.00822   0.00901  -1.58163
   D46        0.48228   0.00017  -0.00073   0.01143   0.01071   0.49298
   D47       -1.52563   0.00005  -0.00065   0.01030   0.00965  -1.51598
   D48        2.58662   0.00016   0.00007   0.01040   0.01047   2.59708
   D49       -1.52699   0.00017  -0.00029   0.01276   0.01248  -1.51452
   D50        2.74828   0.00005  -0.00021   0.01163   0.01142   2.75970
   D51        0.57734   0.00016   0.00051   0.01173   0.01224   0.58958
   D52       -0.88677  -0.00004   0.00076  -0.00996  -0.00919  -0.89596
   D53       -2.88336   0.00005   0.00263  -0.00732  -0.00470  -2.88806
   D54        1.21789  -0.00012   0.00120  -0.01146  -0.01025   1.20764
   D55        1.23288   0.00008   0.00164  -0.00867  -0.00701   1.22587
   D56       -0.76370   0.00017   0.00351  -0.00603  -0.00253  -0.76623
   D57       -2.94564   0.00000   0.00209  -0.01017  -0.00808  -2.95371
   D58       -3.05828   0.00001   0.00139  -0.01002  -0.00863  -3.06690
   D59        1.22832   0.00010   0.00325  -0.00739  -0.00414   1.22418
   D60       -0.95361  -0.00007   0.00183  -0.01153  -0.00969  -0.96330
   D61       -2.45466   0.00003   0.00032   0.00267   0.00302  -2.45164
   D62        1.37669  -0.00009  -0.00189   0.00377   0.00189   1.37858
   D63       -0.35375   0.00018  -0.00026   0.00353   0.00329  -0.35047
   D64       -2.80558   0.00006  -0.00248   0.00463   0.00215  -2.80343
   D65        1.67100   0.00008  -0.00018   0.00074   0.00057   1.67157
   D66       -0.78083  -0.00004  -0.00240   0.00184  -0.00057  -0.78140
   D67       -2.47032   0.00027   0.00083   0.00870   0.00954  -2.46079
   D68        1.37506   0.00020  -0.00261   0.00495   0.00235   1.37741
   D69       -0.37193   0.00016   0.00189   0.00694   0.00882  -0.36311
   D70       -2.80973   0.00009  -0.00155   0.00319   0.00164  -2.80810
   D71        1.65247   0.00008   0.00231   0.00514   0.00745   1.65992
   D72       -0.78533   0.00001  -0.00113   0.00139   0.00026  -0.78507
   D73        1.37328  -0.00001  -0.00169  -0.00328  -0.00497   1.36831
   D74       -2.45789  -0.00012   0.00151  -0.00527  -0.00377  -2.46166
   D75       -2.81330   0.00025  -0.00103   0.00134   0.00030  -2.81300
   D76       -0.36128   0.00014   0.00217  -0.00065   0.00150  -0.35978
   D77       -0.78520  -0.00007  -0.00255  -0.00266  -0.00519  -0.79039
   D78        1.66682  -0.00018   0.00065  -0.00465  -0.00399   1.66282
   D79        1.37988   0.00000  -0.00104  -0.00351  -0.00455   1.37533
   D80       -2.80847   0.00026  -0.00138   0.00192   0.00053  -2.80794
   D81       -0.78176   0.00003  -0.00279  -0.00155  -0.00433  -0.78609
   D82       -2.46595   0.00004   0.00227   0.00041   0.00267  -2.46328
   D83       -0.37112   0.00030   0.00193   0.00584   0.00776  -0.36336
   D84        1.65559   0.00007   0.00052   0.00237   0.00290   1.65849
   D85       -0.32579  -0.00031  -0.00113  -0.01515  -0.01628  -0.34207
   D86        1.69402  -0.00013   0.00003  -0.01294  -0.01291   1.68111
   D87       -2.43713   0.00013  -0.00075  -0.00784  -0.00858  -2.44570
   D88       -2.77885  -0.00019  -0.00389  -0.01284  -0.01673  -2.79558
   D89       -0.75904  -0.00001  -0.00273  -0.01062  -0.01336  -0.77240
   D90        1.39300   0.00025  -0.00351  -0.00552  -0.00903   1.38397
   D91       -1.00022   0.00017   0.00162   0.00812   0.00975  -0.99047
   D92       -2.98435  -0.00001   0.00042   0.00312   0.00354  -2.98081
   D93        1.17926   0.00009   0.00214   0.00533   0.00747   1.18673
   D94       -3.11049   0.00023   0.00133   0.01295   0.01428  -3.09621
   D95        1.18857   0.00004   0.00013   0.00794   0.00807   1.19664
   D96       -0.93101   0.00015   0.00185   0.01015   0.01200  -0.91901
   D97        1.17930   0.00031   0.00136   0.01307   0.01442   1.19372
   D98       -0.80484   0.00013   0.00016   0.00806   0.00822  -0.79662
   D99       -2.92441   0.00023   0.00187   0.01027   0.01214  -2.91227
   D100       2.60914  -0.00001  -0.00106  -0.00216  -0.00321   2.60593
   D101       0.59980   0.00012  -0.00057  -0.00081  -0.00136   0.59843
   D102      -1.57396  -0.00006  -0.00102  -0.00137  -0.00238  -1.57634
   D103      -1.49469  -0.00011  -0.00062  -0.00453  -0.00515  -1.49985
   D104       2.77914   0.00002  -0.00013  -0.00318  -0.00330   2.77584
   D105       0.60539  -0.00016  -0.00058  -0.00374  -0.00432   0.60107
   D106       0.50539   0.00013   0.00060   0.00114   0.00174   0.50712
   D107      -1.50396   0.00026   0.00109   0.00249   0.00359  -1.50038
   D108       2.60547   0.00008   0.00064   0.00193   0.00257   2.60804
   D109       1.21040   0.00006   0.00027  -0.00179  -0.00152   1.20888
   D110      -0.89102  -0.00004   0.00108  -0.00489  -0.00382  -0.89484
   D111      -2.88312  -0.00008   0.00109  -0.00453  -0.00344  -2.88655
   D112      -2.95655   0.00009  -0.00018  -0.00020  -0.00038  -2.95693
   D113       1.22521  -0.00001   0.00063  -0.00330  -0.00268   1.22253
   D114      -0.76688  -0.00004   0.00064  -0.00294  -0.00229  -0.76918
   D115      -0.96667   0.00027   0.00005   0.00159   0.00165  -0.96501
   D116      -3.06809   0.00017   0.00086  -0.00151  -0.00065  -3.06874
   D117       1.22300   0.00013   0.00088  -0.00115  -0.00027   1.22274
         Item               Value     Threshold  Converged?
 Maximum Force            0.001587     0.000450     NO 
 RMS     Force            0.000267     0.000300     YES
 Maximum Displacement     0.033623     0.001800     NO 
 RMS     Displacement     0.006793     0.001200     NO 
 Predicted change in Energy=-6.885422D-05
 GradGradGradGradGradGradGradGradGradGradGradGradGradGradGradGradGradGrad

                          Input orientation:                          
 ---------------------------------------------------------------------
 Center     Atomic      Atomic             Coordinates (Angstroms)
 Number     Number       Type             X           Y           Z
 ---------------------------------------------------------------------
      1          6           0        0.087304   -2.363080    0.782264
      2          6           0        1.233383   -1.603288    1.471441
      3          1           0       -0.054294   -3.323972    1.293065
      4          1           0        0.378202   -2.612329   -0.246899
      5          1           0        1.930950   -2.332099    1.903004
      6          1           0        0.835806   -1.032694    2.321164
      7          6           0        1.609060    0.868673   -1.271552
      8          1           0        1.303223    1.913502   -1.400187
      9          1           0        2.693152    0.843873   -1.495182
     10          6           0        0.869838    0.027141   -2.317772
     11          1           0        1.290251    0.288937   -3.297028
     12          1           0        1.105226   -1.035173   -2.167849
     13          6           0       -0.656711    0.211329   -2.369083
     14          1           0       -0.997408    0.055098   -3.400501
     15          1           0       -0.907887    1.252702   -2.126784
     16          6           0       -1.478910   -0.730050   -1.480404
     17          1           0       -1.155561   -1.757403   -1.686010
     18          1           0       -2.538354   -0.680178   -1.798674
     19          6           0        2.058752   -0.675398    0.570921
     20          1           0        2.387089   -1.254871   -0.299574
     21          1           0        2.983767   -0.388581    1.107869
     22          6           0       -1.276338   -1.662616    0.772914
     23          1           0       -1.510089   -1.364074    1.801634
     24          1           0       -2.050896   -2.402570    0.491675
     25          7           0        1.339980    0.483926    0.094043
     26          7           0       -1.338581   -0.487786   -0.064190
     27          6           0       -2.100463    0.620250    0.463321
     28          1           0       -2.369975    1.279753   -0.369472
     29          1           0       -3.059657    0.281632    0.900617
     30          6           0       -1.355960    1.457030    1.511193
     31          1           0       -1.032856    0.809667    2.337384
     32          1           0       -2.090146    2.148008    1.944878
     33          6           0       -0.157932    2.273603    0.998055
     34          1           0       -0.064901    3.180536    1.608780
     35          1           0       -0.363131    2.621351   -0.023389
     36          6           0        1.203748    1.570384    1.036431
     37          1           0        1.347479    1.169483    2.046732
     38          1           0        1.998862    2.328858    0.900031
 ---------------------------------------------------------------------
                    Distance matrix (angstroms):
                    1          2          3          4          5
     1  C    0.000000
     2  C    1.538098   0.000000
     3  H    1.097398   2.156545   0.000000
     4  H    1.098146   2.168454   1.750708   0.000000
     5  H    2.157788   1.097275   2.301529   2.666766   0.000000
     6  H    2.167578   1.098032   2.664437   3.049524   1.750044
     7  C    4.120452   3.711568   5.188668   3.831749   4.519554
     8  H    4.952848   4.540808   6.043806   4.761185   5.415741
     9  H    4.718236   4.113439   5.717842   4.343103   4.713324
    10  C    3.991960   4.141088   5.012198   3.390727   4.950448
    11  H    5.012075   5.130502   5.994153   4.307257   5.858384
    12  H    3.391559   3.685596   4.308250   2.589601   4.351516
    13  C    4.136681   4.649185   5.125679   3.680727   5.604975
    14  H    4.951738   5.609143   5.859790   4.353466   6.511617
    15  H    4.746245   5.068426   5.776671   4.486252   6.094997
    16  C    3.199919   4.102739   4.055871   2.917768   5.063710
    17  H    2.829123   3.962361   3.541443   2.270324   4.768423
    18  H    4.048146   5.076593   4.766451   3.827207   6.033735
    19  C    2.603756   1.533998   3.464304   2.691613   2.129657
    20  H    2.772635   2.142178   3.574636   2.425096   2.493959
    21  H    3.520534   2.161375   4.228550   3.683670   2.349027
    22  C    1.533055   2.605794   2.126983   2.163210   3.465835
    23  H    2.142147   2.773606   2.493829   3.052912   3.576046
    24  H    2.158217   3.519273   2.340433   2.547549   4.225153
    25  N    3.185637   2.503008   4.228681   3.260069   3.398762
    26  N    2.503271   3.196484   3.396394   2.737592   4.238064
    27  C    3.713261   4.132186   4.520196   4.134944   5.200130
    28  H    4.542571   4.968408   5.414858   4.766110   6.058678
    29  H    4.112405   4.723236   4.710266   4.637960   5.722109
    30  C    4.148203   4.008968   4.959828   4.760030   5.031381
    31  H    3.706681   3.421703   4.374376   4.514384   4.340913
    32  H    5.142264   5.034105   5.874703   5.792879   6.020161
    33  C    4.648175   4.146099   5.606302   5.070472   5.137592
    34  H    5.606957   4.958767   6.512174   6.098948   5.870190
    35  H    5.069174   4.757200   6.097156   5.290647   5.788823
    36  C    4.096728   3.203483   5.059966   4.452364   4.063145
    37  H    3.958019   2.834120   4.766982   4.527951   3.552770
    38  H    5.067761   4.046510   6.026974   5.325159   4.768133
                    6          7          8          9         10
     6  H    0.000000
     7  C    4.137720   0.000000
     8  H    4.769382   1.096244   0.000000
     9  H    4.640661   1.107196   1.756426   0.000000
    10  C    4.758586   1.532710   2.141994   2.160598   0.000000
    11  H    5.789414   2.130795   2.497476   2.350050   1.097372
    12  H    4.497092   2.163752   3.053390   2.550452   1.098361
    13  C    5.076772   2.601997   2.770828   3.519289   1.538476
    14  H    6.105850   3.462368   3.570409   4.227604   2.158631
    15  H    5.296011   2.685874   2.419423   3.678797   2.167667
    16  C    4.461101   3.483545   3.838628   4.459098   2.605981
    17  H    4.533011   3.835515   4.427511   4.649263   2.772357
    18  H    5.336880   4.458456   4.652277   5.457426   3.519309
    19  C    2.164858   2.445626   3.340433   2.641861   3.201817
    20  H    3.053540   2.461607   3.524869   2.434724   2.831737
    21  H    2.549648   3.021945   3.796598   2.894698   4.046794
    22  C    2.693517   4.348883   4.915803   5.213790   4.124766
    23  H    2.425479   4.915152   5.376699   5.780248   4.956717
    24  H    3.681934   5.215867   5.784266   6.082186   4.725164
    25  N    2.741240   1.444051   2.068275   2.118083   2.499308
    26  N    3.273347   3.462122   3.811850   4.480617   3.197014
    27  C    3.847789   4.102689   4.090262   5.183097   4.112049
    28  H    4.781627   4.100664   3.867350   5.205043   3.982624
    29  H    4.349717   5.182648   5.195326   6.257058   5.085638
    30  C    3.414471   4.108671   3.969352   5.080311   4.654002
    31  H    2.624205   4.472988   4.543694   5.345360   5.089506
    32  H    4.338162   5.066187   4.770683   6.034462   5.606226
    33  C    3.697260   3.201125   2.831292   4.048338   4.134926
    34  H    4.366928   4.055018   3.539919   4.764602   5.122055
    35  H    4.504046   2.918789   2.274502   3.829683   3.676184
    36  C    2.926078   2.446111   2.462668   3.025757   3.707259
    37  H    2.277433   3.342144   3.526582   3.802896   4.536737
    38  H    3.830450   2.645725   2.438737   2.902458   4.114225
                   11         12         13         14         15
    11  H    0.000000
    12  H    1.750013   0.000000
    13  C    2.158186   2.167645   0.000000
    14  H    2.301905   2.670054   1.097408   0.000000
    15  H    2.670230   3.047734   1.098296   1.750607   0.000000
    16  C    3.465070   2.691364   1.533609   2.129571   2.162216
    17  H    3.572797   2.421765   2.142743   2.499930   3.052270
    18  H    4.224034   3.679400   2.158873   2.341152   2.549922
    19  C    4.059750   2.922245   4.099225   5.064181   4.449284
    20  H    3.545579   2.276377   3.961985   4.773529   4.525868
    21  H    4.767614   3.831100   5.069730   6.030920   5.319940
    22  C    5.192337   3.835834   3.710492   4.521695   4.128326
    23  H    6.047372   4.764961   4.539276   5.416558   4.758427
    24  H    5.723787   4.347867   4.118271   4.722182   4.639375
    25  N    3.397037   2.734762   3.182463   4.226004   3.252075
    26  N    4.238549   3.270659   2.503245   3.397365   2.732963
    27  C    5.074144   4.465414   3.205331   4.057739   2.920766
    28  H    4.790569   4.546434   2.841698   3.545540   2.286171
    29  H    6.044995   5.338137   4.058328   4.775332   3.839041
    30  C    5.611226   5.079750   4.134883   5.120420   3.671157
    31  H    6.116747   5.317138   4.759236   5.787396   4.487838
    32  H    6.508519   6.103898   4.941227   5.843580   4.333329
    33  C    4.948118   4.750422   3.979871   4.997377   3.371838
    34  H    5.853609   5.779648   4.998982   5.977527   4.287378
    35  H    4.346325   4.486084   3.375896   4.288688   2.567923
    36  C    4.519785   4.131106   4.111673   5.179530   3.816523
    37  H    5.416125   4.762551   4.943102   6.034293   4.744664
    38  H    4.720033   4.639738   4.714138   5.713334   4.332309
                   16         17         18         19         20
    16  C    0.000000
    17  H    1.096487   0.000000
    18  H    1.107342   1.756480   0.000000
    19  C    4.089740   4.073854   5.171885   0.000000
    20  H    4.076241   3.837331   5.180498   1.096064   0.000000
    21  H    5.170226   5.178173   6.247147   1.107353   1.757094
    22  C    2.447070   2.463713   3.028355   3.483996   3.838904
    23  H    3.342863   3.527614   3.806214   3.837389   4.428882
    24  H    2.648317   2.441348   2.906880   4.458543   4.651773
    25  N    3.449457   3.797350   4.469786   1.445018   2.067555
    26  N    1.443622   2.067782   2.117759   3.461277   3.811094
    27  C    2.446978   3.341511   2.645653   4.357678   4.923028
    28  H    2.463224   3.525959   2.431522   4.931589   5.390627
    29  H    3.031752   3.804456   2.912560   5.217539   5.785182
    30  C    3.707841   4.538154   4.113506   4.134201   4.964241
    31  H    4.140676   4.774161   4.646843   3.857959   4.786636
    32  H    4.515461   5.413783   4.713143   5.203147   6.054980
    33  C    4.112137   4.944540   4.713059   3.713857   4.539945
    34  H    5.180266   6.035596   5.712602   4.522751   5.415432
    35  H    3.820961   4.750341   4.333973   4.133676   4.760786
    36  C    4.338560   4.904303   5.206359   2.447706   3.341746
    37  H    4.902793   5.363323   5.771316   2.467288   3.530359
    38  H    5.207521   5.773692   6.076482   3.022822   3.799064
                   21         22         23         24         25
    21  H    0.000000
    22  C    4.459132   0.000000
    23  H    4.650553   1.096373   0.000000
    24  H    5.457442   1.107504   1.756968   0.000000
    25  N    2.119233   3.451612   3.801824   4.470794   0.000000
    26  N    4.479538   1.443899   2.068477   2.117257   2.853761
    27  C    5.223273   2.446734   2.465191   3.023359   3.462889
    28  H    5.799002   3.340452   3.527453   3.795113   3.822558
    29  H    6.084004   2.641331   2.433380   2.896510   4.477531
    30  C    4.733094   3.206803   2.840200   4.052019   3.197395
    31  H    4.368153   2.935820   2.289089   3.842072   3.281621
    32  H    5.734062   4.068985   3.562542   4.777144   4.237986
    33  C    4.119411   4.098212   3.963176   5.070140   2.502783
    34  H    4.720580   5.061854   4.772760   6.030188   3.397032
    35  H    4.641246   4.452013   4.530986   5.324812   2.735501
    36  C    2.647850   4.083204   4.069581   5.164671   1.444661
    37  H    2.446725   4.065441   3.826836   5.169788   2.069551
    38  H    2.897880   5.164780   5.173333   6.241290   2.118376
                   26         27         28         29         30
    26  N    0.000000
    27  C    1.444464   0.000000
    28  H    2.069097   1.095958   0.000000
    29  H    2.117772   1.107222   1.756426   0.000000
    30  C    2.502887   1.533793   2.143957   2.157996   0.000000
    31  H    2.746710   2.165128   3.055477   2.539891   1.098211
    32  H    3.398326   2.128184   2.487647   2.348147   1.097527
    33  C    3.185524   2.606328   2.784062   3.521001   1.537977
    34  H    4.228200   3.465639   3.583270   4.227730   2.155651
    35  H    3.258819   2.694368   2.438664   3.687726   2.167094
    36  C    3.451212   3.485545   3.851302   4.456001   2.605831
    37  H    3.797032   3.833687   4.435049   4.639472   2.770932
    38  H    4.472329   4.462569   4.668939   5.457082   3.519720
                   31         32         33         34         35
    31  H    0.000000
    32  H    1.750166   0.000000
    33  C    2.168502   2.155389   0.000000
    34  H    2.662483   2.297976   1.097346   0.000000
    35  H    3.050243   2.660961   1.098355   1.750887   0.000000
    36  C    2.696955   3.465353   1.533024   2.128296   2.163992
    37  H    2.424858   3.575633   2.141277   2.496187   3.052787
    38  H    3.683101   4.224263   2.159727   2.342391   2.552894
                   36         37         38
    36  C    0.000000
    37  H    1.096398   0.000000
    38  H    1.107291   1.755954   0.000000
 Stoichiometry    C12H24N2
 Framework group  C1[X(C12H24N2)]
 Deg. of freedom   108
 Full point group                 C1      NOp   1
 Largest Abelian subgroup         C1      NOp   1
 Largest concise Abelian subgroup C1      NOp   1
                         Standard orientation:                         
 ---------------------------------------------------------------------
 Center     Atomic      Atomic             Coordinates (Angstroms)
 Number     Number       Type             X           Y           Z
 ---------------------------------------------------------------------
      1          6           0        0.591901   -2.348286   -0.559740
      2          6           0       -0.732904   -2.016030   -1.267019
      3          1           0        0.998830   -3.271400   -0.991654
      4          1           0        0.397685   -2.573823    0.497302
      5          1           0       -1.195400   -2.950890   -1.607821
      6          1           0       -0.527212   -1.436854   -2.176921
      7          6           0       -1.773608    0.488046    1.267202
      8          1           0       -1.781000    1.583928    1.294375
      9          1           0       -2.801604    0.174571    1.533360
     10          6           0       -0.810429   -0.005588    2.352473
     11          1           0       -1.276802    0.214464    3.321131
     12          1           0       -0.730801   -1.099937    2.302909
     13          6           0        0.598399    0.612139    2.329546
     14          1           0        0.981990    0.656452    3.356775
     15          1           0        0.535247    1.654652    1.989793
     16          6           0        1.646735   -0.132446    1.493759
     17          1           0        1.636308   -1.185671    1.798539
     18          1           0        2.650367    0.248150    1.765926
     19          6           0       -1.780239   -1.284117   -0.418170
     20          1           0       -1.916833   -1.849996    0.510527
     21          1           0       -2.755015   -1.325428   -0.941939
     22          6           0        1.695190   -1.288809   -0.662310
     23          1           0        1.820468   -1.032597   -1.720938
     24          1           0        2.653727   -1.746428   -0.348690
     25          7           0       -1.421220    0.071551   -0.069824
     26          7           0        1.425522   -0.073017    0.068425
     27          6           0        1.828624    1.152913   -0.580481
     28          1           0        1.906138    1.936276    0.182053
     29          1           0        2.839442    1.064234   -1.023566
     30          6           0        0.861741    1.640350   -1.666789
     31          1           0        0.729495    0.853823   -2.421741
     32          1           0        1.359884    2.469352   -2.185609
     33          6           0       -0.514832    2.123413   -1.179890
     34          1           0       -0.873080    2.904938   -1.861831
     35          1           0       -0.406607    2.608570   -0.200454
     36          6           0       -1.615793    1.059178   -1.106058
     37          1           0       -1.649689    0.541980   -2.072208
     38          1           0       -2.594368    1.567315   -1.004667
 ---------------------------------------------------------------------
 Rotational constants (GHZ):      0.7148110      0.6901395      0.6886414
 Standard basis: 6-31G(d,p) (6D, 7F)
 There are   330 symmetry adapted cartesian basis functions of A   symmetry.
 There are   330 symmetry adapted basis functions of A   symmetry.
   330 basis functions,   560 primitive gaussians,   330 cartesian basis functions
    55 alpha electrons       55 beta electrons
       nuclear repulsion energy      1061.0409276362 Hartrees.
 NAtoms=   38 NActive=   38 NUniq=   38 SFac= 1.00D+00 NAtFMM=   60 NAOKFM=F Big=F
 Integral buffers will be    131072 words long.
 Raffenetti 2 integral format.
 Two-electron integral symmetry is turned on.
 Nuclear repulsion after empirical dispersion term =     1061.0000262204 Hartrees.
 One-electron integrals computed using PRISM.
 NBasis=   330 RedAO= T EigKep=  3.86D-03  NBF=   330
 NBsUse=   330 1.00D-06 EigRej= -1.00D+00 NBFU=   330
 Initial guess from the checkpoint file:  "neutcage-redo-opt-wb97xd.chk"
 B after Tr=    -0.000000   -0.000000    0.000000
         Rot=    0.983448   -0.180322   -0.017462    0.003160 Ang= -20.88 deg.
 ExpMin= 1.61D-01 ExpMax= 4.17D+03 ExpMxC= 6.27D+02 IAcc=1 IRadAn=         1 AccDes= 0.00D+00
 Harris functional with IExCor= 4639 and IRadAn=       1 diagonalized for initial guess.
 HarFok:  IExCor= 4639 AccDes= 0.00D+00 IRadAn=         1 IDoV= 1 UseB2=F ITyADJ=14
 ICtDFT=  3500011 ScaDFX=  1.000000  1.000000  1.000000  1.000000
 FoFCou: FMM=F IPFlag=           0 FMFlag=      100000 FMFlg1=           0
         NFxFlg=           0 DoJE=T BraDBF=F KetDBF=T FulRan=T
         wScrn=  0.000000 ICntrl=     500 IOpCl=  0 I1Cent=   200000004 NGrid=           0
         NMat0=    1 NMatS0=      1 NMatT0=    0 NMatD0=    1 NMtDS0=    0 NMtDT0=    0
 Petite list used in FoFCou.
 Requested convergence on RMS density matrix=1.00D-08 within 128 cycles.
 Requested convergence on MAX density matrix=1.00D-06.
 Requested convergence on             energy=1.00D-06.
 No special actions if energy rises.
 Integral accuracy reduced to 1.0D-05 until final iterations.
 Initial convergence to 1.0D-05 achieved.  Increase integral accuracy.
 SCF Done:  E(RwB97XD) =  -581.081252929     A.U. after   11 cycles
            NFock= 11  Conv=0.36D-08     -V/T= 2.0098
 Calling FoFJK, ICntrl=      2127 FMM=F ISym2X=0 I1Cent= 0 IOpClX= 0 NMat=1 NMatS=1 NMatT=0.
 ***** Axes restored to original set *****
 -------------------------------------------------------------------
 Center     Atomic                   Forces (Hartrees/Bohr)
 Number     Number              X              Y              Z
 -------------------------------------------------------------------
      1        6           0.000211420   -0.000136700    0.000197423
      2        6           0.000052934    0.000298965   -0.000757326
      3        1           0.000044911   -0.000029286   -0.000038130
      4        1           0.000124083    0.000053124    0.000028333
      5        1          -0.000020776   -0.000025094   -0.000037733
      6        1          -0.000071332   -0.000004149    0.000211345
      7        6           0.000128911    0.000135664   -0.000046535
      8        1           0.000021359    0.000017278   -0.000228822
      9        1           0.000161648    0.000055256   -0.000095802
     10        6          -0.000572843   -0.000212912   -0.000230213
     11        1           0.000037936    0.000114945    0.000130790
     12        1          -0.000070453    0.000058291    0.000022975
     13        6           0.000128195    0.000133879    0.000331081
     14        1           0.000049707   -0.000076714    0.000081114
     15        1           0.000128200    0.000045650   -0.000123570
     16        6          -0.000116039   -0.000637341   -0.000527592
     17        1          -0.000023031    0.000063304   -0.000082455
     18        1          -0.000084530    0.000044157    0.000062803
     19        6          -0.000427655    0.000198215    0.000123635
     20        1           0.000149851   -0.000041196   -0.000047096
     21        1           0.000042968   -0.000123009    0.000066068
     22        6          -0.000435102    0.000151363   -0.000003793
     23        1           0.000016218   -0.000135502   -0.000015499
     24        1          -0.000035767   -0.000092582    0.000097783
     25        7           0.000215590   -0.000163444    0.000738527
     26        7           0.000104322    0.000585991    0.000174891
     27        6           0.000304674   -0.000390939    0.000548872
     28        1           0.000169729    0.000251379   -0.000161158
     29        1          -0.000147776   -0.000035438    0.000009150
     30        6          -0.000235774    0.000222383   -0.000390504
     31        1           0.000119222   -0.000127503    0.000011185
     32        1          -0.000045099   -0.000025442    0.000039727
     33        6          -0.000102436    0.000173063   -0.000070169
     34        1           0.000030936   -0.000040672    0.000019901
     35        1          -0.000087362    0.000075812    0.000130127
     36        6           0.000148842   -0.000430126    0.000053632
     37        1           0.000037998   -0.000058653   -0.000080309
     38        1           0.000046318    0.000107983   -0.000142660
 -------------------------------------------------------------------
 Cartesian Forces:  Max     0.000757326 RMS     0.000213747

 GradGradGradGradGradGradGradGradGradGradGradGradGradGradGradGradGradGrad
 Berny optimization.
 Using GEDIIS/GDIIS optimizer.
 FormGI is forming the generalized inverse of G from B-inverse, IUseBI=4.
 Internal  Forces:  Max     0.000389531 RMS     0.000101506
 Search for a local minimum.
 Step number   4 out of a maximum of  228
 All quantities printed in internal units (Hartrees-Bohrs-Radians)
 Mixed Optimization -- En-DIIS/RFO-DIIS
 Swapping is turned off.
 Update second derivatives using D2CorX and points    1    2    3    4
 DE= -1.77D-05 DEPred=-6.89D-05 R= 2.57D-01
 Trust test= 2.57D-01 RLast= 7.99D-02 DXMaxT set to 5.39D-01
 ITU=  0  1  1  0
     Eigenvalues ---    0.00306   0.00494   0.00597   0.00622   0.00754
     Eigenvalues ---    0.00906   0.01070   0.01686   0.01875   0.02231
     Eigenvalues ---    0.02444   0.02491   0.02831   0.02880   0.03245
     Eigenvalues ---    0.03308   0.03612   0.04291   0.04395   0.04461
     Eigenvalues ---    0.04500   0.04621   0.04656   0.04735   0.04791
     Eigenvalues ---    0.04910   0.04985   0.05067   0.05182   0.06006
     Eigenvalues ---    0.06070   0.06269   0.06380   0.06445   0.06585
     Eigenvalues ---    0.06749   0.06794   0.08156   0.08391   0.08630
     Eigenvalues ---    0.08685   0.08860   0.08911   0.08946   0.08977
     Eigenvalues ---    0.09082   0.09212   0.09429   0.09618   0.09727
     Eigenvalues ---    0.09845   0.09954   0.10214   0.12636   0.12721
     Eigenvalues ---    0.12753   0.12921   0.13319   0.13479   0.15068
     Eigenvalues ---    0.15168   0.15286   0.15323   0.15763   0.20136
     Eigenvalues ---    0.20770   0.21038   0.21429   0.21555   0.24739
     Eigenvalues ---    0.24996   0.26969   0.27337   0.28031   0.29347
     Eigenvalues ---    0.30705   0.31345   0.32006   0.32214   0.32574
     Eigenvalues ---    0.32626   0.32638   0.32683   0.32732   0.33706
     Eigenvalues ---    0.33843   0.33850   0.33882   0.33899   0.33904
     Eigenvalues ---    0.33916   0.33929   0.33933   0.33937   0.33948
     Eigenvalues ---    0.33985   0.33997   0.34023   0.34051   0.34065
     Eigenvalues ---    0.34071   0.34269   0.34959   0.35340   0.36951
     Eigenvalues ---    0.38832   0.39247   0.41805
 En-DIIS/RFO-DIIS IScMMF=        0 using points:     4    3    2
 RFO step:  Lambda=-5.95952656D-06.
 DidBck=F Rises=F RFO-DIIS coefs:    1.00706   -0.00035   -0.00671
 Iteration  1 RMS(Cart)=  0.00441002 RMS(Int)=  0.00000738
 Iteration  2 RMS(Cart)=  0.00001028 RMS(Int)=  0.00000178
 Iteration  3 RMS(Cart)=  0.00000000 RMS(Int)=  0.00000178
 Variable       Old X    -DE/DX   Delta X   Delta X   Delta X     New X
                                 (Linear)    (Quad)   (Total)
    R1        2.90658  -0.00013   0.00001  -0.00053  -0.00053   2.90606
    R2        2.07378   0.00000   0.00001   0.00006   0.00007   2.07385
    R3        2.07519  -0.00001   0.00000  -0.00008  -0.00008   2.07511
    R4        2.89705   0.00030  -0.00010   0.00064   0.00054   2.89759
    R5        2.07355  -0.00001  -0.00001  -0.00008  -0.00009   2.07346
    R6        2.07498   0.00020  -0.00002   0.00042   0.00040   2.07538
    R7        2.89884  -0.00035   0.00001  -0.00108  -0.00107   2.89776
    R8        2.07160   0.00004   0.00000   0.00023   0.00023   2.07183
    R9        2.09230   0.00018   0.00005   0.00086   0.00091   2.09321
   R10        2.89640   0.00027  -0.00001   0.00095   0.00094   2.89734
   R11        2.72886   0.00037  -0.00009   0.00040   0.00031   2.72917
   R12        2.07373  -0.00008   0.00000  -0.00026  -0.00026   2.07347
   R13        2.07560  -0.00006   0.00001  -0.00007  -0.00006   2.07554
   R14        2.90730  -0.00026   0.00000  -0.00086  -0.00086   2.90644
   R15        2.07380  -0.00008   0.00001  -0.00024  -0.00023   2.07357
   R16        2.07548  -0.00002   0.00000   0.00004   0.00004   2.07552
   R17        2.89810   0.00003   0.00002   0.00007   0.00009   2.89819
   R18        2.07206  -0.00004   0.00001  -0.00002  -0.00001   2.07205
   R19        2.09257   0.00006   0.00004   0.00045   0.00048   2.09306
   R20        2.72805   0.00039  -0.00008   0.00017   0.00009   2.72814
   R21        2.07126   0.00009  -0.00002   0.00012   0.00010   2.07136
   R22        2.09259   0.00004  -0.00001   0.00010   0.00009   2.09268
   R23        2.73069  -0.00038   0.00001  -0.00089  -0.00088   2.72981
   R24        2.07184  -0.00006   0.00001  -0.00023  -0.00022   2.07162
   R25        2.09288   0.00006  -0.00001   0.00012   0.00011   2.09299
   R26        2.72857   0.00013   0.00007   0.00072   0.00079   2.72937
   R27        2.73001  -0.00026   0.00004  -0.00056  -0.00053   2.72948
   R28        2.72964  -0.00012  -0.00003  -0.00088  -0.00091   2.72873
   R29        2.07106   0.00024  -0.00004   0.00050   0.00046   2.07152
   R30        2.09235   0.00014   0.00000   0.00050   0.00051   2.09285
   R31        2.89845  -0.00022   0.00008  -0.00017  -0.00008   2.89837
   R32        2.07532   0.00011  -0.00005  -0.00001  -0.00005   2.07526
   R33        2.07402   0.00003  -0.00002  -0.00002  -0.00003   2.07399
   R34        2.90636  -0.00001   0.00002   0.00026   0.00029   2.90664
   R35        2.07368  -0.00002   0.00001  -0.00001  -0.00000   2.07368
   R36        2.07559  -0.00007  -0.00000  -0.00020  -0.00020   2.07539
   R37        2.89700   0.00028  -0.00007   0.00098   0.00090   2.89790
   R38        2.07189  -0.00005   0.00002  -0.00011  -0.00008   2.07181
   R39        2.09248   0.00012  -0.00001   0.00034   0.00033   2.09281
    A1        1.89665   0.00001  -0.00005   0.00015   0.00011   1.89676
    A2        1.91204  -0.00013   0.00002  -0.00124  -0.00122   1.91083
    A3        2.02619   0.00002  -0.00001  -0.00055  -0.00056   2.02563
    A4        1.84592   0.00000  -0.00001  -0.00001  -0.00003   1.84590
    A5        1.86308  -0.00001  -0.00001   0.00070   0.00068   1.86376
    A6        1.91093   0.00010   0.00006   0.00104   0.00110   1.91204
    A7        1.89845  -0.00009   0.00001  -0.00094  -0.00093   1.89752
    A8        1.91096  -0.00009  -0.00002  -0.00034  -0.00037   1.91060
    A9        2.02270   0.00021   0.00000   0.00142   0.00142   2.02413
   A10        1.84520   0.00001   0.00005  -0.00035  -0.00030   1.84490
   A11        1.86565  -0.00010  -0.00004  -0.00103  -0.00107   1.86458
   A12        1.91216   0.00004   0.00000   0.00105   0.00105   1.91322
   A13        1.84503  -0.00005  -0.00009  -0.00109  -0.00118   1.84385
   A14        1.88457  -0.00013  -0.00009  -0.00130  -0.00140   1.88317
   A15        1.88906   0.00020   0.00001   0.00194   0.00195   1.89101
   A16        1.89871   0.00007  -0.00007  -0.00055  -0.00063   1.89808
   A17        1.94710   0.00007   0.00006   0.00046   0.00052   1.94762
   A18        1.99254  -0.00015   0.00016   0.00040   0.00056   1.99310
   A19        1.86854  -0.00021   0.00004  -0.00199  -0.00194   1.86660
   A20        1.91187   0.00001   0.00005   0.00064   0.00068   1.91255
   A21        2.02149   0.00019  -0.00003   0.00091   0.00087   2.02236
   A22        1.84464   0.00007  -0.00002   0.00044   0.00042   1.84506
   A23        1.89844   0.00004   0.00001   0.00014   0.00015   1.89859
   A24        1.91027  -0.00011  -0.00004  -0.00020  -0.00024   1.91003
   A25        1.89901  -0.00002   0.00006  -0.00059  -0.00053   1.89848
   A26        1.91037  -0.00015  -0.00001  -0.00014  -0.00015   1.91021
   A27        2.02545   0.00009  -0.00003  -0.00046  -0.00048   2.02496
   A28        1.84557   0.00002  -0.00002   0.00003   0.00000   1.84558
   A29        1.86585  -0.00012   0.00002  -0.00125  -0.00123   1.86463
   A30        1.90876   0.00018  -0.00002   0.00240   0.00237   1.91114
   A31        1.88428  -0.00001  -0.00009  -0.00016  -0.00025   1.88403
   A32        1.89519   0.00010  -0.00007   0.00039   0.00033   1.89552
   A33        1.99692  -0.00018   0.00009  -0.00136  -0.00128   1.99563
   A34        1.84465  -0.00001  -0.00007   0.00016   0.00008   1.84473
   A35        1.88865   0.00012   0.00002   0.00079   0.00082   1.88946
   A36        1.94701   0.00001   0.00010   0.00029   0.00039   1.94741
   A37        1.88348  -0.00005   0.00003  -0.00029  -0.00025   1.88323
   A38        1.89808  -0.00004  -0.00006  -0.00063  -0.00069   1.89739
   A39        1.99478   0.00002   0.00005   0.00075   0.00079   1.99557
   A40        1.84606  -0.00004   0.00004  -0.00055  -0.00051   1.84556
   A41        1.88711   0.00002  -0.00000  -0.00030  -0.00031   1.88680
   A42        1.94736   0.00008  -0.00006   0.00089   0.00084   1.94820
   A43        1.88424  -0.00003   0.00009  -0.00037  -0.00028   1.88395
   A44        1.89480   0.00006   0.00010   0.00085   0.00095   1.89575
   A45        1.99725  -0.00022   0.00005  -0.00115  -0.00109   1.99615
   A46        1.84532  -0.00007  -0.00001  -0.00081  -0.00083   1.84450
   A47        1.88939   0.00013  -0.00008   0.00069   0.00060   1.88999
   A48        1.94577   0.00014  -0.00014   0.00077   0.00063   1.94640
   A49        2.01879  -0.00009   0.00009   0.00016   0.00024   2.01903
   A50        2.01981   0.00010   0.00011   0.00141   0.00152   2.02134
   A51        2.02083   0.00003  -0.00000   0.00060   0.00059   2.02141
   A52        2.02238  -0.00018   0.00004  -0.00103  -0.00099   2.02139
   A53        2.02164   0.00022   0.00013   0.00075   0.00088   2.02251
   A54        2.02101  -0.00005  -0.00004   0.00034   0.00030   2.02131
   A55        1.89000   0.00001   0.00003  -0.00062  -0.00059   1.88941
   A56        1.94612  -0.00006   0.00003   0.00010   0.00013   1.94625
   A57        1.99541   0.00010   0.00002   0.00133   0.00135   1.99676
   A58        1.84534   0.00007   0.00006   0.00092   0.00098   1.84632
   A59        1.88621  -0.00015  -0.00009  -0.00264  -0.00274   1.88347
   A60        1.89392   0.00003  -0.00005   0.00078   0.00073   1.89465
   A61        1.91260  -0.00010   0.00005  -0.00058  -0.00053   1.91207
   A62        1.86370  -0.00000  -0.00003  -0.00048  -0.00052   1.86318
   A63        2.02620   0.00010  -0.00012   0.00052   0.00040   2.02660
   A64        1.84487   0.00004   0.00011   0.00101   0.00112   1.84599
   A65        1.91219  -0.00003   0.00005  -0.00035  -0.00029   1.91190
   A66        1.89511  -0.00001  -0.00004  -0.00004  -0.00008   1.89503
   A67        1.89564   0.00004  -0.00003  -0.00026  -0.00029   1.89535
   A68        1.91012  -0.00005  -0.00004  -0.00066  -0.00069   1.90943
   A69        2.02639  -0.00007   0.00000   0.00017   0.00017   2.02656
   A70        1.84600  -0.00003  -0.00001  -0.00049  -0.00050   1.84550
   A71        1.86490   0.00001   0.00003  -0.00065  -0.00062   1.86428
   A72        1.91182   0.00011   0.00005   0.00179   0.00184   1.91367
   A73        1.99589   0.00005   0.00007   0.00120   0.00126   1.99715
   A74        1.88993  -0.00008  -0.00008  -0.00107  -0.00115   1.88878
   A75        1.94666  -0.00001  -0.00005  -0.00077  -0.00082   1.94584
   A76        1.88309   0.00006   0.00002   0.00054   0.00056   1.88364
   A77        1.89707  -0.00006   0.00008  -0.00024  -0.00015   1.89692
   A78        1.84402   0.00005  -0.00005   0.00032   0.00027   1.84429
    D1        0.50354  -0.00006   0.00009  -0.00210  -0.00202   0.50153
    D2       -1.50500   0.00003   0.00003  -0.00098  -0.00095  -1.50595
    D3        2.60507  -0.00012   0.00005  -0.00320  -0.00315   2.60192
    D4       -1.50545   0.00000   0.00012  -0.00151  -0.00139  -1.50684
    D5        2.76919   0.00009   0.00007  -0.00039  -0.00032   2.76887
    D6        0.59608  -0.00006   0.00008  -0.00260  -0.00252   0.59356
    D7        2.60272  -0.00004   0.00003  -0.00145  -0.00143   2.60129
    D8        0.59417   0.00004  -0.00003  -0.00033  -0.00036   0.59381
    D9       -1.57894  -0.00010  -0.00001  -0.00255  -0.00256  -1.58150
   D10       -0.89907  -0.00006   0.00009   0.00196   0.00205  -0.89703
   D11       -2.89175   0.00001   0.00001   0.00267   0.00268  -2.88906
   D12        1.20566  -0.00006   0.00008   0.00182   0.00190   1.20756
   D13        1.21809  -0.00004   0.00001   0.00233   0.00233   1.22043
   D14       -0.77458   0.00003  -0.00007   0.00304   0.00297  -0.77161
   D15       -2.96036  -0.00003  -0.00000   0.00219   0.00219  -2.95817
   D16       -3.07466   0.00002   0.00002   0.00318   0.00320  -3.07146
   D17        1.21585   0.00009  -0.00006   0.00389   0.00383   1.21968
   D18       -0.96993   0.00002   0.00001   0.00305   0.00305  -0.96687
   D19       -0.90589   0.00001   0.00000  -0.00098  -0.00098  -0.90687
   D20       -2.90070   0.00010  -0.00004   0.00013   0.00010  -2.90060
   D21        1.19382   0.00001   0.00005  -0.00109  -0.00104   1.19278
   D22        1.21327  -0.00004  -0.00001  -0.00205  -0.00206   1.21121
   D23       -0.78154   0.00005  -0.00005  -0.00093  -0.00098  -0.78252
   D24       -2.97021  -0.00004   0.00004  -0.00216  -0.00212  -2.97233
   D25       -3.07838  -0.00006   0.00003  -0.00248  -0.00245  -3.08083
   D26        1.20999   0.00003  -0.00001  -0.00137  -0.00137   1.20862
   D27       -0.97867  -0.00006   0.00008  -0.00259  -0.00251  -0.98118
   D28        1.21617  -0.00005   0.00006   0.00229   0.00235   1.21852
   D29       -3.07475  -0.00007   0.00008   0.00207   0.00215  -3.07260
   D30       -0.90437  -0.00006   0.00003   0.00302   0.00305  -0.90132
   D31       -0.77831   0.00005   0.00025   0.00453   0.00478  -0.77353
   D32        1.21395   0.00002   0.00027   0.00431   0.00458   1.21853
   D33       -2.89885   0.00003   0.00022   0.00526   0.00548  -2.89337
   D34       -2.96548   0.00002   0.00011   0.00408   0.00418  -2.96130
   D35       -0.97322  -0.00001   0.00013   0.00386   0.00398  -0.96924
   D36        1.19716   0.00000   0.00008   0.00480   0.00489   1.20205
   D37       -2.80007  -0.00009  -0.00023  -0.00273  -0.00296  -2.80303
   D38       -0.35468  -0.00003   0.00002   0.00039   0.00040  -0.35427
   D39       -0.77728   0.00001  -0.00030  -0.00264  -0.00294  -0.78021
   D40        1.66812   0.00007  -0.00005   0.00047   0.00042   1.66855
   D41        1.38409   0.00003  -0.00023  -0.00270  -0.00293   1.38116
   D42       -2.45369   0.00009   0.00002   0.00041   0.00043  -2.45326
   D43        2.59746  -0.00008   0.00006  -0.00131  -0.00125   2.59621
   D44        0.58849  -0.00001   0.00006  -0.00094  -0.00088   0.58762
   D45       -1.58163  -0.00019   0.00012  -0.00370  -0.00358  -1.58521
   D46        0.49298   0.00004   0.00002   0.00056   0.00058   0.49356
   D47       -1.51598   0.00011   0.00002   0.00093   0.00095  -1.51503
   D48        2.59708  -0.00007   0.00008  -0.00184  -0.00176   2.59533
   D49       -1.51452  -0.00000   0.00007   0.00007   0.00013  -1.51438
   D50        2.75970   0.00006   0.00007   0.00044   0.00050   2.76021
   D51        0.58958  -0.00012   0.00012  -0.00233  -0.00220   0.58738
   D52       -0.89596   0.00000  -0.00001  -0.00417  -0.00418  -0.90014
   D53       -2.88806  -0.00003   0.00016  -0.00447  -0.00431  -2.89237
   D54        1.20764   0.00002   0.00001  -0.00416  -0.00415   1.20350
   D55        1.22587  -0.00006   0.00007  -0.00618  -0.00611   1.21976
   D56       -0.76623  -0.00008   0.00023  -0.00648  -0.00624  -0.77247
   D57       -2.95371  -0.00004   0.00009  -0.00617  -0.00608  -2.95979
   D58       -3.06690  -0.00001   0.00004  -0.00562  -0.00559  -3.07249
   D59        1.22418  -0.00003   0.00020  -0.00592  -0.00572   1.21846
   D60       -0.96330   0.00002   0.00006  -0.00561  -0.00555  -0.96885
   D61       -2.45164   0.00000   0.00004   0.00335   0.00339  -2.44825
   D62        1.37858   0.00003  -0.00012   0.00314   0.00302   1.38160
   D63       -0.35047  -0.00005   0.00000   0.00282   0.00283  -0.34764
   D64       -2.80343  -0.00002  -0.00016   0.00262   0.00245  -2.80098
   D65        1.67157   0.00000  -0.00001   0.00364   0.00363   1.67520
   D66       -0.78140   0.00003  -0.00018   0.00344   0.00326  -0.77813
   D67       -2.46079   0.00017   0.00013   0.00774   0.00786  -2.45293
   D68        1.37741   0.00008  -0.00017   0.00429   0.00412   1.38153
   D69       -0.36311   0.00013   0.00020   0.00764   0.00783  -0.35527
   D70       -2.80810   0.00004  -0.00010   0.00420   0.00409  -2.80400
   D71        1.65992   0.00014   0.00022   0.00728   0.00750   1.66742
   D72       -0.78507   0.00005  -0.00008   0.00384   0.00376  -0.78131
   D73        1.36831   0.00002  -0.00016   0.00252   0.00236   1.37067
   D74       -2.46166   0.00010   0.00008   0.00288   0.00296  -2.45870
   D75       -2.81300  -0.00006  -0.00007   0.00179   0.00172  -2.81128
   D76       -0.35978   0.00001   0.00017   0.00216   0.00232  -0.35746
   D77       -0.79039   0.00001  -0.00022   0.00164   0.00142  -0.78897
   D78        1.66282   0.00009   0.00002   0.00201   0.00203   1.66485
   D79        1.37533  -0.00002  -0.00011   0.00182   0.00172   1.37705
   D80       -2.80794   0.00002  -0.00010   0.00252   0.00242  -2.80552
   D81       -0.78609   0.00003  -0.00023   0.00183   0.00160  -0.78449
   D82       -2.46328  -0.00001   0.00018   0.00476   0.00494  -2.45834
   D83       -0.36336   0.00004   0.00019   0.00545   0.00564  -0.35772
   D84        1.65849   0.00004   0.00006   0.00477   0.00483   1.66331
   D85       -0.34207  -0.00015  -0.00020  -0.00550  -0.00569  -0.34776
   D86        1.68111  -0.00009  -0.00009  -0.00469  -0.00478   1.67633
   D87       -2.44570  -0.00002  -0.00011  -0.00254  -0.00265  -2.44835
   D88       -2.79558  -0.00007  -0.00040  -0.00515  -0.00555  -2.80113
   D89       -0.77240  -0.00001  -0.00029  -0.00435  -0.00464  -0.77704
   D90        1.38397   0.00006  -0.00032  -0.00220  -0.00251   1.38146
   D91       -0.99047   0.00004   0.00019   0.00419   0.00438  -0.98609
   D92       -2.98081   0.00004   0.00006   0.00355   0.00361  -2.97720
   D93        1.18673  -0.00001   0.00021   0.00364   0.00384   1.19057
   D94       -3.09621   0.00007   0.00020   0.00603   0.00623  -3.08998
   D95        1.19664   0.00008   0.00007   0.00539   0.00545   1.20209
   D96       -0.91901   0.00002   0.00022   0.00547   0.00569  -0.91332
   D97        1.19372   0.00005   0.00020   0.00591   0.00611   1.19983
   D98       -0.79662   0.00006   0.00007   0.00527   0.00534  -0.79128
   D99       -2.91227   0.00001   0.00022   0.00535   0.00557  -2.90670
   D100       2.60593   0.00007  -0.00010   0.00065   0.00055   2.60648
   D101       0.59843   0.00011  -0.00005   0.00172   0.00167   0.60010
   D102      -1.57634   0.00007  -0.00009  -0.00028  -0.00037  -1.57671
   D103      -1.49985  -0.00001  -0.00008  -0.00003  -0.00011  -1.49996
   D104       2.77584   0.00002  -0.00003   0.00104   0.00101   2.77685
   D105       0.60107  -0.00002  -0.00007  -0.00096  -0.00103   0.60004
   D106       0.50712   0.00001   0.00006   0.00096   0.00101   0.50814
   D107      -1.50038   0.00005   0.00010   0.00203   0.00214  -1.49824
   D108       2.60804   0.00001   0.00006   0.00003   0.00010   2.60814
   D109       1.20888  -0.00004   0.00001  -0.00545  -0.00544   1.20344
   D110      -0.89484  -0.00001   0.00005  -0.00524  -0.00519  -0.90003
   D111      -2.88655  -0.00007   0.00005  -0.00577  -0.00572  -2.89227
   D112      -2.95693  -0.00002  -0.00002  -0.00616  -0.00618  -2.96311
   D113       1.22253   0.00001   0.00003  -0.00595  -0.00593   1.21660
   D114      -0.76918  -0.00005   0.00003  -0.00648  -0.00645  -0.77563
   D115      -0.96501  -0.00000   0.00002  -0.00620  -0.00618  -0.97120
   D116      -3.06874   0.00003   0.00006  -0.00599  -0.00593  -3.07467
   D117       1.22274  -0.00003   0.00006  -0.00652  -0.00646   1.21628
         Item               Value     Threshold  Converged?
 Maximum Force            0.000390     0.000450     YES
 RMS     Force            0.000102     0.000300     YES
 Maximum Displacement     0.018104     0.001800     NO 
 RMS     Displacement     0.004410     0.001200     NO 
 Predicted change in Energy=-1.128463D-05
 GradGradGradGradGradGradGradGradGradGradGradGradGradGradGradGradGradGrad

                          Input orientation:                          
 ---------------------------------------------------------------------
 Center     Atomic      Atomic             Coordinates (Angstroms)
 Number     Number       Type             X           Y           Z
 ---------------------------------------------------------------------
      1          6           0        0.088046   -2.362015    0.778352
      2          6           0        1.231901   -1.601983    1.470330
      3          1           0       -0.051643   -3.324941    1.285913
      4          1           0        0.381341   -2.607210   -0.251059
      5          1           0        1.929266   -2.331310    1.901224
      6          1           0        0.832076   -1.034320    2.321235
      7          6           0        1.608514    0.867210   -1.271613
      8          1           0        1.302181    1.911395   -1.405245
      9          1           0        2.692633    0.842710   -1.497531
     10          6           0        0.868415    0.021847   -2.314848
     11          1           0        1.291673    0.279357   -3.293861
     12          1           0        1.101164   -1.040340   -2.160219
     13          6           0       -0.657208    0.208684   -2.370302
     14          1           0       -0.995321    0.048822   -3.401883
     15          1           0       -0.906744    1.251659   -2.133149
     16          6           0       -1.482763   -0.729981   -1.481780
     17          1           0       -1.163311   -1.758379   -1.688224
     18          1           0       -2.542479   -0.675942   -1.799360
     19          6           0        2.059142   -0.672343    0.574310
     20          1           0        2.391188   -1.250582   -0.295663
     21          1           0        2.982224   -0.386444    1.115156
     22          6           0       -1.276922   -1.663494    0.770453
     23          1           0       -1.510325   -1.366614    1.799609
     24          1           0       -2.051351   -2.403767    0.489478
     25          7           0        1.341901    0.486682    0.095820
     26          7           0       -1.339822   -0.487581   -0.065804
     27          6           0       -2.099042    0.620672    0.463760
     28          1           0       -2.364404    1.283686   -0.367895
     29          1           0       -3.060100    0.283547    0.898787
     30          6           0       -1.354271    1.455129    1.513230
     31          1           0       -1.028729    0.805022    2.336265
     32          1           0       -2.089194    2.143513    1.949743
     33          6           0       -0.158029    2.275487    1.001508
     34          1           0       -0.065628    3.180045    1.615836
     35          1           0       -0.366356    2.627552   -0.017706
     36          6           0        1.205426    1.574479    1.036195
     37          1           0        1.353846    1.175003    2.046335
     38          1           0        1.998725    2.334317    0.895469
 ---------------------------------------------------------------------
                    Distance matrix (angstroms):
                    1          2          3          4          5
     1  C    0.000000
     2  C    1.537819   0.000000
     3  H    1.097433   2.156405   0.000000
     4  H    1.098103   2.167283   1.750685   0.000000
     5  H    2.156821   1.097226   2.299981   2.665430   0.000000
     6  H    2.167221   1.098245   2.664545   3.048581   1.749977
     7  C    4.116075   3.709043   5.183743   3.823490   4.516670
     8  H    4.950177   4.540671   6.041059   4.753723   5.415397
     9  H    4.715270   4.113205   5.713836   4.335632   4.712607
    10  C    3.982418   4.134793   5.001298   3.377633   4.943482
    11  H    5.000847   5.122550   5.980785   4.291807   5.849018
    12  H    3.377637   3.676061   4.292341   2.572570   4.341392
    13  C    4.132543   4.647333   5.120657   3.674103   5.602442
    14  H    4.945723   5.605723   5.852199   4.344812   6.507010
    15  H    4.746060   5.069727   5.776370   4.482443   6.095637
    16  C    3.199871   4.104235   4.054879   2.917798   5.064673
    17  H    2.830948   3.967110   3.540539   2.274182   4.772465
    18  H    4.050568   5.078816   4.768686   3.830895   6.035816
    19  C    2.604197   1.533430   3.463823   2.690717   2.128319
    20  H    2.773672   2.141532   3.573762   2.425266   2.491518
    21  H    3.520310   2.160396   4.227088   3.682790   2.347153
    22  C    1.533340   2.605342   2.127772   2.164237   3.464717
    23  H    2.142098   2.771936   2.495333   3.053314   3.573759
    24  H    2.159216   3.519187   2.341304   2.551034   4.224167
    25  N    3.186389   2.502779   4.229275   3.258093   3.397877
    26  N    2.502980   3.196148   3.396639   2.736704   4.237390
    27  C    3.711973   4.128990   4.520580   4.133097   5.196900
    28  H    4.540873   4.963826   5.415108   4.763595   6.054148
    29  H    4.113918   4.722622   4.714007   4.639196   5.721550
    30  C    4.146193   4.004505   4.959596   4.756855   5.026856
    31  H    3.701946   3.413791   4.372017   4.508423   4.333080
    32  H    5.139291   5.028742   5.873353   5.789339   6.014517
    33  C    4.649384   4.145657   5.608654   5.069573   5.137009
    34  H    5.607086   4.957070   6.513362   6.097327   5.868226
    35  H    5.073063   4.760005   6.101692   5.293037   5.791588
    36  C    4.100122   3.206101   5.064277   4.452265   4.065391
    37  H    3.964912   2.838715   4.775263   4.530885   3.556177
    38  H    5.071483   4.051288   6.031887   5.324392   4.773305
                    6          7          8          9         10
     6  H    0.000000
     7  C    4.138506   0.000000
     8  H    4.773352   1.096367   0.000000
     9  H    4.644124   1.107679   1.756121   0.000000
    10  C    4.755005   1.533207   2.141477   2.160924   0.000000
    11  H    5.785005   2.129659   2.496103   2.346670   1.097235
    12  H    4.489530   2.164665   3.053381   2.553000   1.098328
    13  C    5.076765   2.602743   2.769434   3.519254   1.538021
    14  H    6.104642   3.462335   3.568509   4.225851   2.157750
    15  H    5.300069   2.686367   2.417528   3.677875   2.167174
    16  C    4.462514   3.485855   3.839094   4.461786   2.605243
    17  H    4.536694   3.840612   4.430121   4.655140   2.773044
    18  H    5.338105   4.459885   4.650919   5.459285   3.519494
    19  C    2.165287   2.445552   3.341756   2.643713   3.201088
    20  H    3.053811   2.459695   3.523522   2.432535   2.831081
    21  H    2.549021   3.025789   3.801978   2.901864   4.049669
    22  C    2.692333   4.347440   4.915818   5.213652   4.118486
    23  H    2.422676   4.914218   5.378348   5.780753   4.951261
    24  H    3.680336   5.214916   5.784183   6.082203   4.719415
    25  N    2.743327   1.444215   2.069923   2.118961   2.500316
    26  N    3.273228   3.461520   3.811741   4.481094   3.192808
    27  C    3.844563   4.101008   4.089922   5.182288   4.109143
    28  H    4.777244   4.095636   3.861860   5.200400   3.979194
    29  H    4.348467   5.181434   5.194992   6.256911   5.082240
    30  C    3.410329   4.108418   3.972709   5.081060   4.652829
    31  H    2.616486   4.469419   4.544899   5.343028   5.083835
    32  H    4.332487   5.067458   4.776112   6.036692   5.606751
    33  C    3.698217   3.204839   2.838526   4.052692   4.138924
    34  H    4.366272   4.060704   3.550676   4.771183   5.128052
    35  H    4.507349   2.927661   2.285205   3.838353   3.686627
    36  C    2.931987   2.447179   2.466476   3.027711   3.708602
    37  H    2.286683   3.341911   3.529639   3.802861   4.537106
    38  H    3.839478   2.645923   2.440762   2.903936   4.114760
                   11         12         13         14         15
    11  H    0.000000
    12  H    1.750153   0.000000
    13  C    2.157798   2.167041   0.000000
    14  H    2.301120   2.668941   1.097285   0.000000
    15  H    2.669393   3.047243   1.098320   1.750529   0.000000
    16  C    3.464087   2.689477   1.533658   2.128598   2.164019
    17  H    3.571747   2.422025   2.142594   2.496161   3.053542
    18  H    4.224553   3.679557   2.159348   2.342447   2.550037
    19  C    4.056783   2.920752   4.101890   5.065563   4.452931
    20  H    3.541022   2.277045   3.965640   4.775510   4.529230
    21  H    4.768720   3.833282   5.074255   6.034398   5.325312
    22  C    5.185653   3.825239   3.708563   4.518817   4.131108
    23  H    6.041842   4.754637   4.538450   5.415183   4.763009
    24  H    5.717395   4.337993   4.116659   4.719436   4.642245
    25  N    3.396386   2.734861   3.186766   4.229450   3.257283
    26  N    4.234773   3.263515   2.502290   3.396444   2.736134
    27  C    5.072785   4.459321   3.206326   4.060592   2.926372
    28  H    4.789243   4.541331   2.842495   3.550262   2.289524
    29  H    6.042866   5.331633   4.057885   4.776418   3.842762
    30  C    5.611736   5.074521   4.137795   5.124927   3.679370
    31  H    6.112194   5.306617   4.758721   5.787858   4.493332
    32  H    6.511583   6.099762   4.945395   5.850144   4.343224
    33  C    4.953419   4.751504   3.986220   5.004892   3.381548
    34  H    5.861858   5.782010   5.006819   5.987185   4.298957
    35  H    4.358471   4.494153   3.386772   4.300942   2.580736
    36  C    4.520416   4.131006   4.115704   5.183382   3.822331
    37  H    5.415140   4.760955   4.948211   6.039035   4.752287
    38  H    4.719456   4.640168   4.715671   5.714458   4.334331
                   16         17         18         19         20
    16  C    0.000000
    17  H    1.096482   0.000000
    18  H    1.107598   1.756737   0.000000
    19  C    4.095842   4.084451   5.177763   0.000000
    20  H    4.084777   3.851175   5.189642   1.096115   0.000000
    21  H    5.176699   5.189086   6.253044   1.107400   1.756835
    22  C    2.446706   2.463129   3.029989   3.485710   3.842152
    23  H    3.342690   3.526880   3.807223   3.837248   4.430061
    24  H    2.647774   2.438755   2.909530   4.461073   4.656441
    25  N    3.456562   3.807782   4.475691   1.444551   2.066966
    26  N    1.443668   2.068413   2.118273   3.463645   3.815160
    27  C    2.447281   3.341633   2.645667   4.355985   4.923463
    28  H    2.464322   3.527046   2.433299   4.927633   5.389192
    29  H    3.030235   3.802617   2.910077   5.217820   5.787642
    30  C    3.709623   4.540090   4.114189   4.130267   4.962000
    31  H    4.140030   4.773432   4.646298   3.849941   4.780000
    32  H    4.516644   5.414502   4.712809   5.198995   6.052731
    33  C    4.117581   4.951497   4.716078   3.713226   4.540300
    34  H    5.185730   6.042330   5.715504   4.521097   5.414816
    35  H    3.829217   4.760479   4.338534   4.137975   4.766680
    36  C    4.344778   4.913382   5.210716   2.447525   3.340785
    37  H    4.911508   5.374732   5.778989   2.465155   3.527676
    38  H    5.211717   5.781358   6.078346   3.024367   3.797937
                   21         22         23         24         25
    21  H    0.000000
    22  C    4.459821   0.000000
    23  H    4.648894   1.096256   0.000000
    24  H    5.458749   1.107561   1.756371   0.000000
    25  N    2.119447   3.454942   3.804314   4.474799   0.000000
    26  N    4.481627   1.444318   2.069188   2.118108   2.857788
    27  C    5.220907   2.446908   2.465844   3.024925   3.463152
    28  H    5.794413   3.341306   3.528685   3.798737   3.819286
    29  H    6.083205   2.643324   2.436455   2.899442   4.479245
    30  C    4.728113   3.206792   2.840528   4.052785   3.196293
    31  H    4.358721   2.933759   2.288217   3.840925   3.277320
    32  H    5.728569   4.067409   3.560705   4.776145   4.237279
    33  C    4.118250   4.101326   3.966178   5.073683   2.503973
    34  H    4.718043   5.063770   4.774204   6.032473   3.397909
    35  H    4.645486   4.456838   4.534828   5.330161   2.741232
    36  C    2.647350   4.088660   4.075308   5.170294   1.444379
    37  H    2.440661   4.075031   3.837208   5.179456   2.068439
    38  H    2.901392   5.169911   5.179555   6.246390   2.117690
                   26         27         28         29         30
    26  N    0.000000
    27  C    1.443980   0.000000
    28  H    2.068433   1.096200   0.000000
    29  H    2.117647   1.107490   1.757485   0.000000
    30  C    2.503534   1.533750   2.142054   2.158703   0.000000
    31  H    2.745458   2.164678   3.053790   2.542587   1.098182
    32  H    3.398035   2.127742   2.487266   2.346623   1.097509
    33  C    3.189095   2.606744   2.779753   3.521419   1.538129
    34  H    4.231189   3.465896   3.579908   4.227377   2.155565
    35  H    3.264047   2.694731   2.433271   3.686540   2.166638
    36  C    3.456122   3.486680   3.847041   4.458711   2.606503
    37  H    3.805412   3.838524   4.434604   4.646986   2.774270
    38  H    4.475829   4.462583   4.662275   5.458697   3.520964
                   31         32         33         34         35
    31  H    0.000000
    32  H    1.750869   0.000000
    33  C    2.168401   2.155450   0.000000
    34  H    2.662201   2.297980   1.097343   0.000000
    35  H    3.049842   2.659571   1.098247   1.750469   0.000000
    36  C    2.696979   3.465962   1.533501   2.128240   2.165680
    37  H    2.428500   3.577970   2.142077   2.494079   3.054384
    38  H    3.685121   4.225989   2.160160   2.344299   2.552153
                   36         37         38
    36  C    0.000000
    37  H    1.096354   0.000000
    38  H    1.107466   1.756238   0.000000
 Stoichiometry    C12H24N2
 Framework group  C1[X(C12H24N2)]
 Deg. of freedom   108
 Full point group                 C1      NOp   1
 Largest Abelian subgroup         C1      NOp   1
 Largest concise Abelian subgroup C1      NOp   1
                         Standard orientation:                         
 ---------------------------------------------------------------------
 Center     Atomic      Atomic             Coordinates (Angstroms)
 Number     Number       Type             X           Y           Z
 ---------------------------------------------------------------------
      1          6           0        0.600379   -1.987512   -1.362760
      2          6           0       -0.745484   -1.452080   -1.879338
      3          1           0        1.003846   -2.693608   -2.099647
      4          1           0        0.435090   -2.572632   -0.448351
      5          1           0       -1.206886   -2.216132   -2.517491
      6          1           0       -0.568918   -0.586652   -2.532025
      7          6           0       -1.741325   -0.027945    1.397420
      8          1           0       -1.758972    0.985632    1.814995
      9          1           0       -2.757949   -0.436172    1.561065
     10          6           0       -0.740674   -0.855884    2.212244
     11          1           0       -1.183260   -1.006127    3.204952
     12          1           0       -0.648317   -1.858276    1.772920
     13          6           0        0.658640   -0.240546    2.381920
     14          1           0        1.069257   -0.558164    3.348640
     15          1           0        0.572755    0.852902    2.439393
     16          6           0        1.693329   -0.617398    1.314444
     17          1           0        1.707010   -1.710394    1.228155
     18          1           0        2.699042   -0.333180    1.681234
     19          6           0       -1.778765   -1.085988   -0.807091
     20          1           0       -1.886826   -1.945765   -0.135843
     21          1           0       -2.765490   -0.958582   -1.293379
     22          6           0        1.690558   -0.939051   -1.111026
     23          1           0        1.783221   -0.324651   -2.014189
     24          1           0        2.662452   -1.458781   -1.001498
     25          7           0       -1.426077    0.065190   -0.008887
     26          7           0        1.428751   -0.063798    0.007653
     27          6           0        1.797339    1.320075   -0.177054
     28          1           0        1.882823    1.787460    0.810822
     29          1           0        2.797543    1.415235   -0.642963
     30          6           0        0.795280    2.138265   -1.000968
     31          1           0        0.648910    1.662329   -1.979776
     32          1           0        1.270903    3.105493   -1.207800
     33          6           0       -0.571630    2.394883   -0.344047
     34          1           0       -0.956300    3.358416   -0.701533
     35          1           0       -0.439436    2.510589    0.740058
     36          6           0       -1.660666    1.351683   -0.622185
     37          1           0       -1.721144    1.208152   -1.707419
     38          1           0       -2.639952    1.772141   -0.321029
 ---------------------------------------------------------------------
 Rotational constants (GHZ):      0.7149322      0.6899056      0.6883036
 Standard basis: 6-31G(d,p) (6D, 7F)
 There are   330 symmetry adapted cartesian basis functions of A   symmetry.
 There are   330 symmetry adapted basis functions of A   symmetry.
   330 basis functions,   560 primitive gaussians,   330 cartesian basis functions
    55 alpha electrons       55 beta electrons
       nuclear repulsion energy      1060.9307235843 Hartrees.
 NAtoms=   38 NActive=   38 NUniq=   38 SFac= 1.00D+00 NAtFMM=   60 NAOKFM=F Big=F
 Integral buffers will be    131072 words long.
 Raffenetti 2 integral format.
 Two-electron integral symmetry is turned on.
 Nuclear repulsion after empirical dispersion term =     1060.8898229452 Hartrees.
 One-electron integrals computed using PRISM.
 NBasis=   330 RedAO= T EigKep=  3.86D-03  NBF=   330
 NBsUse=   330 1.00D-06 EigRej= -1.00D+00 NBFU=   330
 Initial guess from the checkpoint file:  "neutcage-redo-opt-wb97xd.chk"
 B after Tr=     0.000000    0.000000   -0.000000
         Rot=    0.983629   -0.179566   -0.012937   -0.007858 Ang= -20.76 deg.
 Requested convergence on RMS density matrix=1.00D-08 within 128 cycles.
 Requested convergence on MAX density matrix=1.00D-06.
 Requested convergence on             energy=1.00D-06.
 No special actions if energy rises.
 SCF Done:  E(RwB97XD) =  -581.081272155     A.U. after    8 cycles
            NFock=  8  Conv=0.71D-08     -V/T= 2.0098
 Calling FoFJK, ICntrl=      2127 FMM=F ISym2X=0 I1Cent= 0 IOpClX= 0 NMat=1 NMatS=1 NMatT=0.
 ***** Axes restored to original set *****
 -------------------------------------------------------------------
 Center     Atomic                   Forces (Hartrees/Bohr)
 Number     Number              X              Y              Z
 -------------------------------------------------------------------
      1        6          -0.000115824   -0.000143352   -0.000009297
      2        6           0.000093300    0.000201742   -0.000004160
      3        1           0.000180392   -0.000064767   -0.000020069
      4        1          -0.000043517    0.000089089   -0.000093548
      5        1           0.000008042   -0.000088887    0.000051851
      6        1           0.000023837    0.000045322   -0.000019216
      7        6           0.000056225    0.000200362    0.000079057
      8        1           0.000042379   -0.000025596    0.000021961
      9        1          -0.000124763   -0.000199832   -0.000009220
     10        6          -0.000077237   -0.000116380   -0.000134345
     11        1           0.000025416    0.000153715   -0.000045657
     12        1           0.000066808    0.000029127    0.000098913
     13        6          -0.000277783   -0.000015887    0.000003732
     14        1           0.000062843   -0.000059548   -0.000053028
     15        1          -0.000006730   -0.000007876   -0.000111334
     16        6          -0.000017351   -0.000038595   -0.000400427
     17        1          -0.000072094    0.000070698    0.000061350
     18        1           0.000087611   -0.000016471    0.000040002
     19        6          -0.000141540    0.000079808   -0.000244774
     20        1           0.000081644   -0.000152119    0.000016024
     21        1          -0.000024184    0.000067749    0.000049598
     22        6          -0.000189093   -0.000045829    0.000023869
     23        1           0.000107307    0.000028772    0.000049886
     24        1          -0.000017899    0.000040038   -0.000030215
     25        7          -0.000039054   -0.000027034    0.000278435
     26        7           0.000201752   -0.000019342    0.000465791
     27        6           0.000248106   -0.000069142    0.000047981
     28        1          -0.000095857    0.000074208   -0.000080226
     29        1          -0.000071084    0.000228683   -0.000034719
     30        6          -0.000163850    0.000138476   -0.000033918
     31        1           0.000086812   -0.000025123    0.000001580
     32        1           0.000003340   -0.000136105    0.000042049
     33        6          -0.000138294   -0.000266202    0.000033381
     34        1           0.000122579    0.000050845    0.000039049
     35        1           0.000094380    0.000050699    0.000005923
     36        6           0.000152636   -0.000221645   -0.000066018
     37        1           0.000028734    0.000031499   -0.000031397
     38        1          -0.000157988    0.000158901    0.000011136
 -------------------------------------------------------------------
 Cartesian Forces:  Max     0.000465791 RMS     0.000119185

 GradGradGradGradGradGradGradGradGradGradGradGradGradGradGradGradGradGrad
 Berny optimization.
 Using GEDIIS/GDIIS optimizer.
 FormGI is forming the generalized inverse of G from B-inverse, IUseBI=4.
 Internal  Forces:  Max     0.000405113 RMS     0.000069597
 Search for a local minimum.
 Step number   5 out of a maximum of  228
 All quantities printed in internal units (Hartrees-Bohrs-Radians)
 Mixed Optimization -- En-DIIS/RFO-DIIS
 Swapping is turned off.
 Update second derivatives using D2CorX and points    1    2    3    4    5
 DE= -1.92D-05 DEPred=-1.13D-05 R= 1.70D+00
 TightC=F SS=  1.41D+00  RLast= 4.20D-02 DXNew= 9.0677D-01 1.2601D-01
 Trust test= 1.70D+00 RLast= 4.20D-02 DXMaxT set to 5.39D-01
 ITU=  1  0  1  1  0
     Eigenvalues ---    0.00185   0.00460   0.00521   0.00637   0.00759
     Eigenvalues ---    0.00910   0.01030   0.01673   0.01748   0.02293
     Eigenvalues ---    0.02461   0.02490   0.02835   0.02878   0.03243
     Eigenvalues ---    0.03301   0.03802   0.04330   0.04383   0.04462
     Eigenvalues ---    0.04586   0.04630   0.04685   0.04738   0.04793
     Eigenvalues ---    0.04967   0.05029   0.05143   0.05159   0.06041
     Eigenvalues ---    0.06217   0.06273   0.06379   0.06423   0.06593
     Eigenvalues ---    0.06798   0.07247   0.08002   0.08392   0.08570
     Eigenvalues ---    0.08687   0.08815   0.08899   0.08948   0.09057
     Eigenvalues ---    0.09209   0.09242   0.09459   0.09651   0.09836
     Eigenvalues ---    0.09858   0.10143   0.10234   0.12653   0.12730
     Eigenvalues ---    0.12831   0.13135   0.13389   0.14097   0.15108
     Eigenvalues ---    0.15207   0.15304   0.15568   0.16773   0.20099
     Eigenvalues ---    0.20340   0.21035   0.21380   0.22691   0.24611
     Eigenvalues ---    0.25738   0.27042   0.27711   0.28126   0.29754
     Eigenvalues ---    0.30705   0.31318   0.32006   0.32573   0.32612
     Eigenvalues ---    0.32640   0.32677   0.32711   0.33167   0.33487
     Eigenvalues ---    0.33838   0.33849   0.33875   0.33900   0.33904
     Eigenvalues ---    0.33914   0.33928   0.33935   0.33937   0.33945
     Eigenvalues ---    0.33984   0.34011   0.34046   0.34060   0.34068
     Eigenvalues ---    0.34077   0.34925   0.35492   0.35927   0.37760
     Eigenvalues ---    0.38789   0.39232   0.41851
 En-DIIS/RFO-DIIS IScMMF=        0 using points:     5    4    3    2
 RFO step:  Lambda=-3.68389766D-06.
 DidBck=F Rises=F RFO-DIIS coefs:    1.24171   -0.07181   -0.16964   -0.00026
 Iteration  1 RMS(Cart)=  0.00893369 RMS(Int)=  0.00003662
 Iteration  2 RMS(Cart)=  0.00004857 RMS(Int)=  0.00000762
 Iteration  3 RMS(Cart)=  0.00000000 RMS(Int)=  0.00000762
 Variable       Old X    -DE/DX   Delta X   Delta X   Delta X     New X
                                 (Linear)    (Quad)   (Total)
    R1        2.90606   0.00011  -0.00016  -0.00019  -0.00035   2.90571
    R2        2.07385   0.00003   0.00009   0.00013   0.00022   2.07407
    R3        2.07511   0.00005  -0.00010   0.00012   0.00003   2.07514
    R4        2.89759   0.00012  -0.00036   0.00055   0.00019   2.89778
    R5        2.07346   0.00008  -0.00008   0.00017   0.00010   2.07355
    R6        2.07538   0.00001  -0.00010   0.00041   0.00030   2.07569
    R7        2.89776  -0.00011  -0.00036  -0.00145  -0.00181   2.89595
    R8        2.07183  -0.00004   0.00024   0.00004   0.00028   2.07211
    R9        2.09321  -0.00011   0.00066   0.00046   0.00112   2.09433
   R10        2.89734   0.00010   0.00033   0.00142   0.00175   2.89909
   R11        2.72917   0.00005  -0.00112   0.00040  -0.00071   2.72846
   R12        2.07347   0.00009  -0.00013   0.00006  -0.00007   2.07341
   R13        2.07554   0.00000   0.00014  -0.00007   0.00007   2.07560
   R14        2.90644   0.00004   0.00015  -0.00036  -0.00020   2.90624
   R15        2.07357   0.00004  -0.00008  -0.00006  -0.00014   2.07343
   R16        2.07552  -0.00004   0.00016  -0.00011   0.00005   2.07557
   R17        2.89819  -0.00007   0.00037   0.00005   0.00041   2.89860
   R18        2.07205  -0.00009   0.00013  -0.00031  -0.00018   2.07187
   R19        2.09306  -0.00010   0.00049   0.00008   0.00057   2.09363
   R20        2.72814   0.00041  -0.00113   0.00149   0.00036   2.72850
   R21        2.07136   0.00008  -0.00017   0.00035   0.00018   2.07154
   R22        2.09268   0.00003   0.00000   0.00014   0.00014   2.09282
   R23        2.72981  -0.00019  -0.00026  -0.00120  -0.00145   2.72835
   R24        2.07162   0.00003  -0.00015  -0.00006  -0.00022   2.07141
   R25        2.09299  -0.00000  -0.00006   0.00007   0.00001   2.09300
   R26        2.72937   0.00004   0.00079   0.00089   0.00167   2.73104
   R27        2.72948  -0.00012  -0.00002  -0.00068  -0.00070   2.72878
   R28        2.72873   0.00010  -0.00095  -0.00046  -0.00140   2.72733
   R29        2.07152   0.00014  -0.00012   0.00082   0.00070   2.07222
   R30        2.09285  -0.00002   0.00023   0.00037   0.00060   2.09346
   R31        2.89837  -0.00010   0.00029  -0.00033  -0.00004   2.89832
   R32        2.07526   0.00003  -0.00044   0.00006  -0.00038   2.07489
   R33        2.07399  -0.00007  -0.00016  -0.00024  -0.00040   2.07359
   R34        2.90664  -0.00009   0.00004  -0.00006  -0.00002   2.90663
   R35        2.07368   0.00007   0.00007   0.00023   0.00030   2.07398
   R36        2.07539  -0.00000  -0.00003  -0.00022  -0.00025   2.07514
   R37        2.89790  -0.00012  -0.00007   0.00005  -0.00003   2.89787
   R38        2.07181  -0.00004   0.00001  -0.00014  -0.00013   2.07168
   R39        2.09281  -0.00001   0.00004   0.00027   0.00031   2.09312
    A1        1.89676  -0.00008  -0.00008  -0.00011  -0.00018   1.89658
    A2        1.91083   0.00003  -0.00043  -0.00127  -0.00170   1.90912
    A3        2.02563  -0.00002  -0.00029  -0.00150  -0.00181   2.02382
    A4        1.84590   0.00000  -0.00017   0.00030   0.00012   1.84601
    A5        1.86376   0.00012   0.00027   0.00303   0.00330   1.86706
    A6        1.91204  -0.00004   0.00073  -0.00018   0.00055   1.91258
    A7        1.89752  -0.00001   0.00003  -0.00078  -0.00075   1.89677
    A8        1.91060   0.00002  -0.00035  -0.00020  -0.00055   1.91005
    A9        2.02413  -0.00003   0.00039   0.00052   0.00091   2.02504
   A10        1.84490  -0.00000   0.00025  -0.00011   0.00014   1.84504
   A11        1.86458   0.00001  -0.00035  -0.00024  -0.00058   1.86399
   A12        1.91322   0.00002   0.00003   0.00073   0.00075   1.91397
   A13        1.84385   0.00006  -0.00089  -0.00034  -0.00124   1.84261
   A14        1.88317   0.00004  -0.00052   0.00004  -0.00049   1.88268
   A15        1.89101  -0.00000   0.00053   0.00283   0.00336   1.89437
   A16        1.89808  -0.00012  -0.00065  -0.00325  -0.00389   1.89419
   A17        1.94762  -0.00003   0.00030  -0.00108  -0.00078   1.94684
   A18        1.99310   0.00006   0.00106   0.00175   0.00279   1.99589
   A19        1.86660  -0.00002  -0.00081  -0.00274  -0.00354   1.86306
   A20        1.91255  -0.00017   0.00059  -0.00104  -0.00046   1.91209
   A21        2.02236   0.00011   0.00031   0.00292   0.00324   2.02560
   A22        1.84506   0.00006  -0.00017   0.00106   0.00089   1.84595
   A23        1.89859  -0.00004   0.00020  -0.00039  -0.00020   1.89839
   A24        1.91003   0.00006  -0.00018   0.00000  -0.00017   1.90985
   A25        1.89848  -0.00000   0.00047  -0.00182  -0.00135   1.89712
   A26        1.91021  -0.00000   0.00010   0.00022   0.00034   1.91055
   A27        2.02496  -0.00010  -0.00055  -0.00017  -0.00074   2.02423
   A28        1.84558  -0.00002  -0.00019  -0.00019  -0.00037   1.84520
   A29        1.86463   0.00009  -0.00045  -0.00125  -0.00169   1.86294
   A30        1.91114   0.00004   0.00063   0.00310   0.00372   1.91486
   A31        1.88403   0.00008  -0.00009  -0.00043  -0.00052   1.88350
   A32        1.89552  -0.00005  -0.00033   0.00016  -0.00015   1.89536
   A33        1.99563   0.00002   0.00029   0.00033   0.00058   1.99622
   A34        1.84473  -0.00001  -0.00044  -0.00045  -0.00090   1.84383
   A35        1.88946  -0.00010  -0.00023  -0.00011  -0.00032   1.88914
   A36        1.94741   0.00005   0.00073   0.00040   0.00113   1.94854
   A37        1.88323  -0.00008  -0.00029  -0.00023  -0.00052   1.88271
   A38        1.89739   0.00001  -0.00038  -0.00099  -0.00137   1.89602
   A39        1.99557  -0.00000   0.00124  -0.00043   0.00081   1.99638
   A40        1.84556   0.00001   0.00014  -0.00015  -0.00001   1.84554
   A41        1.88680   0.00012  -0.00078   0.00190   0.00112   1.88792
   A42        1.94820  -0.00005  -0.00002  -0.00006  -0.00008   1.94812
   A43        1.88395  -0.00002   0.00062  -0.00041   0.00021   1.88416
   A44        1.89575   0.00004   0.00064   0.00165   0.00230   1.89805
   A45        1.99615  -0.00007  -0.00000  -0.00260  -0.00263   1.99353
   A46        1.84450   0.00003  -0.00046   0.00020  -0.00027   1.84423
   A47        1.88999   0.00004  -0.00006   0.00095   0.00089   1.89088
   A48        1.94640  -0.00001  -0.00073   0.00038  -0.00034   1.94606
   A49        2.01903  -0.00011   0.00028  -0.00010   0.00017   2.01920
   A50        2.02134   0.00012   0.00058   0.00169   0.00225   2.02359
   A51        2.02141  -0.00002   0.00058  -0.00037   0.00021   2.02163
   A52        2.02139  -0.00012  -0.00040  -0.00170  -0.00210   2.01929
   A53        2.02251   0.00003   0.00037   0.00108   0.00145   2.02396
   A54        2.02131   0.00009   0.00019   0.00064   0.00083   2.02214
   A55        1.88941   0.00003  -0.00024   0.00039   0.00016   1.88957
   A56        1.94625   0.00013   0.00040   0.00097   0.00137   1.94761
   A57        1.99676  -0.00006   0.00053   0.00111   0.00162   1.99837
   A58        1.84632  -0.00008   0.00059  -0.00033   0.00027   1.84659
   A59        1.88347   0.00009  -0.00174  -0.00157  -0.00330   1.88017
   A60        1.89465  -0.00011   0.00039  -0.00076  -0.00037   1.89428
   A61        1.91207  -0.00000  -0.00001  -0.00060  -0.00061   1.91145
   A62        1.86318  -0.00002  -0.00043  -0.00029  -0.00071   1.86247
   A63        2.02660  -0.00000  -0.00055  -0.00019  -0.00075   2.02585
   A64        1.84599  -0.00001   0.00126   0.00093   0.00219   1.84818
   A65        1.91190  -0.00002  -0.00006  -0.00041  -0.00046   1.91143
   A66        1.89503   0.00006  -0.00003   0.00070   0.00067   1.89569
   A67        1.89535   0.00003   0.00016   0.00023   0.00039   1.89574
   A68        1.90943   0.00002  -0.00083   0.00005  -0.00077   1.90866
   A69        2.02656   0.00013  -0.00030   0.00118   0.00087   2.02743
   A70        1.84550   0.00001  -0.00020  -0.00081  -0.00101   1.84450
   A71        1.86428  -0.00010  -0.00000  -0.00152  -0.00151   1.86277
   A72        1.91367  -0.00010   0.00118   0.00064   0.00181   1.91548
   A73        1.99715  -0.00004   0.00052   0.00147   0.00194   1.99909
   A74        1.88878  -0.00000  -0.00045  -0.00090  -0.00134   1.88745
   A75        1.94584   0.00017  -0.00063   0.00046  -0.00015   1.94568
   A76        1.88364   0.00004   0.00081   0.00067   0.00148   1.88513
   A77        1.89692  -0.00018   0.00007  -0.00217  -0.00208   1.89484
   A78        1.84429   0.00002  -0.00033   0.00043   0.00009   1.84438
    D1        0.50153  -0.00008   0.00057  -0.00574  -0.00517   0.49636
    D2       -1.50595  -0.00008   0.00045  -0.00507  -0.00462  -1.51058
    D3        2.60192  -0.00010   0.00040  -0.00629  -0.00588   2.59604
    D4       -1.50684  -0.00005   0.00105  -0.00535  -0.00430  -1.51113
    D5        2.76887  -0.00005   0.00093  -0.00468  -0.00375   2.76512
    D6        0.59356  -0.00007   0.00088  -0.00590  -0.00501   0.58855
    D7        2.60129  -0.00001   0.00065  -0.00289  -0.00223   2.59906
    D8        0.59381  -0.00001   0.00053  -0.00222  -0.00169   0.59212
    D9       -1.58150  -0.00002   0.00049  -0.00344  -0.00295  -1.58445
   D10       -0.89703   0.00002   0.00127   0.00603   0.00730  -0.88972
   D11       -2.88906  -0.00002   0.00118   0.00517   0.00635  -2.88272
   D12        1.20756   0.00001   0.00164   0.00527   0.00690   1.21446
   D13        1.22043  -0.00001   0.00118   0.00721   0.00839   1.22882
   D14       -0.77161  -0.00005   0.00108   0.00635   0.00743  -0.76418
   D15       -2.95817  -0.00002   0.00154   0.00645   0.00798  -2.95019
   D16       -3.07146   0.00003   0.00147   0.00905   0.01053  -3.06093
   D17        1.21968  -0.00001   0.00137   0.00820   0.00957   1.22926
   D18       -0.96687   0.00002   0.00183   0.00829   0.01013  -0.95675
   D19       -0.90687  -0.00005  -0.00104  -0.00269  -0.00374  -0.91060
   D20       -2.90060  -0.00002  -0.00086  -0.00190  -0.00276  -2.90337
   D21        1.19278   0.00005  -0.00145  -0.00072  -0.00217   1.19061
   D22        1.21121  -0.00007  -0.00101  -0.00354  -0.00455   1.20666
   D23       -0.78252  -0.00004  -0.00083  -0.00275  -0.00358  -0.78610
   D24       -2.97233   0.00002  -0.00142  -0.00157  -0.00299  -2.97531
   D25       -3.08083  -0.00006  -0.00089  -0.00344  -0.00433  -3.08516
   D26        1.20862  -0.00003  -0.00071  -0.00264  -0.00336   1.20526
   D27       -0.98118   0.00003  -0.00130  -0.00146  -0.00276  -0.98395
   D28        1.21852  -0.00000   0.00134   0.00085   0.00219   1.22071
   D29       -3.07260  -0.00003   0.00100   0.00014   0.00114  -3.07146
   D30       -0.90132  -0.00001   0.00149   0.00151   0.00301  -0.89831
   D31       -0.77353  -0.00003   0.00298   0.00287   0.00585  -0.76768
   D32        1.21853  -0.00005   0.00265   0.00216   0.00481   1.22333
   D33       -2.89337  -0.00003   0.00313   0.00354   0.00667  -2.88670
   D34       -2.96130   0.00007   0.00232   0.00558   0.00791  -2.95339
   D35       -0.96924   0.00004   0.00198   0.00487   0.00686  -0.96238
   D36        1.20205   0.00006   0.00247   0.00625   0.00873   1.21078
   D37       -2.80303   0.00005  -0.00213  -0.00257  -0.00470  -2.80773
   D38       -0.35427   0.00003   0.00000  -0.00109  -0.00107  -0.35535
   D39       -0.78021   0.00010  -0.00273  -0.00189  -0.00462  -0.78483
   D40        1.66855   0.00008  -0.00059  -0.00041  -0.00099   1.66755
   D41        1.38116  -0.00004  -0.00253  -0.00577  -0.00830   1.37286
   D42       -2.45326  -0.00006  -0.00040  -0.00429  -0.00468  -2.45794
   D43        2.59621   0.00006   0.00127   0.00681   0.00809   2.60430
   D44        0.58762   0.00008   0.00118   0.00790   0.00909   0.59671
   D45       -1.58521   0.00011   0.00067   0.00367   0.00435  -1.58086
   D46        0.49356   0.00005   0.00196   0.00869   0.01065   0.50422
   D47       -1.51503   0.00007   0.00187   0.00979   0.01166  -1.50337
   D48        2.59533   0.00010   0.00135   0.00556   0.00692   2.60224
   D49       -1.51438  -0.00004   0.00215   0.00764   0.00980  -1.50459
   D50        2.76021  -0.00002   0.00206   0.00874   0.01080   2.77101
   D51        0.58738   0.00001   0.00155   0.00450   0.00606   0.59344
   D52       -0.90014  -0.00004  -0.00257  -0.00985  -0.01241  -0.91255
   D53       -2.89237  -0.00005  -0.00183  -0.00919  -0.01102  -2.90339
   D54        1.20350  -0.00010  -0.00274  -0.01009  -0.01282   1.19068
   D55        1.21976  -0.00004  -0.00266  -0.01326  -0.01591   1.20385
   D56       -0.77247  -0.00005  -0.00193  -0.01259  -0.01452  -0.78699
   D57       -2.95979  -0.00010  -0.00284  -0.01349  -0.01632  -2.97611
   D58       -3.07249   0.00000  -0.00281  -0.01261  -0.01542  -3.08790
   D59        1.21846  -0.00000  -0.00208  -0.01194  -0.01402   1.20444
   D60       -0.96885  -0.00005  -0.00298  -0.01285  -0.01582  -0.98468
   D61       -2.44825  -0.00005   0.00133   0.00257   0.00392  -2.44433
   D62        1.38160  -0.00008   0.00104   0.00229   0.00335   1.38495
   D63       -0.34764   0.00000   0.00124   0.00215   0.00340  -0.34424
   D64       -2.80098  -0.00003   0.00095   0.00188   0.00283  -2.79814
   D65        1.67520  -0.00004   0.00097   0.00177   0.00275   1.67796
   D66       -0.77813  -0.00008   0.00069   0.00149   0.00219  -0.77595
   D67       -2.45293   0.00002   0.00352   0.00697   0.01050  -2.44243
   D68        1.38153  -0.00001   0.00139   0.00467   0.00606   1.38759
   D69       -0.35527  -0.00000   0.00340   0.00776   0.01116  -0.34412
   D70       -2.80400  -0.00003   0.00126   0.00545   0.00672  -2.79728
   D71        1.66742   0.00005   0.00308   0.00869   0.01177   1.67919
   D72       -0.78131   0.00002   0.00095   0.00638   0.00733  -0.77398
   D73        1.37067  -0.00004  -0.00028   0.00042   0.00015   1.37082
   D74       -2.45870  -0.00003   0.00008   0.00087   0.00096  -2.45774
   D75       -2.81128  -0.00008   0.00046  -0.00111  -0.00065  -2.81193
   D76       -0.35746  -0.00007   0.00082  -0.00066   0.00016  -0.35730
   D77       -0.78897  -0.00003  -0.00055  -0.00009  -0.00063  -0.78960
   D78        1.66485  -0.00002  -0.00019   0.00037   0.00019   1.66504
   D79        1.37705  -0.00000  -0.00036   0.00225   0.00189   1.37894
   D80       -2.80552   0.00002   0.00067   0.00342   0.00408  -2.80144
   D81       -0.78449   0.00014  -0.00036   0.00366   0.00331  -0.78118
   D82       -2.45834  -0.00006   0.00166   0.00384   0.00551  -2.45283
   D83       -0.35772  -0.00004   0.00269   0.00501   0.00770  -0.35002
   D84        1.66331   0.00008   0.00166   0.00525   0.00692   1.67024
   D85       -0.34776  -0.00005  -0.00415  -0.01016  -0.01430  -0.36206
   D86        1.67633  -0.00005  -0.00335  -0.00978  -0.01312   1.66321
   D87       -2.44835  -0.00014  -0.00210  -0.00916  -0.01125  -2.45960
   D88       -2.80113   0.00000  -0.00420  -0.00951  -0.01370  -2.81483
   D89       -0.77704  -0.00000  -0.00340  -0.00912  -0.01252  -0.78956
   D90        1.38146  -0.00009  -0.00215  -0.00850  -0.01065   1.37081
   D91       -0.98609   0.00005   0.00272   0.00904   0.01177  -0.97432
   D92       -2.97720   0.00007   0.00147   0.00839   0.00988  -2.96732
   D93        1.19057   0.00002   0.00220   0.00783   0.01004   1.20061
   D94       -3.08998  -0.00001   0.00393   0.00896   0.01290  -3.07708
   D95        1.20209   0.00001   0.00269   0.00832   0.01101   1.21310
   D96       -0.91332  -0.00005   0.00342   0.00775   0.01117  -0.90215
   D97        1.19983   0.00009   0.00393   0.01053   0.01446   1.21429
   D98       -0.79128   0.00011   0.00269   0.00989   0.01258  -0.77871
   D99       -2.90670   0.00006   0.00342   0.00932   0.01274  -2.89396
   D100       2.60648   0.00005  -0.00042   0.00346   0.00306   2.60954
   D101       0.60010   0.00001   0.00017   0.00427   0.00445   0.60455
   D102      -1.57671   0.00002  -0.00050   0.00245   0.00197  -1.57473
   D103      -1.49996   0.00002  -0.00090   0.00216   0.00125  -1.49870
   D104       2.77685  -0.00002  -0.00032   0.00296   0.00265   2.77950
   D105       0.60004  -0.00000  -0.00098   0.00114   0.00017   0.60021
   D106       0.50814   0.00003   0.00054   0.00343   0.00398   0.51212
   D107      -1.49824  -0.00001   0.00113   0.00424   0.00537  -1.49287
   D108       2.60814   0.00001   0.00046   0.00242   0.00289   2.61103
   D109       1.20344  -0.00003  -0.00157  -0.00961  -0.01117   1.19227
   D110      -0.90003  -0.00003  -0.00190  -0.00989  -0.01179  -0.91182
   D111      -2.89227   0.00003  -0.00196  -0.00964  -0.01161  -2.90387
   D112      -2.96311   0.00002  -0.00156  -0.00970  -0.01125  -2.97436
   D113       1.21660   0.00002  -0.00189  -0.00998  -0.01187   1.20474
   D114      -0.77563   0.00007  -0.00195  -0.00973  -0.01168  -0.78731
   D115      -0.97120  -0.00007  -0.00121  -0.01113  -0.01234  -0.98353
   D116      -3.07467  -0.00007  -0.00154  -0.01142  -0.01295  -3.08762
   D117       1.21628  -0.00002  -0.00160  -0.01116  -0.01277   1.20351
         Item               Value     Threshold  Converged?
 Maximum Force            0.000405     0.000450     YES
 RMS     Force            0.000070     0.000300     YES
 Maximum Displacement     0.048800     0.001800     NO 
 RMS     Displacement     0.008928     0.001200     NO 
 Predicted change in Energy=-1.523421D-05
 GradGradGradGradGradGradGradGradGradGradGradGradGradGradGradGradGradGrad

                          Input orientation:                          
 ---------------------------------------------------------------------
 Center     Atomic      Atomic             Coordinates (Angstroms)
 Number     Number       Type             X           Y           Z
 ---------------------------------------------------------------------
      1          6           0        0.088298   -2.359458    0.771841
      2          6           0        1.230601   -1.601002    1.467696
      3          1           0       -0.047215   -3.326762    1.272421
      4          1           0        0.382733   -2.595741   -0.259343
      5          1           0        1.927866   -2.331910    1.896196
      6          1           0        0.828885   -1.037557    2.320719
      7          6           0        1.603076    0.866891   -1.269959
      8          1           0        1.295031    1.909927   -1.409690
      9          1           0        2.687169    0.843575   -1.499015
     10          6           0        0.866287    0.014879   -2.311487
     11          1           0        1.295356    0.269262   -3.288746
     12          1           0        1.099742   -1.046190   -2.150142
     13          6           0       -0.659169    0.198652   -2.377816
     14          1           0       -0.990093    0.022998   -3.409083
     15          1           0       -0.911705    1.244791   -2.158310
     16          6           0       -1.487605   -0.732213   -1.483413
     17          1           0       -1.173515   -1.762797   -1.686645
     18          1           0       -2.547774   -0.675060   -1.799994
     19          6           0        2.058620   -0.668093    0.577454
     20          1           0        2.395668   -1.244353   -0.292030
     21          1           0        2.978737   -0.382350    1.123561
     22          6           0       -1.277083   -1.661482    0.769378
     23          1           0       -1.506361   -1.364008    1.799168
     24          1           0       -2.054066   -2.400232    0.491431
     25          7           0        1.342246    0.490686    0.099386
     26          7           0       -1.340342   -0.485594   -0.068414
     27          6           0       -2.094728    0.624919    0.461307
     28          1           0       -2.349070    1.294748   -0.368816
     29          1           0       -3.061579    0.293904    0.888938
     30          6           0       -1.351938    1.452016    1.517950
     31          1           0       -1.024603    0.795067    2.334549
     32          1           0       -2.088603    2.135324    1.958942
     33          6           0       -0.156933    2.278059    1.012546
     34          1           0       -0.063604    3.176700    1.635638
     35          1           0       -0.368415    2.641013   -0.002048
     36          6           0        1.207704    1.579019    1.038850
     37          1           0        1.364927    1.180355    2.047904
     38          1           0        1.997478    2.341593    0.891939
 ---------------------------------------------------------------------
                    Distance matrix (angstroms):
                    1          2          3          4          5
     1  C    0.000000
     2  C    1.537636   0.000000
     3  H    1.097552   2.156198   0.000000
     4  H    1.098118   2.165883   1.750871   0.000000
     5  H    2.156141   1.097277   2.297775   2.665219   0.000000
     6  H    2.166775   1.098405   2.665884   3.046918   1.750237
     7  C    4.107655   3.704590   5.174348   3.807939   4.512466
     8  H    4.943979   4.539837   6.034754   4.738842   5.415029
     9  H    4.708539   4.110830   5.705210   4.321586   4.710382
    10  C    3.968583   4.126260   4.984520   3.355660   4.933453
    11  H    4.985532   5.111343   5.961387   4.268303   5.835220
    12  H    3.359416   3.662470   4.269714   2.547613   4.325704
    13  C    4.125891   4.647359   5.111483   3.658158   5.600328
    14  H    4.931445   5.599270   5.833214   4.320104   6.496619
    15  H    4.751464   5.082906   5.780688   4.475638   6.106961
    16  C    3.196493   4.105178   4.049818   2.910197   5.064211
    17  H    2.827071   3.969360   3.531375   2.269999   4.772756
    18  H    4.049742   5.080481   4.766975   3.827596   6.036417
    19  C    2.603972   1.532471   3.462086   2.687872   2.127079
    20  H    2.774750   2.140378   3.570940   2.424711   2.487961
    21  H    3.519560   2.158593   4.224702   3.681136   2.345651
    22  C    1.533441   2.603802   2.130442   2.164739   3.462786
    23  H    2.142255   2.767129   2.501794   3.053409   3.569337
    24  H    2.161022   3.518650   2.344324   2.557318   4.223010
    25  N    3.185577   2.501978   4.228418   3.251981   3.396840
    26  N    2.501681   3.195859   3.397389   2.730964   4.236716
    27  C    3.710599   4.126179   4.523936   4.126718   5.194517
    28  H    4.538181   4.957035   5.417615   4.755065   6.047736
    29  H    4.120166   4.727414   4.726803   4.640246   5.727480
    30  C    4.142258   3.999120   4.959769   4.748915   5.021781
    31  H    3.692104   3.402723   4.367250   4.495158   4.322871
    32  H    5.133339   5.021809   5.871367   5.780248   6.007673
    33  C    4.650231   4.144820   5.611915   5.065853   5.136053
    34  H    5.605200   4.952738   6.513617   6.091900   5.863329
    35  H    5.080571   4.765678   6.110791   5.296604   5.797085
    36  C    4.103165   3.208889   5.069128   4.449101   4.068051
    37  H    3.973461   2.844403   4.786399   4.532879   3.560326
    38  H    5.075360   4.057543   6.037862   5.320725   4.780691
                    6          7          8          9         10
     6  H    0.000000
     7  C    4.137543   0.000000
     8  H    4.777123   1.096513   0.000000
     9  H    4.645670   1.108272   1.755885   0.000000
    10  C    4.750405   1.534132   2.142024   2.159272   0.000000
    11  H    5.778536   2.127758   2.494521   2.338828   1.097200
    12  H    4.479066   2.165166   3.053691   2.552469   1.098362
    13  C    5.081215   2.606078   2.772116   3.519402   1.537917
    14  H    6.104432   3.465910   3.574893   4.224211   2.156601
    15  H    5.319819   2.693715   2.423328   3.680697   2.167349
    16  C    4.464390   3.486404   3.837891   4.462297   2.604739
    17  H    4.538122   3.846862   4.433884   4.661894   2.776932
    18  H    5.339804   4.459608   4.647757   5.459072   3.520434
    19  C    2.165116   2.444715   3.343351   2.644227   3.199076
    20  H    3.053528   2.458027   3.522790   2.429245   2.828935
    21  H    2.546438   3.030179   3.808774   2.909607   4.052134
    22  C    2.689060   4.341300   4.911117   5.209243   4.110469
    23  H    2.414945   4.905614   5.372449   5.773831   4.942496
    24  H    3.676219   5.210689   5.779981   6.079759   4.713552
    25  N    2.744701   1.443839   2.072145   2.118546   2.503046
    26  N    3.273861   3.454944   3.805618   4.475953   3.186073
    27  C    3.843014   4.090181   4.079502   5.172737   4.102212
    28  H    4.772070   4.076099   3.839445   5.181178   3.968697
    29  H    4.354136   5.171862   5.184137   6.249205   5.074318
    30  C    3.405643   4.104500   3.973312   5.078057   4.653007
    31  H    2.606553   4.461203   4.543450   5.336274   5.076397
    32  H    4.325482   5.065888   4.779902   6.036065   5.609298
    33  C    3.698171   3.209184   2.847973   4.056427   4.149477
    34  H    4.361862   4.068849   3.567159   4.778731   5.142140
    35  H    4.512278   2.939708   2.298477   3.848154   3.708716
    36  C    2.938224   2.448274   2.472341   3.028276   3.713200
    37  H    2.298021   3.341136   3.534419   3.800313   4.539963
    38  H    3.850413   2.646526   2.444844   2.904547   4.117660
                   11         12         13         14         15
    11  H    0.000000
    12  H    1.750743   0.000000
    13  C    2.157532   2.166849   0.000000
    14  H    2.301826   2.663739   1.097213   0.000000
    15  H    2.664706   3.048701   1.098347   1.750244   0.000000
    16  C    3.465120   2.690256   1.533875   2.127456   2.166955
    17  H    3.576495   2.428179   2.142324   2.487870   3.055585
    18  H    4.228212   3.683031   2.159648   2.345809   2.547733
    19  C    4.050767   2.915850   4.107462   5.066037   4.468374
    20  H    3.532991   2.274043   3.970490   4.773423   4.540656
    21  H    4.767267   3.832550   5.082476   6.038276   5.343576
    22  C    5.178184   3.814640   3.707661   4.514352   4.141411
    23  H    6.033577   4.742344   4.539475   5.414443   4.777141
    24  H    5.712667   4.331032   4.114913   4.713607   4.648905
    25  N    3.395684   2.735173   3.198043   4.238855   3.278134
    26  N    4.229332   3.256051   2.503103   3.397264   2.746931
    27  C    5.067747   4.451618   3.209852   4.069698   2.940438
    28  H    4.781156   4.532926   2.844868   3.564742   2.295823
    29  H    6.036269   5.324327   4.056147   4.778852   3.848619
    30  C    5.613502   5.070174   4.150644   5.142828   3.708320
    31  H    6.105745   5.292968   4.763993   5.795393   4.516722
    32  H    6.517024   6.096896   4.959985   5.872337   4.373775
    33  C    4.964426   4.757358   4.008832   5.032917   3.419306
    34  H    5.877885   5.789499   5.033019   6.021082   4.341151
    35  H    4.381292   4.512788   3.419640   4.341471   2.625655
    36  C    4.522304   4.131954   4.130888   5.199578   3.850381
    37  H    5.414311   4.759350   4.964645   6.055105   4.783246
    38  H    4.718650   4.640825   4.726655   5.727150   4.355495
                   16         17         18         19         20
    16  C    0.000000
    17  H    1.096385   0.000000
    18  H    1.107902   1.756306   0.000000
    19  C    4.102073   4.095268   5.183742   0.000000
    20  H    4.094080   3.866885   5.199584   1.096212   0.000000
    21  H    5.183332   5.200394   6.259008   1.107474   1.756963
    22  C    2.446003   2.460293   3.031396   3.485767   3.845736
    23  H    3.342880   3.524303   3.809614   3.832228   4.428686
    24  H    2.646351   2.434278   2.910429   4.463395   4.663690
    25  N    3.465371   3.820621   4.483176   1.443783   2.067188
    26  N    1.443859   2.068273   2.119471   3.464592   3.818834
    27  C    2.447926   3.341186   2.647391   4.351514   4.921925
    28  H    2.468404   3.530890   2.442928   4.916900   5.381958
    29  H    3.026278   3.798478   2.904005   5.219090   5.791586
    30  C    3.714491   4.542719   4.118644   4.124477   4.958930
    31  H    4.138090   4.768107   4.644972   3.838552   4.770367
    32  H    4.520373   5.415075   4.715792   5.192987   6.049610
    33  C    4.130646   4.964634   4.727305   3.711845   4.541485
    34  H    5.199602   6.055419   5.728065   4.517302   5.413837
    35  H    3.850413   4.783262   4.356438   4.144454   4.777061
    36  C    4.355260   4.926079   5.219532   2.446723   3.339750
    37  H    4.925957   5.390054   5.792936   2.461746   3.523766
    38  H    5.218849   5.792263   6.083257   3.026689   3.797282
                   21         22         23         24         25
    21  H    0.000000
    22  C    4.457985   0.000000
    23  H    4.640711   1.096141   0.000000
    24  H    5.458988   1.107569   1.756109   0.000000
    25  N    2.118780   3.455662   3.800488   4.477281   0.000000
    26  N    4.481731   1.445203   2.070516   2.118648   2.859643
    27  C    5.214712   2.447669   2.468173   3.025575   3.458583
    28  H    5.781469   3.344240   3.532605   3.805251   3.806776
    29  H    6.082581   2.649954   2.448651   2.903699   4.478369
    30  C    4.719660   3.203098   2.834241   4.048030   3.192978
    31  H    4.345058   2.923720   2.276033   3.829728   3.269644
    32  H    5.719657   4.060710   3.551036   4.767185   4.234797
    33  C    4.113700   4.102908   3.962876   5.075144   2.505215
    34  H    4.710084   5.062702   4.767213   6.031030   3.398699
    35  H    4.648779   4.464554   4.536462   5.338454   2.749646
    36  C    2.643993   4.092386   4.075001   5.174287   1.444009
    37  H    2.429164   4.085447   3.844469   5.189675   2.067094
    38  H    2.904545   5.173237   5.179906   6.249826   2.117387
                   26         27         28         29         30
    26  N    0.000000
    27  C    1.443240   0.000000
    28  H    2.068186   1.096570   0.000000
    29  H    2.118206   1.107809   1.758211   0.000000
    30  C    2.504200   1.533727   2.139835   2.158646   0.000000
    31  H    2.741170   2.164059   3.051570   2.547592   1.097982
    32  H    3.396951   2.127033   2.488548   2.341456   1.097296
    33  C    3.194794   2.606105   2.771376   3.519818   1.538121
    34  H    4.236302   3.466425   3.575323   4.225628   2.155966
    35  H    3.274861   2.694343   2.422796   3.681835   2.165969
    36  C    3.461386   3.485673   3.835750   4.461028   2.607189
    37  H    3.817416   3.846428   4.432538   4.660788   2.781368
    38  H    4.478427   4.458538   4.645199   5.457756   3.521623
                   31         32         33         34         35
    31  H    0.000000
    32  H    1.751989   0.000000
    33  C    2.167904   2.155780   0.000000
    34  H    2.661611   2.299916   1.097501   0.000000
    35  H    3.049226   2.657113   1.098117   1.749824   0.000000
    36  C    2.697519   3.467230   1.533488   2.127197   2.166899
    37  H    2.437307   3.584236   2.143124   2.489188   3.056190
    38  H    3.688610   4.228132   2.158720   2.344899   2.546824
                   36         37         38
    36  C    0.000000
    37  H    1.096286   0.000000
    38  H    1.107631   1.756374   0.000000
 Stoichiometry    C12H24N2
 Framework group  C1[X(C12H24N2)]
 Deg. of freedom   108
 Full point group                 C1      NOp   1
 Largest Abelian subgroup         C1      NOp   1
 Largest concise Abelian subgroup C1      NOp   1
                         Standard orientation:                         
 ---------------------------------------------------------------------
 Center     Atomic      Atomic             Coordinates (Angstroms)
 Number     Number       Type             X           Y           Z
 ---------------------------------------------------------------------
      1          6           0        0.608617   -1.222185   -2.069433
      2          6           0       -0.782339   -0.602248   -2.282145
      3          1           0        0.999536   -1.549791   -3.041275
      4          1           0        0.512887   -2.133190   -1.463819
      5          1           0       -1.244006   -1.068347   -3.161709
      6          1           0       -0.673948    0.461893   -2.531845
      7          6           0       -1.656972   -0.697177    1.316465
      8          1           0       -1.691921    0.050876    2.117424
      9          1           0       -2.645637   -1.197696    1.333444
     10          6           0       -0.581959   -1.728711    1.682315
     11          1           0       -0.969114   -2.299745    2.535473
     12          1           0       -0.473201   -2.452558    0.863403
     13          6           0        0.799535   -1.162774    2.051610
     14          1           0        1.272179   -1.835087    2.778575
     15          1           0        0.675009   -0.203020    2.570966
     16          6           0        1.790339   -0.998930    0.892198
     17          1           0        1.850281   -1.956639    0.361858
     18          1           0        2.800760   -0.826491    1.312629
     19          6           0       -1.773836   -0.761883   -1.124598
     20          1           0       -1.815587   -1.825270   -0.861641
     21          1           0       -2.787166   -0.502295   -1.488293
     22          6           0        1.666110   -0.301265   -1.448904
     23          1           0        1.680836    0.631872   -2.023852
     24          1           0        2.664826   -0.757641   -1.593808
     25          7           0       -1.428150   -0.017596    0.063277
     26          7           0        1.428501    0.023552   -0.060867
     27          6           0        1.723576    1.381963    0.327194
     28          1           0        1.829239    1.412458    1.418235
     29          1           0        2.696972    1.719849   -0.079715
     30          6           0        0.649483    2.403492   -0.066662
     31          1           0        0.472367    2.350746   -1.148980
     32          1           0        1.075629    3.397281    0.119998
     33          6           0       -0.691364    2.296227    0.679289
     34          1           0       -1.134079    3.297980    0.750034
     35          1           0       -0.507659    1.979122    1.714449
     36          6           0       -1.750225    1.389841    0.039867
     37          1           0       -1.870748    1.695100   -1.006142
     38          1           0       -2.725693    1.590796    0.524558
 ---------------------------------------------------------------------
 Rotational constants (GHZ):      0.7147368      0.6905641      0.6873297
 Standard basis: 6-31G(d,p) (6D, 7F)
 There are   330 symmetry adapted cartesian basis functions of A   symmetry.
 There are   330 symmetry adapted basis functions of A   symmetry.
   330 basis functions,   560 primitive gaussians,   330 cartesian basis functions
    55 alpha electrons       55 beta electrons
       nuclear repulsion energy      1060.8309245296 Hartrees.
 NAtoms=   38 NActive=   38 NUniq=   38 SFac= 1.00D+00 NAtFMM=   60 NAOKFM=F Big=F
 Integral buffers will be    131072 words long.
 Raffenetti 2 integral format.
 Two-electron integral symmetry is turned on.
 Nuclear repulsion after empirical dispersion term =     1060.7900363088 Hartrees.
 One-electron integrals computed using PRISM.
 NBasis=   330 RedAO= T EigKep=  3.85D-03  NBF=   330
 NBsUse=   330 1.00D-06 EigRej= -1.00D+00 NBFU=   330
 Initial guess from the checkpoint file:  "neutcage-redo-opt-wb97xd.chk"
 B after Tr=    -0.000000   -0.000000    0.000000
         Rot=    0.977296   -0.209168   -0.021680   -0.025915 Ang= -24.47 deg.
 ExpMin= 1.61D-01 ExpMax= 4.17D+03 ExpMxC= 6.27D+02 IAcc=1 IRadAn=         1 AccDes= 0.00D+00
 Harris functional with IExCor= 4639 and IRadAn=       1 diagonalized for initial guess.
 HarFok:  IExCor= 4639 AccDes= 0.00D+00 IRadAn=         1 IDoV= 1 UseB2=F ITyADJ=14
 ICtDFT=  3500011 ScaDFX=  1.000000  1.000000  1.000000  1.000000
 FoFCou: FMM=F IPFlag=           0 FMFlag=      100000 FMFlg1=           0
         NFxFlg=           0 DoJE=T BraDBF=F KetDBF=T FulRan=T
         wScrn=  0.000000 ICntrl=     500 IOpCl=  0 I1Cent=   200000004 NGrid=           0
         NMat0=    1 NMatS0=      1 NMatT0=    0 NMatD0=    1 NMtDS0=    0 NMtDT0=    0
 Petite list used in FoFCou.
 Requested convergence on RMS density matrix=1.00D-08 within 128 cycles.
 Requested convergence on MAX density matrix=1.00D-06.
 Requested convergence on             energy=1.00D-06.
 No special actions if energy rises.
 Integral accuracy reduced to 1.0D-05 until final iterations.
 Initial convergence to 1.0D-05 achieved.  Increase integral accuracy.
 SCF Done:  E(RwB97XD) =  -581.081199669     A.U. after   11 cycles
            NFock= 11  Conv=0.43D-08     -V/T= 2.0098
 Calling FoFJK, ICntrl=      2127 FMM=F ISym2X=0 I1Cent= 0 IOpClX= 0 NMat=1 NMatS=1 NMatT=0.
 ***** Axes restored to original set *****
 -------------------------------------------------------------------
 Center     Atomic                   Forces (Hartrees/Bohr)
 Number     Number              X              Y              Z
 -------------------------------------------------------------------
      1        6           0.000053242   -0.000094426    0.000032488
      2        6          -0.000094131   -0.000139345    0.000516021
      3        1          -0.000146549    0.000108344   -0.000111920
      4        1          -0.000223071   -0.000190499    0.000017017
      5        1           0.000033712   -0.000036225    0.000116248
      6        1           0.000078550    0.000178414   -0.000177141
      7        6           0.000575640    0.000087688   -0.000757168
      8        1          -0.000257730   -0.000144383    0.000604011
      9        1          -0.000405279   -0.000050626    0.000139768
     10        6           0.000036294    0.000126502    0.000432324
     11        1          -0.000197631   -0.000007735   -0.000152170
     12        1           0.000164725    0.000094850   -0.000175254
     13        6           0.000042879   -0.000224577    0.000106527
     14        1           0.000084515    0.000062472   -0.000203826
     15        1          -0.000103178   -0.000175095    0.000279367
     16        6          -0.000458859    0.000439492   -0.000254036
     17        1          -0.000007381    0.000079835   -0.000118738
     18        1           0.000244952    0.000081206    0.000091603
     19        6           0.000244890   -0.000029302   -0.000125401
     20        1           0.000261405   -0.000172723    0.000085024
     21        1          -0.000025213    0.000017939   -0.000109219
     22        6          -0.000267080    0.000322310   -0.000302832
     23        1          -0.000004357    0.000268079    0.000056122
     24        1           0.000178417   -0.000092425   -0.000091903
     25        7          -0.000467250    0.000179901   -0.000180405
     26        7           0.000736363   -0.000783012    0.000381421
     27        6          -0.000238264    0.000534563   -0.000149507
     28        1          -0.000240058   -0.000262826   -0.000065044
     29        1           0.000014388    0.000136442   -0.000071529
     30        6           0.000246751   -0.000166514   -0.000373235
     31        1          -0.000003093   -0.000013932    0.000222249
     32        1           0.000005774   -0.000164836    0.000271020
     33        6          -0.000330478   -0.000120871    0.000495689
     34        1           0.000055898    0.000012379   -0.000130269
     35        1           0.000323548   -0.000050957   -0.000217266
     36        6           0.000305109    0.000133779   -0.000235827
     37        1          -0.000165391    0.000053395    0.000097041
     38        1          -0.000052058    0.000002720    0.000058753
 -------------------------------------------------------------------
 Cartesian Forces:  Max     0.000783012 RMS     0.000248372

 GradGradGradGradGradGradGradGradGradGradGradGradGradGradGradGradGradGrad
 Berny optimization.
 Using GEDIIS/GDIIS optimizer.
 FormGI is forming the generalized inverse of G from B-inverse, IUseBI=4.
 Internal  Forces:  Max     0.000812943 RMS     0.000185106
 Search for a local minimum.
 Step number   6 out of a maximum of  228
 All quantities printed in internal units (Hartrees-Bohrs-Radians)
 Mixed Optimization -- En-DIIS/RFO-DIIS
 Swapping is turned off.
 Update second derivatives using D2CorX and points    1    2    3    4    5
                                                      6
 DE=  7.25D-05 DEPred=-1.52D-05 R=-4.76D+00
 Trust test=-4.76D+00 RLast= 9.20D-02 DXMaxT set to 2.70D-01
 ITU= -1  1  0  1  1  0
     Eigenvalues ---    0.00268   0.00452   0.00580   0.00630   0.00742
     Eigenvalues ---    0.00858   0.00971   0.01689   0.01770   0.02249
     Eigenvalues ---    0.02432   0.02502   0.02842   0.02850   0.03234
     Eigenvalues ---    0.03263   0.03775   0.04140   0.04443   0.04528
     Eigenvalues ---    0.04542   0.04674   0.04739   0.04779   0.04794
     Eigenvalues ---    0.04980   0.05107   0.05153   0.05241   0.06104
     Eigenvalues ---    0.06260   0.06295   0.06396   0.06513   0.06602
     Eigenvalues ---    0.07022   0.07215   0.08218   0.08418   0.08651
     Eigenvalues ---    0.08690   0.08853   0.08907   0.08957   0.09066
     Eigenvalues ---    0.09175   0.09225   0.09298   0.09704   0.09758
     Eigenvalues ---    0.09879   0.10030   0.10295   0.12660   0.12781
     Eigenvalues ---    0.12792   0.13166   0.13408   0.14149   0.15102
     Eigenvalues ---    0.15249   0.15358   0.15724   0.16948   0.19543
     Eigenvalues ---    0.20991   0.21356   0.22606   0.24541   0.25415
     Eigenvalues ---    0.25967   0.27415   0.27766   0.28550   0.29772
     Eigenvalues ---    0.31166   0.31325   0.31888   0.32563   0.32587
     Eigenvalues ---    0.32639   0.32655   0.32722   0.33097   0.33539
     Eigenvalues ---    0.33848   0.33860   0.33876   0.33886   0.33904
     Eigenvalues ---    0.33911   0.33929   0.33931   0.33938   0.33973
     Eigenvalues ---    0.34010   0.34016   0.34046   0.34060   0.34070
     Eigenvalues ---    0.34307   0.34876   0.35573   0.36052   0.37448
     Eigenvalues ---    0.39299   0.41054   0.43391
 En-DIIS/RFO-DIIS IScMMF=        0 using points:     6    5    4    3    2
 RFO step:  Lambda=-1.50906231D-05.
 DidBck=T Rises=F RFO-DIIS coefs:    0.41999    0.33907    0.20935    0.02670    0.00489
 Iteration  1 RMS(Cart)=  0.00516306 RMS(Int)=  0.00001275
 Iteration  2 RMS(Cart)=  0.00001627 RMS(Int)=  0.00000442
 Iteration  3 RMS(Cart)=  0.00000000 RMS(Int)=  0.00000442
 Variable       Old X    -DE/DX   Delta X   Delta X   Delta X     New X
                                 (Linear)    (Quad)   (Total)
    R1        2.90571   0.00030   0.00033   0.00023   0.00056   2.90627
    R2        2.07407  -0.00013  -0.00016  -0.00005  -0.00021   2.07386
    R3        2.07514  -0.00004   0.00001  -0.00006  -0.00005   2.07510
    R4        2.89778  -0.00011  -0.00009   0.00031   0.00022   2.89800
    R5        2.07355   0.00009  -0.00002   0.00012   0.00010   2.07365
    R6        2.07569  -0.00007  -0.00023   0.00015  -0.00008   2.07561
    R7        2.89595   0.00036   0.00132  -0.00041   0.00091   2.89686
    R8        2.07211  -0.00014  -0.00025  -0.00000  -0.00025   2.07186
    R9        2.09433  -0.00043  -0.00098   0.00005  -0.00093   2.09340
   R10        2.89909  -0.00025  -0.00125   0.00058  -0.00067   2.89842
   R11        2.72846  -0.00009   0.00059  -0.00009   0.00049   2.72895
   R12        2.07341   0.00005   0.00011  -0.00003   0.00008   2.07349
   R13        2.07560  -0.00008  -0.00005  -0.00008  -0.00013   2.07547
   R14        2.90624  -0.00011   0.00026  -0.00035  -0.00009   2.90615
   R15        2.07343   0.00016   0.00013   0.00005   0.00018   2.07361
   R16        2.07557  -0.00010  -0.00007  -0.00007  -0.00014   2.07543
   R17        2.89860  -0.00034  -0.00033  -0.00035  -0.00067   2.89793
   R18        2.07187  -0.00005   0.00008  -0.00013  -0.00005   2.07182
   R19        2.09363  -0.00026  -0.00053  -0.00003  -0.00056   2.09307
   R20        2.72850   0.00013   0.00001   0.00024   0.00025   2.72875
   R21        2.07154   0.00010  -0.00008   0.00022   0.00014   2.07168
   R22        2.09282  -0.00007  -0.00009   0.00002  -0.00007   2.09275
   R23        2.72835   0.00048   0.00106  -0.00033   0.00072   2.72908
   R24        2.07141   0.00013   0.00019  -0.00000   0.00019   2.07160
   R25        2.09300  -0.00004  -0.00001  -0.00000  -0.00001   2.09299
   R26        2.73104  -0.00054  -0.00130   0.00023  -0.00108   2.72996
   R27        2.72878  -0.00003   0.00049  -0.00038   0.00012   2.72890
   R28        2.72733   0.00015   0.00117  -0.00049   0.00068   2.72800
   R29        2.07222  -0.00006  -0.00045   0.00034  -0.00011   2.07211
   R30        2.09346  -0.00008  -0.00049   0.00022  -0.00027   2.09319
   R31        2.89832   0.00009  -0.00006  -0.00021  -0.00027   2.89805
   R32        2.07489   0.00017   0.00033   0.00011   0.00044   2.07533
   R33        2.07359   0.00000   0.00028  -0.00012   0.00016   2.07375
   R34        2.90663  -0.00005  -0.00007  -0.00010  -0.00017   2.90646
   R35        2.07398  -0.00006  -0.00019   0.00002  -0.00017   2.07381
   R36        2.07514   0.00013   0.00019   0.00002   0.00021   2.07535
   R37        2.89787  -0.00011  -0.00011  -0.00003  -0.00013   2.89774
   R38        2.07168   0.00004   0.00007  -0.00006   0.00001   2.07169
   R39        2.09312  -0.00004  -0.00025   0.00014  -0.00011   2.09301
    A1        1.89658   0.00014   0.00013   0.00022   0.00035   1.89692
    A2        1.90912   0.00019   0.00129  -0.00013   0.00116   1.91028
    A3        2.02382  -0.00013   0.00122  -0.00042   0.00081   2.02463
    A4        1.84601  -0.00007  -0.00003  -0.00038  -0.00040   1.84561
    A5        1.86706  -0.00008  -0.00208   0.00062  -0.00146   1.86560
    A6        1.91258  -0.00005  -0.00070   0.00009  -0.00061   1.91198
    A7        1.89677  -0.00002   0.00061  -0.00019   0.00042   1.89719
    A8        1.91005   0.00008   0.00047  -0.00018   0.00028   1.91033
    A9        2.02504   0.00012  -0.00088   0.00088   0.00000   2.02504
   A10        1.84504   0.00003  -0.00010   0.00001  -0.00009   1.84495
   A11        1.86399   0.00005   0.00064   0.00009   0.00073   1.86472
   A12        1.91397  -0.00026  -0.00066  -0.00066  -0.00132   1.91265
   A13        1.84261   0.00016   0.00116   0.00019   0.00136   1.84396
   A14        1.88268   0.00018   0.00072  -0.00029   0.00043   1.88311
   A15        1.89437  -0.00059  -0.00243  -0.00106  -0.00350   1.89087
   A16        1.89419  -0.00005   0.00254  -0.00069   0.00184   1.89604
   A17        1.94684   0.00004   0.00025   0.00029   0.00054   1.94738
   A18        1.99589   0.00025  -0.00202   0.00146  -0.00055   1.99534
   A19        1.86306   0.00021   0.00255  -0.00151   0.00103   1.86408
   A20        1.91209   0.00001   0.00000   0.00026   0.00027   1.91236
   A21        2.02560  -0.00018  -0.00208   0.00139  -0.00070   2.02491
   A22        1.84595  -0.00008  -0.00056   0.00003  -0.00052   1.84543
   A23        1.89839  -0.00016   0.00005  -0.00106  -0.00101   1.89738
   A24        1.90985   0.00019   0.00021   0.00071   0.00091   1.91077
   A25        1.89712  -0.00025   0.00077  -0.00073   0.00005   1.89717
   A26        1.91055   0.00001  -0.00018  -0.00008  -0.00026   1.91029
   A27        2.02423   0.00047   0.00063   0.00034   0.00097   2.02520
   A28        1.84520   0.00012   0.00026   0.00018   0.00044   1.84565
   A29        1.86294   0.00006   0.00129  -0.00008   0.00120   1.86414
   A30        1.91486  -0.00043  -0.00272   0.00035  -0.00237   1.91249
   A31        1.88350   0.00006   0.00043   0.00027   0.00070   1.88420
   A32        1.89536   0.00001   0.00013  -0.00021  -0.00009   1.89527
   A33        1.99622  -0.00027  -0.00019  -0.00102  -0.00118   1.99503
   A34        1.84383  -0.00001   0.00062   0.00009   0.00072   1.84455
   A35        1.88914   0.00020   0.00004   0.00097   0.00100   1.89014
   A36        1.94854   0.00003  -0.00092   0.00000  -0.00093   1.94761
   A37        1.88271   0.00016   0.00037   0.00050   0.00087   1.88358
   A38        1.89602   0.00010   0.00104  -0.00088   0.00016   1.89617
   A39        1.99638  -0.00045  -0.00086  -0.00048  -0.00134   1.99504
   A40        1.84554  -0.00015   0.00006  -0.00053  -0.00048   1.84507
   A41        1.88792   0.00036  -0.00046   0.00194   0.00148   1.88940
   A42        1.94812   0.00001  -0.00008  -0.00049  -0.00058   1.94755
   A43        1.88416  -0.00002  -0.00022  -0.00021  -0.00043   1.88373
   A44        1.89805  -0.00023  -0.00170   0.00046  -0.00124   1.89681
   A45        1.99353   0.00035   0.00171  -0.00060   0.00111   1.99464
   A46        1.84423   0.00014   0.00040   0.00021   0.00062   1.84485
   A47        1.89088  -0.00032  -0.00057  -0.00046  -0.00103   1.88986
   A48        1.94606   0.00005   0.00028   0.00062   0.00090   1.94696
   A49        2.01920   0.00081  -0.00026   0.00139   0.00115   2.02034
   A50        2.02359  -0.00052  -0.00179  -0.00024  -0.00202   2.02157
   A51        2.02163  -0.00031  -0.00033  -0.00044  -0.00077   2.02086
   A52        2.01929   0.00079   0.00145   0.00016   0.00160   2.02089
   A53        2.02396  -0.00050  -0.00117  -0.00069  -0.00186   2.02210
   A54        2.02214  -0.00034  -0.00055  -0.00036  -0.00090   2.02124
   A55        1.88957  -0.00008   0.00004  -0.00008  -0.00004   1.88953
   A56        1.94761   0.00014  -0.00090   0.00059  -0.00030   1.94731
   A57        1.99837  -0.00023  -0.00131   0.00004  -0.00126   1.99712
   A58        1.84659  -0.00015  -0.00049  -0.00031  -0.00079   1.84579
   A59        1.88017   0.00037   0.00281  -0.00034   0.00247   1.88263
   A60        1.89428  -0.00003   0.00004   0.00003   0.00006   1.89435
   A61        1.91145   0.00013   0.00043  -0.00027   0.00016   1.91161
   A62        1.86247  -0.00009   0.00061  -0.00005   0.00055   1.86302
   A63        2.02585   0.00002   0.00053  -0.00006   0.00047   2.02632
   A64        1.84818  -0.00012  -0.00177   0.00010  -0.00167   1.84650
   A65        1.91143  -0.00006   0.00030  -0.00042  -0.00012   1.91131
   A66        1.89569   0.00010  -0.00034   0.00075   0.00042   1.89611
   A67        1.89574   0.00006  -0.00017   0.00077   0.00060   1.89634
   A68        1.90866   0.00009   0.00074   0.00018   0.00091   1.90958
   A69        2.02743   0.00021  -0.00049   0.00006  -0.00042   2.02701
   A70        1.84450   0.00003   0.00072  -0.00040   0.00032   1.84482
   A71        1.86277  -0.00013   0.00099  -0.00047   0.00051   1.86328
   A72        1.91548  -0.00027  -0.00165  -0.00019  -0.00183   1.91364
   A73        1.99909  -0.00010  -0.00151   0.00029  -0.00120   1.99790
   A74        1.88745   0.00008   0.00114  -0.00012   0.00101   1.88846
   A75        1.94568   0.00013   0.00039   0.00017   0.00056   1.94624
   A76        1.88513  -0.00003  -0.00111   0.00021  -0.00090   1.88422
   A77        1.89484  -0.00009   0.00117  -0.00087   0.00028   1.89513
   A78        1.84438   0.00002  -0.00002   0.00034   0.00032   1.84470
    D1        0.49636   0.00005   0.00325  -0.00127   0.00198   0.49834
    D2       -1.51058  -0.00002   0.00278  -0.00107   0.00171  -1.50887
    D3        2.59604   0.00018   0.00395  -0.00070   0.00325   2.59929
    D4       -1.51113  -0.00005   0.00252  -0.00087   0.00165  -1.50948
    D5        2.76512  -0.00011   0.00205  -0.00068   0.00137   2.76649
    D6        0.58855   0.00008   0.00322  -0.00030   0.00292   0.59147
    D7        2.59906  -0.00004   0.00146  -0.00057   0.00089   2.59995
    D8        0.59212  -0.00010   0.00099  -0.00038   0.00061   0.59274
    D9       -1.58445   0.00009   0.00216  -0.00001   0.00216  -1.58229
   D10       -0.88972   0.00007  -0.00492   0.00012  -0.00479  -0.89451
   D11       -2.88272   0.00003  -0.00442  -0.00025  -0.00467  -2.88739
   D12        1.21446  -0.00012  -0.00470  -0.00099  -0.00569   1.20877
   D13        1.22882   0.00011  -0.00553   0.00061  -0.00492   1.22389
   D14       -0.76418   0.00006  -0.00503   0.00023  -0.00480  -0.76898
   D15       -2.95019  -0.00008  -0.00531  -0.00051  -0.00582  -2.95601
   D16       -3.06093  -0.00004  -0.00700   0.00054  -0.00646  -3.06739
   D17        1.22926  -0.00009  -0.00650   0.00016  -0.00634   1.22292
   D18       -0.95675  -0.00023  -0.00678  -0.00058  -0.00736  -0.96411
   D19       -0.91060  -0.00013   0.00253  -0.00105   0.00148  -0.90912
   D20       -2.90337  -0.00009   0.00175  -0.00023   0.00151  -2.90185
   D21        1.19061   0.00015   0.00166   0.00147   0.00313   1.19374
   D22        1.20666  -0.00004   0.00322  -0.00065   0.00257   1.20923
   D23       -0.78610   0.00000   0.00244   0.00016   0.00260  -0.78350
   D24       -2.97531   0.00024   0.00235   0.00187   0.00422  -2.97109
   D25       -3.08516  -0.00010   0.00312  -0.00092   0.00220  -3.08296
   D26        1.20526  -0.00006   0.00234  -0.00011   0.00223   1.20750
   D27       -0.98395   0.00017   0.00226   0.00160   0.00385  -0.98009
   D28        1.22071   0.00015  -0.00200  -0.00049  -0.00249   1.21822
   D29       -3.07146   0.00018  -0.00131  -0.00112  -0.00243  -3.07389
   D30       -0.89831   0.00031  -0.00262   0.00112  -0.00151  -0.89981
   D31       -0.76768  -0.00011  -0.00501  -0.00021  -0.00522  -0.77290
   D32        1.22333  -0.00008  -0.00432  -0.00084  -0.00516   1.21817
   D33       -2.88670   0.00004  -0.00563   0.00140  -0.00424  -2.89094
   D34       -2.95339  -0.00032  -0.00588  -0.00111  -0.00699  -2.96038
   D35       -0.96238  -0.00029  -0.00519  -0.00174  -0.00693  -0.96931
   D36        1.21078  -0.00016  -0.00650   0.00050  -0.00601   1.20477
   D37       -2.80773   0.00012   0.00383  -0.00169   0.00214  -2.80559
   D38       -0.35535  -0.00002   0.00053  -0.00091  -0.00038  -0.35573
   D39       -0.78483  -0.00002   0.00392  -0.00194   0.00198  -0.78285
   D40        1.66755  -0.00016   0.00062  -0.00115  -0.00054   1.66701
   D41        1.37286   0.00015   0.00597  -0.00150   0.00447   1.37733
   D42       -2.45794   0.00001   0.00267  -0.00072   0.00195  -2.45599
   D43        2.60430  -0.00006  -0.00468   0.00241  -0.00227   2.60203
   D44        0.59671  -0.00007  -0.00532   0.00264  -0.00269   0.59402
   D45       -1.58086   0.00015  -0.00199   0.00198  -0.00002  -1.58088
   D46        0.50422  -0.00010  -0.00662   0.00425  -0.00237   0.50185
   D47       -1.50337  -0.00011  -0.00726   0.00448  -0.00278  -1.50616
   D48        2.60224   0.00011  -0.00392   0.00382  -0.00011   2.60213
   D49       -1.50459  -0.00003  -0.00609   0.00441  -0.00168  -1.50627
   D50        2.77101  -0.00003  -0.00674   0.00464  -0.00210   2.76891
   D51        0.59344   0.00018  -0.00340   0.00398   0.00057   0.59402
   D52       -0.91255  -0.00003   0.00846  -0.00344   0.00501  -0.90754
   D53       -2.90339  -0.00005   0.00744  -0.00358   0.00386  -2.89953
   D54        1.19068   0.00010   0.00870  -0.00267   0.00602   1.19670
   D55        1.20385  -0.00000   0.01084  -0.00423   0.00661   1.21045
   D56       -0.78699  -0.00002   0.00982  -0.00437   0.00545  -0.78154
   D57       -2.97611   0.00012   0.01108  -0.00345   0.00762  -2.96849
   D58       -3.08790  -0.00004   0.01049  -0.00389   0.00659  -3.08131
   D59        1.20444  -0.00006   0.00947  -0.00403   0.00544   1.20988
   D60       -0.98468   0.00009   0.01073  -0.00312   0.00761  -0.97707
   D61       -2.44433  -0.00023  -0.00320  -0.00192  -0.00513  -2.44946
   D62        1.38495  -0.00002  -0.00263  -0.00058  -0.00322   1.38173
   D63       -0.34424  -0.00019  -0.00274  -0.00154  -0.00429  -0.34853
   D64       -2.79814   0.00002  -0.00217  -0.00020  -0.00237  -2.80052
   D65        1.67796  -0.00006  -0.00248  -0.00085  -0.00333   1.67463
   D66       -0.77595   0.00015  -0.00191   0.00050  -0.00142  -0.77737
   D67       -2.44243  -0.00035  -0.00833   0.00129  -0.00703  -2.44946
   D68        1.38759  -0.00012  -0.00444   0.00043  -0.00401   1.38358
   D69       -0.34412  -0.00018  -0.00874   0.00301  -0.00572  -0.34984
   D70       -2.79728   0.00005  -0.00485   0.00215  -0.00270  -2.79999
   D71        1.67919  -0.00014  -0.00899   0.00326  -0.00573   1.67345
   D72       -0.77398   0.00009  -0.00511   0.00239  -0.00271  -0.77669
   D73        1.37082   0.00021  -0.00041   0.00282   0.00241   1.37323
   D74       -2.45774  -0.00006  -0.00123   0.00135   0.00012  -2.45762
   D75       -2.81193   0.00018   0.00001   0.00184   0.00185  -2.81008
   D76       -0.35730  -0.00009  -0.00082   0.00037  -0.00044  -0.35774
   D77       -0.78960   0.00020   0.00032   0.00217   0.00249  -0.78710
   D78        1.66504  -0.00007  -0.00050   0.00070   0.00020   1.66523
   D79        1.37894  -0.00029  -0.00131   0.00044  -0.00088   1.37806
   D80       -2.80144  -0.00034  -0.00289   0.00081  -0.00208  -2.80352
   D81       -0.78118  -0.00020  -0.00202   0.00125  -0.00078  -0.78196
   D82       -2.45283   0.00002  -0.00459   0.00195  -0.00264  -2.45547
   D83       -0.35002  -0.00003  -0.00617   0.00233  -0.00384  -0.35386
   D84        1.67024   0.00011  -0.00530   0.00276  -0.00254   1.66770
   D85       -0.36206   0.00025   0.01024  -0.00494   0.00529  -0.35677
   D86        1.66321   0.00010   0.00917  -0.00503   0.00413   1.66735
   D87       -2.45960  -0.00001   0.00747  -0.00448   0.00299  -2.45661
   D88       -2.81483   0.00001   0.01002  -0.00380   0.00621  -2.80862
   D89       -0.78956  -0.00014   0.00895  -0.00389   0.00506  -0.78450
   D90        1.37081  -0.00025   0.00725  -0.00333   0.00391   1.37473
   D91       -0.97432  -0.00004  -0.00827   0.00518  -0.00309  -0.97742
   D92       -2.96732   0.00007  -0.00673   0.00523  -0.00151  -2.96883
   D93        1.20061   0.00000  -0.00710   0.00434  -0.00276   1.19785
   D94       -3.07708  -0.00006  -0.00950   0.00550  -0.00400  -3.08109
   D95        1.21310   0.00006  -0.00796   0.00555  -0.00242   1.21069
   D96       -0.90215  -0.00002  -0.00833   0.00466  -0.00367  -0.90582
   D97        1.21429  -0.00006  -0.01039   0.00602  -0.00437   1.20993
   D98       -0.77871   0.00006  -0.00885   0.00607  -0.00278  -0.78149
   D99       -2.89396  -0.00001  -0.00921   0.00518  -0.00404  -2.89799
   D100       2.60954  -0.00011  -0.00175   0.00055  -0.00121   2.60833
   D101       0.60455  -0.00023  -0.00291   0.00051  -0.00241   0.60214
   D102      -1.57473  -0.00010  -0.00093   0.00057  -0.00037  -1.57511
   D103      -1.49870   0.00003  -0.00051  -0.00022  -0.00073  -1.49943
   D104       2.77950  -0.00009  -0.00167  -0.00026  -0.00193   2.77757
   D105       0.60021   0.00004   0.00032  -0.00020   0.00011   0.60032
   D106       0.51212  -0.00008  -0.00264   0.00008  -0.00256   0.50956
   D107      -1.49287  -0.00020  -0.00380   0.00004  -0.00376  -1.49663
   D108       2.61103  -0.00007  -0.00181   0.00010  -0.00172   2.60931
   D109       1.19227  -0.00006   0.00783  -0.00418   0.00364   1.19591
   D110      -0.91182  -0.00007   0.00815  -0.00438   0.00378  -0.90805
   D111      -2.90387  -0.00003   0.00816  -0.00444   0.00372  -2.90015
   D112      -2.97436   0.00004   0.00804  -0.00351   0.00453  -2.96983
   D113       1.20474   0.00003   0.00836  -0.00370   0.00466   1.20940
   D114      -0.78731   0.00008   0.00837  -0.00376   0.00461  -0.78270
   D115      -0.98353  -0.00013   0.00859  -0.00431   0.00427  -0.97926
   D116      -3.08762  -0.00014   0.00892  -0.00450   0.00441  -3.08321
   D117       1.20351  -0.00009   0.00892  -0.00457   0.00435   1.20787
         Item               Value     Threshold  Converged?
 Maximum Force            0.000813     0.000450     NO 
 RMS     Force            0.000185     0.000300     YES
 Maximum Displacement     0.023926     0.001800     NO 
 RMS     Displacement     0.005163     0.001200     NO 
 Predicted change in Energy=-1.679369D-05
 GradGradGradGradGradGradGradGradGradGradGradGradGradGradGradGradGradGrad

                          Input orientation:                          
 ---------------------------------------------------------------------
 Center     Atomic      Atomic             Coordinates (Angstroms)
 Number     Number       Type             X           Y           Z
 ---------------------------------------------------------------------
      1          6           0        0.087470   -2.361328    0.778064
      2          6           0        1.230617   -1.600288    1.470354
      3          1           0       -0.050612   -3.325096    1.284482
      4          1           0        0.381329   -2.605107   -0.251512
      5          1           0        1.927460   -2.329366    1.902778
      6          1           0        0.829587   -1.031882    2.320350
      7          6           0        1.604807    0.867791   -1.270907
      8          1           0        1.296345    1.911369   -1.404496
      9          1           0        2.688604    0.844957   -1.499030
     10          6           0        0.866302    0.020765   -2.314765
     11          1           0        1.290696    0.281283   -3.292499
     12          1           0        1.102324   -1.040777   -2.160914
     13          6           0       -0.659506    0.203402   -2.374719
     14          1           0       -0.993648    0.035592   -3.406356
     15          1           0       -0.912174    1.247379   -2.145649
     16          6           0       -1.484978   -0.732519   -1.483465
     17          1           0       -1.168094   -1.761728   -1.689172
     18          1           0       -2.545134   -0.676826   -1.799308
     19          6           0        2.058760   -0.671022    0.575598
     20          1           0        2.394346   -1.249810   -0.292865
     21          1           0        2.980030   -0.384545    1.119295
     22          6           0       -1.277572   -1.662479    0.770263
     23          1           0       -1.509461   -1.363365    1.799099
     24          1           0       -2.053192   -2.402200    0.491123
     25          7           0        1.341979    0.487892    0.097312
     26          7           0       -1.338700   -0.487482   -0.067956
     27          6           0       -2.095211    0.622742    0.460314
     28          1           0       -2.353357    1.289278   -0.371209
     29          1           0       -3.060444    0.290134    0.889993
     30          6           0       -1.352036    1.452004    1.514779
     31          1           0       -1.025534    0.797048    2.333623
     32          1           0       -2.088166    2.136454    1.955101
     33          6           0       -0.156232    2.275934    1.008092
     34          1           0       -0.062855    3.176737    1.627889
     35          1           0       -0.364992    2.635025   -0.008559
     36          6           0        1.207635    1.575664    1.037548
     37          1           0        1.360966    1.176603    2.047049
     38          1           0        1.998662    2.337337    0.893142
 ---------------------------------------------------------------------
                    Distance matrix (angstroms):
                    1          2          3          4          5
     1  C    0.000000
     2  C    1.537931   0.000000
     3  H    1.097440   2.156632   0.000000
     4  H    1.098093   2.166973   1.750496   0.000000
     5  H    2.156749   1.097331   2.299248   2.665994   0.000000
     6  H    2.167213   1.098364   2.665822   3.048024   1.750187
     7  C    4.114342   3.707552   5.181769   3.820613   4.516436
     8  H    4.947817   4.538812   6.038664   4.750282   5.414813
     9  H    4.715011   4.113659   5.713195   4.333909   4.714655
    10  C    3.980772   4.133723   4.999010   3.374525   4.943364
    11  H    5.000063   5.121395   5.979451   4.290198   5.849090
    12  H    3.378073   3.676359   4.291635   2.571532   4.342223
    13  C    4.132294   4.648704   5.119648   3.671385   5.603953
    14  H    4.942005   5.604084   5.847008   4.337844   6.504829
    15  H    4.750806   5.077030   5.780624   4.483587   6.102982
    16  C    3.200020   4.105183   4.054675   2.916744   5.065698
    17  H    2.832528   3.970199   3.540551   2.275712   4.775644
    18  H    4.051050   5.079347   4.769249   3.831204   6.036591
    19  C    2.604632   1.532952   3.463535   2.690459   2.128086
    20  H    2.775615   2.141504   3.573885   2.427092   2.490837
    21  H    3.520087   2.159101   4.225981   3.682832   2.346077
    22  C    1.533555   2.604805   2.129354   2.164376   3.464038
    23  H    2.142109   2.769880   2.498292   3.053198   3.571601
    24  H    2.160195   3.519284   2.343391   2.553344   4.224176
    25  N    3.186733   2.501627   4.229369   3.257478   3.396975
    26  N    2.502201   3.194702   3.397103   2.734324   4.236051
    27  C    3.710759   4.125915   4.521621   4.130248   5.193989
    28  H    4.539316   4.958409   5.416308   4.760154   6.049049
    29  H    4.117298   4.724799   4.720657   4.640178   5.724221
    30  C    4.142032   3.998570   4.956554   4.752314   5.020398
    31  H    3.692409   3.403333   4.363857   4.498538   4.322067
    32  H    5.133113   5.021209   5.867698   5.783593   6.005958
    33  C    4.649355   4.142720   5.608840   5.069530   5.133324
    34  H    5.604905   4.951551   6.510907   6.095831   5.861236
    35  H    5.078095   4.761410   6.106868   5.298585   5.792557
    36  C    4.101465   3.205390   5.065730   4.452337   4.063992
    37  H    3.968509   2.839135   4.779054   4.532593   3.554369
    38  H    5.073790   4.053141   6.034552   5.324824   4.775201
                    6          7          8          9         10
     6  H    0.000000
     7  C    4.136043   0.000000
     8  H    4.770227   1.096380   0.000000
     9  H    4.643935   1.107781   1.756291   0.000000
    10  C    4.753284   1.533780   2.141940   2.159977   0.000000
    11  H    5.782827   2.128260   2.494347   2.342735   1.097243
    12  H    4.489564   2.165002   3.053683   2.551543   1.098294
    13  C    5.078089   2.605173   2.771973   3.519697   1.537869
    14  H    6.104003   3.464775   3.573521   4.225157   2.156665
    15  H    5.307910   2.691552   2.422343   3.680443   2.167063
    16  C    4.462717   3.486107   3.838246   4.461778   2.605190
    17  H    4.538686   3.844254   4.432396   4.658871   2.776223
    18  H    5.337264   4.459491   4.648827   5.458755   3.519976
    19  C    2.164542   2.446140   3.342274   2.645559   3.202300
    20  H    3.053662   2.462554   3.526242   2.435051   2.835024
    21  H    2.546759   3.028638   3.804673   2.907272   4.052763
    22  C    2.690826   4.344738   4.911926   5.212244   4.116663
    23  H    2.419242   4.909344   5.372099   5.777378   4.948126
    24  H    3.678894   5.213305   5.780973   6.081889   4.718815
    25  N    2.741196   1.444100   2.069733   2.118774   2.502517
    26  N    3.271367   3.456601   3.805823   4.476890   3.188809
    27  C    3.840827   4.092347   4.079305   5.174292   4.102926
    28  H    4.771102   4.080952   3.843827   5.185632   3.968973
    29  H    4.350401   5.173755   5.184081   6.250346   5.075665
    30  C    3.402663   4.104177   3.968262   5.077236   4.651331
    31  H    2.605117   4.462772   4.539424   5.337261   5.078304
    32  H    4.322620   5.065045   4.774146   6.034610   5.606851
    33  C    3.692628   3.205926   2.839625   4.052956   4.144001
    34  H    4.357571   4.063907   3.555831   4.773400   5.134979
    35  H    4.505224   2.932021   2.287435   3.840612   3.697165
    36  C    2.930494   2.446997   2.466606   3.026786   3.711095
    37  H    2.287894   3.341205   3.529478   3.800959   4.539391
    38  H    3.841261   2.645335   2.440049   2.902707   4.115752
                   11         12         13         14         15
    11  H    0.000000
    12  H    1.750375   0.000000
    13  C    2.156774   2.167427   0.000000
    14  H    2.300338   2.665107   1.097309   0.000000
    15  H    2.664816   3.048622   1.098272   1.750557   0.000000
    16  C    3.464789   2.692228   1.533520   2.128123   2.164853
    17  H    3.576338   2.428396   2.142515   2.491889   3.054274
    18  H    4.226249   3.683364   2.159049   2.344622   2.547367
    19  C    4.056967   2.922326   4.105844   5.066800   4.462275
    20  H    3.544022   2.280926   3.971392   4.777509   4.538925
    21  H    4.770859   3.836168   5.079373   6.037230   5.335943
    22  C    5.184616   3.826515   3.708696   4.517544   4.135618
    23  H    6.039049   4.754702   4.538495   5.414786   4.767995
    24  H    5.718257   4.340974   4.116379   4.717606   4.644773
    25  N    3.396488   2.737489   3.193401   4.235023   3.269388
    26  N    4.231123   3.262699   2.501955   3.396702   2.740160
    27  C    5.066020   4.456721   3.205387   4.063167   2.929299
    28  H    4.777982   4.535850   2.839421   3.554244   2.286351
    29  H    6.035374   5.329915   4.053439   4.774416   3.840117
    30  C    5.609326   5.074304   4.143283   5.133443   3.692435
    31  H    6.106078   5.301532   4.759714   5.790354   4.503279
    32  H    6.511196   6.100459   4.952282   5.861469   4.357701
    33  C    4.956543   4.756799   3.999010   5.020732   3.402272
    34  H    5.867364   5.787926   5.021710   6.006396   4.322424
    35  H    4.366425   4.505238   3.405619   4.324036   2.606170
    36  C    4.520136   4.133644   4.124667   5.192856   3.838502
    37  H    5.414545   4.763467   4.957968   6.048614   4.769789
    38  H    4.716796   4.641372   4.722123   5.721681   4.346864
                   16         17         18         19         20
    16  C    0.000000
    17  H    1.096358   0.000000
    18  H    1.107606   1.756526   0.000000
    19  C    4.098975   4.090404   5.180353   0.000000
    20  H    4.090755   3.860403   5.195782   1.096285   0.000000
    21  H    5.179936   5.195291   6.255486   1.107436   1.756674
    22  C    2.446862   2.463870   3.030004   3.485971   3.844934
    23  H    3.342723   3.527500   3.806900   3.835165   4.430454
    24  H    2.647584   2.438706   2.909467   4.462315   4.660819
    25  N    3.461205   3.814810   4.479216   1.444166   2.068652
    26  N    1.443990   2.069094   2.118706   3.462742   3.816721
    27  C    2.446915   3.341486   2.645222   4.352308   4.922382
    28  H    2.465534   3.528528   2.437582   4.919959   5.384589
    29  H    3.026750   3.800423   2.903945   5.218133   5.790105
    30  C    3.712046   4.541718   4.115650   4.125873   4.960116
    31  H    4.137733   4.769752   4.643556   3.841712   4.773222
    32  H    4.518692   5.415079   4.713698   5.194414   6.050872
    33  C    4.126041   4.960021   4.723044   3.711844   4.541895
    34  H    5.194732   6.050857   5.723402   4.518165   5.414928
    35  H    3.843185   4.775025   4.350650   4.140744   4.773544
    36  C    4.351250   4.921105   5.215816   2.446510   3.340896
    37  H    4.920230   5.384168   5.786819   2.462884   3.525698
    38  H    5.216131   5.787834   6.081164   3.025668   3.798789
                   21         22         23         24         25
    21  H    0.000000
    22  C    4.458936   0.000000
    23  H    4.644971   1.096241   0.000000
    24  H    5.458833   1.107562   1.756595   0.000000
    25  N    2.118680   3.455286   3.801834   4.476037   0.000000
    26  N    4.480132   1.444633   2.069353   2.118777   2.857395
    27  C    5.216028   2.446801   2.465779   3.025391   3.458934
    28  H    5.785180   3.342625   3.529718   3.802726   3.810150
    29  H    6.082360   2.646822   2.442556   2.902123   4.477586
    30  C    4.721876   3.203100   2.834065   4.048998   3.193187
    31  H    4.349172   2.925217   2.277562   3.832243   3.271358
    32  H    5.721942   4.061132   3.550770   4.769050   4.234977
    33  C    4.114201   4.101836   3.962501   5.074511   2.504247
    34  H    4.711745   5.062516   4.768072   6.031436   3.397957
    35  H    4.645324   4.461828   4.534816   5.336042   2.745021
    36  C    2.643953   4.090632   4.074367   5.172522   1.444071
    37  H    2.432957   4.080741   3.840868   5.185095   2.067887
    38  H    2.902218   5.171783   5.179081   6.248388   2.117788
                   26         27         28         29         30
    26  N    0.000000
    27  C    1.443598   0.000000
    28  H    2.068422   1.096513   0.000000
    29  H    2.118196   1.107667   1.757524   0.000000
    30  C    2.503364   1.533584   2.141512   2.158462   0.000000
    31  H    2.741473   2.164227   3.053117   2.545956   1.098215
    32  H    3.396984   2.127384   2.489931   2.342793   1.097380
    33  C    3.192582   2.606289   2.775487   3.520199   1.538031
    34  H    4.234403   3.466496   3.578449   4.226406   2.156267
    35  H    3.271343   2.694955   2.428199   3.683934   2.166645
    36  C    3.458689   3.485692   3.840219   4.459917   2.606713
    37  H    3.811904   3.843129   4.433606   4.655477   2.778405
    38  H    4.476750   4.459481   4.651568   5.457619   3.520998
                   31         32         33         34         35
    31  H    0.000000
    32  H    1.751135   0.000000
    33  C    2.167907   2.156073   0.000000
    34  H    2.662279   2.300248   1.097412   0.000000
    35  H    3.049638   2.659673   1.098229   1.750057   0.000000
    36  C    2.696868   3.466798   1.533420   2.127458   2.165580
    37  H    2.433427   3.581379   2.142393   2.490682   3.054742
    38  H    3.686900   4.227325   2.158831   2.343992   2.547262
                   36         37         38
    36  C    0.000000
    37  H    1.096290   0.000000
    38  H    1.107575   1.756548   0.000000
 Stoichiometry    C12H24N2
 Framework group  C1[X(C12H24N2)]
 Deg. of freedom   108
 Full point group                 C1      NOp   1
 Largest Abelian subgroup         C1      NOp   1
 Largest concise Abelian subgroup C1      NOp   1
                         Standard orientation:                         
 ---------------------------------------------------------------------
 Center     Atomic      Atomic             Coordinates (Angstroms)
 Number     Number       Type             X           Y           Z
 ---------------------------------------------------------------------
      1          6           0        0.618745   -1.359843   -1.982832
      2          6           0       -0.758984   -0.732031   -2.252917
      3          1           0        1.019143   -1.748921   -2.927647
      4          1           0        0.500611   -2.232822   -1.327272
      5          1           0       -1.216113   -1.242127   -3.110221
      6          1           0       -0.629987    0.313651   -2.563261
      7          6           0       -1.690418   -0.583172    1.332640
      8          1           0       -1.724346    0.219431    2.078782
      9          1           0       -2.687909   -1.063927    1.365271
     10          6           0       -0.639300   -1.603994    1.786021
     11          1           0       -1.046807   -2.106644    2.672150
     12          1           0       -0.532829   -2.386227    1.022461
     13          6           0        0.746530   -1.035748    2.134751
     14          1           0        1.196752   -1.661074    2.916003
     15          1           0        0.631364   -0.038651    2.580549
     16          6           0        1.756435   -0.969974    0.982601
     17          1           0        1.804422   -1.961930    0.518143
     18          1           0        2.763741   -0.788489    1.405906
     19          6           0       -1.768995   -0.805674   -1.102093
     20          1           0       -1.831450   -1.849965   -0.774377
     21          1           0       -2.773123   -0.554267   -1.495710
     22          6           0        1.682821   -0.421333   -1.400823
     23          1           0        1.724746    0.474000   -2.031985
     24          1           0        2.674455   -0.904598   -1.499871
     25          7           0       -1.427638    0.007658    0.041403
     26          7           0        1.428541   -0.005567   -0.040880
     27          6           0        1.744053    1.369435    0.265380
     28          1           0        1.838628    1.466113    1.353521
     29          1           0        2.728112    1.663594   -0.149380
     30          6           0        0.693406    2.381626   -0.207369
     31          1           0        0.531599    2.265432   -1.287367
     32          1           0        1.133467    3.378386   -0.076763
     33          6           0       -0.660141    2.342453    0.521955
     34          1           0       -1.086490    3.353655    0.525170
     35          1           0       -0.498803    2.084596    1.577220
     36          6           0       -1.724350    1.415845   -0.078239
     37          1           0       -1.819971    1.656334   -1.143544
     38          1           0       -2.704343    1.664267    0.374114
 ---------------------------------------------------------------------
 Rotational constants (GHZ):      0.7148203      0.6898332      0.6883476
 Standard basis: 6-31G(d,p) (6D, 7F)
 There are   330 symmetry adapted cartesian basis functions of A   symmetry.
 There are   330 symmetry adapted basis functions of A   symmetry.
   330 basis functions,   560 primitive gaussians,   330 cartesian basis functions
    55 alpha electrons       55 beta electrons
       nuclear repulsion energy      1060.9082075825 Hartrees.
 NAtoms=   38 NActive=   38 NUniq=   38 SFac= 1.00D+00 NAtFMM=   60 NAOKFM=F Big=F
 Integral buffers will be    131072 words long.
 Raffenetti 2 integral format.
 Two-electron integral symmetry is turned on.
 Nuclear repulsion after empirical dispersion term =     1060.8673157954 Hartrees.
 One-electron integrals computed using PRISM.
 NBasis=   330 RedAO= T EigKep=  3.86D-03  NBF=   330
 NBsUse=   330 1.00D-06 EigRej= -1.00D+00 NBFU=   330
 Initial guess from the checkpoint file:  "neutcage-redo-opt-wb97xd.chk"
 B after Tr=     0.000000    0.000000   -0.000000
         Rot=    0.999418    0.032084    0.007784    0.008620 Ang=   3.91 deg.
 ExpMin= 1.61D-01 ExpMax= 4.17D+03 ExpMxC= 6.27D+02 IAcc=1 IRadAn=         1 AccDes= 0.00D+00
 Harris functional with IExCor= 4639 and IRadAn=       1 diagonalized for initial guess.
 HarFok:  IExCor= 4639 AccDes= 0.00D+00 IRadAn=         1 IDoV= 1 UseB2=F ITyADJ=14
 ICtDFT=  3500011 ScaDFX=  1.000000  1.000000  1.000000  1.000000
 FoFCou: FMM=F IPFlag=           0 FMFlag=      100000 FMFlg1=           0
         NFxFlg=           0 DoJE=T BraDBF=F KetDBF=T FulRan=T
         wScrn=  0.000000 ICntrl=     500 IOpCl=  0 I1Cent=   200000004 NGrid=           0
         NMat0=    1 NMatS0=      1 NMatT0=    0 NMatD0=    1 NMtDS0=    0 NMtDT0=    0
 Petite list used in FoFCou.
 Requested convergence on RMS density matrix=1.00D-08 within 128 cycles.
 Requested convergence on MAX density matrix=1.00D-06.
 Requested convergence on             energy=1.00D-06.
 No special actions if energy rises.
 Integral accuracy reduced to 1.0D-05 until final iterations.
 Initial convergence to 1.0D-05 achieved.  Increase integral accuracy.
 SCF Done:  E(RwB97XD) =  -581.081292354     A.U. after   10 cycles
            NFock= 10  Conv=0.36D-08     -V/T= 2.0098
 Calling FoFJK, ICntrl=      2127 FMM=F ISym2X=0 I1Cent= 0 IOpClX= 0 NMat=1 NMatS=1 NMatT=0.
 ***** Axes restored to original set *****
 -------------------------------------------------------------------
 Center     Atomic                   Forces (Hartrees/Bohr)
 Number     Number              X              Y              Z
 -------------------------------------------------------------------
      1        6           0.000059094   -0.000191297    0.000144164
      2        6          -0.000061270   -0.000048277    0.000187838
      3        1          -0.000052631   -0.000001521   -0.000060481
      4        1          -0.000086393   -0.000001577   -0.000047578
      5        1           0.000019919    0.000000743    0.000088091
      6        1           0.000048331    0.000086979   -0.000106366
      7        6           0.000067026   -0.000155309   -0.000052957
      8        1          -0.000060107   -0.000077445    0.000092127
      9        1          -0.000201690   -0.000069770   -0.000017966
     10        6           0.000063587    0.000278346   -0.000094182
     11        1          -0.000060842    0.000068074   -0.000036286
     12        1           0.000092486   -0.000071336    0.000054081
     13        6          -0.000022439   -0.000284299    0.000128482
     14        1           0.000077820    0.000052980   -0.000077173
     15        1          -0.000075126    0.000033108   -0.000055101
     16        6          -0.000079819    0.000274277   -0.000111519
     17        1          -0.000067771    0.000053850    0.000074836
     18        1           0.000092848   -0.000020185   -0.000037278
     19        6           0.000052667    0.000024860   -0.000042298
     20        1           0.000030638   -0.000030580   -0.000026598
     21        1          -0.000002140   -0.000052561   -0.000022997
     22        6          -0.000082672    0.000240997   -0.000228088
     23        1          -0.000005829    0.000073127    0.000082682
     24        1           0.000090416   -0.000043422    0.000039910
     25        7          -0.000063198    0.000209204   -0.000142848
     26        7           0.000254941   -0.000487565    0.000126263
     27        6          -0.000122980    0.000396577   -0.000169371
     28        1          -0.000138692   -0.000072269    0.000075609
     29        1           0.000043332    0.000020305   -0.000095798
     30        6           0.000204140   -0.000111796    0.000089645
     31        1           0.000048303    0.000026595   -0.000019648
     32        1          -0.000020323   -0.000053842    0.000110754
     33        6          -0.000252538   -0.000037908    0.000143109
     34        1           0.000039788   -0.000026583   -0.000043669
     35        1           0.000105020    0.000036232   -0.000027161
     36        6           0.000111033    0.000049913    0.000098851
     37        1           0.000003215   -0.000043988    0.000016644
     38        1          -0.000048145   -0.000044641   -0.000037724
 -------------------------------------------------------------------
 Cartesian Forces:  Max     0.000487565 RMS     0.000118392

 GradGradGradGradGradGradGradGradGradGradGradGradGradGradGradGradGradGrad
 Berny optimization.
 Using GEDIIS/GDIIS optimizer.
 FormGI is forming the generalized inverse of G from B-inverse, IUseBI=4.
 Internal  Forces:  Max     0.000262937 RMS     0.000072215
 Search for a local minimum.
 Step number   7 out of a maximum of  228
 All quantities printed in internal units (Hartrees-Bohrs-Radians)
 Mixed Optimization -- En-DIIS/RFO-DIIS
 Swapping is turned off.
 Update second derivatives using D2CorX and points    1    2    3    4    5
                                                      6    7
 DE= -9.27D-05 DEPred=-1.68D-05 R= 5.52D+00
 TightC=F SS=  1.41D+00  RLast= 4.26D-02 DXNew= 4.5338D-01 1.2781D-01
 Trust test= 5.52D+00 RLast= 4.26D-02 DXMaxT set to 2.70D-01
 ITU=  1 -1  1  0  1  1  0
     Eigenvalues ---    0.00150   0.00371   0.00571   0.00633   0.00757
     Eigenvalues ---    0.00839   0.01048   0.01689   0.01866   0.02356
     Eigenvalues ---    0.02406   0.02527   0.02837   0.02888   0.03266
     Eigenvalues ---    0.03275   0.03767   0.04372   0.04447   0.04535
     Eigenvalues ---    0.04603   0.04658   0.04739   0.04793   0.04866
     Eigenvalues ---    0.04979   0.05107   0.05172   0.05300   0.05957
     Eigenvalues ---    0.06186   0.06316   0.06384   0.06462   0.06564
     Eigenvalues ---    0.06853   0.07373   0.08165   0.08421   0.08626
     Eigenvalues ---    0.08752   0.08885   0.08922   0.08955   0.09057
     Eigenvalues ---    0.09154   0.09211   0.09643   0.09744   0.09785
     Eigenvalues ---    0.09865   0.10044   0.10671   0.12668   0.12701
     Eigenvalues ---    0.12815   0.13154   0.13413   0.13768   0.14964
     Eigenvalues ---    0.15206   0.15329   0.15638   0.16202   0.20255
     Eigenvalues ---    0.20709   0.21427   0.22345   0.24307   0.25146
     Eigenvalues ---    0.25862   0.26947   0.27865   0.28085   0.29744
     Eigenvalues ---    0.30936   0.31119   0.31842   0.32566   0.32598
     Eigenvalues ---    0.32632   0.32681   0.32729   0.32899   0.33373
     Eigenvalues ---    0.33852   0.33878   0.33886   0.33900   0.33908
     Eigenvalues ---    0.33920   0.33931   0.33937   0.33942   0.33978
     Eigenvalues ---    0.34012   0.34035   0.34040   0.34058   0.34075
     Eigenvalues ---    0.34519   0.34660   0.34970   0.35535   0.37386
     Eigenvalues ---    0.39239   0.39983   0.41894
 En-DIIS/RFO-DIIS IScMMF=        0 using points:     7    6    5    4    3
 RFO step:  Lambda=-4.41459753D-06.
 DidBck=T Rises=F RFO-DIIS coefs:    0.30805    0.20246   -0.17453    0.59389    0.07012
 Iteration  1 RMS(Cart)=  0.01019318 RMS(Int)=  0.00003913
 Iteration  2 RMS(Cart)=  0.00005924 RMS(Int)=  0.00000694
 Iteration  3 RMS(Cart)=  0.00000000 RMS(Int)=  0.00000694
 Variable       Old X    -DE/DX   Delta X   Delta X   Delta X     New X
                                 (Linear)    (Quad)   (Total)
    R1        2.90627   0.00010   0.00015   0.00065   0.00081   2.90708
    R2        2.07386  -0.00002  -0.00004  -0.00020  -0.00023   2.07363
    R3        2.07510   0.00002   0.00010  -0.00024  -0.00013   2.07496
    R4        2.89800   0.00000  -0.00040   0.00141   0.00102   2.89902
    R5        2.07365   0.00005  -0.00003   0.00043   0.00040   2.07405
    R6        2.07561  -0.00005  -0.00028   0.00053   0.00025   2.07586
    R7        2.89686   0.00014   0.00101  -0.00142  -0.00042   2.89644
    R8        2.07186  -0.00007  -0.00019  -0.00005  -0.00024   2.07162
    R9        2.09340  -0.00019  -0.00070  -0.00001  -0.00070   2.09270
   R10        2.89842  -0.00021  -0.00106   0.00160   0.00054   2.89896
   R11        2.72895  -0.00002   0.00029  -0.00026   0.00003   2.72898
   R12        2.07349   0.00002   0.00017  -0.00024  -0.00006   2.07342
   R13        2.07547   0.00010   0.00004   0.00011   0.00015   2.07562
   R14        2.90615  -0.00008   0.00058  -0.00168  -0.00111   2.90504
   R15        2.07361   0.00004   0.00011   0.00009   0.00019   2.07381
   R16        2.07543   0.00003  -0.00002  -0.00002  -0.00004   2.07539
   R17        2.89793  -0.00013   0.00006  -0.00131  -0.00125   2.89668
   R18        2.07182  -0.00008   0.00008  -0.00062  -0.00054   2.07128
   R19        2.09307  -0.00008  -0.00037  -0.00005  -0.00042   2.09265
   R20        2.72875   0.00013   0.00007   0.00078   0.00085   2.72960
   R21        2.07168   0.00004  -0.00017   0.00084   0.00067   2.07235
   R22        2.09275  -0.00002  -0.00007   0.00005  -0.00002   2.09273
   R23        2.72908   0.00013   0.00081  -0.00112  -0.00032   2.72876
   R24        2.07160   0.00010   0.00016   0.00014   0.00031   2.07190
   R25        2.09299  -0.00005  -0.00003  -0.00008  -0.00012   2.09287
   R26        2.72996  -0.00017  -0.00085   0.00068  -0.00016   2.72980
   R27        2.72890   0.00000   0.00057  -0.00139  -0.00081   2.72809
   R28        2.72800   0.00022   0.00112  -0.00150  -0.00039   2.72762
   R29        2.07211  -0.00007  -0.00048   0.00107   0.00059   2.07270
   R30        2.09319  -0.00008  -0.00049   0.00071   0.00022   2.09341
   R31        2.89805   0.00014   0.00014  -0.00049  -0.00036   2.89769
   R32        2.07533  -0.00002   0.00009   0.00024   0.00034   2.07566
   R33        2.07375   0.00003   0.00017  -0.00022  -0.00005   2.07370
   R34        2.90646  -0.00009  -0.00005  -0.00059  -0.00064   2.90581
   R35        2.07381  -0.00004  -0.00005  -0.00017  -0.00022   2.07358
   R36        2.07535   0.00002   0.00010   0.00005   0.00015   2.07550
   R37        2.89774   0.00002  -0.00038   0.00069   0.00031   2.89806
   R38        2.07169   0.00003   0.00010  -0.00020  -0.00010   2.07159
   R39        2.09301  -0.00006  -0.00028   0.00042   0.00014   2.09315
    A1        1.89692   0.00007  -0.00018   0.00211   0.00192   1.89885
    A2        1.91028   0.00007   0.00090  -0.00079   0.00012   1.91040
    A3        2.02463  -0.00007   0.00076  -0.00180  -0.00104   2.02359
    A4        1.84561  -0.00002   0.00031  -0.00132  -0.00101   1.84460
    A5        1.86560  -0.00001  -0.00110   0.00195   0.00086   1.86646
    A6        1.91198  -0.00005  -0.00077  -0.00005  -0.00082   1.91116
    A7        1.89719  -0.00001   0.00059  -0.00033   0.00026   1.89745
    A8        1.91033   0.00007   0.00043  -0.00045  -0.00002   1.91031
    A9        2.02504   0.00001  -0.00141   0.00338   0.00197   2.02701
   A10        1.84495   0.00000   0.00006  -0.00019  -0.00013   1.84482
   A11        1.86472   0.00004   0.00053   0.00062   0.00115   1.86587
   A12        1.91265  -0.00012  -0.00006  -0.00327  -0.00333   1.90932
   A13        1.84396   0.00007   0.00070   0.00051   0.00121   1.84518
   A14        1.88311   0.00001   0.00094  -0.00178  -0.00082   1.88229
   A15        1.89087  -0.00012  -0.00054  -0.00361  -0.00416   1.88672
   A16        1.89604  -0.00013   0.00125  -0.00310  -0.00186   1.89418
   A17        1.94738   0.00002  -0.00041   0.00136   0.00096   1.94834
   A18        1.99534   0.00015  -0.00174   0.00612   0.00437   1.99971
   A19        1.86408   0.00009   0.00245  -0.00582  -0.00336   1.86072
   A20        1.91236  -0.00012  -0.00059   0.00055  -0.00004   1.91232
   A21        2.02491  -0.00002  -0.00173   0.00521   0.00347   2.02838
   A22        1.84543   0.00002  -0.00024   0.00055   0.00031   1.84574
   A23        1.89738  -0.00006   0.00063  -0.00404  -0.00339   1.89399
   A24        1.91077   0.00009  -0.00034   0.00287   0.00253   1.91329
   A25        1.89717  -0.00011   0.00073  -0.00356  -0.00281   1.89436
   A26        1.91029   0.00004   0.00006  -0.00017  -0.00011   1.91018
   A27        2.02520   0.00006   0.00019   0.00219   0.00237   2.02757
   A28        1.84565  -0.00002  -0.00005  -0.00032  -0.00037   1.84528
   A29        1.86414   0.00012   0.00088  -0.00024   0.00064   1.86478
   A30        1.91249  -0.00010  -0.00178   0.00180   0.00002   1.91251
   A31        1.88420   0.00006  -0.00005   0.00136   0.00131   1.88552
   A32        1.89527  -0.00006   0.00009  -0.00083  -0.00075   1.89452
   A33        1.99503   0.00002   0.00114  -0.00314  -0.00199   1.99304
   A34        1.84455  -0.00002   0.00008  -0.00005   0.00003   1.84458
   A35        1.89014  -0.00008  -0.00090   0.00226   0.00135   1.89149
   A36        1.94761   0.00007  -0.00043   0.00069   0.00026   1.94788
   A37        1.88358   0.00009  -0.00009   0.00236   0.00228   1.88587
   A38        1.89617  -0.00002   0.00111  -0.00368  -0.00256   1.89362
   A39        1.99504  -0.00014  -0.00043  -0.00173  -0.00221   1.99284
   A40        1.84507  -0.00003   0.00057  -0.00218  -0.00162   1.84345
   A41        1.88940   0.00008  -0.00108   0.00648   0.00541   1.89482
   A42        1.94755   0.00004  -0.00003  -0.00108  -0.00111   1.94644
   A43        1.88373  -0.00002   0.00010  -0.00137  -0.00128   1.88245
   A44        1.89681  -0.00012  -0.00107   0.00080  -0.00027   1.89654
   A45        1.99464   0.00013   0.00114  -0.00122  -0.00007   1.99457
   A46        1.84485   0.00003   0.00036   0.00001   0.00038   1.84522
   A47        1.88986  -0.00009  -0.00004  -0.00190  -0.00194   1.88791
   A48        1.94696   0.00006  -0.00051   0.00358   0.00306   1.95002
   A49        2.02034   0.00017  -0.00113   0.00515   0.00403   2.02437
   A50        2.02157   0.00009  -0.00080  -0.00021  -0.00100   2.02056
   A51        2.02086  -0.00026  -0.00014  -0.00212  -0.00226   2.01860
   A52        2.02089   0.00021   0.00065   0.00069   0.00132   2.02221
   A53        2.02210   0.00005  -0.00007  -0.00176  -0.00183   2.02027
   A54        2.02124  -0.00026  -0.00004  -0.00306  -0.00309   2.01816
   A55        1.88953   0.00011   0.00038   0.00153   0.00192   1.89145
   A56        1.94731  -0.00003  -0.00070   0.00006  -0.00062   1.94669
   A57        1.99712  -0.00016  -0.00090  -0.00067  -0.00160   1.99551
   A58        1.84579  -0.00009  -0.00038  -0.00119  -0.00158   1.84422
   A59        1.88263   0.00014   0.00217  -0.00023   0.00195   1.88458
   A60        1.89435   0.00004  -0.00044   0.00044   0.00001   1.89436
   A61        1.91161   0.00005   0.00049  -0.00122  -0.00073   1.91089
   A62        1.86302  -0.00003   0.00043  -0.00004   0.00040   1.86342
   A63        2.02632   0.00001   0.00005   0.00023   0.00026   2.02658
   A64        1.84650  -0.00002  -0.00106   0.00039  -0.00068   1.84583
   A65        1.91131  -0.00004   0.00050  -0.00190  -0.00139   1.90991
   A66        1.89611   0.00003  -0.00056   0.00268   0.00213   1.89824
   A67        1.89634   0.00006  -0.00051   0.00298   0.00247   1.89881
   A68        1.90958   0.00005   0.00048   0.00072   0.00120   1.91078
   A69        2.02701  -0.00001  -0.00011  -0.00036  -0.00047   2.02654
   A70        1.84482  -0.00001   0.00063  -0.00166  -0.00103   1.84379
   A71        1.86328  -0.00005   0.00074  -0.00164  -0.00089   1.86238
   A72        1.91364  -0.00004  -0.00114  -0.00021  -0.00135   1.91229
   A73        1.99790   0.00004  -0.00105   0.00115   0.00011   1.99801
   A74        1.88846  -0.00006   0.00079  -0.00117  -0.00037   1.88808
   A75        1.94624   0.00001   0.00041  -0.00021   0.00020   1.94644
   A76        1.88422   0.00001  -0.00075   0.00113   0.00038   1.88460
   A77        1.89513  -0.00002   0.00088  -0.00245  -0.00158   1.89355
   A78        1.84470   0.00003  -0.00028   0.00169   0.00141   1.84611
    D1        0.49834   0.00001   0.00206  -0.00319  -0.00112   0.49722
    D2       -1.50887  -0.00003   0.00143  -0.00254  -0.00110  -1.50997
    D3        2.59929   0.00007   0.00224  -0.00034   0.00191   2.60120
    D4       -1.50948  -0.00004   0.00131  -0.00235  -0.00104  -1.51052
    D5        2.76649  -0.00008   0.00068  -0.00170  -0.00102   2.76548
    D6        0.59147   0.00001   0.00149   0.00050   0.00200   0.59346
    D7        2.59995   0.00001   0.00101  -0.00025   0.00076   2.60071
    D8        0.59274  -0.00002   0.00039   0.00040   0.00079   0.59352
    D9       -1.58229   0.00007   0.00119   0.00260   0.00380  -1.57849
   D10       -0.89451  -0.00002  -0.00194  -0.00231  -0.00424  -0.89875
   D11       -2.88739   0.00001  -0.00187  -0.00202  -0.00388  -2.89127
   D12        1.20877  -0.00006  -0.00119  -0.00649  -0.00766   1.20111
   D13        1.22389   0.00003  -0.00250   0.00072  -0.00178   1.22211
   D14       -0.76898   0.00006  -0.00244   0.00101  -0.00143  -0.77041
   D15       -2.95601  -0.00002  -0.00175  -0.00346  -0.00521  -2.96122
   D16       -3.06739  -0.00002  -0.00310   0.00018  -0.00292  -3.07031
   D17        1.22292   0.00001  -0.00303   0.00046  -0.00256   1.22035
   D18       -0.96411  -0.00006  -0.00234  -0.00400  -0.00634  -0.97045
   D19       -0.90912  -0.00001   0.00179  -0.00035   0.00144  -0.90768
   D20       -2.90185  -0.00000   0.00061   0.00285   0.00346  -2.89840
   D21        1.19374   0.00007   0.00008   0.00847   0.00854   1.20228
   D22        1.20923   0.00003   0.00203   0.00190   0.00394   1.21317
   D23       -0.78350   0.00003   0.00085   0.00510   0.00595  -0.77755
   D24       -2.97109   0.00010   0.00032   0.01072   0.01104  -2.96005
   D25       -3.08296  -0.00001   0.00235   0.00040   0.00275  -3.08021
   D26        1.20750  -0.00001   0.00117   0.00360   0.00477   1.21226
   D27       -0.98009   0.00006   0.00064   0.00921   0.00985  -0.97024
   D28        1.21822   0.00001  -0.00123  -0.00002  -0.00125   1.21697
   D29       -3.07389   0.00002  -0.00050  -0.00216  -0.00267  -3.07656
   D30       -0.89981   0.00003  -0.00277   0.00618   0.00341  -0.89640
   D31       -0.77290  -0.00001  -0.00318   0.00186  -0.00132  -0.77422
   D32        1.21817   0.00000  -0.00245  -0.00028  -0.00273   1.21544
   D33       -2.89094   0.00001  -0.00472   0.00807   0.00334  -2.88760
   D34       -2.96038  -0.00004  -0.00235  -0.00196  -0.00432  -2.96471
   D35       -0.96931  -0.00003  -0.00163  -0.00410  -0.00573  -0.97504
   D36        1.20477  -0.00002  -0.00389   0.00424   0.00034   1.20511
   D37       -2.80559   0.00004   0.00337  -0.01110  -0.00775  -2.81334
   D38       -0.35573  -0.00006   0.00056  -0.00817  -0.00761  -0.36335
   D39       -0.78285   0.00006   0.00367  -0.01190  -0.00824  -0.79109
   D40        1.66701  -0.00004   0.00086  -0.00896  -0.00810   1.65891
   D41        1.37733   0.00002   0.00367  -0.01021  -0.00655   1.37078
   D42       -2.45599  -0.00008   0.00086  -0.00727  -0.00641  -2.46240
   D43        2.60203   0.00004  -0.00221   0.01175   0.00954   2.61156
   D44        0.59402   0.00010  -0.00258   0.01417   0.01158   0.60560
   D45       -1.58088   0.00015  -0.00037   0.01020   0.00982  -1.57105
   D46        0.50185  -0.00002  -0.00471   0.01888   0.01416   0.51601
   D47       -1.50616   0.00004  -0.00509   0.02130   0.01620  -1.48995
   D48        2.60213   0.00010  -0.00288   0.01733   0.01445   2.61658
   D49       -1.50627  -0.00006  -0.00460   0.01889   0.01430  -1.49197
   D50        2.76891   0.00000  -0.00497   0.02131   0.01634   2.78525
   D51        0.59402   0.00006  -0.00276   0.01735   0.01458   0.60860
   D52       -0.90754   0.00001   0.00603  -0.01641  -0.01039  -0.91793
   D53       -2.89953   0.00002   0.00592  -0.01664  -0.01072  -2.91026
   D54        1.19670  -0.00003   0.00558  -0.01459  -0.00902   1.18768
   D55        1.21045   0.00000   0.00777  -0.01976  -0.01200   1.19846
   D56       -0.78154   0.00002   0.00766  -0.01998  -0.01233  -0.79387
   D57       -2.96849  -0.00004   0.00732  -0.01794  -0.01063  -2.97912
   D58       -3.08131  -0.00001   0.00730  -0.01938  -0.01208  -3.09339
   D59        1.20988   0.00001   0.00718  -0.01960  -0.01241   1.19747
   D60       -0.97707  -0.00005   0.00685  -0.01756  -0.01071  -0.98778
   D61       -2.44946  -0.00007  -0.00083  -0.00686  -0.00771  -2.45717
   D62        1.38173   0.00004  -0.00155  -0.00008  -0.00164   1.38009
   D63       -0.34853  -0.00004  -0.00080  -0.00555  -0.00636  -0.35489
   D64       -2.80052   0.00008  -0.00152   0.00123  -0.00030  -2.80082
   D65        1.67463  -0.00007  -0.00149  -0.00387  -0.00537   1.66926
   D66       -0.77737   0.00005  -0.00221   0.00292   0.00070  -0.77667
   D67       -2.44946  -0.00009  -0.00616   0.00350  -0.00265  -2.45211
   D68        1.38358  -0.00013  -0.00309  -0.00019  -0.00328   1.38029
   D69       -0.34984  -0.00001  -0.00732   0.01003   0.00271  -0.34713
   D70       -2.79999  -0.00005  -0.00425   0.00634   0.00208  -2.79790
   D71        1.67345   0.00002  -0.00729   0.01067   0.00338   1.67683
   D72       -0.77669  -0.00002  -0.00423   0.00698   0.00275  -0.77394
   D73        1.37323   0.00000  -0.00296   0.01262   0.00967   1.38290
   D74       -2.45762   0.00001  -0.00226   0.00636   0.00411  -2.45351
   D75       -2.81008  -0.00000  -0.00212   0.00873   0.00661  -2.80347
   D76       -0.35774   0.00000  -0.00142   0.00246   0.00105  -0.35669
   D77       -0.78710   0.00001  -0.00200   0.00961   0.00761  -0.77949
   D78        1.66523   0.00002  -0.00129   0.00334   0.00205   1.66728
   D79        1.37806  -0.00004  -0.00114   0.00334   0.00221   1.38027
   D80       -2.80352  -0.00004  -0.00220   0.00469   0.00249  -2.80102
   D81       -0.78196  -0.00004  -0.00184   0.00592   0.00408  -0.77788
   D82       -2.45547   0.00004  -0.00434   0.00919   0.00485  -2.45061
   D83       -0.35386   0.00003  -0.00540   0.01054   0.00514  -0.34872
   D84        1.66770   0.00003  -0.00504   0.01177   0.00673   1.67443
   D85       -0.35677   0.00007   0.00826  -0.02033  -0.01207  -0.36884
   D86        1.66735   0.00001   0.00764  -0.02083  -0.01318   1.65417
   D87       -2.45661  -0.00008   0.00580  -0.02071  -0.01490  -2.47151
   D88       -2.80862  -0.00000   0.00727  -0.01504  -0.00778  -2.81640
   D89       -0.78450  -0.00006   0.00665  -0.01553  -0.00888  -0.79339
   D90        1.37473  -0.00015   0.00480  -0.01541  -0.01061   1.36412
   D91       -0.97742   0.00011  -0.00721   0.02371   0.01649  -0.96093
   D92       -2.96883   0.00013  -0.00644   0.02387   0.01743  -2.95140
   D93        1.19785   0.00010  -0.00608   0.02029   0.01420   1.21205
   D94       -3.08109  -0.00003  -0.00868   0.02235   0.01368  -3.06741
   D95        1.21069  -0.00001  -0.00790   0.02252   0.01461   1.22530
   D96       -0.90582  -0.00003  -0.00755   0.01893   0.01139  -0.89444
   D97        1.20993  -0.00002  -0.00913   0.02365   0.01452   1.22444
   D98       -0.78149   0.00000  -0.00835   0.02381   0.01545  -0.76603
   D99       -2.89799  -0.00002  -0.00799   0.02023   0.01223  -2.88577
   D100       2.60833  -0.00002  -0.00080   0.00266   0.00187   2.61020
   D101       0.60214  -0.00006  -0.00152   0.00261   0.00109   0.60323
   D102      -1.57511  -0.00005  -0.00030   0.00257   0.00227  -1.57283
   D103      -1.49943   0.00001   0.00033  -0.00041  -0.00008  -1.49952
   D104       2.77757  -0.00002  -0.00040  -0.00046  -0.00086   2.77671
   D105       0.60032  -0.00001   0.00083  -0.00051   0.00032   0.60064
   D106       0.50956  -0.00001  -0.00097   0.00050  -0.00047   0.50909
   D107      -1.49663  -0.00005  -0.00170   0.00045  -0.00125  -1.49787
   D108       2.60931  -0.00004  -0.00047   0.00041  -0.00006   2.60924
   D109       1.19591  -0.00005   0.00667  -0.01995  -0.01328   1.18263
   D110      -0.90805  -0.00001   0.00687  -0.02002  -0.01315  -0.92120
   D111      -2.90015  -0.00003   0.00714  -0.02134  -0.01419  -2.91434
   D112      -2.96983  -0.00002   0.00650  -0.01758  -0.01108  -2.98091
   D113       1.20940   0.00002   0.00671  -0.01765  -0.01094   1.19846
   D114      -0.78270   0.00000   0.00698  -0.01896  -0.01199  -0.79469
   D115      -0.97926  -0.00008   0.00707  -0.02048  -0.01341  -0.99266
   D116      -3.08321  -0.00004   0.00727  -0.02055  -0.01327  -3.09649
   D117       1.20787  -0.00006   0.00754  -0.02186  -0.01432   1.19355
         Item               Value     Threshold  Converged?
 Maximum Force            0.000263     0.000450     YES
 RMS     Force            0.000072     0.000300     YES
 Maximum Displacement     0.039676     0.001800     NO 
 RMS     Displacement     0.010198     0.001200     NO 
 Predicted change in Energy=-1.787203D-05
 GradGradGradGradGradGradGradGradGradGradGradGradGradGradGradGradGradGrad

                          Input orientation:                          
 ---------------------------------------------------------------------
 Center     Atomic      Atomic             Coordinates (Angstroms)
 Number     Number       Type             X           Y           Z
 ---------------------------------------------------------------------
      1          6           0        0.084217   -2.362082    0.787782
      2          6           0        1.227071   -1.594415    1.474163
      3          1           0       -0.056419   -3.321117    1.302150
      4          1           0        0.379209   -2.616267   -0.238875
      5          1           0        1.922776   -2.319327    1.915860
      6          1           0        0.824913   -1.016526    2.317374
      7          6           0        1.598174    0.871215   -1.271557
      8          1           0        1.281509    1.912980   -1.398932
      9          1           0        2.680945    0.856253   -1.503373
     10          6           0        0.863584    0.025060   -2.319295
     11          1           0        1.285560    0.297817   -3.294696
     12          1           0        1.109669   -1.035477   -2.173961
     13          6           0       -0.662755    0.196952   -2.382345
     14          1           0       -0.991390    0.020692   -3.414452
     15          1           0       -0.922551    1.240906   -2.161396
     16          6           0       -1.485827   -0.737453   -1.488423
     17          1           0       -1.171744   -1.767264   -1.693884
     18          1           0       -2.546625   -0.679945   -1.800993
     19          6           0        2.056633   -0.671707    0.574328
     20          1           0        2.393894   -1.254526   -0.291236
     21          1           0        2.977768   -0.385636    1.118447
     22          6           0       -1.279805   -1.660249    0.769810
     23          1           0       -1.513694   -1.353660    1.796162
     24          1           0       -2.055726   -2.400640    0.493545
     25          7           0        1.341417    0.488361    0.097005
     26          7           0       -1.334003   -0.488786   -0.073671
     27          6           0       -2.087375    0.624641    0.451775
     28          1           0       -2.336885    1.295994   -0.378922
     29          1           0       -3.057954    0.296354    0.872949
     30          6           0       -1.346146    1.443229    1.515628
     31          1           0       -1.017166    0.778624    2.325900
     32          1           0       -2.084018    2.119319    1.965774
     33          6           0       -0.151670    2.274663    1.019207
     34          1           0       -0.056922    3.168297    1.648884
     35          1           0       -0.359667    2.646420    0.006875
     36          6           0        1.212711    1.574693    1.039039
     37          1           0        1.372972    1.174243    2.046854
     38          1           0        2.001346    2.337937    0.889370
 ---------------------------------------------------------------------
                    Distance matrix (angstroms):
                    1          2          3          4          5
     1  C    0.000000
     2  C    1.538359   0.000000
     3  H    1.097315   2.158341   0.000000
     4  H    1.098023   2.167384   1.749669   0.000000
     5  H    2.157473   1.097543   2.301616   2.667144   0.000000
     6  H    2.167672   1.098496   2.668064   3.048317   1.750374
     7  C    4.121547   3.708912   5.190115   3.835992   4.521565
     8  H    4.948876   4.534254   6.040005   4.761718   5.414009
     9  H    4.727585   4.121315   5.728397   4.353772   4.727608
    10  C    3.994970   4.140670   5.015792   3.396966   4.955258
    11  H    5.018457   5.130885   6.002381   4.318726   5.865610
    12  H    3.403432   3.692561   4.320562   2.603272   4.363032
    13  C    4.142020   4.653289   5.130298   3.687053   5.611702
    14  H    4.949072   5.606130   5.855612   4.349297   6.510014
    15  H    4.763691   5.086964   5.792960   4.502049   6.115158
    16  C    3.207112   4.107447   4.062736   2.927401   5.070508
    17  H    2.844276   3.977526   3.554521   2.289828   4.786552
    18  H    4.056189   5.079733   4.775606   3.840581   6.039712
    19  C    2.606406   1.532731   3.466134   2.693763   2.128915
    20  H    2.779490   2.143277   3.579624   2.432290   2.495401
    21  H    3.519704   2.156993   4.225765   3.683822   2.342656
    22  C    1.534096   2.604780   2.130385   2.164196   3.464729
    23  H    2.141743   2.770097   2.497716   3.052644   3.571578
    24  H    2.160420   3.519711   2.344855   2.551831   4.225881
    25  N    3.191042   2.499519   4.233018   3.267625   3.395486
    26  N    2.502535   3.190189   3.398117   2.736524   4.232697
    27  C    3.707995   4.117651   4.518510   4.130923   5.185732
    28  H    4.539213   4.948755   5.417032   4.764721   6.039974
    29  H    4.116767   4.722066   4.720119   4.640432   5.721637
    30  C    4.129901   3.981262   4.940441   4.747066   5.000287
    31  H    3.666454   3.375407   4.333471   4.478082   4.290536
    32  H    5.115844   4.999681   5.843791   5.775270   5.979839
    33  C    4.648505   4.132514   5.603738   5.077972   5.119771
    34  H    5.598795   4.935848   6.498670   6.100412   5.839906
    35  H    5.088412   4.759764   6.114016   5.319982   5.788991
    36  C    4.103026   3.198872   5.064471   4.460038   4.054183
    37  H    3.968847   2.831030   4.775563   4.536529   3.538994
    38  H    5.076995   4.050293   6.035700   5.333704   4.769692
                    6          7          8          9         10
     6  H    0.000000
     7  C    4.128187   0.000000
     8  H    4.754095   1.096255   0.000000
     9  H    4.642226   1.107409   1.756702   0.000000
    10  C    4.752378   1.534065   2.141488   2.158567   0.000000
    11  H    5.782303   2.125936   2.490520   2.338330   1.097209
    12  H    4.500393   2.165282   3.053458   2.548969   1.098371
    13  C    5.076716   2.607735   2.773449   3.519602   1.537281
    14  H    6.101525   3.467165   3.578987   4.223319   2.154139
    15  H    5.311216   2.698618   2.427121   3.683223   2.166446
    16  C    4.461109   3.485098   3.832878   4.461178   2.606052
    17  H    4.543175   3.848686   4.432793   4.665013   2.783187
    18  H    5.333058   4.457102   4.641070   5.456736   3.520681
    19  C    2.162001   2.449099   3.342930   2.653538   3.206541
    20  H    3.053391   2.472443   3.535179   2.450931   2.844682
    21  H    2.543666   3.032338   3.807641   2.916218   4.056663
    22  C    2.690571   4.342609   4.902217   5.214180   4.120310
    23  H    2.419587   4.903538   5.356559   5.776299   4.948667
    24  H    3.679701   5.212639   5.772861   6.085317   4.724242
    25  N    2.731575   1.444113   2.066629   2.119172   2.506288
    26  N    3.264433   3.447056   3.790211   4.469114   3.183748
    27  C    3.828226   4.076020   4.053925   5.158791   4.092247
    28  H    4.755495   4.057330   3.809707   5.161044   3.952635
    29  H    4.345880   5.158381   5.158087   6.236614   5.063841
    30  C    3.377379   4.094462   3.952201   5.067185   4.647660
    31  H    2.572137   4.448626   4.521619   5.324038   5.067832
    32  H    4.291739   5.059309   4.763464   6.027867   5.606790
    33  C    3.670269   3.206122   2.834115   4.049568   4.151752
    34  H    4.328655   4.067542   3.557583   4.772650   5.145261
    35  H    4.489856   2.935793   2.282035   3.838081   3.711999
    36  C    2.915295   2.445878   2.462290   3.022537   3.715059
    37  H    2.274427   3.339819   3.525271   3.796844   4.543496
    38  H    3.830876   2.642617   2.436201   2.895248   4.115754
                   11         12         13         14         15
    11  H    0.000000
    12  H    1.750616   0.000000
    13  C    2.153716   2.168823   0.000000
    14  H    2.296876   2.658714   1.097412   0.000000
    15  H    2.655096   3.051556   1.098249   1.750374   0.000000
    16  C    3.466265   2.700996   1.532859   2.128107   2.164273
    17  H    3.586852   2.443529   2.142708   2.487905   3.054464
    18  H    4.227625   3.692424   2.157750   2.347957   2.541098
    19  C    4.062496   2.929533   4.109934   5.067566   4.474126
    20  H    3.557941   2.289513   3.977767   4.779206   4.552305
    21  H    4.775616   3.840839   5.084129   6.038749   5.349345
    22  C    5.189926   3.842618   3.710260   4.518495   4.139601
    23  H    6.039870   4.769188   4.537446   5.414069   4.769013
    24  H    5.726834   4.358782   4.118082   4.718909   4.646897
    25  N    3.397508   2.744646   3.201376   4.241584   3.285156
    26  N    4.225619   3.268274   2.500157   3.396729   2.742211
    27  C    5.051688   4.457754   3.200734   4.063699   2.926647
    28  H    4.756070   4.531739   2.832721   3.556852   2.276091
    29  H    6.019583   5.331652   4.042746   4.767440   3.828756
    30  C    5.601523   5.078197   4.149027   5.143458   3.706869
    31  H    6.093014   5.297466   4.757260   5.790231   4.512038
    32  H    6.507263   6.106536   4.962018   5.877491   4.376546
    33  C    4.958156   4.769101   4.018538   5.044090   3.432077
    34  H    5.872044   5.800586   5.044476   6.034735   4.356878
    35  H    4.372995   4.524529   3.435132   4.358785   2.644563
    36  C    4.518515   4.140891   4.137803   5.206397   3.861806
    37  H    5.413679   4.771528   4.971629   6.061910   4.794084
    38  H    4.709654   4.643168   4.731318   5.731403   4.365756
                   16         17         18         19         20
    16  C    0.000000
    17  H    1.096072   0.000000
    18  H    1.107384   1.756142   0.000000
    19  C    4.099791   4.094807   5.179981   0.000000
    20  H    4.093026   3.865760   5.197908   1.096642   0.000000
    21  H    5.181045   5.199669   6.255292   1.107426   1.755872
    22  C    2.448186   2.468383   3.029002   3.485290   3.845321
    23  H    3.342004   3.531065   3.802679   3.834732   4.431287
    24  H    2.649372   2.442833   2.909756   4.461752   4.661392
    25  N    3.465475   3.822448   4.481541   1.443998   2.072703
    26  N    1.444441   2.070247   2.119112   3.456844   3.811943
    27  C    2.445716   3.341174   2.643449   4.343771   4.915802
    28  H    2.467833   3.531321   2.443483   4.907498   5.375232
    29  H    3.019340   3.795383   2.892159   5.213954   5.786467
    30  C    3.714729   4.542978   4.116916   4.115569   4.952832
    31  H    4.131246   4.760683   4.636585   3.823573   4.755884
    32  H    4.522218   5.415798   4.715763   5.183719   6.043891
    33  C    4.140172   4.973790   4.734876   3.708856   4.544484
    34  H    5.209544   6.064379   5.736658   4.513028   5.415896
    35  H    3.867137   4.799235   4.372171   4.143728   4.784178
    36  C    4.360756   4.931853   5.223197   2.444274   3.342052
    37  H    4.932089   5.396403   5.797171   2.458304   3.522481
    38  H    5.222289   5.796066   6.085204   3.026593   3.801805
                   21         22         23         24         25
    21  H    0.000000
    22  C    4.457927   0.000000
    23  H    4.644308   1.096403   0.000000
    24  H    5.457729   1.107499   1.756923   0.000000
    25  N    2.117748   3.455430   3.798925   4.477070   0.000000
    26  N    4.474724   1.444549   2.067988   2.120803   2.853387
    27  C    5.207762   2.444185   2.459708   3.025736   3.449790
    28  H    5.771961   3.343108   3.525522   3.808590   3.795877
    29  H    6.079089   2.645892   2.441231   2.902100   4.471400
    30  C    4.711553   3.192525   2.815911   4.040234   3.185476
    31  H    4.332775   2.904909   2.252509   3.813640   3.258088
    32  H    5.710905   4.045024   3.523580   4.753766   4.229175
    33  C    4.108578   4.101026   3.952656   5.075451   2.504124
    34  H    4.703312   5.057971   4.753101   6.028523   3.397902
    35  H    4.644074   4.469465   4.531442   5.346614   2.749369
    36  C    2.639057   4.092673   4.072071   5.175279   1.443645
    37  H    2.422918   4.086859   3.845254   5.191197   2.067206
    38  H    2.902365   5.173561   5.177418   6.250650   2.117611
                   26         27         28         29         30
    26  N    0.000000
    27  C    1.443394   0.000000
    28  H    2.069877   1.096826   0.000000
    29  H    2.117674   1.107783   1.756816   0.000000
    30  C    2.501740   1.533392   2.143027   2.158390   0.000000
    31  H    2.732153   2.163655   3.053751   2.551170   1.098393
    32  H    3.394713   2.127502   2.497881   2.337952   1.097353
    33  C    3.198272   2.606052   2.772675   3.518748   1.537690
    34  H    4.239386   3.467852   3.579910   4.225675   2.157711
    35  H    3.284104   2.696386   2.425259   3.681528   2.167290
    36  C    3.461477   3.483970   3.832482   4.460977   2.606179
    37  H    3.819687   3.849720   4.434215   4.667103   2.783551
    38  H    4.476870   4.454718   4.638368   5.455717   3.521137
                   31         32         33         34         35
    31  H    0.000000
    32  H    1.750807   0.000000
    33  C    2.166717   2.157334   0.000000
    34  H    2.662885   2.304321   1.097293   0.000000
    35  H    3.049400   2.662425   1.098309   1.749344   0.000000
    36  C    2.694826   3.467546   1.533585   2.126841   2.164794
    37  H    2.438676   3.584762   2.142782   2.485805   3.054645
    38  H    3.688697   4.230442   2.157855   2.345810   2.539358
                   36         37         38
    36  C    0.000000
    37  H    1.096237   0.000000
    38  H    1.107649   1.757500   0.000000
 Stoichiometry    C12H24N2
 Framework group  C1[X(C12H24N2)]
 Deg. of freedom   108
 Full point group                 C1      NOp   1
 Largest Abelian subgroup         C1      NOp   1
 Largest concise Abelian subgroup C1      NOp   1
                         Standard orientation:                         
 ---------------------------------------------------------------------
 Center     Atomic      Atomic             Coordinates (Angstroms)
 Number     Number       Type             X           Y           Z
 ---------------------------------------------------------------------
      1          6           0        0.679060    0.605233   -2.313696
      2          6           0       -0.747121    1.132766   -2.080749
      3          1           0        1.087658    1.077328   -3.216068
      4          1           0        0.640080   -0.469995   -2.532834
      5          1           0       -1.184347    1.405612   -3.049763
      6          1           0       -0.702255    2.065206   -1.501754
      7          6           0       -1.612012   -1.482647    0.402716
      8          1           0       -1.682301   -1.491523    1.496680
      9          1           0       -2.572409   -1.895234    0.036979
     10          6           0       -0.484010   -2.439610   -0.003721
     11          1           0       -0.838888   -3.454239    0.216410
     12          1           0       -0.344314   -2.402227   -1.092531
     13          6           0        0.868141   -2.232391    0.697693
     14          1           0        1.376043   -3.202512    0.769907
     15          1           0        0.697093   -1.908146    1.732951
     16          6           0        1.844630   -1.269705    0.012594
     17          1           0        1.958399   -1.587071   -1.030339
     18          1           0        2.843635   -1.393780    0.473998
     19          6           0       -1.724520    0.162458   -1.408099
     20          1           0       -1.704751   -0.781258   -1.966340
     21          1           0       -2.751615    0.558672   -1.528447
     22          6           0        1.682514    0.861161   -1.181870
     23          1           0        1.646158    1.928879   -0.935383
     24          1           0        2.704714    0.676450   -1.565985
     25          7           0       -1.422939   -0.115929   -0.023658
     26          7           0        1.420986    0.111160    0.024705
     27          6           0        1.637761    0.822831    1.261604
     28          1           0        1.736561    0.088431    2.070258
     29          1           0        2.593954    1.381993    1.246865
     30          6           0        0.511483    1.792861    1.638207
     31          1           0        0.339803    2.494096    0.810401
     32          1           0        0.883540    2.401507    2.472058
     33          6           0       -0.823947    1.151990    2.051006
     34          1           0       -1.322691    1.809104    2.774545
     35          1           0       -0.629472    0.213846    2.587987
     36          6           0       -1.828663    0.897943    0.920568
     37          1           0       -1.968095    1.838013    0.374160
     38          1           0       -2.812730    0.662894    1.371402
 ---------------------------------------------------------------------
 Rotational constants (GHZ):      0.7146492      0.6903798      0.6880163
 Standard basis: 6-31G(d,p) (6D, 7F)
 There are   330 symmetry adapted cartesian basis functions of A   symmetry.
 There are   330 symmetry adapted basis functions of A   symmetry.
   330 basis functions,   560 primitive gaussians,   330 cartesian basis functions
    55 alpha electrons       55 beta electrons
       nuclear repulsion energy      1060.9442225798 Hartrees.
 NAtoms=   38 NActive=   38 NUniq=   38 SFac= 1.00D+00 NAtFMM=   60 NAOKFM=F Big=F
 Integral buffers will be    131072 words long.
 Raffenetti 2 integral format.
 Two-electron integral symmetry is turned on.
 Nuclear repulsion after empirical dispersion term =     1060.9033508828 Hartrees.
 One-electron integrals computed using PRISM.
 NBasis=   330 RedAO= T EigKep=  3.86D-03  NBF=   330
 NBsUse=   330 1.00D-06 EigRej= -1.00D+00 NBFU=   330
 Initial guess from the checkpoint file:  "neutcage-redo-opt-wb97xd.chk"
 B after Tr=     0.000000    0.000000    0.000000
         Rot=    0.913758   -0.404498    0.005812   -0.037329 Ang= -47.94 deg.
 ExpMin= 1.61D-01 ExpMax= 4.17D+03 ExpMxC= 6.27D+02 IAcc=1 IRadAn=         1 AccDes= 0.00D+00
 Harris functional with IExCor= 4639 and IRadAn=       1 diagonalized for initial guess.
 HarFok:  IExCor= 4639 AccDes= 0.00D+00 IRadAn=         1 IDoV= 1 UseB2=F ITyADJ=14
 ICtDFT=  3500011 ScaDFX=  1.000000  1.000000  1.000000  1.000000
 FoFCou: FMM=F IPFlag=           0 FMFlag=      100000 FMFlg1=           0
         NFxFlg=           0 DoJE=T BraDBF=F KetDBF=T FulRan=T
         wScrn=  0.000000 ICntrl=     500 IOpCl=  0 I1Cent=   200000004 NGrid=           0
         NMat0=    1 NMatS0=      1 NMatT0=    0 NMatD0=    1 NMtDS0=    0 NMtDT0=    0
 Petite list used in FoFCou.
 Requested convergence on RMS density matrix=1.00D-08 within 128 cycles.
 Requested convergence on MAX density matrix=1.00D-06.
 Requested convergence on             energy=1.00D-06.
 No special actions if energy rises.
 Integral accuracy reduced to 1.0D-05 until final iterations.
 Initial convergence to 1.0D-05 achieved.  Increase integral accuracy.
 SCF Done:  E(RwB97XD) =  -581.081175712     A.U. after   11 cycles
            NFock= 11  Conv=0.43D-08     -V/T= 2.0098
 Calling FoFJK, ICntrl=      2127 FMM=F ISym2X=0 I1Cent= 0 IOpClX= 0 NMat=1 NMatS=1 NMatT=0.
 ***** Axes restored to original set *****
 -------------------------------------------------------------------
 Center     Atomic                   Forces (Hartrees/Bohr)
 Number     Number              X              Y              Z
 -------------------------------------------------------------------
      1        6          -0.000074591    0.000462681   -0.000203323
      2        6          -0.000410352   -0.000512067    0.000548449
      3        1          -0.000023360    0.000118126    0.000147697
      4        1           0.000046038    0.000038057   -0.000203617
      5        1          -0.000030303    0.000080472   -0.000153546
      6        1           0.000082039   -0.000248177    0.000019007
      7        6          -0.000399199    0.000168461   -0.000006577
      8        1           0.000116249    0.000142532   -0.000158553
      9        1           0.000149244   -0.000110676    0.000039071
     10        6           0.000486881    0.000234354    0.000353685
     11        1           0.000098402   -0.000209650   -0.000149153
     12        1          -0.000211927   -0.000002677    0.000083494
     13        6           0.000059757   -0.000348491   -0.000236446
     14        1          -0.000160521    0.000156779    0.000014116
     15        1          -0.000049069   -0.000007158    0.000046214
     16        6           0.000033823    0.000436346    0.000256772
     17        1           0.000219626   -0.000137475    0.000164689
     18        1          -0.000123981   -0.000069770   -0.000026937
     19        6           0.000513288   -0.000237871    0.000033422
     20        1          -0.000481633    0.000408886   -0.000203522
     21        1           0.000085749   -0.000012376    0.000001637
     22        6           0.000244672   -0.000101448   -0.000037312
     23        1          -0.000059244   -0.000300571   -0.000008347
     24        1           0.000027106    0.000156878   -0.000143437
     25        7           0.000024069   -0.000298607   -0.000562362
     26        7           0.000027652   -0.000743198   -0.000004078
     27        6          -0.000661643    0.000523810    0.000237410
     28        1           0.000280515   -0.000304100    0.000084239
     29        1          -0.000011598    0.000023945   -0.000107453
     30        6           0.000129202   -0.000109317   -0.000065339
     31        1          -0.000118472    0.000278188    0.000077901
     32        1           0.000239479    0.000159857    0.000060047
     33        6          -0.000048395    0.000043087   -0.000334482
     34        1          -0.000184127   -0.000004485    0.000155700
     35        1           0.000086240   -0.000205864   -0.000132093
     36        6           0.000304087    0.000244287   -0.000076704
     37        1          -0.000167545    0.000322957    0.000175356
     38        1          -0.000038157   -0.000035722    0.000314374
 -------------------------------------------------------------------
 Cartesian Forces:  Max     0.000743198 RMS     0.000236749

 GradGradGradGradGradGradGradGradGradGradGradGradGradGradGradGradGradGrad
 Berny optimization.
 Using GEDIIS/GDIIS optimizer.
 FormGI is forming the generalized inverse of G from B-inverse, IUseBI=4.
 Internal  Forces:  Max     0.001025881 RMS     0.000208266
 Search for a local minimum.
 Step number   8 out of a maximum of  228
 All quantities printed in internal units (Hartrees-Bohrs-Radians)
 Mixed Optimization -- En-DIIS/RFO-DIIS
 Swapping is turned off.
 Update second derivatives using D2CorX and points    1    2    3    4    5
                                                      6    7    8
 DE=  1.17D-04 DEPred=-1.79D-05 R=-6.53D+00
 Trust test=-6.53D+00 RLast= 9.40D-02 DXMaxT set to 1.35D-01
 ITU= -1  1 -1  1  0  1  1  0
     Eigenvalues ---    0.00288   0.00462   0.00591   0.00633   0.00744
     Eigenvalues ---    0.00805   0.01008   0.01682   0.01838   0.02153
     Eigenvalues ---    0.02420   0.02514   0.02805   0.02858   0.03210
     Eigenvalues ---    0.03313   0.03712   0.04182   0.04448   0.04587
     Eigenvalues ---    0.04625   0.04696   0.04726   0.04810   0.04883
     Eigenvalues ---    0.05050   0.05102   0.05196   0.05272   0.05968
     Eigenvalues ---    0.06184   0.06285   0.06449   0.06474   0.06720
     Eigenvalues ---    0.07154   0.07376   0.08167   0.08424   0.08526
     Eigenvalues ---    0.08711   0.08918   0.08944   0.08969   0.09103
     Eigenvalues ---    0.09120   0.09232   0.09412   0.09745   0.09788
     Eigenvalues ---    0.09884   0.10164   0.10802   0.12687   0.12729
     Eigenvalues ---    0.12804   0.13105   0.13454   0.13864   0.15207
     Eigenvalues ---    0.15270   0.15458   0.15689   0.16306   0.19886
     Eigenvalues ---    0.21284   0.22054   0.23061   0.24970   0.25499
     Eigenvalues ---    0.26843   0.27203   0.28029   0.28105   0.29714
     Eigenvalues ---    0.30922   0.31304   0.32162   0.32421   0.32589
     Eigenvalues ---    0.32635   0.32642   0.32750   0.32839   0.33608
     Eigenvalues ---    0.33849   0.33880   0.33892   0.33901   0.33910
     Eigenvalues ---    0.33925   0.33934   0.33942   0.33978   0.33982
     Eigenvalues ---    0.34019   0.34029   0.34055   0.34071   0.34174
     Eigenvalues ---    0.34327   0.34820   0.35260   0.36141   0.37508
     Eigenvalues ---    0.39302   0.40308   0.42014
 En-DIIS/RFO-DIIS IScMMF=        0 using points:     8    7    6    5    4
 RFO step:  Lambda=-2.15982088D-05.
 DidBck=T Rises=F RFO-DIIS coefs:    0.24170    0.37560    0.08705    0.01562    0.28004
 Iteration  1 RMS(Cart)=  0.00848252 RMS(Int)=  0.00002812
 Iteration  2 RMS(Cart)=  0.00004217 RMS(Int)=  0.00000438
 Iteration  3 RMS(Cart)=  0.00000000 RMS(Int)=  0.00000438
 Variable       Old X    -DE/DX   Delta X   Delta X   Delta X     New X
                                 (Linear)    (Quad)   (Total)
    R1        2.90708  -0.00026  -0.00058  -0.00001  -0.00059   2.90649
    R2        2.07363  -0.00003   0.00017  -0.00009   0.00009   2.07371
    R3        2.07496   0.00020   0.00013   0.00012   0.00025   2.07522
    R4        2.89902  -0.00029  -0.00106   0.00012  -0.00094   2.89808
    R5        2.07405  -0.00013  -0.00034   0.00001  -0.00033   2.07372
    R6        2.07586  -0.00015  -0.00036   0.00001  -0.00035   2.07550
    R7        2.89644   0.00042   0.00081   0.00023   0.00104   2.89748
    R8        2.07162   0.00013   0.00013  -0.00000   0.00013   2.07175
    R9        2.09270   0.00013   0.00030  -0.00010   0.00020   2.09290
   R10        2.89896  -0.00009  -0.00093  -0.00007  -0.00100   2.89796
   R11        2.72898  -0.00004  -0.00008   0.00027   0.00018   2.72916
   R12        2.07342   0.00012   0.00011   0.00006   0.00017   2.07359
   R13        2.07562  -0.00004  -0.00006   0.00001  -0.00006   2.07556
   R14        2.90504   0.00016   0.00118  -0.00026   0.00091   2.90595
   R15        2.07381   0.00001  -0.00011   0.00005  -0.00006   2.07374
   R16        2.07539   0.00002   0.00006  -0.00001   0.00005   2.07544
   R17        2.89668   0.00010   0.00106  -0.00031   0.00075   2.89743
   R18        2.07128   0.00016   0.00049  -0.00006   0.00042   2.07170
   R19        2.09265   0.00012   0.00023  -0.00004   0.00019   2.09284
   R20        2.72960  -0.00039  -0.00087   0.00034  -0.00054   2.72906
   R21        2.07235  -0.00020  -0.00065   0.00007  -0.00058   2.07177
   R22        2.09273   0.00007  -0.00003   0.00004   0.00002   2.09275
   R23        2.72876   0.00012   0.00064   0.00001   0.00065   2.72941
   R24        2.07190  -0.00008  -0.00018   0.00005  -0.00013   2.07177
   R25        2.09287  -0.00009   0.00006  -0.00008  -0.00002   2.09285
   R26        2.72980  -0.00017  -0.00018  -0.00031  -0.00049   2.72931
   R27        2.72809   0.00061   0.00092   0.00004   0.00095   2.72905
   R28        2.72762   0.00046   0.00070   0.00040   0.00111   2.72873
   R29        2.07270  -0.00032  -0.00074  -0.00004  -0.00078   2.07192
   R30        2.09341  -0.00003  -0.00038   0.00003  -0.00036   2.09305
   R31        2.89769   0.00007   0.00041  -0.00003   0.00039   2.89808
   R32        2.07566  -0.00014  -0.00030   0.00003  -0.00026   2.07540
   R33        2.07370  -0.00004   0.00011   0.00000   0.00011   2.07380
   R34        2.90581   0.00003   0.00048  -0.00023   0.00025   2.90606
   R35        2.07358   0.00007   0.00015  -0.00003   0.00011   2.07370
   R36        2.07550   0.00003  -0.00007   0.00003  -0.00004   2.07547
   R37        2.89806   0.00004  -0.00043   0.00025  -0.00018   2.89788
   R38        2.07159   0.00002   0.00014   0.00000   0.00014   2.07172
   R39        2.09315  -0.00010  -0.00025  -0.00001  -0.00027   2.09289
    A1        1.89885  -0.00021  -0.00157   0.00021  -0.00135   1.89749
    A2        1.91040  -0.00009   0.00031  -0.00007   0.00024   1.91063
    A3        2.02359   0.00043   0.00117   0.00011   0.00129   2.02487
    A4        1.84460   0.00013   0.00089   0.00002   0.00092   1.84552
    A5        1.86646  -0.00010  -0.00126  -0.00002  -0.00128   1.86518
    A6        1.91116  -0.00018   0.00038  -0.00025   0.00013   1.91129
    A7        1.89745   0.00014   0.00012  -0.00021  -0.00008   1.89737
    A8        1.91031   0.00012   0.00017   0.00031   0.00048   1.91079
    A9        2.02701  -0.00048  -0.00216   0.00035  -0.00181   2.02519
   A10        1.84482  -0.00009   0.00018  -0.00016   0.00002   1.84484
   A11        1.86587   0.00006  -0.00068  -0.00018  -0.00086   1.86501
   A12        1.90932   0.00027   0.00251  -0.00017   0.00235   1.91167
   A13        1.84518  -0.00006  -0.00074   0.00033  -0.00041   1.84477
   A14        1.88229   0.00016   0.00099   0.00001   0.00100   1.88329
   A15        1.88672   0.00022   0.00295  -0.00002   0.00293   1.88964
   A16        1.89418   0.00001   0.00203  -0.00060   0.00142   1.89560
   A17        1.94834   0.00002  -0.00085  -0.00000  -0.00086   1.94748
   A18        1.99971  -0.00032  -0.00408   0.00030  -0.00377   1.99594
   A19        1.86072  -0.00005   0.00375  -0.00025   0.00349   1.86422
   A20        1.91232   0.00008  -0.00013  -0.00029  -0.00041   1.91191
   A21        2.02838   0.00017  -0.00357   0.00076  -0.00280   2.02557
   A22        1.84574   0.00001  -0.00042   0.00015  -0.00026   1.84548
   A23        1.89399   0.00006   0.00298  -0.00035   0.00262   1.89661
   A24        1.91329  -0.00027  -0.00215  -0.00008  -0.00223   1.91107
   A25        1.89436   0.00021   0.00266  -0.00042   0.00224   1.89660
   A26        1.91018   0.00002   0.00013  -0.00003   0.00010   1.91028
   A27        2.02757  -0.00015  -0.00181   0.00046  -0.00135   2.02622
   A28        1.84528  -0.00007   0.00022  -0.00033  -0.00010   1.84517
   A29        1.86478  -0.00007  -0.00010   0.00024   0.00014   1.86491
   A30        1.91251   0.00007  -0.00088  -0.00000  -0.00088   1.91164
   A31        1.88552  -0.00001  -0.00104  -0.00005  -0.00109   1.88442
   A32        1.89452  -0.00008   0.00056   0.00017   0.00073   1.89525
   A33        1.99304   0.00030   0.00215  -0.00020   0.00197   1.99501
   A34        1.84458   0.00008  -0.00006   0.00011   0.00006   1.84464
   A35        1.89149  -0.00028  -0.00154  -0.00028  -0.00183   1.88966
   A36        1.94788  -0.00002  -0.00029   0.00026  -0.00003   1.94784
   A37        1.88587   0.00002  -0.00184   0.00034  -0.00151   1.88436
   A38        1.89362  -0.00007   0.00248  -0.00033   0.00215   1.89576
   A39        1.99284   0.00047   0.00172   0.00017   0.00191   1.99475
   A40        1.84345   0.00017   0.00156  -0.00016   0.00139   1.84484
   A41        1.89482  -0.00063  -0.00492  -0.00034  -0.00526   1.88956
   A42        1.94644   0.00002   0.00085   0.00030   0.00115   1.94759
   A43        1.88245   0.00005   0.00115  -0.00002   0.00114   1.88359
   A44        1.89654   0.00012  -0.00027  -0.00025  -0.00052   1.89602
   A45        1.99457  -0.00030   0.00071  -0.00063   0.00008   1.99465
   A46        1.84522  -0.00007  -0.00021   0.00003  -0.00018   1.84505
   A47        1.88791   0.00037   0.00144   0.00058   0.00201   1.88992
   A48        1.95002  -0.00014  -0.00274   0.00034  -0.00240   1.94762
   A49        2.02437  -0.00069  -0.00361   0.00040  -0.00320   2.02117
   A50        2.02056  -0.00007   0.00044   0.00009   0.00053   2.02110
   A51        2.01860   0.00077   0.00178   0.00050   0.00227   2.02088
   A52        2.02221  -0.00072  -0.00072  -0.00033  -0.00105   2.02116
   A53        2.02027  -0.00028   0.00143  -0.00034   0.00108   2.02135
   A54        2.01816   0.00103   0.00236   0.00037   0.00273   2.02089
   A55        1.89145  -0.00027  -0.00133  -0.00047  -0.00181   1.88964
   A56        1.94669   0.00001   0.00014   0.00019   0.00033   1.94702
   A57        1.99551   0.00016   0.00084  -0.00006   0.00080   1.99632
   A58        1.84422   0.00005   0.00115  -0.00030   0.00085   1.84507
   A59        1.88458  -0.00016  -0.00068  -0.00004  -0.00072   1.88386
   A60        1.89436   0.00019  -0.00013   0.00065   0.00051   1.89487
   A61        1.91089   0.00016   0.00082   0.00026   0.00108   1.91197
   A62        1.86342   0.00019  -0.00016   0.00037   0.00020   1.86362
   A63        2.02658  -0.00012  -0.00027   0.00016  -0.00010   2.02648
   A64        1.84583  -0.00009   0.00019  -0.00052  -0.00033   1.84550
   A65        1.90991   0.00003   0.00132  -0.00034   0.00097   1.91089
   A66        1.89824  -0.00018  -0.00195   0.00003  -0.00192   1.89632
   A67        1.89881  -0.00036  -0.00214  -0.00000  -0.00214   1.89667
   A68        1.91078   0.00009  -0.00084   0.00051  -0.00034   1.91044
   A69        2.02654   0.00025   0.00022  -0.00017   0.00005   2.02658
   A70        1.84379   0.00013   0.00109   0.00012   0.00121   1.84500
   A71        1.86238   0.00010   0.00110  -0.00004   0.00106   1.86344
   A72        1.91229  -0.00022   0.00068  -0.00040   0.00028   1.91258
   A73        1.99801  -0.00033  -0.00055  -0.00067  -0.00120   1.99681
   A74        1.88808   0.00048   0.00061   0.00065   0.00126   1.88934
   A75        1.94644   0.00010  -0.00009   0.00046   0.00037   1.94680
   A76        1.88460  -0.00022  -0.00054  -0.00029  -0.00083   1.88378
   A77        1.89355   0.00012   0.00174  -0.00027   0.00147   1.89502
   A78        1.84611  -0.00013  -0.00129   0.00015  -0.00114   1.84498
    D1        0.49722   0.00009   0.00219  -0.00007   0.00211   0.49933
    D2       -1.50997   0.00005   0.00182   0.00006   0.00188  -1.50809
    D3        2.60120  -0.00005  -0.00007  -0.00023  -0.00031   2.60089
    D4       -1.51052   0.00009   0.00181  -0.00018   0.00164  -1.50888
    D5        2.76548   0.00005   0.00144  -0.00004   0.00140   2.76688
    D6        0.59346  -0.00004  -0.00044  -0.00034  -0.00079   0.59268
    D7        2.60071   0.00009   0.00014   0.00014   0.00028   2.60099
    D8        0.59352   0.00005  -0.00023   0.00028   0.00005   0.59357
    D9       -1.57849  -0.00004  -0.00212  -0.00002  -0.00214  -1.58063
   D10       -0.89875  -0.00004   0.00232  -0.00118   0.00114  -0.89761
   D11       -2.89127  -0.00005   0.00210  -0.00108   0.00102  -2.89025
   D12        1.20111   0.00027   0.00542  -0.00086   0.00455   1.20566
   D13        1.22211  -0.00011   0.00010  -0.00084  -0.00074   1.22137
   D14       -0.77041  -0.00011  -0.00011  -0.00074  -0.00085  -0.77126
   D15       -2.96122   0.00021   0.00320  -0.00053   0.00268  -2.95854
   D16       -3.07031  -0.00009   0.00068  -0.00095  -0.00027  -3.07059
   D17        1.22035  -0.00010   0.00047  -0.00085  -0.00039   1.21997
   D18       -0.97045   0.00022   0.00378  -0.00063   0.00314  -0.96731
   D19       -0.90768   0.00024  -0.00028   0.00149   0.00121  -0.90647
   D20       -2.89840   0.00006  -0.00241   0.00168  -0.00073  -2.89913
   D21        1.20228  -0.00025  -0.00674   0.00141  -0.00533   1.19695
   D22        1.21317   0.00016  -0.00205   0.00131  -0.00074   1.21243
   D23       -0.77755  -0.00002  -0.00418   0.00150  -0.00268  -0.78023
   D24       -2.96005  -0.00033  -0.00851   0.00123  -0.00728  -2.96733
   D25       -3.08021   0.00022  -0.00096   0.00095  -0.00001  -3.08022
   D26        1.21226   0.00004  -0.00309   0.00114  -0.00195   1.21031
   D27       -0.97024  -0.00027  -0.00743   0.00087  -0.00655  -0.97679
   D28        1.21697  -0.00004   0.00060   0.00041   0.00100   1.21797
   D29       -3.07656  -0.00001   0.00201   0.00032   0.00233  -3.07423
   D30       -0.89640  -0.00019  -0.00375   0.00056  -0.00320  -0.89960
   D31       -0.77422  -0.00005  -0.00007   0.00032   0.00025  -0.77397
   D32        1.21544  -0.00003   0.00134   0.00023   0.00157   1.21701
   D33       -2.88760  -0.00020  -0.00442   0.00047  -0.00395  -2.89155
   D34       -2.96471   0.00015   0.00244   0.00058   0.00303  -2.96168
   D35       -0.97504   0.00018   0.00386   0.00049   0.00435  -0.97070
   D36        1.20511   0.00000  -0.00191   0.00073  -0.00118   1.20393
   D37       -2.81334  -0.00022   0.00728  -0.00210   0.00518  -2.80817
   D38       -0.36335   0.00012   0.00613  -0.00057   0.00556  -0.35779
   D39       -0.79109  -0.00015   0.00767  -0.00171   0.00596  -0.78512
   D40        1.65891   0.00019   0.00653  -0.00018   0.00634   1.66525
   D41        1.37078  -0.00037   0.00653  -0.00230   0.00423   1.37502
   D42       -2.46240  -0.00004   0.00538  -0.00076   0.00461  -2.45779
   D43        2.61156  -0.00003  -0.00841   0.00031  -0.00810   2.60346
   D44        0.60560  -0.00007  -0.01019   0.00094  -0.00925   0.59634
   D45       -1.57105  -0.00006  -0.00773   0.00061  -0.00712  -1.57817
   D46        0.51601  -0.00013  -0.01315   0.00039  -0.01276   0.50325
   D47       -1.48995  -0.00016  -0.01494   0.00102  -0.01392  -1.50387
   D48        2.61658  -0.00016  -0.01247   0.00069  -0.01178   2.60480
   D49       -1.49197  -0.00002  -0.01313   0.00044  -0.01270  -1.50466
   D50        2.78525  -0.00006  -0.01492   0.00107  -0.01385   2.77140
   D51        0.60860  -0.00005  -0.01245   0.00075  -0.01171   0.59689
   D52       -0.91793   0.00000   0.01080  -0.00096   0.00984  -0.90809
   D53       -2.91026  -0.00005   0.01112  -0.00115   0.00997  -2.90029
   D54        1.18768  -0.00017   0.00949  -0.00149   0.00800   1.19568
   D55        1.19846   0.00012   0.01298  -0.00102   0.01196   1.21042
   D56       -0.79387   0.00007   0.01330  -0.00121   0.01209  -0.78178
   D57       -2.97912  -0.00005   0.01167  -0.00155   0.01012  -2.96899
   D58       -3.09339   0.00004   0.01276  -0.00128   0.01148  -3.08191
   D59        1.19747  -0.00001   0.01308  -0.00147   0.01161   1.20908
   D60       -0.98778  -0.00014   0.01145  -0.00180   0.00964  -0.97814
   D61       -2.45717   0.00020   0.00570  -0.00084   0.00485  -2.45232
   D62        1.38009  -0.00025   0.00064  -0.00058   0.00005   1.38014
   D63       -0.35489   0.00017   0.00467  -0.00124   0.00343  -0.35146
   D64       -2.80082  -0.00028  -0.00039  -0.00098  -0.00137  -2.80218
   D65        1.66926   0.00009   0.00351  -0.00113   0.00238   1.67164
   D66       -0.77667  -0.00036  -0.00155  -0.00087  -0.00242  -0.77909
   D67       -2.45211   0.00017  -0.00060   0.00071   0.00010  -2.45201
   D68        1.38029   0.00017   0.00108  -0.00066   0.00042   1.38071
   D69       -0.34713   0.00005  -0.00536   0.00100  -0.00436  -0.35148
   D70       -2.79790   0.00004  -0.00368  -0.00036  -0.00404  -2.80194
   D71        1.67683  -0.00012  -0.00595   0.00077  -0.00518   1.67165
   D72       -0.77394  -0.00012  -0.00427  -0.00060  -0.00487  -0.77881
   D73        1.38290  -0.00011  -0.00896   0.00120  -0.00776   1.37514
   D74       -2.45351  -0.00018  -0.00428   0.00066  -0.00363  -2.45713
   D75       -2.80347   0.00002  -0.00601   0.00118  -0.00483  -2.80830
   D76       -0.35669  -0.00005  -0.00133   0.00064  -0.00069  -0.35738
   D77       -0.77949   0.00008  -0.00694   0.00176  -0.00518  -0.78467
   D78        1.66728   0.00001  -0.00225   0.00121  -0.00104   1.66624
   D79        1.38027   0.00015  -0.00238  -0.00083  -0.00321   1.37706
   D80       -2.80102  -0.00000  -0.00298  -0.00115  -0.00413  -2.80516
   D81       -0.77788   0.00017  -0.00422  -0.00032  -0.00455  -0.78243
   D82       -2.45061  -0.00010  -0.00568   0.00067  -0.00502  -2.45563
   D83       -0.34872  -0.00025  -0.00628   0.00034  -0.00594  -0.35467
   D84        1.67443  -0.00007  -0.00753   0.00117  -0.00636   1.66806
   D85       -0.36884  -0.00003   0.01295  -0.00148   0.01147  -0.35737
   D86        1.65417  -0.00013   0.01363  -0.00202   0.01160   1.66577
   D87       -2.47151   0.00026   0.01422  -0.00104   0.01318  -2.45833
   D88       -2.81640   0.00022   0.00913  -0.00093   0.00819  -2.80820
   D89       -0.79339   0.00013   0.00980  -0.00148   0.00832  -0.78506
   D90        1.36412   0.00051   0.01040  -0.00050   0.00990   1.37402
   D91       -0.96093  -0.00024  -0.01603   0.00198  -0.01406  -0.97498
   D92       -2.95140  -0.00031  -0.01657   0.00227  -0.01431  -2.96571
   D93        1.21205  -0.00015  -0.01376   0.00185  -0.01191   1.20014
   D94       -3.06741   0.00012  -0.01440   0.00265  -0.01175  -3.07916
   D95        1.22530   0.00005  -0.01494   0.00294  -0.01200   1.21330
   D96       -0.89444   0.00021  -0.01213   0.00252  -0.00961  -0.90404
   D97        1.22444   0.00004  -0.01533   0.00270  -0.01263   1.21182
   D98       -0.76603  -0.00003  -0.01587   0.00299  -0.01288  -0.77891
   D99       -2.88577   0.00013  -0.01305   0.00257  -0.01048  -2.89625
   D100       2.61020  -0.00006  -0.00201  -0.00058  -0.00260   2.60759
   D101       0.60323  -0.00006  -0.00169  -0.00100  -0.00269   0.60054
   D102      -1.57283  -0.00004  -0.00206  -0.00075  -0.00283  -1.57566
   D103      -1.49952   0.00009   0.00000  -0.00040  -0.00040  -1.49991
   D104       2.77671   0.00009   0.00033  -0.00081  -0.00049   2.77622
   D105       0.60064   0.00011  -0.00005  -0.00057  -0.00063   0.60002
   D106       0.50909  -0.00009  -0.00012  -0.00120  -0.00132   0.50776
   D107      -1.49787  -0.00009   0.00020  -0.00161  -0.00141  -1.49929
   D108       2.60924  -0.00007  -0.00018  -0.00137  -0.00155   2.60769
   D109       1.18263   0.00030   0.01350  -0.00041   0.01309   1.19572
   D110      -0.92120   0.00007   0.01346  -0.00060   0.01286  -0.90834
   D111      -2.91434   0.00028   0.01437  -0.00050   0.01387  -2.90048
   D112      -2.98091   0.00008   0.01172  -0.00055   0.01116  -2.96974
   D113       1.19846  -0.00016   0.01168  -0.00075   0.01093   1.20939
   D114      -0.79469   0.00005   0.01259  -0.00065   0.01194  -0.78275
   D115      -0.99266   0.00017   0.01391  -0.00063   0.01327  -0.97939
   D116      -3.09649  -0.00006   0.01387  -0.00083   0.01304  -3.08345
   D117       1.19355   0.00015   0.01477  -0.00072   0.01405   1.20760
         Item               Value     Threshold  Converged?
 Maximum Force            0.001026     0.000450     NO 
 RMS     Force            0.000208     0.000300     YES
 Maximum Displacement     0.037183     0.001800     NO 
 RMS     Displacement     0.008483     0.001200     NO 
 Predicted change in Energy=-2.954487D-05
 GradGradGradGradGradGradGradGradGradGradGradGradGradGradGradGradGradGrad

                          Input orientation:                          
 ---------------------------------------------------------------------
 Center     Atomic      Atomic             Coordinates (Angstroms)
 Number     Number       Type             X           Y           Z
 ---------------------------------------------------------------------
      1          6           0        0.086173   -2.362089    0.781388
      2          6           0        1.229937   -1.599564    1.471275
      3          1           0       -0.053245   -3.324063    1.290673
      4          1           0        0.379501   -2.609498   -0.247542
      5          1           0        1.926775   -2.327616    1.905520
      6          1           0        0.829864   -1.028380    2.319788
      7          6           0        1.603523    0.869878   -1.270986
      8          1           0        1.292822    1.913052   -1.402032
      9          1           0        2.686966    0.848925   -1.499690
     10          6           0        0.866312    0.023550   -2.315963
     11          1           0        1.289242    0.287147   -3.293567
     12          1           0        1.105334   -1.037688   -2.164318
     13          6           0       -0.659847    0.202472   -2.375488
     14          1           0       -0.993234    0.034225   -3.407371
     15          1           0       -0.914942    1.245934   -2.146745
     16          6           0       -1.483918   -0.733902   -1.483871
     17          1           0       -1.165863   -1.762826   -1.688867
     18          1           0       -2.544065   -0.679601   -1.799557
     19          6           0        2.057920   -0.672156    0.573884
     20          1           0        2.391082   -1.251484   -0.295216
     21          1           0        2.980737   -0.387163    1.115730
     22          6           0       -1.278453   -1.662371    0.770712
     23          1           0       -1.511790   -1.362336    1.799053
     24          1           0       -2.053428   -2.402455    0.491028
     25          7           0        1.341869    0.488018    0.097027
     26          7           0       -1.337412   -0.488268   -0.068318
     27          6           0       -2.093919    0.623077    0.458643
     28          1           0       -2.350990    1.289184   -0.373425
     29          1           0       -3.060026    0.291199    0.886732
     30          6           0       -1.350753    1.451001    1.514183
     31          1           0       -1.023966    0.795261    2.332338
     32          1           0       -2.086630    2.134562    1.956378
     33          6           0       -0.155059    2.275543    1.008869
     34          1           0       -0.061973    3.175932    1.629208
     35          1           0       -0.362161    2.635101   -0.008022
     36          6           0        1.208723    1.574958    1.038516
     37          1           0        1.361084    1.175415    2.047994
     38          1           0        1.999832    2.336600    0.894906
 ---------------------------------------------------------------------
                    Distance matrix (angstroms):
                    1          2          3          4          5
     1  C    0.000000
     2  C    1.538047   0.000000
     3  H    1.097362   2.157098   0.000000
     4  H    1.098157   2.167381   1.750421   0.000000
     5  H    2.157007   1.097365   2.300309   2.666306   0.000000
     6  H    2.167610   1.098310   2.666294   3.048598   1.750098
     7  C    4.118276   3.709138   5.186147   3.827757   4.518700
     8  H    4.949763   4.538537   6.040689   4.756098   5.415262
     9  H    4.719963   4.116390   5.719153   4.342000   4.718449
    10  C    3.986662   4.136411   5.005988   3.383533   4.947068
    11  H    5.007103   5.125126   5.988185   4.300751   5.854395
    12  H    3.386726   3.680865   4.301951   2.582916   4.347673
    13  C    4.135139   4.649322   5.123002   3.676353   5.605263
    14  H    4.945012   5.604725   5.850923   4.342603   6.506271
    15  H    4.753317   5.078133   5.783013   4.488532   6.104626
    16  C    3.201183   4.104542   4.056335   2.918682   5.065641
    17  H    2.833526   3.969007   3.543027   2.276494   4.775251
    18  H    4.050950   5.078166   4.769369   3.831513   6.035889
    19  C    2.605132   1.533281   3.464594   2.691677   2.128614
    20  H    2.775811   2.142407   3.575663   2.427537   2.493367
    21  H    3.520031   2.159080   4.226232   3.682895   2.345199
    22  C    1.533597   2.605140   2.129017   2.163955   3.464653
    23  H    2.142110   2.771423   2.496833   3.053022   3.573070
    24  H    2.159591   3.519376   2.342974   2.550979   4.224737
    25  N    3.188767   2.501816   4.231205   3.261823   3.397139
    26  N    2.501959   3.193212   3.396715   2.734873   4.234873
    27  C    3.710549   4.124751   4.520679   4.131107   5.192881
    28  H    4.539289   4.956896   5.415801   4.761423   6.047652
    29  H    4.116990   4.724454   4.719536   4.640148   5.724011
    30  C    4.140217   3.995966   4.953253   4.752379   5.017298
    31  H    3.688728   3.399514   4.358462   4.496430   4.317569
    32  H    5.130453   5.017832   5.862969   5.783180   6.001753
    33  C    4.649470   4.141073   5.607617   5.072273   5.130993
    34  H    5.604500   4.949680   6.508811   6.098220   5.858370
    35  H    5.078984   4.759777   6.106855   5.302193   5.790460
    36  C    4.102021   3.203954   5.065230   4.455472   4.061696
    37  H    3.967824   2.837307   4.776941   4.534155   3.551272
    38  H    5.074707   4.051953   6.034473   5.328653   4.773005
                    6          7          8          9         10
     6  H    0.000000
     7  C    4.134681   0.000000
     8  H    4.766371   1.096322   0.000000
     9  H    4.643438   1.107516   1.756571   0.000000
    10  C    4.753743   1.533534   2.141821   2.159242   0.000000
    11  H    5.783718   2.128187   2.494290   2.342482   1.097298
    12  H    4.492570   2.164496   3.053375   2.550020   1.098341
    13  C    5.077386   2.605417   2.772474   3.519386   1.537764
    14  H    6.103538   3.464910   3.574553   4.224554   2.156200
    15  H    5.307238   2.692775   2.423605   3.681037   2.166962
[truncated: 8,715,554 more chars]
