# Supplementary material for: An organic proton cage that is ultra-resistant to hydroxide-promoted degradation
Source: Nat Commun. 2024 Apr 22;15:3395. doi: 10.1038/s41467-024-47809-0 (PMC11035699; doi:10.1038/s41467-024-47809-0)
Supplement: Supplementary file 3 — Source Data [file 41467_2024_47809_MOESM3_ESM.zip › Paper/out-DBD-opt-wb97xd.out]

 Entering Gaussian System, Link 0=g09
 Initial command:
 /opt/software/gaussian/g09.e01/l1.exe "/localscratch/clr426.6029793.0/Gau-42372.inp" -scrdir="/localscratch/clr426.6029793.0/"
 Entering Link 1 = /opt/software/gaussian/g09.e01/l1.exe PID=     42373.
  
 Copyright (c) 1988,1990,1992,1993,1995,1998,2003,2009,2015,
            Gaussian, Inc.  All Rights Reserved.
  
 This is part of the Gaussian(R) 09 program.  It is based on
 the Gaussian(R) 03 system (copyright 2003, Gaussian, Inc.),
 the Gaussian(R) 98 system (copyright 1998, Gaussian, Inc.),
 the Gaussian(R) 94 system (copyright 1995, Gaussian, Inc.),
 the Gaussian 92(TM) system (copyright 1992, Gaussian, Inc.),
 the Gaussian 90(TM) system (copyright 1990, Gaussian, Inc.),
 the Gaussian 88(TM) system (copyright 1988, Gaussian, Inc.),
 the Gaussian 86(TM) system (copyright 1986, Carnegie Mellon
 University), and the Gaussian 82(TM) system (copyright 1983,
 Carnegie Mellon University). Gaussian is a federally registered
 trademark of Gaussian, Inc.
  
 This software contains proprietary and confidential information,
 including trade secrets, belonging to Gaussian, Inc.
  
 This software is provided under written license and may be
 used, copied, transmitted, or stored only in accord with that
 written license.
  
 The following legend is applicable only to US Government
 contracts under FAR:
  
                    RESTRICTED RIGHTS LEGEND
  
 Use, reproduction and disclosure by the US Government is
 subject to restrictions as set forth in subparagraphs (a)
 and (c) of the Commercial Computer Software - Restricted
 Rights clause in FAR 52.227-19.
  
 Gaussian, Inc.
 340 Quinnipiac St., Bldg. 40, Wallingford CT 06492
  
  
 ---------------------------------------------------------------
 Warning -- This program may not be used in any manner that
 competes with the business of Gaussian, Inc. or will provide
 assistance to any competitor of Gaussian, Inc.  The licensee
 of this program is prohibited from giving any competitor of
 Gaussian, Inc. access to this program.  By using this program,
 the user acknowledges that Gaussian, Inc. is engaged in the
 business of creating and licensing software in the field of
 computational chemistry and represents and warrants to the
 licensee that it is not a competitor of Gaussian, Inc. and that
 it will not use this program in any manner prohibited above.
 ---------------------------------------------------------------
  

 Cite this work as:
 Gaussian 09, Revision E.01,
 M. J. Frisch, G. W. Trucks, H. B. Schlegel, G. E. Scuseria, 
 M. A. Robb, J. R. Cheeseman, G. Scalmani, V. Barone, B. Mennucci, 
 G. A. Petersson, H. Nakatsuji, M. Caricato, X. Li, H. P. Hratchian, 
 A. F. Izmaylov, J. Bloino, G. Zheng, J. L. Sonnenberg, M. Hada, 
 M. Ehara, K. Toyota, R. Fukuda, J. Hasegawa, M. Ishida, T. Nakajima, 
 Y. Honda, O. Kitao, H. Nakai, T. Vreven, J. A. Montgomery, Jr., 
 J. E. Peralta, F. Ogliaro, M. Bearpark, J. J. Heyd, E. Brothers, 
 K. N. Kudin, V. N. Staroverov, T. Keith, R. Kobayashi, J. Normand, 
 K. Raghavachari, A. Rendell, J. C. Burant, S. S. Iyengar, J. Tomasi, 
 M. Cossi, N. Rega, J. M. Millam, M. Klene, J. E. Knox, J. B. Cross, 
 V. Bakken, C. Adamo, J. Jaramillo, R. Gomperts, R. E. Stratmann, 
 O. Yazyev, A. J. Austin, R. Cammi, C. Pomelli, J. W. Ochterski, 
 R. L. Martin, K. Morokuma, V. G. Zakrzewski, G. A. Voth, 
 P. Salvador, J. J. Dannenberg, S. Dapprich, A. D. Daniels, 
 O. Farkas, J. B. Foresman, J. V. Ortiz, J. Cioslowski, 
 and D. J. Fox, Gaussian, Inc., Wallingford CT, 2013.
 
 ******************************************
 Gaussian 09:  EM64L-G09RevE.01 30-Nov-2015
                28-Jun-2023 
 ******************************************
 %chk=outprot-opt-wb97xd.chk
 %mem=10GB
 ------------------------------------
 # opt=restart freq wB97XD/6-31g(d,p)
 ------------------------------------
 99/5=4/99;
 Restoring state from the checkpoint file "outprot-opt-wb97xd.chk".
 ONIOM results not found on unit 2.
 Title:  Title Card Required
 Route:  #N Geom=AllCheck Guess=TCheck SCRF=Check GenChk RwB97XD/6-31G(d,p) Freq


 SUCCESS IS NEVER CERTAIN,
 FAILURE IS NEVER FINAL.
 Job cpu time:       0 days  0 hours  0 minutes  0.1 seconds.
 File lengths (MBytes):  RWF=      9 Int=      0 D2E=      0 Chk=     10 Scr=      1
 Normal termination of Gaussian 09 at Wed Jun 28 15:34:13 2023.
 Link1:  Proceeding to internal job step number  2.
 ----------------------------------------------------------------------
 #N Geom=AllCheck Guess=TCheck SCRF=Check GenChk RwB97XD/6-31G(d,p) Fre
 q
 ----------------------------------------------------------------------
 1/10=4,29=7,30=1,38=1,40=1/1,3;
 2/12=2,40=1/2;
 3/5=1,6=6,7=101,11=2,14=-4,16=1,25=1,30=1,70=2,71=2,74=-58,116=1,140=1/1,2,3;
 4/5=101/1;
 5/5=2,38=6,98=1/2;
 8/6=4,10=90,11=11/1;
 11/6=1,8=1,9=11,15=111,16=1/1,2,10;
 10/6=1/2;
 6/7=2,8=2,9=2,10=2,18=1,28=1/1;
 7/8=1,10=1,25=1/1,2,3,16;
 1/10=4,30=1/3;
 99//99;
 Structure from the checkpoint file:  "outprot-opt-wb97xd.chk"
 -------------------
 Title Card Required
 -------------------
 Charge =  1 Multiplicity = 1
 Redundant internal coordinates found in file.
 C,0,2.568028769,-0.6805360789,0.5120958488
 C,0,2.4591900115,0.7393103797,-0.0562234564
 H,0,3.4290440362,-0.7145836014,1.1867732161
 H,0,2.8196353876,-1.359448649,-0.3102846686
 H,0,3.3986159175,0.9482673537,-0.5790823548
 H,0,2.4195319998,1.4935546619,0.7345444505
 C,0,-1.2036280277,0.6572268952,-1.4187117557
 H,0,-1.8932181208,0.3624559871,-0.6367659334
 H,0,-1.6966792115,1.4325480219,-2.0093141474
 C,0,-0.9392553917,-0.5605607549,-2.306916611
 H,0,-1.763251963,-0.5475099483,-3.0282750038
 H,0,-0.042638803,-0.4484270719,-2.9228812004
 C,0,-0.9824985487,-1.9208121685,-1.6007489603
 H,0,-0.8765993959,-2.7037303417,-2.3580781209
 H,0,-1.986419505,-2.0576721346,-1.1839517426
 C,0,0.0784331206,-2.1654785164,-0.5303150647
 H,0,1.0584858954,-2.181962733,-1.0151776603
 H,0,-0.0658130928,-3.1724869341,-0.1031691713
 C,0,1.3832498122,0.94507957,-1.1248063598
 H,0,1.2771861278,0.0212505257,-1.6808501014
 H,0,1.7177704465,1.7098245515,-1.8293328018
 C,0,1.3565283595,-1.1999309856,1.282842401
 H,0,1.2382374287,-0.5939669005,2.1855756133
 H,0,1.5642877982,-2.2259234578,1.6313728544
 N,0,-0.0378469846,1.3968684679,-0.7314528846
 N,0,0.1030636423,-1.145433232,0.5232993892
 C,0,-1.0580350524,-1.2734111424,1.410114021
 H,0,-1.9417383637,-1.4602807864,0.7935650141
 H,0,-0.9571655164,-2.1513993385,2.0705556931
 C,0,-1.3210747405,-0.0346990007,2.2630415677
 H,0,-0.5294276796,0.0914326231,3.0099585957
 H,0,-2.2337930832,-0.2161714212,2.8389290461
 C,0,-1.4836594609,1.2910249477,1.5104071919
 H,0,-1.65527528,2.0680582053,2.2629728221
 H,0,-2.3903362946,1.3050818014,0.8991737665
 C,0,-0.2482928454,1.7763503267,0.7485571696
 H,0,0.6320266197,1.4458379495,1.2866502744
 H,0,-0.2338127225,2.868561618,0.7454690022
 H,0,-0.0882043486,2.3072592413,-1.1791014788
 Recover connectivity data from disk.

 GradGradGradGradGradGradGradGradGradGradGradGradGradGradGradGradGradGrad
 Berny optimization.
 Initialization pass.
                           ----------------------------
                           !    Initial Parameters    !
                           ! (Angstroms and Degrees)  !
 --------------------------                            --------------------------
 ! Name  Definition              Value          Derivative Info.                !
 --------------------------------------------------------------------------------
 ! R1    R(1,2)                  1.5332         calculate D2E/DX2 analytically  !
 ! R2    R(1,3)                  1.0944         calculate D2E/DX2 analytically  !
 ! R3    R(1,4)                  1.0957         calculate D2E/DX2 analytically  !
 ! R4    R(1,22)                 1.5269         calculate D2E/DX2 analytically  !
 ! R5    R(2,5)                  1.0952         calculate D2E/DX2 analytically  !
 ! R6    R(2,6)                  1.0935         calculate D2E/DX2 analytically  !
 ! R7    R(2,19)                 1.5303         calculate D2E/DX2 analytically  !
 ! R8    R(7,8)                  1.0834         calculate D2E/DX2 analytically  !
 ! R9    R(7,9)                  1.0923         calculate D2E/DX2 analytically  !
 ! R10   R(7,10)                 1.5303         calculate D2E/DX2 analytically  !
 ! R11   R(7,25)                 1.5422         calculate D2E/DX2 analytically  !
 ! R12   R(10,11)                1.0952         calculate D2E/DX2 analytically  !
 ! R13   R(10,12)                1.0936         calculate D2E/DX2 analytically  !
 ! R14   R(10,13)                1.5332         calculate D2E/DX2 analytically  !
 ! R15   R(13,14)                1.0944         calculate D2E/DX2 analytically  !
 ! R16   R(13,15)                1.0956         calculate D2E/DX2 analytically  !
 ! R17   R(13,16)                1.5268         calculate D2E/DX2 analytically  !
 ! R18   R(16,17)                1.0936         calculate D2E/DX2 analytically  !
 ! R19   R(16,18)                1.1033         calculate D2E/DX2 analytically  !
 ! R20   R(16,26)                1.4667         calculate D2E/DX2 analytically  !
 ! R21   R(19,20)                1.0835         calculate D2E/DX2 analytically  !
 ! R22   R(19,21)                1.0923         calculate D2E/DX2 analytically  !
 ! R23   R(19,25)                1.5422         calculate D2E/DX2 analytically  !
 ! R24   R(22,23)                1.0937         calculate D2E/DX2 analytically  !
 ! R25   R(22,24)                1.1033         calculate D2E/DX2 analytically  !
 ! R26   R(22,26)                1.4666         calculate D2E/DX2 analytically  !
 ! R27   R(25,36)                1.5423         calculate D2E/DX2 analytically  !
 ! R28   R(25,39)                1.0157         calculate D2E/DX2 analytically  !
 ! R29   R(26,27)                1.4666         calculate D2E/DX2 analytically  !
 ! R30   R(27,28)                1.0936         calculate D2E/DX2 analytically  !
 ! R31   R(27,29)                1.1033         calculate D2E/DX2 analytically  !
 ! R32   R(27,30)                1.5268         calculate D2E/DX2 analytically  !
 ! R33   R(30,31)                1.0957         calculate D2E/DX2 analytically  !
 ! R34   R(30,32)                1.0944         calculate D2E/DX2 analytically  !
 ! R35   R(30,33)                1.5331         calculate D2E/DX2 analytically  !
 ! R36   R(33,34)                1.0953         calculate D2E/DX2 analytically  !
 ! R37   R(33,35)                1.0936         calculate D2E/DX2 analytically  !
 ! R38   R(33,36)                1.5304         calculate D2E/DX2 analytically  !
 ! R39   R(36,37)                1.0834         calculate D2E/DX2 analytically  !
 ! R40   R(36,38)                1.0923         calculate D2E/DX2 analytically  !
 ! A1    A(2,1,3)              108.2504         calculate D2E/DX2 analytically  !
 ! A2    A(2,1,4)              108.1733         calculate D2E/DX2 analytically  !
 ! A3    A(2,1,22)             116.473          calculate D2E/DX2 analytically  !
 ! A4    A(3,1,4)              105.2344         calculate D2E/DX2 analytically  !
 ! A5    A(3,1,22)             107.6053         calculate D2E/DX2 analytically  !
 ! A6    A(4,1,22)             110.5047         calculate D2E/DX2 analytically  !
 ! A7    A(1,2,5)              107.0222         calculate D2E/DX2 analytically  !
 ! A8    A(1,2,6)              111.9171         calculate D2E/DX2 analytically  !
 ! A9    A(1,2,19)             115.6744         calculate D2E/DX2 analytically  !
 ! A10   A(5,2,6)              104.1662         calculate D2E/DX2 analytically  !
 ! A11   A(5,2,19)             104.1259         calculate D2E/DX2 analytically  !
 ! A12   A(6,2,19)             112.7501         calculate D2E/DX2 analytically  !
 ! A13   A(8,7,9)              107.221          calculate D2E/DX2 analytically  !
 ! A14   A(8,7,10)             108.2006         calculate D2E/DX2 analytically  !
 ! A15   A(8,7,25)             106.8569         calculate D2E/DX2 analytically  !
 ! A16   A(9,7,10)             109.2093         calculate D2E/DX2 analytically  !
 ! A17   A(9,7,25)             103.9898         calculate D2E/DX2 analytically  !
 ! A18   A(10,7,25)            120.6448         calculate D2E/DX2 analytically  !
 ! A19   A(7,10,11)            104.0534         calculate D2E/DX2 analytically  !
 ! A20   A(7,10,12)            112.766          calculate D2E/DX2 analytically  !
 ! A21   A(7,10,13)            115.7093         calculate D2E/DX2 analytically  !
 ! A22   A(11,10,12)           104.161          calculate D2E/DX2 analytically  !
 ! A23   A(11,10,13)           107.02           calculate D2E/DX2 analytically  !
 ! A24   A(12,10,13)           111.9325         calculate D2E/DX2 analytically  !
 ! A25   A(10,13,14)           108.2536         calculate D2E/DX2 analytically  !
 ! A26   A(10,13,15)           108.1729         calculate D2E/DX2 analytically  !
 ! A27   A(10,13,16)           116.4528         calculate D2E/DX2 analytically  !
 ! A28   A(14,13,15)           105.2222         calculate D2E/DX2 analytically  !
 ! A29   A(14,13,16)           107.6543         calculate D2E/DX2 analytically  !
 ! A30   A(15,13,16)           110.4864         calculate D2E/DX2 analytically  !
 ! A31   A(13,16,17)           108.3187         calculate D2E/DX2 analytically  !
 ! A32   A(13,16,18)           109.0763         calculate D2E/DX2 analytically  !
 ! A33   A(13,16,26)           113.8189         calculate D2E/DX2 analytically  !
 ! A34   A(17,16,18)           105.9657         calculate D2E/DX2 analytically  !
 ! A35   A(17,16,26)           108.2968         calculate D2E/DX2 analytically  !
 ! A36   A(18,16,26)           111.0293         calculate D2E/DX2 analytically  !
 ! A37   A(2,19,20)            108.2123         calculate D2E/DX2 analytically  !
 ! A38   A(2,19,21)            109.2206         calculate D2E/DX2 analytically  !
 ! A39   A(2,19,25)            120.6082         calculate D2E/DX2 analytically  !
 ! A40   A(20,19,21)           107.2136         calculate D2E/DX2 analytically  !
 ! A41   A(20,19,25)           106.8869         calculate D2E/DX2 analytically  !
 ! A42   A(21,19,25)           103.9821         calculate D2E/DX2 analytically  !
 ! A43   A(1,22,23)            108.2998         calculate D2E/DX2 analytically  !
 ! A44   A(1,22,24)            109.0482         calculate D2E/DX2 analytically  !
 ! A45   A(1,22,26)            113.8313         calculate D2E/DX2 analytically  !
 ! A46   A(23,22,24)           105.9536         calculate D2E/DX2 analytically  !
 ! A47   A(23,22,26)           108.3269         calculate D2E/DX2 analytically  !
 ! A48   A(24,22,26)           111.0439         calculate D2E/DX2 analytically  !
 ! A49   A(7,25,19)            116.2568         calculate D2E/DX2 analytically  !
 ! A50   A(7,25,36)            116.2628         calculate D2E/DX2 analytically  !
 ! A51   A(7,25,39)            101.3021         calculate D2E/DX2 analytically  !
 ! A52   A(19,25,36)           116.2681         calculate D2E/DX2 analytically  !
 ! A53   A(19,25,39)           101.294          calculate D2E/DX2 analytically  !
 ! A54   A(36,25,39)           101.2807         calculate D2E/DX2 analytically  !
 ! A55   A(16,26,22)           111.1328         calculate D2E/DX2 analytically  !
 ! A56   A(16,26,27)           111.1238         calculate D2E/DX2 analytically  !
 ! A57   A(22,26,27)           111.114          calculate D2E/DX2 analytically  !
 ! A58   A(26,27,28)           108.285          calculate D2E/DX2 analytically  !
 ! A59   A(26,27,29)           111.0403         calculate D2E/DX2 analytically  !
 ! A60   A(26,27,30)           113.7902         calculate D2E/DX2 analytically  !
 ! A61   A(28,27,29)           105.9848         calculate D2E/DX2 analytically  !
 ! A62   A(28,27,30)           108.3225         calculate D2E/DX2 analytically  !
 ! A63   A(29,27,30)           109.0859         calculate D2E/DX2 analytically  !
 ! A64   A(27,30,31)           110.4716         calculate D2E/DX2 analytically  !
 ! A65   A(27,30,32)           107.6454         calculate D2E/DX2 analytically  !
 ! A66   A(27,30,33)           116.4612         calculate D2E/DX2 analytically  !
 ! A67   A(31,30,32)           105.2455         calculate D2E/DX2 analytically  !
 ! A68   A(31,30,33)           108.1638         calculate D2E/DX2 analytically  !
 ! A69   A(32,30,33)           108.2572         calculate D2E/DX2 analytically  !
 ! A70   A(30,33,34)           107.0246         calculate D2E/DX2 analytically  !
 ! A71   A(30,33,35)           111.9277         calculate D2E/DX2 analytically  !
 ! A72   A(30,33,36)           115.6587         calculate D2E/DX2 analytically  !
 ! A73   A(34,33,35)           104.1832         calculate D2E/DX2 analytically  !
 ! A74   A(34,33,36)           104.0964         calculate D2E/DX2 analytically  !
 ! A75   A(35,33,36)           112.7649         calculate D2E/DX2 analytically  !
 ! A76   A(25,36,33)           120.652          calculate D2E/DX2 analytically  !
 ! A77   A(25,36,37)           106.8984         calculate D2E/DX2 analytically  !
 ! A78   A(25,36,38)           103.9753         calculate D2E/DX2 analytically  !
 ! A79   A(33,36,37)           108.1749         calculate D2E/DX2 analytically  !
 ! A80   A(33,36,38)           109.2205         calculate D2E/DX2 analytically  !
 ! A81   A(37,36,38)           107.198          calculate D2E/DX2 analytically  !
 ! D1    D(3,1,2,5)             59.1061         calculate D2E/DX2 analytically  !
 ! D2    D(3,1,2,6)            -54.4137         calculate D2E/DX2 analytically  !
 ! D3    D(3,1,2,19)           174.5971         calculate D2E/DX2 analytically  !
 ! D4    D(4,1,2,5)            -54.4383         calculate D2E/DX2 analytically  !
 ! D5    D(4,1,2,6)           -167.9582         calculate D2E/DX2 analytically  !
 ! D6    D(4,1,2,19)            61.0526         calculate D2E/DX2 analytically  !
 ! D7    D(22,1,2,5)          -179.5614         calculate D2E/DX2 analytically  !
 ! D8    D(22,1,2,6)            66.9187         calculate D2E/DX2 analytically  !
 ! D9    D(22,1,2,19)          -64.0705         calculate D2E/DX2 analytically  !
 ! D10   D(2,1,22,23)          -65.3261         calculate D2E/DX2 analytically  !
 ! D11   D(2,1,22,24)          179.8106         calculate D2E/DX2 analytically  !
 ! D12   D(2,1,22,26)           55.2137         calculate D2E/DX2 analytically  !
 ! D13   D(3,1,22,23)           56.3469         calculate D2E/DX2 analytically  !
 ! D14   D(3,1,22,24)          -58.5164         calculate D2E/DX2 analytically  !
 ! D15   D(3,1,22,26)          176.8866         calculate D2E/DX2 analytically  !
 ! D16   D(4,1,22,23)          170.7402         calculate D2E/DX2 analytically  !
 ! D17   D(4,1,22,24)           55.8769         calculate D2E/DX2 analytically  !
 ! D18   D(4,1,22,26)          -68.72           calculate D2E/DX2 analytically  !
 ! D19   D(1,2,19,20)          -31.7713         calculate D2E/DX2 analytically  !
 ! D20   D(1,2,19,21)         -148.1717         calculate D2E/DX2 analytically  !
 ! D21   D(1,2,19,25)           91.5926         calculate D2E/DX2 analytically  !
 ! D22   D(5,2,19,20)           85.3527         calculate D2E/DX2 analytically  !
 ! D23   D(5,2,19,21)          -31.0478         calculate D2E/DX2 analytically  !
 ! D24   D(5,2,19,25)         -151.2834         calculate D2E/DX2 analytically  !
 ! D25   D(6,2,19,20)         -162.3639         calculate D2E/DX2 analytically  !
 ! D26   D(6,2,19,21)           81.2357         calculate D2E/DX2 analytically  !
 ! D27   D(6,2,19,25)          -39.0            calculate D2E/DX2 analytically  !
 ! D28   D(8,7,10,11)           85.2627         calculate D2E/DX2 analytically  !
 ! D29   D(8,7,10,12)         -162.4932         calculate D2E/DX2 analytically  !
 ! D30   D(8,7,10,13)          -31.8285         calculate D2E/DX2 analytically  !
 ! D31   D(9,7,10,11)          -31.134          calculate D2E/DX2 analytically  !
 ! D32   D(9,7,10,12)           81.1101         calculate D2E/DX2 analytically  !
 ! D33   D(9,7,10,13)         -148.2252         calculate D2E/DX2 analytically  !
 ! D34   D(25,7,10,11)        -151.3976         calculate D2E/DX2 analytically  !
 ! D35   D(25,7,10,12)         -39.1535         calculate D2E/DX2 analytically  !
 ! D36   D(25,7,10,13)          91.5112         calculate D2E/DX2 analytically  !
 ! D37   D(8,7,25,19)          130.9563         calculate D2E/DX2 analytically  !
 ! D38   D(8,7,25,36)          -11.5761         calculate D2E/DX2 analytically  !
 ! D39   D(8,7,25,39)         -120.3032         calculate D2E/DX2 analytically  !
 ! D40   D(9,7,25,19)         -115.8216         calculate D2E/DX2 analytically  !
 ! D41   D(9,7,25,36)          101.646          calculate D2E/DX2 analytically  !
 ! D42   D(9,7,25,39)           -7.0811         calculate D2E/DX2 analytically  !
 ! D43   D(10,7,25,19)           6.9792         calculate D2E/DX2 analytically  !
 ! D44   D(10,7,25,36)        -135.5532         calculate D2E/DX2 analytically  !
 ! D45   D(10,7,25,39)         115.7197         calculate D2E/DX2 analytically  !
 ! D46   D(7,10,13,14)         174.5337         calculate D2E/DX2 analytically  !
 ! D47   D(7,10,13,15)          61.002          calculate D2E/DX2 analytically  !
 ! D48   D(7,10,13,16)         -64.0811         calculate D2E/DX2 analytically  !
 ! D49   D(11,10,13,14)         59.1148         calculate D2E/DX2 analytically  !
 ! D50   D(11,10,13,15)        -54.417          calculate D2E/DX2 analytically  !
 ! D51   D(11,10,13,16)       -179.5            calculate D2E/DX2 analytically  !
 ! D52   D(12,10,13,14)        -54.4055         calculate D2E/DX2 analytically  !
 ! D53   D(12,10,13,15)       -167.9372         calculate D2E/DX2 analytically  !
 ! D54   D(12,10,13,16)         66.9797         calculate D2E/DX2 analytically  !
 ! D55   D(10,13,16,17)        -65.2285         calculate D2E/DX2 analytically  !
 ! D56   D(10,13,16,18)        179.869          calculate D2E/DX2 analytically  !
 ! D57   D(10,13,16,26)         55.2784         calculate D2E/DX2 analytically  !
 ! D58   D(14,13,16,17)         56.4731         calculate D2E/DX2 analytically  !
 ! D59   D(14,13,16,18)        -58.4294         calculate D2E/DX2 analytically  !
 ! D60   D(14,13,16,26)        176.98           calculate D2E/DX2 analytically  !
 ! D61   D(15,13,16,17)        170.8697         calculate D2E/DX2 analytically  !
 ! D62   D(15,13,16,18)         55.9672         calculate D2E/DX2 analytically  !
 ! D63   D(15,13,16,26)        -68.6234         calculate D2E/DX2 analytically  !
 ! D64   D(13,16,26,22)       -163.292          calculate D2E/DX2 analytically  !
 ! D65   D(13,16,26,27)         72.42           calculate D2E/DX2 analytically  !
 ! D66   D(17,16,26,22)        -42.7729         calculate D2E/DX2 analytically  !
 ! D67   D(17,16,26,27)       -167.0608         calculate D2E/DX2 analytically  !
 ! D68   D(18,16,26,22)         73.1718         calculate D2E/DX2 analytically  !
 ! D69   D(18,16,26,27)        -51.1161         calculate D2E/DX2 analytically  !
 ! D70   D(2,19,25,7)         -135.7516         calculate D2E/DX2 analytically  !
 ! D71   D(2,19,25,36)           6.7788         calculate D2E/DX2 analytically  !
 ! D72   D(2,19,25,39)         115.5031         calculate D2E/DX2 analytically  !
 ! D73   D(20,19,25,7)         -11.7587         calculate D2E/DX2 analytically  !
 ! D74   D(20,19,25,36)        130.7717         calculate D2E/DX2 analytically  !
 ! D75   D(20,19,25,39)       -120.504          calculate D2E/DX2 analytically  !
 ! D76   D(21,19,25,7)         101.4638         calculate D2E/DX2 analytically  !
 ! D77   D(21,19,25,36)       -116.0058         calculate D2E/DX2 analytically  !
 ! D78   D(21,19,25,39)         -7.2815         calculate D2E/DX2 analytically  !
 ! D79   D(1,22,26,16)          72.3723         calculate D2E/DX2 analytically  !
 ! D80   D(1,22,26,27)        -163.3343         calculate D2E/DX2 analytically  !
 ! D81   D(23,22,26,16)       -167.1032         calculate D2E/DX2 analytically  !
 ! D82   D(23,22,26,27)        -42.8097         calculate D2E/DX2 analytically  !
 ! D83   D(24,22,26,16)        -51.1474         calculate D2E/DX2 analytically  !
 ! D84   D(24,22,26,27)         73.1461         calculate D2E/DX2 analytically  !
 ! D85   D(7,25,36,33)           6.8108         calculate D2E/DX2 analytically  !
 ! D86   D(7,25,36,37)         130.7958         calculate D2E/DX2 analytically  !
 ! D87   D(7,25,36,38)        -115.9975         calculate D2E/DX2 analytically  !
 ! D88   D(19,25,36,33)       -135.7173         calculate D2E/DX2 analytically  !
 ! D89   D(19,25,36,37)        -11.7323         calculate D2E/DX2 analytically  !
 ! D90   D(19,25,36,38)        101.4744         calculate D2E/DX2 analytically  !
 ! D91   D(39,25,36,33)        115.5505         calculate D2E/DX2 analytically  !
 ! D92   D(39,25,36,37)       -120.4645         calculate D2E/DX2 analytically  !
 ! D93   D(39,25,36,38)         -7.2578         calculate D2E/DX2 analytically  !
 ! D94   D(16,26,27,28)        -42.7428         calculate D2E/DX2 analytically  !
 ! D95   D(16,26,27,29)         73.224          calculate D2E/DX2 analytically  !
 ! D96   D(16,26,27,30)       -163.2401         calculate D2E/DX2 analytically  !
 ! D97   D(22,26,27,28)       -167.0414         calculate D2E/DX2 analytically  !
 ! D98   D(22,26,27,29)        -51.0746         calculate D2E/DX2 analytically  !
 ! D99   D(22,26,27,30)         72.4614         calculate D2E/DX2 analytically  !
 ! D100  D(26,27,30,31)        -68.7327         calculate D2E/DX2 analytically  !
 ! D101  D(26,27,30,32)        176.8557         calculate D2E/DX2 analytically  !
 ! D102  D(26,27,30,33)         55.1507         calculate D2E/DX2 analytically  !
 ! D103  D(28,27,30,31)        170.7911         calculate D2E/DX2 analytically  !
 ! D104  D(28,27,30,32)         56.3795         calculate D2E/DX2 analytically  !
 ! D105  D(28,27,30,33)        -65.3255         calculate D2E/DX2 analytically  !
 ! D106  D(29,27,30,31)         55.859          calculate D2E/DX2 analytically  !
 ! D107  D(29,27,30,32)        -58.5526         calculate D2E/DX2 analytically  !
 ! D108  D(29,27,30,33)        179.7423         calculate D2E/DX2 analytically  !
 ! D109  D(27,30,33,34)       -179.5195         calculate D2E/DX2 analytically  !
 ! D110  D(27,30,33,35)         66.9336         calculate D2E/DX2 analytically  !
 ! D111  D(27,30,33,36)        -64.0727         calculate D2E/DX2 analytically  !
 ! D112  D(31,30,33,34)        -54.4577         calculate D2E/DX2 analytically  !
 ! D113  D(31,30,33,35)       -168.0047         calculate D2E/DX2 analytically  !
 ! D114  D(31,30,33,36)         60.9891         calculate D2E/DX2 analytically  !
 ! D115  D(32,30,33,34)         59.0983         calculate D2E/DX2 analytically  !
 ! D116  D(32,30,33,35)        -54.4486         calculate D2E/DX2 analytically  !
 ! D117  D(32,30,33,36)        174.5452         calculate D2E/DX2 analytically  !
 ! D118  D(30,33,36,25)         91.7068         calculate D2E/DX2 analytically  !
 ! D119  D(30,33,36,37)        -31.6729         calculate D2E/DX2 analytically  !
 ! D120  D(30,33,36,38)       -148.0342         calculate D2E/DX2 analytically  !
 ! D121  D(34,33,36,25)       -151.1943         calculate D2E/DX2 analytically  !
 ! D122  D(34,33,36,37)         85.426          calculate D2E/DX2 analytically  !
 ! D123  D(34,33,36,38)        -30.9353         calculate D2E/DX2 analytically  !
 ! D124  D(35,33,36,25)        -38.9008         calculate D2E/DX2 analytically  !
 ! D125  D(35,33,36,37)       -162.2805         calculate D2E/DX2 analytically  !
 ! D126  D(35,33,36,38)         81.3582         calculate D2E/DX2 analytically  !
 --------------------------------------------------------------------------------
 Trust Radius=3.00D-01 FncErr=1.00D-07 GrdErr=1.00D-07
 Number of steps in this run=      2 maximum allowed number of steps=      2.
 GradGradGradGradGradGradGradGradGradGradGradGradGradGradGradGradGradGrad

                          Input orientation:                          
 ---------------------------------------------------------------------
 Center     Atomic      Atomic             Coordinates (Angstroms)
 Number     Number       Type             X           Y           Z
 ---------------------------------------------------------------------
      1          6           0        2.568029   -0.680536    0.512096
      2          6           0        2.459190    0.739310   -0.056223
      3          1           0        3.429044   -0.714584    1.186773
      4          1           0        2.819635   -1.359449   -0.310285
      5          1           0        3.398616    0.948267   -0.579082
      6          1           0        2.419532    1.493555    0.734544
      7          6           0       -1.203628    0.657227   -1.418712
      8          1           0       -1.893218    0.362456   -0.636766
      9          1           0       -1.696679    1.432548   -2.009314
     10          6           0       -0.939255   -0.560561   -2.306917
     11          1           0       -1.763252   -0.547510   -3.028275
     12          1           0       -0.042639   -0.448427   -2.922881
     13          6           0       -0.982499   -1.920812   -1.600749
     14          1           0       -0.876599   -2.703730   -2.358078
     15          1           0       -1.986420   -2.057672   -1.183952
     16          6           0        0.078433   -2.165479   -0.530315
     17          1           0        1.058486   -2.181963   -1.015178
     18          1           0       -0.065813   -3.172487   -0.103169
     19          6           0        1.383250    0.945080   -1.124806
     20          1           0        1.277186    0.021251   -1.680850
     21          1           0        1.717770    1.709825   -1.829333
     22          6           0        1.356528   -1.199931    1.282842
     23          1           0        1.238237   -0.593967    2.185576
     24          1           0        1.564288   -2.225923    1.631373
     25          7           0       -0.037847    1.396868   -0.731453
     26          7           0        0.103064   -1.145433    0.523299
     27          6           0       -1.058035   -1.273411    1.410114
     28          1           0       -1.941738   -1.460281    0.793565
     29          1           0       -0.957166   -2.151399    2.070556
     30          6           0       -1.321075   -0.034699    2.263042
     31          1           0       -0.529428    0.091433    3.009959
     32          1           0       -2.233793   -0.216171    2.838929
     33          6           0       -1.483659    1.291025    1.510407
     34          1           0       -1.655275    2.068058    2.262973
     35          1           0       -2.390336    1.305082    0.899174
     36          6           0       -0.248293    1.776350    0.748557
     37          1           0        0.632027    1.445838    1.286650
     38          1           0       -0.233813    2.868562    0.745469
     39          1           0       -0.088204    2.307259   -1.179101
 ---------------------------------------------------------------------
                    Distance matrix (angstroms):
                    1          2          3          4          5
     1  C    0.000000
     2  C    1.533231   0.000000
     3  H    1.094393   2.144636   0.000000
     4  H    1.095691   2.144588   1.740233   0.000000
     5  H    2.129212   1.095247   2.425746   2.394373   0.000000
     6  H    2.190481   1.093513   2.469717   3.064536   1.726719
     7  C    4.443312   3.908881   5.489268   4.634894   4.687252
     8  H    4.723393   4.407097   5.728157   5.028174   5.324473
     9  H    5.386127   4.643963   6.410787   5.574858   5.314332
    10  C    4.501363   4.278401   5.595680   4.330591   4.907046
    11  H    5.595705   5.321467   6.689879   5.389766   5.905995
    12  H    4.320709   3.985925   5.386342   3.980984   4.391626
    13  C    4.313774   4.615954   5.356022   4.054214   5.335690
    14  H    4.919012   5.317947   5.921253   4.434265   5.897404
    15  H    5.051344   5.371995   6.062299   4.934468   6.196785
    16  C    3.080546   3.785573   4.034858   2.865709   4.552077
    17  H    2.620223   3.378669   3.552652   2.067620   3.932522
    18  H    3.677702   4.656179   4.463101   3.414062   5.404570
    19  C    2.593410   1.530313   3.504733   2.835048   2.087948
    20  H    2.639657   2.133578   3.659946   2.482726   2.563926
    21  H    3.452398   2.153025   4.231206   3.597506   2.228977
    22  C    1.526943   2.601849   2.130754   2.168913   3.500234
    23  H    2.139246   2.879933   2.410765   3.052229   3.832630
    24  H    2.156038   3.527243   2.441134   2.469152   4.280930
    25  N    3.557051   2.668991   4.489672   3.992477   3.468968
    26  N    2.508447   3.072367   3.418768   2.849636   4.057030
    27  C    3.782364   4.309532   4.527256   4.243053   5.362322
    28  H    4.585327   4.992846   5.436541   4.888694   6.017030
    29  H    4.125437   4.954884   4.699398   4.534293   5.966686
    30  C    4.313704   4.502053   4.917746   5.051975   5.596371
    31  H    4.053331   4.330480   4.432061   4.934095   5.389333
    32  H    5.356051   5.596333   5.919946   6.063148   6.690497
    33  C    4.615177   4.278409   5.316189   5.371990   5.321660
    34  H    5.334476   4.906431   5.895049   6.196312   5.905339
    35  H    5.355174   4.975016   6.166599   5.975476   5.985359
    36  C    3.744846   3.008918   4.463137   4.512933   3.968412
    37  H    2.978171   2.375083   3.535633   3.899419   3.373804
    38  H    4.527789   3.525434   5.142976   5.321112   4.317002
    39  H    4.340811   3.195080   5.205760   4.759740   3.790092
                    6          7          8          9         10
     6  H    0.000000
     7  C    4.296888   0.000000
     8  H    4.664728   1.083450   0.000000
     9  H    4.947290   1.092261   1.751460   0.000000
    10  C    4.975071   1.530297   2.133403   2.152845   0.000000
    11  H    5.985018   2.086927   2.562078   2.227856   1.095216
    12  H    4.817711   2.198384   3.050983   2.666181   1.093576
    13  C    5.355867   2.593901   2.640452   3.452826   1.533241
    14  H    6.168144   3.505052   3.660318   4.231190   2.144696
    15  H    5.975303   2.835234   2.482966   3.598167   2.144515
    16  C    4.524283   3.224995   3.207677   4.276009   2.601493
    17  H    4.292249   3.652533   3.915331   4.652304   2.878976
    18  H    5.352630   4.206184   4.014967   5.243993   3.527260
    19  C    2.198156   2.619385   3.363462   3.241287   3.009712
    20  H    3.050699   2.574417   3.355294   3.308100   2.375516
    21  H    2.666966   3.132274   4.034459   3.430414   3.527396
    22  C    2.947113   4.159547   4.084948   5.204836   4.308803
    23  H    2.803336   4.529799   4.322773   5.506142   4.992502
    24  H    3.920492   5.027617   4.878372   6.105155   4.954925
    25  N    2.863077   1.542219   2.126353   2.094260   2.669485
    26  N    3.517799   2.954392   2.757648   4.037226   3.072235
    27  C    4.495105   3.427946   2.750147   4.407105   3.786632
    28  H    5.267761   3.150050   2.317449   4.035424   3.380452
    29  H    5.145163   4.485991   3.811201   5.480593   4.657612
    30  C    4.320185   3.748048   2.982275   4.532871   4.615933
    31  H    3.979927   4.515284   3.902817   5.324863   5.372357
    32  H    5.385632   4.466718   3.539951   5.149003   5.317345
    33  C    3.984706   3.009959   2.374938   3.529000   4.277465
    34  H    4.389784   3.968530   3.372563   4.319493   5.320358
    35  H    4.816374   2.683391   1.869433   2.992776   3.983124
    36  C    2.682808   2.619572   2.573713   3.133987   3.908261
    37  H    1.871436   3.363112   3.354118   4.035645   4.405484
    38  H    2.988478   3.242564   3.308287   3.433794   4.644738
    39  H    3.257744   2.006038   2.708221   2.010364   3.196975
                   11         12         13         14         15
    11  H    0.000000
    12  H    1.726683   0.000000
    13  C    2.129170   2.190728   0.000000
    14  H    2.425820   2.469997   1.094405   0.000000
    15  H    2.394143   3.064609   1.095586   1.740019   0.000000
    16  C    3.499919   2.947422   1.526849   2.131319   2.168520
    17  H    3.832258   2.803026   2.139325   2.412505   3.052111
    18  H    4.281127   3.920691   2.156327   2.441664   2.469743
    19  C    3.968815   2.684789   3.746548   4.465612   4.513833
    20  H    3.373916   1.872212   2.980637   3.538778   3.901275
    21  H    4.318627   2.992146   4.530477   5.146824   5.322741
    22  C    5.361382   4.495613   3.782303   4.528198   4.242180
    23  H    6.016256   5.268601   4.585678   5.437686   4.888206
    24  H    5.966734   5.146157   4.126236   4.701271   4.534521
    25  N    3.468865   2.864873   3.557393   4.490471   3.991934
    26  N    4.056393   3.518978   2.508234   3.419118   2.848302
    27  C    4.552314   4.526199   3.080605   4.034601   2.864636
    28  H    3.933379   4.294461   2.620109   3.551555   2.066264
    29  H    5.405581   5.354520   3.678626   4.463671   3.414669
    30  C    5.334466   5.357179   4.312880   5.355001   4.051773
    31  H    6.196034   5.977207   5.051042   6.062119   4.932582
    32  H    5.895361   6.168757   4.917548   5.919359   4.431240
    33  C    4.904897   4.975568   4.499595   5.593905   4.327368
    34  H    5.903402   5.985514   5.593931   6.688080   5.386334
    35  H    4.387503   4.816075   4.317176   5.382533   3.976264
    36  C    4.686138   4.297835   4.441543   5.487903   4.631998
    37  H    5.322535   4.665144   4.719968   5.725287   5.023417
    38  H    5.315061   4.949319   5.385478   6.410586   5.573336
    39  H    3.791429   3.261388   4.342135   5.207837   4.759818
                   16         17         18         19         20
    16  C    0.000000
    17  H    1.093557   0.000000
    18  H    1.103325   1.754123   0.000000
    19  C    3.425133   3.145772   4.483066   0.000000
    20  H    2.746366   2.311947   3.806926   1.083464   0.000000
    21  H    4.403731   4.030324   5.477023   1.092290   1.751412
    22  C    2.419370   2.516766   2.799118   3.224679   3.206408
    23  H    3.345274   3.577550   3.686145   3.653535   3.915260
    24  H    2.623797   2.694809   2.561610   4.205301   4.012859
    25  N    3.569915   3.753729   4.612432   1.542192   2.126733
    26  N    1.466698   2.086657   2.128363   2.953874   2.756445
    27  C    2.419217   3.344722   2.623170   4.160216   4.084540
    28  H    2.516159   3.576831   2.693488   4.530061   4.321937
    29  H    2.799498   3.685856   2.561681   5.027531   4.877067
    30  C    3.781757   4.584732   4.125572   4.444193   4.723174
    31  H    4.242249   4.887895   4.534278   4.635011   5.027173
    32  H    4.527471   5.436688   4.700626   5.490237   5.728154
    33  C    4.307215   4.990263   4.953469   3.909373   4.406668
    34  H    5.360134   6.014437   5.965596   4.687298   5.323767
    35  H    4.492555   5.264845   5.143610   4.297214   4.664276
    36  C    4.156955   4.526221   5.024911   2.619625   3.362957
    37  H    4.080372   4.317548   4.873141   2.574921   3.354361
    38  H    5.202565   5.502518   6.102678   3.132508   4.034516
    39  H    4.522618   4.636257   5.584420   2.005906   2.709590
                   21         22         23         24         25
    21  H    0.000000
    22  C    4.275840   0.000000
    23  H    4.653697   1.093669   0.000000
    24  H    5.243105   1.103312   1.754062   0.000000
    25  N    2.094152   3.570019   3.755113   4.612418   0.000000
    26  N    4.036664   1.466646   2.087079   2.128488   2.838584
    27  C    5.205651   2.419032   2.517112   2.798716   3.571762
    28  H    5.506466   3.344509   3.577770   3.685153   3.756832
    29  H    6.105200   2.622778   2.694183   2.560500   4.613741
    30  C    5.387529   3.080278   2.620851   3.677742   3.558519
    31  H    5.575646   2.864853   2.067370   3.413837   3.992991
    32  H    6.412253   4.034798   3.553111   4.463487   4.491292
    33  C    4.645257   3.784615   3.379019   4.655485   2.669740
    34  H    5.315330   4.550975   3.932529   5.403960   3.468884
    35  H    4.948243   4.523415   4.292757   5.351931   2.863839
    36  C    3.242738   3.423326   3.145345   4.481407   1.542311
    37  H    3.310269   2.743175   2.310057   3.803916   2.126939
    38  H    3.432339   4.401203   4.028640   5.474648   2.094178
    39  H    2.010292   4.522035   4.636552   5.583838   1.015744
                   26         27         28         29         30
    26  N    0.000000
    27  C    1.466618   0.000000
    28  H    2.086477   1.093611   0.000000
    29  H    2.128393   1.103277   1.754347   0.000000
    30  C    2.507709   1.526788   2.139362   2.156363   0.000000
    31  H    2.848395   2.168347   3.052022   2.468954   1.095673
    32  H    3.418562   2.131121   2.411767   2.442393   1.094364
    33  C    3.070570   2.601451   2.879823   3.527215   1.533113
    34  H    4.055212   3.499926   3.832805   4.281145   2.129150
    35  H    3.516155   2.946984   2.803502   3.920890   2.190541
    36  C    2.951442   3.224032   3.653158   4.204450   2.593149
    37  H    2.752670   3.204039   3.913173   4.010007   2.638169
    38  H    4.034229   4.275165   4.653837   5.242051   3.451679
    39  H    3.854327   4.523915   4.639112   5.585249   4.342014
                   31         32         33         34         35
    31  H    0.000000
    32  H    1.740325   0.000000
    33  C    2.144349   2.144601   0.000000
    34  H    2.394278   2.425719   1.095257   0.000000
    35  H    3.064529   2.470095   1.093557   1.726961   0.000000
    36  C    2.834064   3.504570   1.530388   2.087618   2.198438
    37  H    2.480561   3.658520   2.133111   2.563613   3.050349
    38  H    3.595518   4.230612   2.153107   2.228044   2.668087
    39  H    4.759495   5.207286   3.195854   3.789565   3.259356
                   36         37         38         39
    36  C    0.000000
    37  H    1.083395   0.000000
    38  H    1.092312   1.751199   0.000000
    39  H    2.005832   2.709375   2.010033   0.000000
 Stoichiometry    C12H25N2(1+)
 Framework group  C1[X(C12H25N2)]
 Deg. of freedom   111
 Full point group                 C1      NOp   1
 Largest Abelian subgroup         C1      NOp   1
 Largest concise Abelian subgroup C1      NOp   1
                         Standard orientation:                         
 ---------------------------------------------------------------------
 Center     Atomic      Atomic             Coordinates (Angstroms)
 Number     Number       Type             X           Y           Z
 ---------------------------------------------------------------------
      1          6           0        2.442333    0.479695   -0.818183
      2          6           0        2.444346    0.363521    0.710638
      3          1           0        3.413746    0.138428   -1.189115
      4          1           0        2.391305    1.542400   -1.080084
      5          1           0        3.266108    0.987182    1.078497
      6          1           0        2.704483   -0.645263    1.042986
      7          6           0       -1.391874    0.594788    1.424278
      8          1           0       -1.930190   -0.151942    0.852899
      9          1           0       -1.869637    0.658396    2.404446
     10          6           0       -1.533356    1.939145    0.706996
     11          1           0       -2.482935    2.339688    1.077620
     12          1           0       -0.789181    2.672041    1.030995
     13          6           0       -1.641352    1.869714   -0.820860
     14          1           0       -1.835100    2.879010   -1.197032
     15          1           0       -2.536776    1.291488   -1.074193
     16          6           0       -0.424688    1.323972   -1.564607
     17          1           0        0.407648    2.017898   -1.417811
     18          1           0       -0.633689    1.325577   -2.647955
     19          6           0        1.207298    0.919538    1.419450
     20          1           0        0.831215    1.753961    0.839627
     21          1           0        1.498259    1.310286    2.397076
     22          6           0        1.363011   -0.306198   -1.559121
     23          1           0        1.548043   -1.373000   -1.404817
     24          1           0        1.471946   -0.133233   -2.643332
     25          7           0        0.001923    0.007792    1.726284
     26          7           0       -0.001131   -0.005386   -1.112267
     27          6           0       -0.942287   -1.039208   -1.555444
     28          1           0       -1.958806   -0.664171   -1.407051
     29          1           0       -0.842932   -1.227524   -2.637981
     30          6           0       -0.803900   -2.361046   -0.803995
     31          1           0        0.143003   -2.849638   -1.059243
     32          1           0       -1.583762   -3.034957   -1.171816
     33          6           0       -0.909716   -2.292580    0.723929
     34          1           0       -0.781165   -3.313066    1.100321
     35          1           0       -1.914271   -2.010729    1.051490
     36          6           0        0.188945   -1.494027    1.429156
     37          1           0        1.100207   -1.589578    0.851042
     38          1           0        0.380894   -1.935062    2.409864
     39          1           0        0.003485    0.011080    2.742022
 ---------------------------------------------------------------------
 Rotational constants (GHZ):      0.7127781      0.7126471      0.6679864
 Standard basis: 6-31G(d,p) (6D, 7F)
 There are   335 symmetry adapted cartesian basis functions of A   symmetry.
 There are   335 symmetry adapted basis functions of A   symmetry.
   335 basis functions,   567 primitive gaussians,   335 cartesian basis functions
    55 alpha electrons       55 beta electrons
       nuclear repulsion energy      1083.7377710371 Hartrees.
 NAtoms=   39 NActive=   39 NUniq=   39 SFac= 1.00D+00 NAtFMM=   60 NAOKFM=F Big=F
 Integral buffers will be    131072 words long.
 Raffenetti 2 integral format.
 Two-electron integral symmetry is turned on.
 Nuclear repulsion after empirical dispersion term =     1083.6949462318 Hartrees.
 One-electron integrals computed using PRISM.
 NBasis=   335 RedAO= T EigKep=  3.31D-03  NBF=   335
 NBsUse=   335 1.00D-06 EigRej= -1.00D+00 NBFU=   335
 SCF restart from the checkpoint file:  "outprot-opt-wb97xd.chk"
 B after Tr=     0.000000    0.000000    0.000000
         Rot=    1.000000    0.000000    0.000000    0.000000 Ang=   0.00 deg.
 Requested convergence on RMS density matrix=1.00D-08 within 128 cycles.
 Requested convergence on MAX density matrix=1.00D-06.
 Requested convergence on             energy=1.00D-06.
 No special actions if energy rises.
 SCF Done:  E(RwB97XD) =  -581.464110999     A.U. after    1 cycles
            NFock=  1  Conv=0.36D-08     -V/T= 2.0098
 DoSCS=F DFT=T ScalE2(SS,OS)=  1.000000  1.000000
 Range of M.O.s used for correlation:     1   335
 NBasis=   335 NAE=    55 NBE=    55 NFC=     0 NFV=     0
 NROrb=    335 NOA=    55 NOB=    55 NVA=   280 NVB=   280
 Symmetrizing basis deriv contribution to polar:
 IMax=3 JMax=2 DiffMx= 0.00D+00
 G2DrvN: will do    40 centers at a time, making    1 passes.
 Calling FoFCou, ICntrl=  3107 FMM=F I1Cent=   0 AccDes= 0.00D+00.
 End of G2Drv F.D. properties file   721 does not exist.
 End of G2Drv F.D. properties file   722 does not exist.
 End of G2Drv F.D. properties file   788 does not exist.
          IDoAtm=111111111111111111111111111111111111111
          Differentiating once with respect to electric field.
                with respect to dipole field.
          Differentiating once with respect to nuclear coordinates.
          There are   120 degrees of freedom in the 1st order CPHF.  IDoFFX=6 NUNeed=     3.
    117 vectors produced by pass  0 Test12= 1.54D-14 1.00D-09 XBig12= 4.87D+01 1.75D+00.
 AX will form   117 AO Fock derivatives at one time.
    117 vectors produced by pass  1 Test12= 1.54D-14 1.00D-09 XBig12= 2.11D+00 2.12D-01.
    117 vectors produced by pass  2 Test12= 1.54D-14 1.00D-09 XBig12= 2.80D-02 2.12D-02.
    117 vectors produced by pass  3 Test12= 1.54D-14 1.00D-09 XBig12= 1.42D-04 2.05D-03.
    117 vectors produced by pass  4 Test12= 1.54D-14 1.00D-09 XBig12= 7.93D-07 1.09D-04.
    117 vectors produced by pass  5 Test12= 1.54D-14 1.00D-09 XBig12= 2.94D-09 5.51D-06.
     73 vectors produced by pass  6 Test12= 1.54D-14 1.00D-09 XBig12= 1.23D-11 3.15D-07.
      3 vectors produced by pass  7 Test12= 1.54D-14 1.00D-09 XBig12= 4.99D-14 1.94D-08.
      3 vectors produced by pass  8 Test12= 1.54D-14 1.00D-09 XBig12= 2.13D-16 1.28D-09.
 InvSVY:  IOpt=1 It=  1 EMax= 1.69D-14
 Solved reduced A of dimension   781 with   120 vectors.
 Isotropic polarizability for W=    0.000000      131.65 Bohr**3.
 End of Minotr F.D. properties file   721 does not exist.
 End of Minotr F.D. properties file   722 does not exist.
 End of Minotr F.D. properties file   788 does not exist.

 **********************************************************************

            Population analysis using the SCF density.

 **********************************************************************

 Orbital symmetries:
       Occupied  (A) (A) (A) (A) (A) (A) (A) (A) (A) (A) (A) (A)
                 (A) (A) (A) (A) (A) (A) (A) (A) (A) (A) (A) (A)
                 (A) (A) (A) (A) (A) (A) (A) (A) (A) (A) (A) (A)
                 (A) (A) (A) (A) (A) (A) (A) (A) (A) (A) (A) (A)
                 (A) (A) (A) (A) (A) (A) (A)
       Virtual   (A) (A) (A) (A) (A) (A) (A) (A) (A) (A) (A) (A)
                 (A) (A) (A) (A) (A) (A) (A) (A) (A) (A) (A) (A)
                 (A) (A) (A) (A) (A) (A) (A) (A) (A) (A) (A) (A)
                 (A) (A) (A) (A) (A) (A) (A) (A) (A) (A) (A) (A)
                 (A) (A) (A) (A) (A) (A) (A) (A) (A) (A) (A) (A)
                 (A) (A) (A) (A) (A) (A) (A) (A) (A) (A) (A) (A)
                 (A) (A) (A) (A) (A) (A) (A) (A) (A) (A) (A) (A)
                 (A) (A) (A) (A) (A) (A) (A) (A) (A) (A) (A) (A)
                 (A) (A) (A) (A) (A) (A) (A) (A) (A) (A) (A) (A)
                 (A) (A) (A) (A) (A) (A) (A) (A) (A) (A) (A) (A)
                 (A) (A) (A) (A) (A) (A) (A) (A) (A) (A) (A) (A)
                 (A) (A) (A) (A) (A) (A) (A) (A) (A) (A) (A) (A)
                 (A) (A) (A) (A) (A) (A) (A) (A) (A) (A) (A) (A)
                 (A) (A) (A) (A) (A) (A) (A) (A) (A) (A) (A) (A)
                 (A) (A) (A) (A) (A) (A) (A) (A) (A) (A) (A) (A)
                 (A) (A) (A) (A) (A) (A) (A) (A) (A) (A) (A) (A)
                 (A) (A) (A) (A) (A) (A) (A) (A) (A) (A) (A) (A)
                 (A) (A) (A) (A) (A) (A) (A) (A) (A) (A) (A) (A)
                 (A) (A) (A) (A) (A) (A) (A) (A) (A) (A) (A) (A)
                 (A) (A) (A) (A) (A) (A) (A) (A) (A) (A) (A) (A)
                 (A) (A) (A) (A) (A) (A) (A) (A) (A) (A) (A) (A)
                 (A) (A) (A) (A) (A) (A) (A) (A) (A) (A) (A) (A)
                 (A) (A) (A) (A) (A) (A) (A) (A) (A) (A) (A) (A)
                 (A) (A) (A) (A)
 The electronic state is 1-A.
 Alpha  occ. eigenvalues --  -14.71840 -14.57168 -10.49516 -10.49513 -10.49506
 Alpha  occ. eigenvalues --  -10.44226 -10.44224 -10.44220 -10.44103 -10.44098
 Alpha  occ. eigenvalues --  -10.44094 -10.42135 -10.42134 -10.42129  -1.24188
 Alpha  occ. eigenvalues --   -1.15258  -1.04744  -1.04741  -1.01445  -0.97952
 Alpha  occ. eigenvalues --   -0.97947  -0.91254  -0.89994  -0.89991  -0.82268
 Alpha  occ. eigenvalues --   -0.81619  -0.81616  -0.79710  -0.75522  -0.74297
 Alpha  occ. eigenvalues --   -0.74293  -0.69488  -0.69484  -0.68938  -0.66945
 Alpha  occ. eigenvalues --   -0.66937  -0.65330  -0.63986  -0.63983  -0.62361
 Alpha  occ. eigenvalues --   -0.61831  -0.61828  -0.61067  -0.59014  -0.59006
 Alpha  occ. eigenvalues --   -0.57347  -0.55575  -0.55574  -0.55514  -0.54789
 Alpha  occ. eigenvalues --   -0.53848  -0.53845  -0.52011  -0.52007  -0.42553
 Alpha virt. eigenvalues --   -0.02817   0.01300   0.02203   0.02206   0.03808
 Alpha virt. eigenvalues --    0.04578   0.04584   0.06418   0.06424   0.07693
 Alpha virt. eigenvalues --    0.07696   0.08486   0.09963   0.10754   0.10762
 Alpha virt. eigenvalues --    0.10965   0.11399   0.12860   0.12865   0.14244
 Alpha virt. eigenvalues --    0.15047   0.15054   0.15498   0.15503   0.16301
 Alpha virt. eigenvalues --    0.17674   0.17681   0.18372   0.20567   0.20919
 Alpha virt. eigenvalues --    0.20923   0.21407   0.22499   0.22510   0.22791
 Alpha virt. eigenvalues --    0.23648   0.23658   0.27550   0.27566   0.27684
 Alpha virt. eigenvalues --    0.42669   0.42674   0.43627   0.45613   0.45630
 Alpha virt. eigenvalues --    0.47630   0.48064   0.48067   0.50587   0.51995
 Alpha virt. eigenvalues --    0.52479   0.52500   0.55022   0.55025   0.56641
 Alpha virt. eigenvalues --    0.60897   0.61162   0.61177   0.61875   0.62360
 Alpha virt. eigenvalues --    0.62379   0.67035   0.67537   0.67559   0.68161
 Alpha virt. eigenvalues --    0.69800   0.69810   0.70400   0.70726   0.70742
 Alpha virt. eigenvalues --    0.73727   0.75923   0.76847   0.76855   0.78496
 Alpha virt. eigenvalues --    0.79572   0.79583   0.80946   0.82491   0.82494
 Alpha virt. eigenvalues --    0.83822   0.85126   0.85135   0.86156   0.86499
 Alpha virt. eigenvalues --    0.86510   0.90003   0.90918   0.90934   0.91745
 Alpha virt. eigenvalues --    0.91965   0.91980   0.93179   0.93185   0.93595
 Alpha virt. eigenvalues --    0.95965   0.96130   0.96146   0.98203   0.98229
 Alpha virt. eigenvalues --    0.98872   1.00686   1.02510   1.02532   1.08121
 Alpha virt. eigenvalues --    1.08127   1.10008   1.17645   1.17694   1.18061
 Alpha virt. eigenvalues --    1.24059   1.26246   1.26276   1.31589   1.31609
 Alpha virt. eigenvalues --    1.31639   1.38663   1.41526   1.41544   1.43966
 Alpha virt. eigenvalues --    1.43979   1.47925   1.53408   1.56368   1.56374
 Alpha virt. eigenvalues --    1.56394   1.58140   1.58167   1.63228   1.63239
 Alpha virt. eigenvalues --    1.64636   1.65315   1.65340   1.66692   1.70696
 Alpha virt. eigenvalues --    1.70705   1.74194   1.74207   1.75083   1.76158
 Alpha virt. eigenvalues --    1.77691   1.77698   1.80662   1.80670   1.80739
 Alpha virt. eigenvalues --    1.82444   1.84933   1.86323   1.86333   1.90664
 Alpha virt. eigenvalues --    1.91607   1.91635   1.93256   1.93262   1.96651
 Alpha virt. eigenvalues --    1.96918   1.97727   1.97728   2.03285   2.03299
 Alpha virt. eigenvalues --    2.05352   2.06639   2.06668   2.06700   2.08943
 Alpha virt. eigenvalues --    2.09968   2.09980   2.13025   2.13203   2.13217
 Alpha virt. eigenvalues --    2.14881   2.16124   2.16139   2.17505   2.19312
 Alpha virt. eigenvalues --    2.19336   2.22298   2.22305   2.22487   2.24825
 Alpha virt. eigenvalues --    2.24838   2.25985   2.27439   2.28758   2.28766
 Alpha virt. eigenvalues --    2.29226   2.30385   2.30437   2.34718   2.34747
 Alpha virt. eigenvalues --    2.37494   2.37855   2.37864   2.39012   2.42905
 Alpha virt. eigenvalues --    2.42935   2.44580   2.44591   2.45834   2.46165
 Alpha virt. eigenvalues --    2.50265   2.54676   2.54692   2.54877   2.56958
 Alpha virt. eigenvalues --    2.57864   2.57884   2.60387   2.62907   2.62924
 Alpha virt. eigenvalues --    2.64305   2.65779   2.65786   2.68722   2.68762
 Alpha virt. eigenvalues --    2.70194   2.71265   2.71289   2.72978   2.74984
 Alpha virt. eigenvalues --    2.75015   2.76021   2.76028   2.77726   2.81541
 Alpha virt. eigenvalues --    2.81544   2.82807   2.83269   2.83279   2.84543
 Alpha virt. eigenvalues --    2.85573   2.85588   2.87347   2.88688   2.90225
 Alpha virt. eigenvalues --    2.90242   2.90429   2.93511   2.93528   2.98463
 Alpha virt. eigenvalues --    2.98480   3.20482   3.23673   3.23680   3.23799
 Alpha virt. eigenvalues --    3.29647   3.30283   3.30510   3.30539   3.33220
 Alpha virt. eigenvalues --    3.33242   3.33934   3.33943   3.38834   3.40528
 Alpha virt. eigenvalues --    3.40534   3.42254   3.42797   3.45232   3.45247
 Alpha virt. eigenvalues --    3.49081   3.50589   3.50594   3.54542   3.54675
 Alpha virt. eigenvalues --    3.54693   4.04781   4.20715   4.26378   4.26399
 Alpha virt. eigenvalues --    4.36072   4.50715   4.50741   4.58718   4.60463
 Alpha virt. eigenvalues --    4.60482   4.71140   4.71811   4.71836   4.75190
          Condensed to atoms (all electrons):
               1          2          3          4          5          6
     1  C    4.988675   0.355808   0.394261   0.397081  -0.033296  -0.032495
     2  C    0.355808   5.004715  -0.032365  -0.041102   0.396330   0.389382
     3  H    0.394261  -0.032365   0.536274  -0.026609  -0.003215  -0.004017
     4  H    0.397081  -0.041102  -0.026609   0.572749  -0.004638   0.004618
     5  H   -0.033296   0.396330  -0.003215  -0.004638   0.528777  -0.025627
     6  H   -0.032495   0.389382  -0.004017   0.004618  -0.025627   0.560661
     7  C   -0.000044   0.001907   0.000002   0.000010  -0.000064  -0.000058
     8  H   -0.000001  -0.000056   0.000000  -0.000001   0.000001  -0.000002
     9  H   -0.000003  -0.000086  -0.000000  -0.000000   0.000002  -0.000002
    10  C   -0.000086   0.000389   0.000000  -0.000015   0.000009  -0.000008
    11  H   -0.000000  -0.000007   0.000000  -0.000000   0.000000   0.000000
    12  H   -0.000024   0.000306  -0.000000  -0.000043   0.000011  -0.000007
    13  C    0.000122   0.000045  -0.000002  -0.000151  -0.000003  -0.000001
    14  H    0.000001   0.000002  -0.000000   0.000014  -0.000000   0.000000
    15  H   -0.000003   0.000002   0.000000  -0.000003  -0.000000  -0.000000
    16  C   -0.005637  -0.000211   0.000130  -0.001020  -0.000023   0.000003
    17  H    0.002457  -0.000249  -0.000092   0.003247  -0.000001  -0.000004
    18  H   -0.000499   0.000010   0.000009   0.000129   0.000001   0.000000
    19  C   -0.046318   0.339716   0.004779  -0.006923  -0.034222  -0.038208
    20  H   -0.004930  -0.035363   0.000052   0.004426  -0.000047   0.004005
    21  H    0.003203  -0.034101  -0.000109   0.000007  -0.007147  -0.000070
    22  C    0.363227  -0.045889  -0.030524  -0.036794   0.004147  -0.003178
    23  H   -0.036687  -0.005202  -0.004277   0.004980  -0.000068   0.002469
    24  H   -0.042056   0.004699  -0.000510  -0.005112  -0.000094  -0.000082
    25  N    0.000946  -0.025945  -0.000067  -0.000069   0.003107  -0.005296
    26  N   -0.054935  -0.003562   0.003565  -0.003526   0.000056  -0.000454
    27  C    0.005050   0.000100  -0.000124  -0.000089   0.000001  -0.000003
    28  H   -0.000211  -0.000001   0.000003   0.000002  -0.000000   0.000000
    29  H   -0.000148   0.000003   0.000011  -0.000008   0.000000  -0.000001
    30  C    0.000123  -0.000086   0.000001  -0.000003  -0.000000  -0.000024
    31  H   -0.000152  -0.000015   0.000014  -0.000003  -0.000000  -0.000043
    32  H   -0.000002   0.000000  -0.000000   0.000000   0.000000  -0.000000
    33  C    0.000045   0.000391   0.000002   0.000002  -0.000007   0.000309
    34  H   -0.000003   0.000009  -0.000000  -0.000000   0.000000   0.000011
    35  H   -0.000001  -0.000008   0.000000  -0.000000   0.000000  -0.000007
    36  C   -0.001018  -0.007474   0.000021  -0.000052   0.000374  -0.005124
    37  H   -0.002181   0.003394   0.000005   0.000039   0.000049   0.004597
    38  H    0.000030  -0.000178   0.000001  -0.000000  -0.000022  -0.000036
    39  H   -0.000104   0.001155   0.000003  -0.000001  -0.000100   0.000112
               7          8          9         10         11         12
     1  C   -0.000044  -0.000001  -0.000003  -0.000086  -0.000000  -0.000024
     2  C    0.001907  -0.000056  -0.000086   0.000389  -0.000007   0.000306
     3  H    0.000002   0.000000  -0.000000   0.000000   0.000000  -0.000000
     4  H    0.000010  -0.000001  -0.000000  -0.000015  -0.000000  -0.000043
     5  H   -0.000064   0.000001   0.000002   0.000009   0.000000   0.000011
     6  H   -0.000058  -0.000002  -0.000002  -0.000008   0.000000  -0.000007
     7  C    4.978661   0.399124   0.403265   0.339842  -0.034276  -0.038170
     8  H    0.399124   0.529188  -0.031095  -0.035397  -0.000060   0.004006
     9  H    0.403265  -0.031095   0.540303  -0.034085  -0.007172  -0.000076
    10  C    0.339842  -0.035397  -0.034085   5.003867   0.396312   0.389361
    11  H   -0.034276  -0.000060  -0.007172   0.396312   0.528997  -0.025647
    12  H   -0.038170   0.004006  -0.000076   0.389361  -0.025647   0.560755
    13  C   -0.046233  -0.004916   0.003204   0.355894  -0.033299  -0.032448
    14  H    0.004775   0.000051  -0.000109  -0.032346  -0.003215  -0.004016
    15  H   -0.006927   0.004438   0.000007  -0.041075  -0.004643   0.004617
    16  C   -0.006760  -0.000736  -0.000068  -0.045984   0.004153  -0.003184
    17  H   -0.000499   0.000132  -0.000010  -0.005205  -0.000068   0.002470
    18  H    0.000160  -0.000096   0.000009   0.004698  -0.000094  -0.000082
    19  C   -0.025689   0.001251   0.001766  -0.007462   0.000375  -0.005132
    20  H   -0.010461   0.000585  -0.000010   0.003438   0.000048   0.004614
    21  H    0.003136  -0.000152   0.000168  -0.000176  -0.000022  -0.000034
    22  C   -0.000419   0.000060  -0.000004   0.000101   0.000001  -0.000003
    23  H   -0.000002   0.000002  -0.000001  -0.000001  -0.000000   0.000000
    24  H    0.000033  -0.000006   0.000000   0.000003   0.000000  -0.000001
    25  N    0.183072  -0.032586  -0.043293  -0.025925   0.003115  -0.005278
    26  N    0.013158  -0.004019   0.000772  -0.003562   0.000057  -0.000450
    27  C   -0.002245   0.001952  -0.000016  -0.000207  -0.000023   0.000003
    28  H   -0.002807   0.003036  -0.000011  -0.000247  -0.000001  -0.000004
    29  H    0.000187  -0.000119   0.000002   0.000009   0.000001   0.000000
    30  C   -0.001001  -0.002170   0.000030   0.000045  -0.000003  -0.000001
    31  H   -0.000052   0.000039  -0.000000   0.000002  -0.000000  -0.000000
    32  H    0.000020   0.000006   0.000001   0.000002  -0.000000   0.000000
    33  C   -0.007530   0.003404  -0.000170   0.000388   0.000009  -0.000008
    34  H    0.000376   0.000046  -0.000022  -0.000007   0.000000   0.000000
    35  H   -0.005193   0.004648  -0.000034   0.000308   0.000011  -0.000007
    36  C   -0.025656  -0.010458   0.003139   0.001902  -0.000064  -0.000058
    37  H    0.001238   0.000585  -0.000152  -0.000055   0.000001  -0.000002
    38  H    0.001772  -0.000006   0.000164  -0.000086   0.000002  -0.000002
    39  H   -0.029520   0.002791  -0.006186   0.001162  -0.000100   0.000109
              13         14         15         16         17         18
     1  C    0.000122   0.000001  -0.000003  -0.005637   0.002457  -0.000499
     2  C    0.000045   0.000002   0.000002  -0.000211  -0.000249   0.000010
     3  H   -0.000002  -0.000000   0.000000   0.000130  -0.000092   0.000009
     4  H   -0.000151   0.000014  -0.000003  -0.001020   0.003247   0.000129
     5  H   -0.000003  -0.000000  -0.000000  -0.000023  -0.000001   0.000001
     6  H   -0.000001   0.000000  -0.000000   0.000003  -0.000004   0.000000
     7  C   -0.046233   0.004775  -0.006927  -0.006760  -0.000499   0.000160
     8  H   -0.004916   0.000051   0.004438  -0.000736   0.000132  -0.000096
     9  H    0.003204  -0.000109   0.000007  -0.000068  -0.000010   0.000009
    10  C    0.355894  -0.032346  -0.041075  -0.045984  -0.005205   0.004698
    11  H   -0.033299  -0.003215  -0.004643   0.004153  -0.000068  -0.000094
    12  H   -0.032448  -0.004016   0.004617  -0.003184   0.002470  -0.000082
    13  C    4.988397   0.394241   0.397026   0.363311  -0.036705  -0.042051
    14  H    0.394241   0.536274  -0.026636  -0.030476  -0.004259  -0.000510
    15  H    0.397026  -0.026636   0.572891  -0.036823   0.004985  -0.005099
    16  C    0.363311  -0.030476  -0.036823   4.866109   0.398250   0.390572
    17  H   -0.036705  -0.004259   0.004985   0.398250   0.598102  -0.036108
    18  H   -0.042051  -0.000510  -0.005099   0.390572  -0.036108   0.598475
    19  C   -0.001012   0.000020  -0.000052  -0.002297  -0.002853   0.000190
    20  H   -0.002176   0.000006   0.000040   0.001960   0.003079  -0.000121
    21  H    0.000030   0.000001  -0.000000  -0.000015  -0.000011   0.000002
    22  C    0.005050  -0.000124  -0.000088  -0.047121  -0.006006  -0.004037
    23  H   -0.000211   0.000003   0.000002   0.005227   0.000244  -0.000242
    24  H   -0.000148   0.000011  -0.000008  -0.006305  -0.001855   0.008594
    25  N    0.000938  -0.000067  -0.000070   0.002556   0.000154  -0.000036
    26  N   -0.054889   0.003563  -0.003547   0.279570  -0.044726  -0.047378
    27  C   -0.005690   0.000130  -0.001019  -0.047083   0.005229  -0.006300
    28  H    0.002407  -0.000093   0.003272  -0.006011   0.000245  -0.001853
    29  H   -0.000495   0.000009   0.000128  -0.004034  -0.000241   0.008590
    30  C    0.000123  -0.000002  -0.000153   0.005055  -0.000211  -0.000148
    31  H   -0.000004   0.000000  -0.000003  -0.000088   0.000002  -0.000008
    32  H    0.000001  -0.000000   0.000014  -0.000124   0.000003   0.000011
    33  C   -0.000085   0.000001  -0.000015   0.000101  -0.000001   0.000003
    34  H   -0.000000   0.000000  -0.000000   0.000001  -0.000000   0.000000
    35  H   -0.000025  -0.000000  -0.000044  -0.000003   0.000000  -0.000001
    36  C   -0.000043   0.000002   0.000010  -0.000419  -0.000002   0.000033
    37  H   -0.000001   0.000000  -0.000001   0.000062   0.000002  -0.000006
    38  H   -0.000003  -0.000000  -0.000000  -0.000004  -0.000001   0.000000
    39  H   -0.000104   0.000003  -0.000001  -0.000076  -0.000008   0.000002
              19         20         21         22         23         24
     1  C   -0.046318  -0.004930   0.003203   0.363227  -0.036687  -0.042056
     2  C    0.339716  -0.035363  -0.034101  -0.045889  -0.005202   0.004699
     3  H    0.004779   0.000052  -0.000109  -0.030524  -0.004277  -0.000510
     4  H   -0.006923   0.004426   0.000007  -0.036794   0.004980  -0.005112
     5  H   -0.034222  -0.000047  -0.007147   0.004147  -0.000068  -0.000094
     6  H   -0.038208   0.004005  -0.000070  -0.003178   0.002469  -0.000082
     7  C   -0.025689  -0.010461   0.003136  -0.000419  -0.000002   0.000033
     8  H    0.001251   0.000585  -0.000152   0.000060   0.000002  -0.000006
     9  H    0.001766  -0.000010   0.000168  -0.000004  -0.000001   0.000000
    10  C   -0.007462   0.003438  -0.000176   0.000101  -0.000001   0.000003
    11  H    0.000375   0.000048  -0.000022   0.000001  -0.000000   0.000000
    12  H   -0.005132   0.004614  -0.000034  -0.000003   0.000000  -0.000001
    13  C   -0.001012  -0.002176   0.000030   0.005050  -0.000211  -0.000148
    14  H    0.000020   0.000006   0.000001  -0.000124   0.000003   0.000011
    15  H   -0.000052   0.000040  -0.000000  -0.000088   0.000002  -0.000008
    16  C   -0.002297   0.001960  -0.000015  -0.047121   0.005227  -0.006305
    17  H   -0.002853   0.003079  -0.000011  -0.006006   0.000244  -0.001855
    18  H    0.000190  -0.000121   0.000002  -0.004037  -0.000242   0.008594
    19  C    4.978432   0.399103   0.403253  -0.006766  -0.000498   0.000161
    20  H    0.399103   0.529220  -0.031158  -0.000735   0.000132  -0.000097
    21  H    0.403253  -0.031158   0.540293  -0.000068  -0.000010   0.000009
    22  C   -0.006766  -0.000735  -0.000068   4.865767   0.398270   0.390504
    23  H   -0.000498   0.000132  -0.000010   0.398270   0.598267  -0.036122
    24  H    0.000161  -0.000097   0.000009   0.390504  -0.036122   0.598675
    25  N    0.183198  -0.032510  -0.043309   0.002554   0.000155  -0.000036
    26  N    0.013226  -0.004068   0.000773   0.279615  -0.044704  -0.047347
    27  C   -0.000417   0.000061  -0.000004  -0.047136  -0.005991  -0.004041
    28  H   -0.000002   0.000002  -0.000001   0.005234   0.000243  -0.000240
    29  H    0.000033  -0.000006   0.000000  -0.006326  -0.001860   0.008612
    30  C   -0.000045  -0.000001  -0.000003  -0.005634   0.002435  -0.000500
    31  H    0.000010  -0.000001  -0.000000  -0.001012   0.003247   0.000130
    32  H    0.000002   0.000000  -0.000000   0.000129  -0.000092   0.000009
    33  C    0.001907  -0.000055  -0.000086  -0.000212  -0.000246   0.000009
    34  H   -0.000064   0.000001   0.000002  -0.000023  -0.000001   0.000001
    35  H   -0.000058  -0.000002  -0.000002   0.000003  -0.000005   0.000000
    36  C   -0.025645   0.001236   0.001775  -0.002325  -0.002865   0.000191
    37  H   -0.010466   0.000586  -0.000010   0.001991   0.003092  -0.000122
    38  H    0.003137  -0.000152   0.000166  -0.000016  -0.000011   0.000002
    39  H   -0.029532   0.002799  -0.006210  -0.000076  -0.000008   0.000002
              25         26         27         28         29         30
     1  C    0.000946  -0.054935   0.005050  -0.000211  -0.000148   0.000123
     2  C   -0.025945  -0.003562   0.000100  -0.000001   0.000003  -0.000086
     3  H   -0.000067   0.003565  -0.000124   0.000003   0.000011   0.000001
     4  H   -0.000069  -0.003526  -0.000089   0.000002  -0.000008  -0.000003
     5  H    0.003107   0.000056   0.000001  -0.000000   0.000000  -0.000000
     6  H   -0.005296  -0.000454  -0.000003   0.000000  -0.000001  -0.000024
     7  C    0.183072   0.013158  -0.002245  -0.002807   0.000187  -0.001001
     8  H   -0.032586  -0.004019   0.001952   0.003036  -0.000119  -0.002170
     9  H   -0.043293   0.000772  -0.000016  -0.000011   0.000002   0.000030
    10  C   -0.025925  -0.003562  -0.000207  -0.000247   0.000009   0.000045
    11  H    0.003115   0.000057  -0.000023  -0.000001   0.000001  -0.000003
    12  H   -0.005278  -0.000450   0.000003  -0.000004   0.000000  -0.000001
    13  C    0.000938  -0.054889  -0.005690   0.002407  -0.000495   0.000123
    14  H   -0.000067   0.003563   0.000130  -0.000093   0.000009  -0.000002
    15  H   -0.000070  -0.003547  -0.001019   0.003272   0.000128  -0.000153
    16  C    0.002556   0.279570  -0.047083  -0.006011  -0.004034   0.005055
    17  H    0.000154  -0.044726   0.005229   0.000245  -0.000241  -0.000211
    18  H   -0.000036  -0.047378  -0.006300  -0.001853   0.008590  -0.000148
    19  C    0.183198   0.013226  -0.000417  -0.000002   0.000033  -0.000045
    20  H   -0.032510  -0.004068   0.000061   0.000002  -0.000006  -0.000001
    21  H   -0.043309   0.000773  -0.000004  -0.000001   0.000000  -0.000003
    22  C    0.002554   0.279615  -0.047136   0.005234  -0.006326  -0.005634
    23  H    0.000155  -0.044704  -0.005991   0.000243  -0.001860   0.002435
    24  H   -0.000036  -0.047347  -0.004041  -0.000240   0.008612  -0.000500
    25  N    6.903364  -0.021236   0.002535   0.000153  -0.000036   0.000947
    26  N   -0.021236   7.094661   0.279758  -0.044722  -0.047383  -0.055000
    27  C    0.002535   0.279758   4.865655   0.398290   0.390562   0.363245
    28  H    0.000153  -0.044722   0.398290   0.598072  -0.036073  -0.036693
    29  H   -0.000036  -0.047383   0.390562  -0.036073   0.598615  -0.042042
    30  C    0.000947  -0.055000   0.363245  -0.036693  -0.042042   4.988284
    31  H   -0.000069  -0.003542  -0.036833   0.004984  -0.005117   0.397052
    32  H   -0.000067   0.003568  -0.030496  -0.004273  -0.000496   0.394259
    33  C   -0.025833  -0.003566  -0.045960  -0.005185   0.004698   0.355946
    34  H    0.003104   0.000058   0.004152  -0.000068  -0.000094  -0.033335
    35  H   -0.005276  -0.000458  -0.003174   0.002470  -0.000082  -0.032470
    36  C    0.183127   0.013218  -0.006777  -0.000501   0.000161  -0.046208
    37  H   -0.032423  -0.004114  -0.000743   0.000132  -0.000098  -0.004941
    38  H   -0.043370   0.000780  -0.000068  -0.000010   0.000009   0.003201
    39  H    0.348428   0.001582  -0.000075  -0.000008   0.000002  -0.000104
              31         32         33         34         35         36
     1  C   -0.000152  -0.000002   0.000045  -0.000003  -0.000001  -0.001018
     2  C   -0.000015   0.000000   0.000391   0.000009  -0.000008  -0.007474
     3  H    0.000014  -0.000000   0.000002  -0.000000   0.000000   0.000021
     4  H   -0.000003   0.000000   0.000002  -0.000000  -0.000000  -0.000052
     5  H   -0.000000   0.000000  -0.000007   0.000000   0.000000   0.000374
     6  H   -0.000043  -0.000000   0.000309   0.000011  -0.000007  -0.005124
     7  C   -0.000052   0.000020  -0.007530   0.000376  -0.005193  -0.025656
     8  H    0.000039   0.000006   0.003404   0.000046   0.004648  -0.010458
     9  H   -0.000000   0.000001  -0.000170  -0.000022  -0.000034   0.003139
    10  C    0.000002   0.000002   0.000388  -0.000007   0.000308   0.001902
    11  H   -0.000000  -0.000000   0.000009   0.000000   0.000011  -0.000064
    12  H   -0.000000   0.000000  -0.000008   0.000000  -0.000007  -0.000058
    13  C   -0.000004   0.000001  -0.000085  -0.000000  -0.000025  -0.000043
    14  H    0.000000  -0.000000   0.000001   0.000000  -0.000000   0.000002
    15  H   -0.000003   0.000014  -0.000015  -0.000000  -0.000044   0.000010
    16  C   -0.000088  -0.000124   0.000101   0.000001  -0.000003  -0.000419
    17  H    0.000002   0.000003  -0.000001  -0.000000   0.000000  -0.000002
    18  H   -0.000008   0.000011   0.000003   0.000000  -0.000001   0.000033
    19  C    0.000010   0.000002   0.001907  -0.000064  -0.000058  -0.025645
    20  H   -0.000001   0.000000  -0.000055   0.000001  -0.000002   0.001236
    21  H   -0.000000  -0.000000  -0.000086   0.000002  -0.000002   0.001775
    22  C   -0.001012   0.000129  -0.000212  -0.000023   0.000003  -0.002325
    23  H    0.003247  -0.000092  -0.000246  -0.000001  -0.000005  -0.002865
    24  H    0.000130   0.000009   0.000009   0.000001   0.000000   0.000191
    25  N   -0.000069  -0.000067  -0.025833   0.003104  -0.005276   0.183127
    26  N   -0.003542   0.003568  -0.003566   0.000058  -0.000458   0.013218
    27  C   -0.036833  -0.030496  -0.045960   0.004152  -0.003174  -0.006777
    28  H    0.004984  -0.004273  -0.005185  -0.000068   0.002470  -0.000501
    29  H   -0.005117  -0.000496   0.004698  -0.000094  -0.000082   0.000161
    30  C    0.397052   0.394259   0.355946  -0.033335  -0.032470  -0.046208
    31  H    0.573081  -0.026612  -0.041119  -0.004638   0.004620  -0.006954
    32  H   -0.026612   0.536411  -0.032358  -0.003216  -0.004015   0.004780
    33  C   -0.041119  -0.032358   5.004095   0.396319   0.389372   0.339714
    34  H   -0.004638  -0.003216   0.396319   0.529003  -0.025622  -0.034280
    35  H    0.004620  -0.004015   0.389372  -0.025622   0.560719  -0.038222
    36  C   -0.006954   0.004780   0.339714  -0.034280  -0.038222   4.978307
    37  H    0.004438   0.000053  -0.035396  -0.000028   0.004003   0.399136
    38  H    0.000008  -0.000109  -0.034093  -0.007178  -0.000057   0.403205
    39  H   -0.000001   0.000003   0.001149  -0.000100   0.000111  -0.029524
              37         38         39
     1  C   -0.002181   0.000030  -0.000104
     2  C    0.003394  -0.000178   0.001155
     3  H    0.000005   0.000001   0.000003
     4  H    0.000039  -0.000000  -0.000001
     5  H    0.000049  -0.000022  -0.000100
     6  H    0.004597  -0.000036   0.000112
     7  C    0.001238   0.001772  -0.029520
     8  H    0.000585  -0.000006   0.002791
     9  H   -0.000152   0.000164  -0.006186
    10  C   -0.000055  -0.000086   0.001162
    11  H    0.000001   0.000002  -0.000100
    12  H   -0.000002  -0.000002   0.000109
    13  C   -0.000001  -0.000003  -0.000104
    14  H    0.000000  -0.000000   0.000003
    15  H   -0.000001  -0.000000  -0.000001
    16  C    0.000062  -0.000004  -0.000076
    17  H    0.000002  -0.000001  -0.000008
    18  H   -0.000006   0.000000   0.000002
    19  C   -0.010466   0.003137  -0.029532
    20  H    0.000586  -0.000152   0.002799
    21  H   -0.000010   0.000166  -0.006210
    22  C    0.001991  -0.000016  -0.000076
    23  H    0.003092  -0.000011  -0.000008
    24  H   -0.000122   0.000002   0.000002
    25  N   -0.032423  -0.043370   0.348428
    26  N   -0.004114   0.000780   0.001582
    27  C   -0.000743  -0.000068  -0.000075
    28  H    0.000132  -0.000010  -0.000008
    29  H   -0.000098   0.000009   0.000002
    30  C   -0.004941   0.003201  -0.000104
    31  H    0.004438   0.000008  -0.000001
    32  H    0.000053  -0.000109   0.000003
    33  C   -0.035396  -0.034093   0.001149
    34  H   -0.000028  -0.007178  -0.000100
    35  H    0.004003  -0.000057   0.000111
    36  C    0.399136   0.403205  -0.029524
    37  H    0.529153  -0.031194   0.002791
    38  H   -0.031194   0.540737  -0.006177
    39  H    0.002791  -0.006177   0.396506
 Mulliken charges:
               1
     1  C   -0.250197
     2  C   -0.266465
     3  H    0.162778
     4  H    0.138857
     5  H    0.175711
     6  H    0.148583
     7  C   -0.087134
     8  H    0.166527
     9  H    0.169772
    10  C   -0.265804
    11  H    0.175615
    12  H    0.148426
    13  C   -0.250095
    14  H    0.162747
    15  H    0.138780
    16  C   -0.072556
    17  H    0.120515
    18  H    0.133179
    19  C   -0.086895
    20  H    0.166501
    21  H    0.169880
    22  C   -0.072139
    23  H    0.120339
    24  H    0.133037
    25  N   -0.478654
    26  N   -0.490794
    27  C   -0.072210
    28  H    0.120469
    29  H    0.133026
    30  C   -0.249966
    31  H    0.138640
    32  H    0.162590
    33  C   -0.265940
    34  H    0.175596
    35  H    0.148500
    36  C   -0.086663
    37  H    0.166582
    38  H    0.169556
    39  H    0.349306
 Sum of Mulliken charges =   1.00000
 Mulliken charges with hydrogens summed into heavy atoms:
               1
     1  C    0.051438
     2  C    0.057829
     7  C    0.249165
    10  C    0.058237
    13  C    0.051432
    16  C    0.181139
    19  C    0.249485
    22  C    0.181237
    25  N   -0.129348
    26  N   -0.490794
    27  C    0.181286
    30  C    0.051264
    33  C    0.058156
    36  C    0.249475
 APT charges:
               1
     1  C    0.067568
     2  C    0.052012
     3  H   -0.004957
     4  H   -0.016084
     5  H    0.001809
     6  H   -0.001570
     7  C    0.276690
     8  H    0.037238
     9  H   -0.022670
    10  C    0.054228
    11  H    0.002314
    12  H   -0.001864
    13  C    0.068884
    14  H   -0.005262
    15  H   -0.016716
    16  C    0.315206
    17  H   -0.017624
    18  H   -0.060822
    19  C    0.281482
    20  H    0.033546
    21  H   -0.022461
    22  C    0.316349
    23  H   -0.017497
    24  H   -0.061567
    25  N   -0.360152
    26  N   -0.673699
    27  C    0.315097
    28  H   -0.017011
    29  H   -0.061352
    30  C    0.068457
    31  H   -0.016952
    32  H   -0.005634
    33  C    0.054708
    34  H    0.002119
    35  H   -0.001313
    36  C    0.278195
    37  H    0.037205
    38  H   -0.023107
    39  H    0.145205
 Sum of APT charges =   1.00000
 APT charges with hydrogens summed into heavy atoms:
               1
     1  C    0.046527
     2  C    0.052251
     7  C    0.291258
    10  C    0.054678
    13  C    0.046907
    16  C    0.236760
    19  C    0.292567
    22  C    0.237285
    25  N   -0.214947
    26  N   -0.673699
    27  C    0.236735
    30  C    0.045872
    33  C    0.055513
    36  C    0.292294
 Electronic spatial extent (au):  <R**2>=           2505.0087
 Charge=              1.0000 electrons
 Dipole moment (field-independent basis, Debye):
    X=              0.0053    Y=              0.0227    Z=              4.3126  Tot=              4.3127
 Quadrupole moment (field-independent basis, Debye-Ang):
   XX=            -72.9511   YY=            -72.9617   ZZ=            -68.1507
   XY=             -0.0060   XZ=              0.0052   YZ=              0.0274
 Traceless Quadrupole moment (field-independent basis, Debye-Ang):
   XX=             -1.5966   YY=             -1.6072   ZZ=              3.2038
   XY=             -0.0060   XZ=              0.0052   YZ=              0.0274
 Octapole moment (field-independent basis, Debye-Ang**2):
  XXX=              7.5230  YYY=             -6.2440  ZZZ=             34.8248  XYY=             -7.5011
  XXY=              6.3836  XXZ=              5.2118  XZZ=              0.0276  YZZ=              0.1251
  YYZ=              5.2744  XYZ=              0.0295
 Hexadecapole moment (field-independent basis, Debye-Ang**3):
 XXXX=          -1071.1557 YYYY=          -1071.1318 ZZZZ=           -881.8029 XXXY=             -0.0207
 XXXZ=             -6.7812 YYYX=              0.0488 YYYZ=            -11.9019 ZZZX=              0.0687
 ZZZY=              0.3119 XXYY=           -356.8686 XXZZ=           -337.3564 YYZZ=           -337.1500
 XXYZ=             11.8764 YYXZ=              6.7946 ZZXY=             -0.1073
 N-N= 1.083694946232D+03 E-N=-3.496204343330D+03  KE= 5.758177055323D+02
  Exact polarizability: 132.264   0.019 132.175   0.053   0.052 130.508
 Approx polarizability: 146.238  -0.010 146.242   0.000  -0.007 143.417
 Calling FoFJK, ICntrl=    100127 FMM=F ISym2X=0 I1Cent= 0 IOpClX= 0 NMat=1 NMatS=1 NMatT=0.
 Full mass-weighted force constant matrix:
 Low frequencies ---  -12.8306   -0.0014   -0.0013   -0.0003    6.7493   13.2201
 Low frequencies ---  121.2324  146.3815  159.7977
 Diagonal vibrational polarizability:
        5.9996602       6.0553274       7.0034141
 Harmonic frequencies (cm**-1), IR intensities (KM/Mole), Raman scattering
 activities (A**4/AMU), depolarization ratios for plane and unpolarized
 incident light, reduced masses (AMU), force constants (mDyne/A),
 and normal coordinates:
                      1                      2                      3
                      A                      A                      A
 Frequencies --    121.2294               146.3319               159.7538
 Red. masses --      2.4246                 2.7363                 2.9760
 Frc consts  --      0.0210                 0.0345                 0.0447
 IR Inten    --      0.7507                 0.6308                 0.7524
  Atom  AN      X      Y      Z        X      Y      Z        X      Y      Z
     1   6    -0.01   0.07   0.01    -0.03   0.10  -0.04    -0.08   0.06   0.09
     2   6     0.01  -0.06  -0.01    -0.00  -0.10  -0.06     0.03   0.03   0.09
     3   1     0.01   0.14  -0.03    -0.02   0.20  -0.10    -0.07   0.15   0.03
     4   1    -0.06   0.08   0.09    -0.11   0.12   0.09    -0.18   0.06   0.13
     5   1     0.05  -0.14   0.04     0.04  -0.21   0.01     0.02   0.07   0.03
     6   1    -0.05  -0.10  -0.10    -0.05  -0.16  -0.22     0.11   0.04   0.07
     7   6     0.03   0.12   0.14    -0.01  -0.05  -0.15     0.07   0.03  -0.05
     8   1    -0.10   0.10   0.28     0.11  -0.02  -0.29     0.04   0.03  -0.02
     9   1     0.15   0.28   0.18    -0.15  -0.18  -0.21     0.06   0.10  -0.06
    10   6     0.05   0.05  -0.00     0.04   0.01  -0.05     0.09   0.02  -0.10
    11   1     0.10   0.12   0.03     0.09   0.06   0.01     0.15   0.10  -0.02
    12   1     0.11   0.05  -0.13     0.11  -0.06  -0.06     0.16  -0.01  -0.20
    13   6    -0.07  -0.10   0.02    -0.01   0.06  -0.04    -0.04  -0.01  -0.08
    14   1    -0.19  -0.15  -0.05     0.01   0.07  -0.02    -0.06  -0.02  -0.09
    15   1    -0.04  -0.21   0.14    -0.04   0.09  -0.04    -0.05  -0.02  -0.01
    16   6    -0.07  -0.05  -0.02    -0.04   0.03  -0.05    -0.06  -0.03  -0.08
    17   1    -0.10   0.00  -0.05    -0.04   0.04  -0.09    -0.06  -0.03  -0.10
    18   1    -0.10  -0.07  -0.01    -0.05  -0.01  -0.05    -0.06  -0.09  -0.08
    19   6     0.04  -0.03   0.02     0.05  -0.11   0.06     0.07  -0.03   0.19
    20   1     0.05  -0.03   0.03     0.09  -0.02   0.16     0.11   0.06   0.29
    21   1     0.06  -0.04   0.02     0.13  -0.24   0.09     0.09  -0.20   0.25
    22   6     0.03   0.06  -0.03    -0.01   0.10  -0.06    -0.04   0.00   0.08
    23   1     0.07   0.06  -0.07     0.02   0.10  -0.09    -0.03   0.01   0.11
    24   1     0.02   0.11  -0.02    -0.05   0.14  -0.06     0.01  -0.02   0.08
    25   7     0.01   0.01   0.04    -0.03  -0.03   0.02     0.04  -0.03   0.01
    26   7     0.01  -0.02  -0.03    -0.00   0.06  -0.01    -0.07  -0.01  -0.01
    27   6     0.08  -0.07  -0.07     0.02   0.01   0.06    -0.06  -0.01  -0.01
    28   1     0.05  -0.11  -0.14     0.01  -0.02   0.07    -0.06  -0.00  -0.02
    29   1     0.16  -0.07  -0.07    -0.01  -0.03   0.07    -0.05  -0.02  -0.01
    30   6     0.07  -0.04  -0.03     0.08   0.02   0.09    -0.09  -0.02  -0.01
    31   1     0.13  -0.00   0.09     0.13   0.09   0.13    -0.14  -0.08  -0.08
    32   1     0.14  -0.09  -0.08     0.15  -0.03   0.03    -0.16   0.03   0.05
    33   6    -0.10   0.06  -0.05    -0.01  -0.03   0.08     0.04  -0.01   0.00
    34   1    -0.24   0.07   0.03     0.01  -0.05   0.05     0.05  -0.01  -0.00
    35   1    -0.11   0.17  -0.20    -0.03  -0.07   0.06     0.07   0.02   0.09
    36   6    -0.09  -0.00   0.01    -0.05  -0.05   0.15     0.11   0.00  -0.13
    37   1    -0.07  -0.04   0.04    -0.01  -0.11   0.21     0.02   0.10  -0.27
    38   1    -0.16  -0.03   0.01    -0.14  -0.00   0.19     0.31  -0.04  -0.19
    39   1     0.06  -0.02   0.04    -0.11   0.07   0.02    -0.07  -0.13   0.01
                      4                      5                      6
                      A                      A                      A
 Frequencies --    219.0471               225.8369               233.5350
 Red. masses --      2.8463                 2.9211                 2.1280
 Frc consts  --      0.0805                 0.0878                 0.0684
 IR Inten    --      0.1121                 0.2115                 0.7735
  Atom  AN      X      Y      Z        X      Y      Z        X      Y      Z
     1   6    -0.03   0.18  -0.08    -0.10   0.02  -0.02    -0.04   0.05  -0.08
     2   6    -0.01   0.12  -0.08    -0.03   0.08  -0.02    -0.00   0.05  -0.08
     3   1     0.02   0.34  -0.08    -0.09   0.06  -0.04    -0.02   0.10  -0.08
     4   1    -0.20   0.17  -0.06    -0.17   0.00  -0.07    -0.11   0.04  -0.10
     5   1    -0.04   0.14  -0.05    -0.06   0.16  -0.08    -0.02   0.07  -0.09
     6   1     0.04   0.10  -0.17     0.06   0.11   0.00     0.06   0.05  -0.12
     7   6    -0.01  -0.05  -0.02    -0.00   0.04  -0.03    -0.01   0.05   0.08
     8   1     0.04  -0.01  -0.11     0.05   0.09  -0.16    -0.13  -0.03   0.29
     9   1    -0.06  -0.13  -0.04    -0.09  -0.07  -0.07     0.13   0.26   0.13
    10   6     0.01  -0.02   0.05     0.10   0.11   0.07    -0.05  -0.04  -0.09
    11   1    -0.03  -0.06  -0.00     0.12   0.16   0.07    -0.08  -0.07  -0.13
    12   1    -0.03  -0.01   0.12     0.14   0.04   0.12    -0.09   0.02  -0.10
    13   6     0.10  -0.01   0.04     0.10   0.13   0.07     0.01  -0.05  -0.09
    14   1     0.15   0.00   0.03     0.23   0.15   0.06    -0.00  -0.05  -0.08
    15   1     0.08   0.03   0.00     0.02   0.23   0.09     0.05  -0.08  -0.16
    16   6     0.09  -0.05   0.06    -0.01  -0.05   0.02     0.10   0.02   0.03
    17   1     0.10  -0.07   0.08     0.07  -0.13  -0.08     0.07   0.02   0.18
    18   1     0.09  -0.00   0.05    -0.10  -0.07   0.03     0.25   0.05   0.00
    19   6    -0.01  -0.00   0.02    -0.02   0.02   0.03     0.03  -0.04   0.05
    20   1    -0.05   0.06   0.14    -0.02   0.05   0.06     0.01   0.06   0.20
    21   1     0.03  -0.11   0.05    -0.00  -0.02   0.04     0.11  -0.19   0.09
    22   6     0.07  -0.01  -0.02    -0.07  -0.09   0.06    -0.01  -0.06   0.02
    23   1     0.18   0.02   0.08    -0.03  -0.06   0.19     0.01  -0.04   0.16
    24   1     0.03  -0.09  -0.04    -0.06  -0.22   0.04    -0.05  -0.19  -0.00
    25   7    -0.01  -0.03  -0.01    -0.03   0.02   0.00    -0.01  -0.02   0.03
    26   7     0.06  -0.07   0.00    -0.07  -0.08   0.02     0.02   0.01   0.05
    27   6     0.06  -0.05  -0.04    -0.03  -0.08  -0.05    -0.06   0.08   0.07
    28   1     0.07   0.04  -0.22    -0.05  -0.16   0.02    -0.03   0.07   0.24
    29   1     0.19  -0.14  -0.02    -0.04  -0.01  -0.06    -0.20   0.18   0.04
    30   6    -0.15  -0.03   0.05     0.14  -0.09  -0.09     0.02   0.03  -0.05
    31   1    -0.21  -0.16   0.09     0.20   0.03  -0.06     0.02   0.07  -0.10
    32   1    -0.24   0.06   0.07     0.23  -0.19  -0.09     0.03   0.03  -0.07
    33   6    -0.13   0.03   0.06     0.06  -0.03  -0.10     0.03  -0.04  -0.05
    34   1    -0.21   0.03   0.09     0.04  -0.01  -0.04     0.07  -0.05  -0.09
    35   1    -0.10   0.13   0.08     0.02  -0.03  -0.20     0.01  -0.10  -0.05
    36   6    -0.03  -0.02  -0.03    -0.04   0.00   0.03    -0.04  -0.04   0.05
    37   1    -0.08  -0.02  -0.12     0.06  -0.02   0.19     0.03  -0.06   0.16
    38   1     0.06  -0.03  -0.05    -0.21   0.01   0.07    -0.17  -0.03   0.08
    39   1    -0.02  -0.04  -0.01    -0.04   0.03   0.00    -0.00  -0.03   0.02
                      7                      8                      9
                      A                      A                      A
 Frequencies --    262.2809               268.4253               283.8177
 Red. masses --      2.3370                 2.2808                 5.0202
 Frc consts  --      0.0947                 0.0968                 0.2383
 IR Inten    --      1.1377                 1.1573                 6.6399
  Atom  AN      X      Y      Z        X      Y      Z        X      Y      Z
     1   6    -0.01   0.05   0.02    -0.02  -0.07  -0.04     0.09   0.06  -0.00
     2   6    -0.07  -0.01   0.02    -0.05  -0.06  -0.03     0.11  -0.02  -0.03
     3   1     0.02   0.11   0.04    -0.02  -0.13   0.02     0.05   0.04  -0.10
     4   1    -0.03   0.06   0.07     0.06  -0.07  -0.04     0.08   0.07   0.02
     5   1    -0.09  -0.02   0.07    -0.03  -0.07  -0.07     0.11  -0.08   0.07
     6   1    -0.08  -0.02  -0.01    -0.04  -0.05  -0.01     0.02  -0.07  -0.09
     7   6    -0.04   0.05   0.09    -0.06   0.04  -0.02    -0.00   0.06  -0.12
     8   1    -0.20   0.04   0.25    -0.03   0.04  -0.05    -0.04   0.10  -0.14
     9   1     0.09   0.24   0.14    -0.08   0.01  -0.03     0.04  -0.01  -0.10
    10   6     0.06   0.02  -0.00    -0.07   0.05   0.01    -0.03   0.11  -0.04
    11   1     0.05   0.05  -0.06    -0.08   0.04  -0.02     0.02   0.15   0.06
    12   1     0.04   0.01   0.05    -0.07   0.05   0.01     0.05   0.06  -0.12
    13   6     0.10   0.07  -0.01     0.00   0.00   0.01    -0.10   0.02  -0.01
    14   1     0.21   0.10   0.03     0.02  -0.01  -0.04    -0.08  -0.02  -0.12
    15   1     0.04   0.17  -0.04     0.03  -0.02  -0.03    -0.09  -0.01   0.03
    16   6     0.02  -0.03  -0.08     0.06   0.01   0.12    -0.04  -0.05   0.15
    17   1     0.06  -0.04  -0.25     0.07  -0.04   0.32    -0.08   0.01   0.14
    18   1    -0.11  -0.12  -0.06     0.21   0.15   0.09     0.06  -0.19   0.13
    19   6    -0.11  -0.02  -0.04     0.03  -0.02   0.11     0.04  -0.02  -0.13
    20   1    -0.12  -0.09  -0.12     0.08   0.13   0.28     0.09  -0.01  -0.14
    21   1    -0.16   0.08  -0.07     0.14  -0.24   0.16    -0.04  -0.03  -0.10
    22   6     0.04   0.06  -0.08    -0.02   0.01  -0.12    -0.01   0.06   0.14
    23   1     0.08   0.05  -0.19    -0.01  -0.01  -0.31     0.05   0.07   0.12
    24   1     0.03   0.17  -0.06    -0.08   0.19  -0.10    -0.17   0.06   0.12
    25   7    -0.06  -0.06  -0.01    -0.06   0.05   0.01    -0.00  -0.00  -0.20
    26   7     0.04   0.00  -0.02     0.01  -0.05  -0.00     0.01  -0.00   0.29
    27   6    -0.03  -0.00   0.12     0.01  -0.06  -0.00     0.05  -0.01   0.18
    28   1     0.01   0.02   0.30     0.00  -0.08   0.01     0.03  -0.05   0.22
    29   1    -0.21   0.02   0.10     0.01  -0.06  -0.00     0.06   0.17   0.15
    30   6     0.03  -0.04   0.04     0.07  -0.04   0.02     0.02  -0.10  -0.01
    31   1     0.05   0.01   0.03     0.11   0.01   0.07     0.04  -0.08   0.02
    32   1     0.05  -0.05  -0.01     0.12  -0.10   0.02     0.03  -0.06  -0.12
    33   6     0.01  -0.09   0.04     0.03   0.02   0.02    -0.08  -0.08  -0.04
    34   1     0.03  -0.08   0.05     0.03   0.05   0.08    -0.15  -0.05   0.07
    35   1     0.01  -0.08   0.04     0.03   0.05  -0.02    -0.08   0.03  -0.12
    36   6     0.02  -0.03  -0.08     0.04   0.09  -0.09    -0.04  -0.03  -0.15
    37   1    -0.06   0.07  -0.21    -0.05   0.21  -0.24    -0.07  -0.07  -0.18
    38   1     0.22  -0.04  -0.12     0.25   0.07  -0.14     0.02   0.03  -0.13
    39   1    -0.01  -0.11  -0.00    -0.12  -0.00   0.01    -0.00  -0.01  -0.20
                     10                     11                     12
                      A                      A                      A
 Frequencies --    350.8007               357.3091               383.1408
 Red. masses --      1.9026                 1.9485                 2.1343
 Frc consts  --      0.1379                 0.1466                 0.1846
 IR Inten    --      0.4134                 0.4639                 0.3147
  Atom  AN      X      Y      Z        X      Y      Z        X      Y      Z
     1   6    -0.03   0.07   0.03     0.05  -0.04  -0.04     0.03  -0.03  -0.03
     2   6    -0.02  -0.13  -0.00    -0.03   0.09  -0.01     0.03   0.03  -0.03
     3   1    -0.00   0.24  -0.05     0.05  -0.15   0.07    -0.02  -0.17  -0.02
     4   1    -0.17   0.10   0.16     0.15  -0.06  -0.13     0.14  -0.05  -0.10
     5   1     0.08  -0.33   0.10    -0.13   0.25  -0.06    -0.03   0.12  -0.05
     6   1    -0.19  -0.22  -0.15     0.12   0.16   0.08     0.12   0.06   0.00
     7   6    -0.04   0.05   0.02    -0.03   0.04  -0.03    -0.02   0.06   0.06
     8   1    -0.03   0.02   0.03    -0.02   0.08  -0.11    -0.16   0.03   0.22
     9   1    -0.02   0.05   0.02    -0.09  -0.00  -0.06     0.13   0.23   0.12
    10   6    -0.02   0.04   0.01     0.12   0.08   0.01    -0.05   0.04  -0.03
    11   1    -0.02   0.07  -0.01     0.25   0.29   0.10    -0.08  -0.02  -0.03
    12   1     0.00   0.02   0.01     0.30  -0.04  -0.15    -0.09   0.07   0.01
    13   6     0.01  -0.00   0.01    -0.05  -0.08   0.04    -0.02   0.12  -0.04
    14   1     0.03  -0.02  -0.03    -0.22  -0.16  -0.08     0.06   0.16   0.02
    15   1     0.01  -0.01   0.02     0.00  -0.23   0.21    -0.03   0.17  -0.10
    16   6     0.02  -0.03   0.04    -0.01   0.00   0.03    -0.02   0.07  -0.01
    17   1     0.01  -0.04   0.05    -0.06   0.05   0.07     0.01   0.04   0.02
    18   1     0.03  -0.01   0.04    -0.00   0.02   0.03     0.02   0.08  -0.02
    19   6     0.01   0.01  -0.05    -0.06  -0.02   0.02    -0.00  -0.06  -0.00
    20   1     0.06  -0.02  -0.12    -0.05   0.01   0.07    -0.03  -0.03   0.06
    21   1     0.00   0.08  -0.08    -0.05  -0.07   0.04     0.02  -0.12   0.02
    22   6     0.03   0.01   0.02     0.03   0.00  -0.06    -0.05   0.03   0.04
    23   1     0.08   0.02   0.05     0.00  -0.01  -0.12    -0.11   0.02   0.09
    24   1     0.02  -0.01   0.01     0.01   0.06  -0.05    -0.06  -0.04   0.03
    25   7    -0.02   0.06  -0.00    -0.07  -0.02   0.01    -0.01  -0.06  -0.02
    26   7     0.01  -0.04   0.01     0.05   0.01  -0.00    -0.05   0.06   0.01
    27   6     0.00  -0.01  -0.06     0.02   0.03   0.01     0.11  -0.06  -0.08
    28   1     0.01   0.04  -0.13     0.04   0.07  -0.01     0.05  -0.08  -0.42
    29   1     0.07  -0.02  -0.05     0.02   0.02   0.01     0.43  -0.19  -0.03
    30   6    -0.09  -0.01  -0.04    -0.06   0.01  -0.01    -0.01  -0.03   0.04
    31   1    -0.19  -0.13  -0.19    -0.12  -0.07  -0.10    -0.06  -0.13   0.05
    32   1    -0.23   0.09   0.08    -0.15   0.10   0.01    -0.07   0.03   0.05
    33   6     0.13  -0.05  -0.01     0.04  -0.08   0.00     0.03  -0.08   0.06
    34   1     0.39  -0.06  -0.10     0.16  -0.09  -0.08     0.08  -0.10   0.00
    35   1     0.11  -0.28   0.15     0.04  -0.18   0.09     0.04  -0.11   0.13
    36   6     0.01   0.06   0.03    -0.02  -0.03   0.04     0.02  -0.07   0.03
    37   1     0.06   0.05   0.11     0.03   0.00   0.10     0.03  -0.05   0.03
    38   1    -0.06   0.09   0.06    -0.08  -0.00   0.06     0.04  -0.03   0.04
    39   1     0.00   0.09  -0.00    -0.09  -0.00   0.01    -0.01  -0.06  -0.02
                     13                     14                     15
                      A                      A                      A
 Frequencies --    389.9460               396.3336               423.9494
 Red. masses --      2.1642                 2.1699                 2.9220
 Frc consts  --      0.1939                 0.2008                 0.3094
 IR Inten    --      0.5332                 0.5012                 2.9837
  Atom  AN      X      Y      Z        X      Y      Z        X      Y      Z
     1   6     0.03  -0.00   0.04    -0.09   0.03   0.04    -0.04  -0.04  -0.05
     2   6     0.06   0.07   0.06    -0.06  -0.01   0.03    -0.10  -0.01  -0.04
     3   1     0.01  -0.10   0.05    -0.09   0.06   0.00    -0.06  -0.14  -0.00
     4   1     0.16   0.01   0.04    -0.10   0.04   0.08     0.06  -0.04  -0.07
     5   1     0.05   0.11  -0.00    -0.04  -0.05   0.04    -0.08  -0.04  -0.06
     6   1     0.07   0.09   0.13    -0.11  -0.02   0.02    -0.11  -0.01  -0.03
     7   6     0.06   0.01  -0.01     0.08  -0.00  -0.02     0.02  -0.05   0.01
     8   1     0.07  -0.03   0.04     0.04   0.02  -0.01     0.06  -0.07   0.00
     9   1     0.08   0.04   0.00     0.08   0.04  -0.03    -0.05  -0.01  -0.02
    10   6    -0.04  -0.01  -0.03     0.10   0.00  -0.06     0.06  -0.07  -0.05
    11   1    -0.09  -0.11  -0.05     0.14   0.05   0.01     0.07  -0.04  -0.06
    12   1    -0.11   0.06   0.01     0.14  -0.01  -0.14     0.06  -0.08  -0.04
    13   6     0.02   0.04  -0.03     0.01  -0.03  -0.04     0.06  -0.01  -0.05
    14   1     0.16   0.07  -0.02    -0.11  -0.07  -0.06     0.14   0.02  -0.01
    15   1    -0.03   0.14  -0.11     0.09  -0.16  -0.02     0.01   0.07  -0.07
    16   6     0.00  -0.06   0.03     0.10   0.08   0.09    -0.00  -0.10  -0.02
    17   1     0.04  -0.11   0.07     0.09   0.01   0.42     0.00  -0.06  -0.23
    18   1     0.06  -0.03   0.02     0.38   0.29   0.04    -0.06  -0.39  -0.00
    19   6     0.06   0.06   0.03    -0.08   0.02  -0.08    -0.06   0.01   0.01
    20   1     0.03   0.06   0.03    -0.11  -0.11  -0.23    -0.09  -0.02  -0.00
    21   1     0.02   0.06   0.04    -0.17   0.24  -0.14     0.01   0.06  -0.03
    22   6    -0.01   0.12  -0.09    -0.08   0.04   0.01    -0.09   0.05  -0.02
    23   1     0.05   0.08  -0.42    -0.04   0.04  -0.05    -0.06   0.03  -0.23
    24   1    -0.05   0.47  -0.04    -0.07   0.11   0.02    -0.30   0.25  -0.01
    25   7     0.06   0.02   0.00     0.04  -0.05  -0.01     0.00  -0.01   0.11
    26   7    -0.03  -0.07   0.00    -0.07  -0.00  -0.01    -0.00   0.00   0.23
    27   6    -0.07  -0.05  -0.01    -0.04  -0.03  -0.04     0.09   0.05  -0.01
    28   1    -0.05  -0.01   0.06    -0.06  -0.08  -0.11     0.05   0.03  -0.23
    29   1    -0.13  -0.01  -0.02     0.04  -0.08  -0.02     0.36   0.14  -0.00
    30   6    -0.07  -0.07  -0.04     0.03   0.00   0.04    -0.01   0.06  -0.05
    31   1    -0.09  -0.08  -0.09     0.08   0.07   0.09    -0.06  -0.02  -0.07
    32   1    -0.11  -0.05   0.00     0.10  -0.08   0.03    -0.08   0.12  -0.01
    33   6    -0.02  -0.05  -0.03    -0.01   0.00   0.04     0.04   0.09  -0.05
    34   1     0.03  -0.05  -0.03    -0.08  -0.01   0.03    -0.02   0.08  -0.06
    35   1    -0.03  -0.10  -0.02     0.01   0.08   0.03     0.04   0.12  -0.04
    36   6    -0.05  -0.04   0.07     0.04  -0.06   0.01     0.04   0.03   0.01
    37   1     0.04  -0.15   0.21     0.02  -0.08  -0.01     0.04   0.08   0.01
    38   1    -0.28  -0.01   0.13     0.06  -0.05   0.02     0.04  -0.04  -0.02
    39   1     0.06   0.04  -0.00     0.06  -0.03  -0.01     0.00  -0.01   0.11
                     16                     17                     18
                      A                      A                      A
 Frequencies --    486.0460               487.7634               516.9056
 Red. masses --      2.5535                 2.5986                 2.3338
 Frc consts  --      0.3554                 0.3643                 0.3674
 IR Inten    --      2.1871                 2.1036                 0.3872
  Atom  AN      X      Y      Z        X      Y      Z        X      Y      Z
     1   6     0.01   0.01   0.02     0.04   0.03   0.00     0.11   0.05  -0.05
     2   6     0.08  -0.02   0.02     0.16   0.01   0.00     0.01  -0.00  -0.04
     3   1     0.03   0.17  -0.06    -0.01   0.00  -0.12     0.07  -0.13   0.00
     4   1    -0.14   0.02   0.10     0.06   0.04   0.03     0.27   0.04  -0.12
     5   1    -0.09   0.24  -0.02     0.04   0.18  -0.01     0.03  -0.09   0.07
     6   1     0.34   0.07   0.08     0.31   0.06   0.03    -0.04  -0.05  -0.15
     7   6    -0.06   0.04  -0.02    -0.15  -0.07   0.05     0.00  -0.02   0.01
     8   1    -0.12   0.09  -0.01    -0.19  -0.12   0.16     0.15  -0.04  -0.09
     9   1    -0.01   0.05   0.00    -0.07   0.05   0.08    -0.16  -0.06  -0.07
    10   6    -0.07   0.07  -0.01     0.08  -0.14  -0.01     0.01  -0.00  -0.04
    11   1    -0.07   0.05   0.00     0.23   0.19   0.02     0.08   0.08   0.05
    12   1    -0.06   0.07  -0.02     0.30  -0.35  -0.05     0.08  -0.04  -0.13
    13   6    -0.04   0.02  -0.01     0.05  -0.03  -0.00    -0.07   0.06  -0.05
    14   1     0.08   0.03  -0.07     0.12   0.03   0.11     0.04   0.11   0.01
    15   1    -0.08   0.10  -0.03     0.01   0.05  -0.07    -0.11   0.15  -0.11
    16   6    -0.02  -0.07   0.05     0.02  -0.01   0.00    -0.02   0.04   0.02
    17   1    -0.03  -0.06   0.05     0.05  -0.06   0.08    -0.03   0.02   0.19
    18   1    -0.01  -0.06   0.05     0.10   0.04  -0.01     0.12   0.14  -0.01
    19   6    -0.05  -0.16  -0.05     0.05  -0.06  -0.05    -0.03  -0.02  -0.01
    20   1    -0.04  -0.21  -0.12     0.13  -0.06  -0.10    -0.11  -0.14  -0.11
    21   1    -0.10  -0.04  -0.08    -0.01  -0.03  -0.04     0.01   0.16  -0.10
    22   6     0.04  -0.02  -0.03    -0.04   0.06   0.04     0.04   0.03   0.04
    23   1     0.07  -0.02  -0.12     0.00   0.06  -0.03     0.04   0.05   0.20
    24   1     0.03   0.09  -0.01    -0.05   0.12   0.05     0.05  -0.14   0.01
    25   7    -0.03  -0.08  -0.01    -0.08   0.04  -0.02    -0.01  -0.00   0.22
    26   7     0.01  -0.07  -0.00    -0.07  -0.02   0.01    -0.02   0.00  -0.03
    27   6    -0.04   0.01  -0.03    -0.07  -0.02  -0.04    -0.02  -0.05   0.02
    28   1    -0.02   0.05   0.06    -0.07  -0.02  -0.10    -0.01  -0.07   0.18
    29   1    -0.12   0.04  -0.04    -0.00  -0.05  -0.03    -0.17   0.02  -0.01
    30   6     0.00   0.06  -0.00     0.00   0.03   0.02    -0.02  -0.12  -0.05
    31   1    -0.03   0.03  -0.06     0.09   0.16   0.08    -0.09  -0.22  -0.13
    32   1    -0.05   0.05   0.13     0.13  -0.10   0.00    -0.14  -0.02   0.03
    33   6     0.09   0.16  -0.01    -0.01   0.02   0.02     0.01   0.01  -0.04
    34   1    -0.23   0.13   0.02     0.16   0.03  -0.02    -0.11   0.04   0.08
    35   1     0.15   0.43  -0.05    -0.04  -0.15   0.06    -0.00   0.11  -0.15
    36   6     0.12  -0.05   0.06    -0.06   0.11  -0.02     0.01   0.03   0.00
    37   1     0.19  -0.02   0.16    -0.08   0.16  -0.05    -0.04   0.18  -0.09
    38   1    -0.01  -0.05   0.09     0.02   0.10  -0.04     0.14  -0.09  -0.08
    39   1    -0.07  -0.03  -0.01    -0.04   0.07  -0.02    -0.00   0.00   0.22
                     19                     20                     21
                      A                      A                      A
 Frequencies --    531.0627               552.9735               555.0523
 Red. masses --      1.7430                 1.9219                 1.9022
 Frc consts  --      0.2896                 0.3462                 0.3453
 IR Inten    --      1.0408                 0.9707                 1.0478
  Atom  AN      X      Y      Z        X      Y      Z        X      Y      Z
     1   6    -0.03  -0.01  -0.00     0.10   0.05  -0.02     0.06   0.04  -0.01
     2   6     0.09  -0.00   0.01    -0.05   0.02  -0.03     0.01   0.00  -0.02
     3   1    -0.02   0.14  -0.11     0.06  -0.20   0.10    -0.03  -0.23   0.01
     4   1    -0.19  -0.00   0.07     0.32   0.03  -0.14     0.31   0.04  -0.07
     5   1    -0.01   0.18  -0.08     0.03  -0.18   0.12     0.03  -0.08   0.08
     6   1     0.26   0.06   0.08    -0.23  -0.06  -0.15    -0.04  -0.04  -0.12
     7   6     0.04   0.04  -0.01     0.03   0.02  -0.01    -0.02   0.03  -0.01
     8   1     0.19   0.04  -0.16     0.01   0.02   0.01    -0.01   0.08  -0.10
     9   1    -0.12  -0.09  -0.08     0.04   0.04  -0.00    -0.06  -0.06  -0.02
    10   6    -0.05   0.08   0.01    -0.01   0.03  -0.01    -0.01   0.05   0.04
    11   1    -0.16  -0.09  -0.08    -0.00   0.01   0.02    -0.17  -0.14  -0.15
    12   1    -0.18   0.20   0.06    -0.02   0.06  -0.04    -0.20   0.17   0.20
    13   6     0.02  -0.02  -0.01    -0.03   0.01  -0.00     0.13  -0.08   0.03
    14   1    -0.09  -0.08  -0.11     0.12   0.02  -0.04    -0.23  -0.20  -0.09
    15   1     0.08  -0.13   0.05    -0.10   0.12  -0.01     0.27  -0.37   0.17
    16   6     0.02  -0.01  -0.01    -0.04  -0.10   0.04     0.06   0.02  -0.07
    17   1     0.03  -0.00  -0.08    -0.03  -0.11   0.05     0.13  -0.05  -0.18
    18   1    -0.02  -0.07  -0.00    -0.02  -0.09   0.04    -0.05  -0.03  -0.05
    19   6     0.01  -0.05  -0.03    -0.02   0.01   0.02    -0.01  -0.04   0.00
    20   1    -0.06  -0.18  -0.18    -0.06   0.04   0.09    -0.02   0.01   0.06
    21   1    -0.03   0.17  -0.11     0.01  -0.06   0.03     0.02  -0.11   0.02
    22   6    -0.02  -0.02  -0.01     0.05   0.01   0.04    -0.06   0.09   0.07
    23   1    -0.01  -0.03  -0.09     0.13   0.04   0.12    -0.02   0.10   0.10
    24   1    -0.04   0.06  -0.00     0.03  -0.07   0.03    -0.07   0.05   0.06
    25   7     0.00  -0.00   0.14     0.01  -0.03   0.00    -0.03  -0.02  -0.02
    26   7     0.00  -0.00   0.02    -0.02  -0.08  -0.00    -0.07   0.03   0.00
    27   6    -0.00   0.03  -0.02    -0.09   0.02  -0.08    -0.06  -0.03  -0.00
    28   1    -0.01   0.03  -0.10    -0.07   0.10  -0.14    -0.08  -0.09   0.02
    29   1     0.08   0.01  -0.01    -0.03  -0.04  -0.06    -0.07  -0.01  -0.01
    30   6     0.00   0.04  -0.00     0.00   0.13   0.02    -0.01  -0.04  -0.00
    31   1     0.09   0.17   0.07     0.18   0.41   0.14    -0.04  -0.06  -0.06
    32   1     0.14  -0.05  -0.11     0.27  -0.14  -0.05    -0.05  -0.02   0.07
    33   6    -0.05  -0.08   0.01    -0.02  -0.00   0.04     0.04   0.03  -0.00
    34   1     0.16  -0.09  -0.09     0.15  -0.05  -0.13    -0.08   0.03   0.05
    35   1    -0.08  -0.26   0.09    -0.01  -0.16   0.18     0.06   0.14  -0.04
    36   6    -0.05   0.01  -0.02     0.01  -0.04  -0.01     0.03  -0.01   0.01
    37   1    -0.13   0.13  -0.18    -0.04  -0.04  -0.09     0.05   0.01   0.05
    38   1     0.16  -0.07  -0.10     0.11  -0.04  -0.02    -0.01   0.00   0.02
    39   1     0.01  -0.00   0.14    -0.00  -0.05   0.00    -0.05  -0.00  -0.02
                     22                     23                     24
                      A                      A                      A
 Frequencies --    651.9676               759.5938               779.1718
 Red. masses --      2.8002                 2.2699                 2.1263
 Frc consts  --      0.7013                 0.7717                 0.7606
 IR Inten    --      0.0039                 9.6339                 1.2395
  Atom  AN      X      Y      Z        X      Y      Z        X      Y      Z
     1   6     0.02   0.01   0.02     0.11  -0.01  -0.02    -0.04  -0.01   0.07
     2   6    -0.08  -0.01  -0.01    -0.02  -0.00   0.00    -0.10  -0.01  -0.06
     3   1     0.03  -0.03   0.09     0.23   0.33  -0.02    -0.03  -0.06   0.13
     4   1     0.07   0.01   0.02    -0.23  -0.01   0.06     0.04  -0.00   0.09
     5   1    -0.28   0.23   0.00    -0.02  -0.03   0.07    -0.21   0.18  -0.13
     6   1     0.19   0.07   0.04    -0.06   0.00   0.04     0.10   0.08   0.06
     7   6     0.21   0.00  -0.03     0.00  -0.03   0.01    -0.04  -0.03   0.11
     8   1     0.12  -0.01   0.06    -0.04  -0.05   0.07     0.20  -0.01  -0.13
     9   1     0.24   0.09  -0.03     0.04   0.05   0.02    -0.14  -0.37   0.09
    10   6     0.04  -0.06  -0.01     0.01  -0.02   0.00    -0.07   0.07   0.07
    11   1    -0.07  -0.35   0.00     0.03  -0.03   0.05     0.08   0.35   0.16
    12   1    -0.16   0.13   0.04     0.01  -0.04   0.05     0.16  -0.08  -0.12
    13   6    -0.02   0.01   0.02    -0.04   0.09  -0.02    -0.03   0.00  -0.08
    14   1     0.01   0.04   0.08    -0.38   0.03  -0.00    -0.00   0.01  -0.09
    15   1    -0.04   0.05   0.02     0.11  -0.19   0.07    -0.02   0.01  -0.15
    16   6    -0.03   0.01   0.02     0.03   0.13  -0.05     0.06  -0.01  -0.08
    17   1    -0.03   0.01   0.06     0.04   0.14  -0.20     0.06  -0.02  -0.02
    18   1    -0.01   0.05   0.02    -0.04  -0.06  -0.03     0.16  -0.03  -0.10
    19   6    -0.10  -0.18  -0.03    -0.03   0.02   0.01     0.01  -0.06  -0.07
    20   1    -0.06  -0.09   0.07    -0.02   0.07   0.08     0.06   0.08   0.09
    21   1    -0.03  -0.26  -0.02     0.02  -0.06   0.03     0.20  -0.23  -0.06
    22   6     0.03   0.02   0.02     0.09  -0.09  -0.05     0.03   0.05   0.06
    23   1     0.03   0.03   0.07     0.09  -0.11  -0.20     0.06   0.04   0.00
    24   1     0.04  -0.02   0.02    -0.04   0.06  -0.03     0.07   0.12   0.08
    25   7     0.00   0.00  -0.05    -0.00   0.00   0.00     0.10   0.03  -0.00
    26   7    -0.00  -0.00  -0.00    -0.00   0.00   0.13     0.01  -0.00   0.00
    27   6     0.00  -0.03   0.02    -0.13  -0.04  -0.05    -0.01  -0.02   0.01
    28   1     0.01  -0.03   0.06    -0.15  -0.03  -0.21     0.00   0.01   0.01
    29   1    -0.04  -0.03   0.02     0.08  -0.01  -0.03    -0.02  -0.02   0.01
    30   6    -0.00  -0.02   0.02    -0.06  -0.08  -0.02    -0.03  -0.01   0.01
    31   1    -0.02  -0.05   0.02     0.11   0.20   0.06     0.04   0.07   0.07
    32   1    -0.03  -0.01   0.08     0.17  -0.35  -0.01     0.06  -0.08  -0.03
    33   6     0.03   0.07  -0.01     0.01   0.01   0.00    -0.02   0.01  -0.01
    34   1     0.34   0.12   0.00    -0.01   0.03   0.07     0.08   0.02  -0.03
    35   1    -0.04  -0.21   0.04     0.03   0.05   0.04    -0.00  -0.05   0.07
    36   6    -0.10   0.18  -0.03     0.03   0.01   0.01     0.02  -0.01  -0.04
    37   1    -0.05   0.10   0.07     0.07  -0.00   0.07     0.06  -0.10   0.05
    38   1    -0.20   0.15  -0.03    -0.06   0.02   0.03    -0.11  -0.01  -0.01
    39   1     0.00   0.00  -0.05    -0.01   0.00   0.00     0.22   0.01  -0.00
                     25                     26                     27
                      A                      A                      A
 Frequencies --    779.5873               841.4132               843.6709
 Red. masses --      2.1492                 1.6815                 1.6555
 Frc consts  --      0.7696                 0.7014                 0.6943
 IR Inten    --      1.3017                 0.7870                 0.7824
  Atom  AN      X      Y      Z        X      Y      Z        X      Y      Z
     1   6    -0.00   0.02  -0.05    -0.07  -0.00   0.04     0.04  -0.04   0.03
     2   6     0.06   0.03   0.05    -0.01   0.04  -0.03     0.04   0.06  -0.04
     3   1    -0.02  -0.04  -0.04    -0.10  -0.15   0.10     0.07   0.17  -0.07
     4   1     0.04   0.00  -0.12     0.07  -0.03  -0.08    -0.23  -0.06   0.01
     5   1     0.19  -0.18   0.11     0.04  -0.03  -0.04     0.12  -0.12   0.09
     6   1    -0.12  -0.07  -0.11    -0.06  -0.00  -0.11    -0.22  -0.01  -0.05
     7   6    -0.03  -0.03   0.03    -0.04  -0.04  -0.06     0.02  -0.02   0.05
     8   1    -0.01  -0.01  -0.03    -0.16  -0.14   0.19    -0.00   0.07  -0.06
     9   1    -0.03  -0.11   0.03     0.15   0.18   0.01    -0.04  -0.10   0.02
    10   6    -0.02   0.05   0.03    -0.04   0.01  -0.02     0.06   0.02   0.04
    11   1     0.02   0.11   0.06     0.04   0.11   0.09    -0.03  -0.13  -0.00
    12   1     0.04  -0.00   0.01     0.08  -0.13   0.02    -0.09   0.14   0.11
    13   6    -0.02   0.03  -0.04    -0.00   0.08   0.01    -0.04   0.02  -0.05
    14   1    -0.11  -0.00  -0.09    -0.27  -0.02  -0.12    -0.05   0.02  -0.04
    15   1     0.03  -0.06  -0.01     0.16  -0.19   0.06    -0.07   0.03   0.06
    16   6     0.03   0.01  -0.03     0.03   0.03   0.04    -0.01  -0.02  -0.06
    17   1     0.04  -0.02   0.01     0.10  -0.00  -0.22    -0.04  -0.04   0.18
    18   1     0.09   0.02  -0.04    -0.18  -0.12   0.08     0.23   0.06  -0.10
    19   6    -0.00   0.02   0.08     0.04  -0.02  -0.01    -0.00   0.03  -0.07
    20   1    -0.09  -0.14  -0.09    -0.03  -0.08  -0.04    -0.07   0.17   0.18
    21   1    -0.19   0.22   0.05     0.02   0.04  -0.03     0.09  -0.24   0.02
    22   6    -0.03  -0.03  -0.05     0.01   0.00   0.03     0.01  -0.04   0.06
    23   1    -0.02  -0.03  -0.04     0.04  -0.01  -0.05    -0.05  -0.10  -0.28
    24   1    -0.08  -0.05  -0.06     0.06   0.09   0.05     0.01   0.29   0.11
    25   7     0.03  -0.10   0.00     0.05  -0.05   0.00    -0.05  -0.05  -0.01
    26   7    -0.00  -0.01   0.00     0.02  -0.04   0.00    -0.04  -0.02   0.00
    27   6     0.03  -0.06   0.08     0.04  -0.01  -0.07     0.02  -0.00  -0.02
    28   1     0.01  -0.09   0.03     0.06  -0.06   0.26     0.01  -0.06   0.10
    29   1     0.06  -0.15   0.10    -0.23   0.18  -0.12    -0.09   0.02  -0.03
    30   6    -0.00   0.04   0.09     0.03  -0.02  -0.05     0.06   0.05   0.00
    31   1    -0.02  -0.02   0.13    -0.02  -0.16   0.04    -0.08  -0.17  -0.10
    32   1    -0.03   0.05   0.14    -0.05   0.04   0.01    -0.13   0.21   0.12
    33   6     0.04   0.12  -0.08    -0.05   0.06   0.04     0.01   0.01   0.01
    34   1     0.35   0.12  -0.18     0.17   0.05  -0.06     0.02  -0.01  -0.05
    35   1     0.02  -0.18   0.11    -0.10  -0.20   0.10    -0.03  -0.04  -0.08
    36   6    -0.06   0.02  -0.10    -0.01   0.03   0.06    -0.05   0.00   0.04
    37   1     0.07  -0.16   0.12    -0.14  -0.01  -0.14    -0.16   0.08  -0.14
    38   1    -0.39  -0.07  -0.08     0.20  -0.02   0.00     0.18  -0.03  -0.02
    39   1     0.02  -0.22   0.00    -0.00   0.03   0.01     0.03   0.01  -0.01
                     28                     29                     30
                      A                      A                      A
 Frequencies --    858.1402               896.0035               897.2256
 Red. masses --      2.6081                 1.6849                 1.7048
 Frc consts  --      1.1316                 0.7970                 0.8086
 IR Inten    --      1.0881                 3.3914                 4.9598
  Atom  AN      X      Y      Z        X      Y      Z        X      Y      Z
     1   6     0.00  -0.06   0.06     0.12  -0.01  -0.07     0.02   0.04  -0.02
     2   6    -0.05  -0.02  -0.11    -0.03  -0.06   0.05    -0.04  -0.06   0.03
     3   1     0.03   0.09   0.01     0.17   0.27  -0.20     0.02  -0.02   0.03
     4   1    -0.14  -0.04   0.15    -0.11   0.06   0.22     0.16   0.08   0.11
     5   1    -0.07   0.08  -0.21    -0.15   0.12   0.02    -0.16   0.16  -0.08
     6   1     0.02   0.07   0.09     0.05   0.05   0.34     0.17   0.04   0.19
     7   6    -0.07   0.02  -0.07    -0.02  -0.00   0.02     0.02  -0.05  -0.01
     8   1    -0.12  -0.05   0.05     0.03  -0.01  -0.03    -0.06  -0.11   0.13
     9   1    -0.06   0.25  -0.08    -0.04  -0.06   0.02     0.09   0.07   0.02
    10   6     0.05  -0.03  -0.10    -0.00   0.02  -0.02     0.01  -0.00   0.03
    11   1    -0.05  -0.13  -0.22    -0.00   0.07  -0.07     0.02  -0.05   0.10
    12   1    -0.08   0.02   0.09     0.01   0.02  -0.03     0.02  -0.08   0.18
    13   6     0.05   0.02   0.06     0.04  -0.03  -0.01    -0.03   0.11  -0.04
    14   1    -0.05  -0.02   0.02     0.10  -0.02  -0.03    -0.33  -0.01  -0.19
    15   1     0.08  -0.06   0.14     0.03   0.01  -0.03     0.10  -0.18   0.14
    16   6    -0.07   0.03   0.07    -0.03  -0.01   0.02     0.02  -0.04  -0.01
    17   1    -0.05   0.01   0.03    -0.01  -0.03   0.04     0.10  -0.14   0.02
    18   1    -0.17   0.11   0.09    -0.03   0.02   0.02     0.12  -0.06  -0.03
    19   6     0.06   0.06  -0.08    -0.04   0.04   0.01     0.02   0.02   0.00
    20   1     0.00   0.16   0.08    -0.00   0.12   0.09     0.10   0.03  -0.05
    21   1     0.27  -0.11  -0.08     0.03  -0.07   0.04     0.03   0.03   0.00
    22   6     0.06   0.04   0.08    -0.04   0.03  -0.03     0.00   0.01  -0.05
    23   1     0.03   0.02  -0.02    -0.11   0.05   0.17     0.12   0.06   0.17
    24   1     0.17   0.15   0.11    -0.16  -0.22  -0.09    -0.07  -0.20  -0.09
    25   7    -0.01  -0.00   0.10     0.04   0.00  -0.01    -0.01   0.05  -0.00
    26   7    -0.01   0.00  -0.03    -0.05   0.03   0.01    -0.03  -0.06   0.00
    27   6     0.01  -0.07   0.08     0.03  -0.02  -0.05    -0.01  -0.03   0.04
    28   1     0.00  -0.05   0.00     0.02  -0.16   0.23    -0.03  -0.03  -0.08
    29   1     0.02  -0.22   0.11    -0.17   0.16  -0.10     0.07  -0.18   0.08
    30   6    -0.04   0.04   0.07     0.03  -0.01  -0.03     0.04   0.10   0.03
    31   1     0.01   0.10   0.13    -0.02  -0.19   0.12    -0.08  -0.02  -0.17
    32   1     0.03  -0.02   0.04    -0.05   0.06   0.01    -0.11   0.25   0.09
    33   6     0.01   0.05  -0.10    -0.05   0.07   0.02     0.01  -0.05  -0.04
    34   1     0.11   0.02  -0.23     0.21   0.04  -0.15    -0.16  -0.07  -0.07
    35   1     0.04  -0.06   0.07    -0.07  -0.21   0.21    -0.03   0.04  -0.24
    36   6     0.02  -0.08  -0.08     0.02  -0.05   0.02    -0.02  -0.02   0.01
    37   1     0.11  -0.07   0.06    -0.04  -0.11  -0.07    -0.07   0.07  -0.08
    38   1    -0.19  -0.18  -0.08     0.06  -0.04   0.01     0.11  -0.01  -0.01
    39   1     0.00  -0.00   0.11     0.05  -0.01  -0.01    -0.00   0.06  -0.00
                     31                     32                     33
                      A                      A                      A
 Frequencies --    899.0547               948.3981               948.8694
 Red. masses --      1.6375                 2.5279                 2.5020
 Frc consts  --      0.7798                 1.3397                 1.3272
 IR Inten    --      2.6923                 9.2067                 9.2665
  Atom  AN      X      Y      Z        X      Y      Z        X      Y      Z
     1   6    -0.06  -0.00  -0.01     0.02   0.02  -0.03     0.04   0.03   0.03
     2   6     0.01  -0.04  -0.01     0.02  -0.01  -0.01    -0.04   0.07   0.04
     3   1    -0.10  -0.13  -0.00    -0.01  -0.01  -0.08     0.12   0.07   0.20
     4   1     0.09   0.01   0.00    -0.03  -0.02  -0.17    -0.02  -0.01  -0.12
     5   1     0.00   0.04  -0.14    -0.03  -0.01   0.10    -0.04  -0.05   0.22
     6   1     0.12  -0.00   0.03     0.11  -0.06  -0.23    -0.10  -0.01  -0.15
     7   6    -0.04  -0.02   0.01     0.05   0.08  -0.03    -0.13   0.02  -0.06
     8   1    -0.12   0.05  -0.01     0.11   0.01   0.01    -0.09  -0.11   0.07
     9   1    -0.02   0.02   0.02     0.01   0.10  -0.05     0.05   0.10   0.02
    10   6     0.10   0.01   0.05    -0.03  -0.08   0.04     0.02   0.01  -0.00
    11   1    -0.08  -0.28  -0.10     0.04   0.00   0.14    -0.05   0.02  -0.19
    12   1    -0.15   0.14   0.33     0.06  -0.14  -0.03    -0.02  -0.06   0.27
    13   6    -0.05   0.04  -0.05    -0.04   0.01   0.05     0.05  -0.02   0.02
    14   1    -0.12   0.02  -0.08    -0.12   0.07   0.25     0.06  -0.04  -0.03
    15   1    -0.12   0.03   0.21    -0.00  -0.01  -0.03    -0.05   0.03   0.21
    16   6    -0.02  -0.04  -0.06     0.04   0.03  -0.08    -0.07  -0.03  -0.05
    17   1    -0.11   0.00   0.26     0.10  -0.05  -0.01    -0.11  -0.05   0.31
    18   1     0.33   0.04  -0.12     0.10   0.05  -0.09     0.18   0.21  -0.10
    19   6     0.03   0.04   0.02    -0.09  -0.05   0.06    -0.01  -0.12  -0.00
    20   1     0.04  -0.02  -0.07     0.07  -0.06  -0.06    -0.02  -0.13  -0.01
    21   1    -0.03   0.10   0.01    -0.08   0.10   0.00     0.04  -0.02  -0.06
    22   6     0.01   0.04   0.00    -0.01  -0.04   0.08    -0.01  -0.08  -0.05
    23   1     0.06   0.06   0.12     0.04  -0.08  -0.26    -0.08  -0.10  -0.14
    24   1     0.02  -0.07  -0.01    -0.08   0.27   0.12    -0.06   0.00  -0.04
    25   7    -0.04  -0.01  -0.01    -0.04   0.18  -0.00     0.17   0.04   0.00
    26   7     0.05  -0.01   0.02    -0.03  -0.06   0.00    -0.05   0.03  -0.00
    27   6     0.05   0.01  -0.01     0.07  -0.05   0.00     0.02   0.00   0.10
    28   1     0.09   0.08   0.13     0.08  -0.12   0.26    -0.04  -0.04  -0.15
    29   1    -0.08   0.16  -0.05    -0.17  -0.01  -0.03     0.22  -0.08   0.13
    30   6    -0.06  -0.05  -0.05    -0.01   0.07  -0.01    -0.01  -0.00  -0.05
    31   1     0.08   0.10   0.17    -0.01  -0.05   0.19     0.01   0.04  -0.07
    32   1     0.12  -0.19  -0.18    -0.01   0.13  -0.12     0.01   0.06  -0.20
    33   6    -0.03   0.03   0.03    -0.05   0.00  -0.03    -0.06  -0.01  -0.03
    34   1     0.08   0.03  -0.01     0.00  -0.08  -0.25     0.03   0.01  -0.03
    35   1     0.03  -0.02   0.24     0.02  -0.04   0.24    -0.12  -0.12  -0.11
    36   6     0.05   0.00   0.01     0.08  -0.11  -0.03     0.06   0.06   0.06
    37   1     0.09  -0.01   0.08     0.13  -0.05   0.04    -0.02  -0.06  -0.04
    38   1    -0.04   0.01   0.03    -0.03   0.01   0.05     0.14   0.03   0.04
    39   1    -0.05  -0.01  -0.01    -0.13   0.09  -0.00     0.08   0.13   0.00
                     34                     35                     36
                      A                      A                      A
 Frequencies --    960.7157               976.8279               978.0980
 Red. masses --      1.9184                 2.1983                 2.1427
 Frc consts  --      1.0432                 1.2359                 1.2077
 IR Inten    --     12.9983                 3.2742                 3.5629
  Atom  AN      X      Y      Z        X      Y      Z        X      Y      Z
     1   6    -0.05   0.04   0.03    -0.00  -0.03  -0.02     0.06  -0.04  -0.05
     2   6    -0.04  -0.01   0.00    -0.01  -0.02  -0.02    -0.07  -0.05  -0.08
     3   1    -0.01  -0.13   0.29    -0.02   0.03  -0.11     0.11   0.14  -0.07
     4   1     0.17   0.03  -0.07    -0.03   0.00   0.10    -0.16  -0.04  -0.01
     5   1    -0.05   0.09  -0.13     0.01   0.02  -0.12    -0.11   0.10  -0.25
     6   1     0.11   0.02  -0.04    -0.02   0.03   0.14     0.15   0.02  -0.03
     7   6    -0.05   0.08   0.03     0.06   0.01  -0.11    -0.03   0.00  -0.07
     8   1     0.06   0.16  -0.19    -0.19   0.02   0.12    -0.10  -0.06   0.08
     9   1    -0.16  -0.11  -0.01     0.24   0.21  -0.04     0.11   0.11  -0.00
    10   6     0.04  -0.04  -0.02    -0.08   0.03   0.08    -0.02   0.02   0.03
    11   1    -0.06  -0.11  -0.17     0.04   0.13   0.28    -0.01   0.06   0.02
    12   1    -0.09   0.10  -0.03     0.09  -0.07  -0.08     0.03  -0.08   0.13
    13   6    -0.01  -0.05   0.02    -0.02  -0.08   0.06     0.01  -0.03   0.02
    14   1     0.09   0.07   0.28     0.19   0.00   0.16     0.08  -0.03  -0.02
    15   1    -0.09   0.12  -0.06    -0.13   0.14  -0.07    -0.06   0.05   0.09
    16   6    -0.01   0.08  -0.04     0.07  -0.01  -0.10    -0.00  -0.04  -0.04
    17   1    -0.09   0.16   0.01     0.03   0.01   0.04    -0.06  -0.00   0.12
    18   1     0.03   0.03  -0.04     0.18   0.07  -0.13     0.14   0.05  -0.07
    19   6     0.09  -0.01   0.01     0.02   0.05  -0.00     0.01   0.03   0.13
    20   1     0.11  -0.11  -0.16    -0.05   0.02  -0.00    -0.08  -0.22  -0.17
    21   1    -0.02   0.16  -0.02    -0.01   0.04   0.01    -0.10   0.40   0.01
    22   6     0.07  -0.04  -0.06    -0.00   0.05   0.02     0.06   0.03   0.10
    23   1     0.17  -0.01   0.02     0.03   0.06   0.07     0.02  -0.01  -0.12
    24   1     0.01  -0.08  -0.06    -0.01  -0.01   0.01     0.03   0.24   0.13
    25   7     0.00   0.00  -0.04    -0.04  -0.06  -0.00     0.07  -0.03  -0.00
    26   7     0.00  -0.00   0.10     0.03   0.03   0.01    -0.03   0.02   0.01
    27   6    -0.06  -0.04  -0.04    -0.03  -0.05   0.08    -0.04   0.05  -0.07
    28   1    -0.09  -0.14   0.01    -0.03   0.02  -0.12    -0.03   0.04  -0.01
    29   1    -0.04   0.02  -0.05     0.16  -0.13   0.11    -0.08   0.07  -0.08
    30   6     0.05   0.02   0.03    -0.05  -0.03  -0.03     0.06   0.00   0.04
    31   1    -0.06  -0.14  -0.07     0.03   0.12  -0.05    -0.04  -0.12  -0.10
    32   1    -0.10   0.06   0.27     0.05  -0.16  -0.00    -0.08   0.10   0.16
    33   6     0.01   0.05  -0.01    -0.00   0.07  -0.07     0.01  -0.05   0.06
    34   1     0.10   0.00  -0.15     0.12   0.05  -0.18    -0.06  -0.00   0.22
    35   1    -0.05  -0.11  -0.05    -0.06  -0.13  -0.09    -0.01   0.05  -0.12
    36   6    -0.04  -0.07   0.02     0.00  -0.01   0.11    -0.05   0.04  -0.06
    37   1    -0.17  -0.04  -0.18    -0.15   0.14  -0.15     0.01  -0.13   0.06
    38   1     0.17  -0.07  -0.02     0.31  -0.10   0.01    -0.19   0.06  -0.02
    39   1     0.02   0.00  -0.04    -0.16   0.07  -0.00    -0.07  -0.16  -0.00
                     37                     38                     39
                      A                      A                      A
 Frequencies --   1021.2302              1045.1156              1046.0472
 Red. masses --      2.3142                 2.1820                 2.1858
 Frc consts  --      1.4220                 1.4042                 1.4091
 IR Inten    --      0.9101                43.8984                41.8184
  Atom  AN      X      Y      Z        X      Y      Z        X      Y      Z
     1   6    -0.01  -0.05  -0.06     0.05   0.05   0.06    -0.00  -0.01  -0.05
     2   6     0.01  -0.04  -0.04    -0.07  -0.01  -0.05    -0.00  -0.02   0.03
     3   1    -0.03  -0.01  -0.15     0.19   0.11   0.37    -0.09  -0.03  -0.26
     4   1    -0.12  -0.07  -0.11     0.08   0.05   0.06     0.04   0.04   0.13
     5   1     0.00   0.02  -0.15    -0.08   0.05  -0.10     0.01  -0.01  -0.02
     6   1     0.14  -0.04  -0.13     0.10   0.03  -0.07    -0.10   0.04   0.27
     7   6     0.01  -0.05   0.11     0.06  -0.02   0.01    -0.08   0.09  -0.00
     8   1     0.10   0.02  -0.07    -0.06   0.09  -0.03     0.01   0.16  -0.18
     9   1    -0.06  -0.28   0.09     0.02  -0.03  -0.00    -0.13  -0.05  -0.02
    10   6     0.04   0.03  -0.04    -0.04   0.02   0.00     0.02  -0.05  -0.06
    11   1    -0.02  -0.01  -0.14     0.00   0.04   0.07    -0.00  -0.08  -0.08
    12   1    -0.03   0.13  -0.10     0.03   0.04  -0.20    -0.07   0.11  -0.19
    13   6     0.04   0.01  -0.06     0.03  -0.02   0.01    -0.06   0.02   0.08
    14   1     0.03  -0.03  -0.16     0.03  -0.00   0.05    -0.20   0.13   0.45
    15   1     0.11  -0.07  -0.11     0.09  -0.04  -0.16    -0.04   0.03  -0.01
    16   6    -0.06   0.04   0.08    -0.02   0.01  -0.01     0.06   0.05  -0.05
    17   1    -0.05   0.05  -0.04     0.11  -0.14   0.01     0.14  -0.05  -0.10
    18   1    -0.22   0.07   0.11    -0.07   0.14  -0.00     0.02  -0.03  -0.03
    19   6    -0.05   0.02   0.11     0.13   0.04  -0.01    -0.02   0.02  -0.01
    20   1    -0.03  -0.10  -0.07     0.07  -0.09  -0.15    -0.15   0.03   0.11
    21   1    -0.22   0.21   0.09     0.02   0.14  -0.02     0.02  -0.07   0.02
    22   6     0.07   0.03   0.08     0.00  -0.07  -0.03    -0.02   0.03   0.03
    23   1     0.07   0.02  -0.05    -0.01  -0.08  -0.11     0.19   0.07   0.04
    24   1     0.17   0.16   0.11    -0.11  -0.00  -0.03    -0.10   0.01   0.02
    25   7    -0.00   0.00  -0.10    -0.10  -0.10  -0.00     0.09  -0.10  -0.00
    26   7     0.00   0.00  -0.03    -0.11  -0.01   0.00     0.01  -0.11  -0.00
    27   6    -0.01  -0.07   0.08     0.06  -0.01   0.05     0.03  -0.03   0.02
    28   1    -0.02  -0.07  -0.05    -0.00  -0.20   0.09     0.08   0.08   0.06
    29   1     0.06  -0.22   0.11     0.04   0.03   0.03    -0.07  -0.13   0.02
    30   6    -0.03   0.03  -0.06    -0.02   0.04  -0.08    -0.01   0.06  -0.03
    31   1     0.00   0.13  -0.10     0.01   0.00   0.09    -0.01   0.12  -0.13
    32   1     0.01   0.03  -0.15     0.02   0.18  -0.40     0.00   0.13  -0.19
    33   6    -0.04   0.02  -0.04    -0.03  -0.02   0.04    -0.01  -0.06   0.03
    34   1     0.02  -0.01  -0.15    -0.05  -0.03   0.02    -0.06  -0.03   0.10
    35   1    -0.10  -0.10  -0.12     0.08   0.11   0.27    -0.02   0.06  -0.08
    36   6     0.04   0.03   0.11     0.03   0.07  -0.00     0.01   0.11   0.02
    37   1    -0.07   0.08  -0.07     0.14   0.13   0.17     0.03  -0.04   0.07
    38   1     0.28   0.08   0.09    -0.10   0.06   0.02    -0.03   0.07   0.01
    39   1    -0.00  -0.00  -0.10    -0.07  -0.07  -0.00     0.07  -0.07  -0.00
                     40                     41                     42
                      A                      A                      A
 Frequencies --   1088.4041              1091.2667              1093.7411
 Red. masses --      2.3697                 2.1340                 2.1320
 Frc consts  --      1.6540                 1.4973                 1.5027
 IR Inten    --      8.1384                13.0935                11.5120
  Atom  AN      X      Y      Z        X      Y      Z        X      Y      Z
     1   6     0.07  -0.00   0.01     0.06   0.01  -0.02     0.01   0.08  -0.09
     2   6    -0.07   0.03  -0.02    -0.09   0.03   0.03    -0.06  -0.04   0.09
     3   1     0.15   0.16   0.06     0.11   0.11   0.05    -0.07  -0.10  -0.12
     4   1    -0.10  -0.01   0.01    -0.10  -0.00  -0.07     0.06   0.04  -0.23
     5   1    -0.09   0.05   0.00    -0.13   0.01   0.17    -0.21   0.10   0.19
     6   1    -0.01   0.03  -0.06    -0.06   0.04   0.01     0.07   0.02   0.17
     7   6    -0.03   0.11   0.03    -0.03   0.01  -0.02     0.03  -0.08   0.03
     8   1     0.10   0.17  -0.18    -0.13   0.07  -0.02     0.05  -0.13   0.08
     9   1    -0.16  -0.07  -0.03     0.04  -0.00   0.02     0.01  -0.04   0.02
    10   6     0.02  -0.11   0.00     0.05   0.01   0.06    -0.04   0.06  -0.08
    11   1     0.03  -0.17   0.10    -0.01  -0.16   0.08    -0.05   0.16  -0.22
    12   1    -0.02  -0.05  -0.01    -0.05   0.07   0.14     0.02   0.02  -0.12
    13   6    -0.06   0.07  -0.01    -0.05  -0.04  -0.06     0.05   0.01   0.06
    14   1    -0.26   0.05   0.06     0.14  -0.02  -0.11    -0.03  -0.01   0.03
    15   1     0.06  -0.11  -0.04    -0.09   0.06  -0.15     0.02   0.01   0.17
    16   6     0.05  -0.08   0.06     0.04   0.04   0.05    -0.06   0.04  -0.05
    17   1     0.20  -0.24  -0.10    -0.07   0.23  -0.18    -0.07   0.01   0.13
    18   1    -0.01  -0.15   0.06    -0.08  -0.19   0.07    -0.01   0.23  -0.05
    19   6     0.07  -0.02   0.03     0.10  -0.04   0.00     0.06   0.01  -0.02
    20   1     0.05  -0.14  -0.13     0.08  -0.13  -0.13     0.17   0.04  -0.06
    21   1    -0.01   0.17  -0.02     0.04   0.09  -0.03    -0.00  -0.02   0.01
    22   6    -0.06   0.00   0.03    -0.10  -0.00   0.04    -0.03  -0.06   0.08
    23   1    -0.22  -0.03  -0.05    -0.25  -0.04  -0.06     0.14  -0.08  -0.24
    24   1    -0.03   0.04   0.04    -0.16   0.04   0.03    -0.20   0.21   0.10
    25   7     0.00   0.01  -0.04     0.01  -0.02  -0.01    -0.02  -0.00  -0.01
    26   7    -0.01   0.01  -0.10     0.06   0.01  -0.02     0.01  -0.06  -0.02
    27   6     0.02   0.08   0.07     0.02  -0.06  -0.06     0.06   0.05   0.00
    28   1     0.03   0.18  -0.16     0.11   0.05   0.19     0.15   0.27   0.05
    29   1     0.19   0.06   0.08    -0.25  -0.11  -0.08    -0.02   0.07  -0.01
    30   6    -0.01  -0.08  -0.03    -0.06   0.03   0.08    -0.04  -0.03   0.02
    31   1     0.05   0.06  -0.09    -0.01   0.06   0.21     0.04   0.12   0.04
    32   1     0.05  -0.17   0.01     0.05  -0.10   0.10     0.06  -0.20   0.10
    33   6     0.06   0.08   0.02    -0.00  -0.07  -0.10     0.07   0.02  -0.01
    34   1     0.17   0.13   0.10    -0.15  -0.13  -0.22    -0.01   0.04   0.07
    35   1     0.03  -0.03   0.03     0.00   0.04  -0.18     0.06   0.06  -0.07
    36   6    -0.07  -0.08   0.02     0.03   0.06   0.03    -0.07  -0.04   0.01
    37   1    -0.18  -0.06  -0.17     0.06   0.17   0.06    -0.12   0.07  -0.10
    38   1     0.13  -0.08  -0.02     0.05  -0.00   0.00     0.07  -0.08  -0.03
    39   1    -0.01  -0.02  -0.03    -0.02   0.09  -0.01     0.10   0.02  -0.01
                     43                     44                     45
                      A                      A                      A
 Frequencies --   1117.9798              1124.5742              1150.2448
 Red. masses --      1.9899                 1.9118                 2.2674
 Frc consts  --      1.4654                 1.4245                 1.7675
 IR Inten    --      1.4107                 1.9806                15.6947
  Atom  AN      X      Y      Z        X      Y      Z        X      Y      Z
     1   6     0.01   0.09  -0.01     0.03   0.00   0.09    -0.05   0.02  -0.08
     2   6     0.01  -0.08   0.01     0.04  -0.02  -0.09    -0.02  -0.02   0.07
     3   1    -0.07  -0.11  -0.03     0.12   0.09   0.23    -0.13  -0.11  -0.16
     4   1     0.17   0.08  -0.08     0.06   0.03   0.19     0.00  -0.02  -0.23
     5   1    -0.15   0.10   0.07     0.06   0.00  -0.17    -0.03  -0.02   0.09
     6   1     0.23  -0.04  -0.02     0.16  -0.04  -0.26    -0.03   0.01   0.18
     7   6    -0.03  -0.05  -0.02     0.00  -0.06   0.04     0.01   0.09   0.00
     8   1    -0.18   0.00   0.04     0.03  -0.08   0.03     0.05   0.14  -0.12
     9   1     0.04   0.06   0.01    -0.01  -0.08   0.03    -0.06  -0.01  -0.03
    10   6     0.07   0.05   0.01    -0.00   0.04  -0.09    -0.02  -0.07   0.02
    11   1    -0.02  -0.18   0.06    -0.03   0.05  -0.16     0.04  -0.03   0.15
    12   1    -0.09   0.23  -0.02    -0.04   0.15  -0.25     0.03  -0.10  -0.04
    13   6    -0.08  -0.04  -0.01    -0.02   0.03   0.09     0.02   0.03  -0.01
    14   1     0.14   0.00  -0.02    -0.14   0.06   0.23    -0.10   0.00  -0.02
    15   1    -0.15   0.11  -0.09    -0.05   0.03   0.19     0.14  -0.12  -0.10
    16   6     0.08   0.02   0.04     0.03  -0.04  -0.03    -0.03  -0.07   0.01
    17   1     0.05   0.12  -0.22     0.11  -0.15   0.02     0.10  -0.24   0.08
    18   1    -0.13  -0.14   0.07     0.12  -0.03  -0.05    -0.01   0.08  -0.00
    19   6    -0.03   0.06  -0.02    -0.06   0.03   0.04     0.03   0.01  -0.04
    20   1     0.08   0.15   0.04    -0.08   0.02   0.04     0.05   0.05   0.01
    21   1     0.05  -0.08   0.02    -0.07   0.04   0.03    -0.01  -0.08   0.01
    22   6    -0.03  -0.08   0.04    -0.05  -0.01  -0.03     0.12  -0.01   0.00
    23   1     0.06  -0.10  -0.23    -0.17  -0.02   0.03     0.13  -0.02  -0.05
    24   1    -0.06   0.18   0.07    -0.09  -0.09  -0.05     0.21   0.10   0.04
    25   7    -0.00   0.00   0.03    -0.00  -0.00  -0.03    -0.01  -0.07   0.00
    26   7     0.00  -0.00  -0.06    -0.00   0.00  -0.00    -0.08   0.05  -0.00
    27   6    -0.05   0.06   0.04     0.02   0.05  -0.03    -0.01   0.10  -0.01
    28   1    -0.11  -0.01  -0.21     0.07   0.16   0.02    -0.09  -0.10  -0.05
    29   1     0.18  -0.05   0.07    -0.03   0.13  -0.05     0.10   0.27  -0.03
    30   6     0.07  -0.05  -0.01    -0.02  -0.03   0.09     0.01  -0.05   0.09
    31   1    -0.02  -0.18  -0.10    -0.00  -0.06   0.19    -0.01  -0.20   0.32
    32   1    -0.07   0.13  -0.03     0.02  -0.14   0.23    -0.03  -0.06   0.18
    33   6    -0.08   0.03   0.02    -0.03  -0.02  -0.08    -0.06  -0.04  -0.09
    34   1     0.16   0.08   0.07    -0.02  -0.05  -0.16    -0.00  -0.09  -0.24
    35   1    -0.15  -0.19  -0.02    -0.12  -0.12  -0.26    -0.10  -0.10  -0.13
    36   6     0.06  -0.00  -0.02     0.05   0.03   0.04     0.09   0.07   0.03
    37   1     0.09  -0.16   0.04     0.06   0.06   0.04     0.15   0.11   0.12
    38   1    -0.08   0.01   0.02     0.07   0.03   0.03    -0.00   0.00   0.02
    39   1    -0.00  -0.00   0.03     0.00  -0.00  -0.03    -0.02   0.03   0.00
                     46                     47                     48
                      A                      A                      A
 Frequencies --   1153.1957              1190.4583              1191.1188
 Red. masses --      2.3032                 1.9419                 1.9604
 Frc consts  --      1.8046                 1.6215                 1.6387
 IR Inten    --     15.6997                 1.6207                 2.4043
  Atom  AN      X      Y      Z        X      Y      Z        X      Y      Z
     1   6    -0.01  -0.04  -0.06     0.02   0.02   0.02    -0.01   0.06   0.01
     2   6    -0.07   0.06   0.07    -0.01  -0.00  -0.02     0.03  -0.09   0.02
     3   1    -0.00   0.04  -0.10     0.03   0.00   0.05    -0.01  -0.06   0.12
     4   1    -0.21  -0.09  -0.24     0.02   0.03   0.06     0.03   0.00  -0.24
     5   1    -0.07  -0.04   0.22    -0.03   0.01   0.02    -0.14   0.11   0.04
     6   1    -0.13   0.03   0.04     0.03   0.01  -0.02     0.35  -0.10  -0.24
     7   6     0.03  -0.08   0.04     0.06   0.09   0.02    -0.01   0.06  -0.01
     8   1     0.05  -0.11   0.06     0.28   0.01  -0.06     0.09   0.04  -0.07
     9   1    -0.04  -0.03   0.01    -0.14   0.03  -0.07    -0.04   0.02  -0.03
    10   6    -0.02   0.05  -0.09    -0.06  -0.07  -0.00    -0.03  -0.04  -0.02
    11   1    -0.06   0.04  -0.20     0.03   0.16  -0.03     0.02   0.06  -0.01
    12   1    -0.03   0.10  -0.18     0.09  -0.31   0.19     0.03  -0.16   0.09
    13   6    -0.03   0.04   0.09     0.06   0.03  -0.02     0.00   0.03   0.02
    14   1    -0.12   0.07   0.20    -0.05  -0.04  -0.15    -0.03   0.01  -0.02
    15   1    -0.11   0.06   0.32     0.04  -0.03   0.18    -0.02  -0.01   0.19
    16   6     0.08  -0.09  -0.01    -0.05   0.02  -0.01     0.02  -0.07   0.02
    17   1     0.01   0.01  -0.01    -0.24   0.22   0.11    -0.08   0.06   0.03
    18   1     0.22  -0.21  -0.04     0.05   0.04  -0.03     0.12  -0.14  -0.00
    19   6     0.10  -0.06  -0.02     0.02   0.03  -0.02    -0.07   0.09  -0.02
    20   1     0.14  -0.12  -0.13     0.06   0.04  -0.03     0.11   0.25   0.08
    21   1     0.01   0.05  -0.03    -0.02  -0.03   0.01    -0.09  -0.12   0.08
    22   6     0.02   0.07   0.01    -0.08  -0.01   0.02    -0.01  -0.04   0.00
    23   1    -0.20   0.04   0.08    -0.09  -0.02  -0.03    -0.30  -0.10  -0.11
    24   1     0.20   0.01   0.02    -0.15   0.00   0.01     0.08   0.07   0.03
    25   7    -0.07   0.02  -0.00    -0.07  -0.06   0.00     0.06  -0.07  -0.00
    26   7     0.05   0.08  -0.00     0.10  -0.04  -0.00     0.04   0.10  -0.00
    27   6    -0.08  -0.06  -0.00    -0.04  -0.02  -0.01    -0.02  -0.08  -0.02
    28   1    -0.14  -0.17  -0.08     0.05   0.23  -0.07    -0.06  -0.23   0.07
    29   1     0.03  -0.11   0.02    -0.03  -0.15   0.02    -0.07  -0.07  -0.02
    30   6     0.05   0.02  -0.03     0.05  -0.01  -0.00    -0.03   0.04  -0.03
    31   1    -0.03  -0.11  -0.07    -0.02   0.00  -0.24    -0.01   0.03   0.07
    32   1    -0.05   0.15  -0.08    -0.03   0.04   0.08     0.03   0.01  -0.10
    33   6    -0.05   0.01   0.03    -0.08   0.02   0.03     0.05  -0.02   0.01
    34   1    -0.00  -0.01  -0.04     0.13   0.04   0.03    -0.10  -0.05  -0.04
    35   1    -0.03  -0.03   0.14    -0.23  -0.22  -0.20     0.14   0.16   0.14
    36   6     0.05   0.00  -0.02     0.10   0.03  -0.01    -0.07   0.02   0.03
    37   1     0.11  -0.02   0.07     0.14  -0.18   0.09    -0.09   0.18  -0.02
    38   1    -0.07   0.05   0.02    -0.04   0.11   0.06     0.04  -0.09  -0.05
    39   1     0.02   0.03  -0.00    -0.08  -0.15   0.00     0.15  -0.07  -0.00
                     49                     50                     51
                      A                      A                      A
 Frequencies --   1228.9245              1262.5119              1265.6847
 Red. masses --      1.2086                 1.5335                 1.5057
 Frc consts  --      1.0754                 1.4402                 1.4211
 IR Inten    --      0.1222                13.6673                13.9561
  Atom  AN      X      Y      Z        X      Y      Z        X      Y      Z
     1   6     0.01   0.02   0.00     0.03  -0.04   0.03     0.00  -0.06  -0.00
     2   6    -0.00   0.01  -0.04    -0.02   0.01  -0.01    -0.01   0.01   0.02
     3   1    -0.05  -0.05  -0.09    -0.05  -0.01  -0.19     0.04   0.06  -0.01
     4   1     0.15   0.09   0.26    -0.10  -0.04   0.03    -0.15  -0.09  -0.12
     5   1     0.10  -0.06  -0.15    -0.15   0.04   0.24    -0.08   0.03   0.14
     6   1    -0.16   0.06   0.24     0.15  -0.04  -0.30     0.13  -0.05  -0.28
     7   6     0.02   0.02   0.02    -0.01  -0.01  -0.02     0.03   0.02  -0.01
     8   1     0.17  -0.09   0.02    -0.19   0.13  -0.05     0.17  -0.13   0.06
     9   1    -0.03  -0.02   0.00     0.09  -0.04   0.03    -0.01   0.05  -0.03
    10   6    -0.01  -0.01  -0.03    -0.00  -0.00   0.02    -0.00   0.03   0.01
    11   1    -0.00   0.11  -0.14    -0.01   0.00   0.01    -0.05   0.19  -0.29
    12   1     0.03  -0.16   0.22     0.00   0.06  -0.12     0.04  -0.18   0.38
    13   6    -0.02   0.00   0.00     0.04   0.01  -0.02    -0.03  -0.05  -0.03
    14   1     0.06  -0.02  -0.09    -0.11   0.03   0.12    -0.00   0.04   0.20
    15   1    -0.14   0.08   0.25     0.12  -0.06  -0.15    -0.14   0.09   0.02
    16   6     0.04   0.01   0.02    -0.06   0.03  -0.02     0.03   0.06   0.02
    17   1    -0.10   0.19  -0.06    -0.09   0.05   0.08     0.04   0.07  -0.12
    18   1     0.00  -0.11   0.02     0.00   0.09  -0.03     0.04  -0.25   0.03
    19   6     0.00  -0.02   0.02    -0.00   0.02   0.01    -0.00   0.03  -0.01
    20   1    -0.16  -0.11   0.02     0.07   0.04  -0.02     0.22   0.11  -0.05
    21   1    -0.00   0.05  -0.00     0.00   0.03   0.01    -0.08  -0.06   0.05
    22   6    -0.02  -0.04   0.02    -0.05   0.04  -0.01     0.03   0.06  -0.03
    23   1     0.18  -0.02  -0.07    -0.06   0.05   0.09     0.08   0.09   0.13
    24   1    -0.09   0.06   0.02     0.11  -0.05  -0.01     0.15  -0.08  -0.04
    25   7     0.00  -0.00  -0.03     0.04  -0.01   0.00    -0.01  -0.03  -0.00
    26   7     0.00  -0.01  -0.04     0.07  -0.10   0.00    -0.10  -0.07  -0.00
    27   6    -0.03   0.03   0.02    -0.06   0.03   0.03     0.03   0.05   0.01
    28   1    -0.11  -0.13  -0.08    -0.05   0.11  -0.15     0.04   0.08  -0.00
    29   1     0.10   0.04   0.03     0.17   0.10   0.04    -0.02  -0.04   0.01
    30   6     0.02  -0.02   0.00     0.07  -0.02  -0.01    -0.01  -0.02   0.03
    31   1     0.00  -0.18   0.24    -0.00  -0.19   0.04     0.01  -0.02   0.11
    32   1    -0.02   0.07  -0.08    -0.04   0.03   0.13    -0.00   0.09  -0.19
    33   6     0.01  -0.00  -0.03    -0.03  -0.01  -0.01     0.01   0.01  -0.02
    34   1    -0.10  -0.06  -0.16    -0.10  -0.10  -0.23     0.07   0.08   0.15
    35   1     0.14   0.11   0.26     0.13   0.12   0.38    -0.03  -0.05  -0.09
    36   6    -0.02   0.01   0.02    -0.03   0.01  -0.00     0.00  -0.01   0.02
    37   1    -0.01   0.22   0.02     0.03   0.29   0.07     0.01   0.09   0.01
    38   1     0.03  -0.03  -0.00    -0.02  -0.08  -0.04     0.03  -0.07  -0.01
    39   1     0.00   0.00  -0.03     0.05   0.07   0.00     0.06  -0.05  -0.00
                     52                     53                     54
                      A                      A                      A
 Frequencies --   1286.7796              1290.0287              1300.7325
 Red. masses --      1.2271                 1.2060                 1.1957
 Frc consts  --      1.1971                 1.1825                 1.1919
 IR Inten    --      1.3382                 1.1373                 3.4254
  Atom  AN      X      Y      Z        X      Y      Z        X      Y      Z
     1   6     0.01   0.05   0.02    -0.02  -0.00  -0.04    -0.01   0.02  -0.04
     2   6     0.00  -0.01  -0.03     0.01  -0.01   0.04     0.02  -0.02   0.02
     3   1    -0.11  -0.09  -0.17     0.17   0.08   0.37     0.14   0.08   0.31
     4   1     0.11   0.07   0.07    -0.09  -0.04  -0.18    -0.04  -0.02  -0.18
     5   1    -0.05   0.01   0.03     0.19  -0.07  -0.26     0.15  -0.05  -0.23
     6   1    -0.07   0.04   0.18    -0.01  -0.00   0.10    -0.04   0.01   0.16
     7   6     0.02  -0.01  -0.02    -0.01  -0.00  -0.01     0.01  -0.01  -0.01
     8   1    -0.12   0.06   0.01    -0.13   0.10  -0.03     0.03  -0.05   0.04
     9   1     0.10  -0.06   0.03     0.05  -0.05   0.03     0.05   0.02   0.00
    10   6    -0.00   0.01   0.05    -0.01  -0.01   0.01     0.01   0.03   0.02
    11   1    -0.03   0.18  -0.21     0.00  -0.03   0.06    -0.03   0.16  -0.24
    12   1     0.02   0.03  -0.04    -0.00   0.06  -0.18     0.02  -0.05   0.20
    13   6     0.04   0.00  -0.04     0.03   0.02  -0.00    -0.01  -0.02  -0.04
    14   1    -0.20   0.12   0.40    -0.07   0.01   0.03    -0.12   0.08   0.30
    15   1     0.15  -0.10  -0.18     0.07  -0.04  -0.01     0.03  -0.02  -0.18
    16   6    -0.06  -0.01   0.03    -0.02  -0.01   0.00    -0.01  -0.00   0.03
    17   1    -0.16   0.10   0.07    -0.13   0.12   0.04     0.05  -0.07  -0.02
    18   1     0.22  -0.32  -0.02     0.07  -0.09  -0.01     0.01  -0.08   0.02
    19   6     0.01  -0.00   0.01    -0.02  -0.01  -0.01    -0.02  -0.01  -0.02
    20   1    -0.15  -0.07   0.02     0.01   0.03   0.03    -0.01   0.02   0.02
    21   1     0.10   0.05  -0.04    -0.05  -0.06   0.01    -0.04  -0.07   0.02
    22   6    -0.01  -0.04  -0.01     0.02   0.03   0.03     0.00   0.01   0.03
    23   1    -0.19  -0.08  -0.07     0.03   0.03   0.02    -0.04  -0.00  -0.02
    24   1     0.24   0.03   0.02    -0.28  -0.01  -0.00    -0.09   0.03   0.02
    25   7    -0.00   0.01   0.00     0.01   0.01   0.00    -0.00  -0.00   0.01
    26   7     0.01   0.01  -0.01     0.00  -0.01  -0.01    -0.00   0.00  -0.04
    27   6     0.00   0.01  -0.01    -0.03   0.04  -0.02     0.01  -0.02   0.03
    28   1    -0.04  -0.11   0.01     0.03   0.21  -0.06     0.03   0.04  -0.01
    29   1    -0.03  -0.05  -0.00    -0.15  -0.31   0.02     0.09   0.11   0.01
    30   6    -0.02   0.00   0.02     0.03  -0.03   0.03     0.02   0.00  -0.04
    31   1    -0.01  -0.00   0.09    -0.00  -0.13   0.10     0.00   0.07  -0.23
    32   1     0.02   0.04  -0.15    -0.01   0.18  -0.27    -0.00  -0.19   0.36
    33   6     0.02   0.00  -0.01    -0.01   0.01  -0.04    -0.03  -0.00   0.04
    34   1     0.08   0.07   0.15     0.11   0.09   0.16    -0.15  -0.14  -0.29
    35   1    -0.03  -0.03  -0.13     0.04   0.01   0.11     0.02   0.04   0.15
    36   6     0.00  -0.01   0.00    -0.00  -0.02   0.01     0.00   0.02  -0.02
    37   1    -0.02  -0.08  -0.04     0.01   0.17   0.01     0.02  -0.01   0.03
    38   1     0.01   0.01   0.01    -0.01  -0.12  -0.03    -0.04   0.07   0.01
    39   1    -0.14   0.02   0.00     0.02   0.15   0.00     0.01  -0.02   0.01
                     55                     56                     57
                      A                      A                      A
 Frequencies --   1329.5057              1337.4545              1340.0262
 Red. masses --      1.1851                 1.3112                 1.2678
 Frc consts  --      1.2342                 1.3819                 1.3413
 IR Inten    --      7.1748                 6.1754                 7.4767
  Atom  AN      X      Y      Z        X      Y      Z        X      Y      Z
     1   6     0.01  -0.03  -0.00     0.00  -0.01  -0.01     0.01   0.04  -0.01
     2   6     0.00   0.01   0.01    -0.01   0.01   0.01     0.02  -0.04  -0.00
     3   1     0.06   0.01   0.10     0.04   0.03   0.05     0.09   0.06   0.18
     4   1    -0.11  -0.05  -0.04    -0.02  -0.00   0.03    -0.09  -0.04  -0.33
     5   1    -0.02   0.04   0.01     0.06   0.00  -0.13     0.01   0.02  -0.09
     6   1     0.03  -0.03  -0.13    -0.03  -0.01  -0.05    -0.05   0.01   0.23
     7   6     0.00  -0.01  -0.00    -0.01  -0.00  -0.01    -0.01  -0.00   0.01
     8   1    -0.12   0.10  -0.04     0.16  -0.18   0.08     0.10  -0.09   0.03
     9   1     0.01  -0.02   0.00    -0.06   0.10  -0.04    -0.08   0.07  -0.03
    10   6    -0.02  -0.02   0.00     0.02   0.04   0.00    -0.00  -0.00  -0.01
    11   1     0.01  -0.06   0.11    -0.01  -0.01  -0.03     0.04  -0.06   0.16
    12   1     0.00   0.05  -0.20    -0.01   0.01   0.14    -0.02   0.04  -0.04
    13   6     0.04   0.03   0.01    -0.02  -0.00  -0.01     0.01  -0.01   0.01
    14   1     0.03   0.01  -0.03    -0.07   0.06   0.18     0.07  -0.05  -0.12
    15   1     0.05  -0.03   0.12     0.10  -0.08  -0.29    -0.05   0.05   0.08
    16   6     0.01  -0.00   0.01    -0.02  -0.03  -0.02     0.01   0.05  -0.03
    17   1    -0.29   0.38   0.02     0.04  -0.12   0.04    -0.01   0.07  -0.01
    18   1     0.17  -0.27  -0.02    -0.15   0.31   0.00    -0.02   0.02  -0.02
    19   6    -0.00   0.00  -0.01    -0.00  -0.01  -0.01     0.00   0.00  -0.01
    20   1     0.07   0.04  -0.01     0.18   0.05  -0.05    -0.19  -0.05   0.06
    21   1    -0.01  -0.03   0.01    -0.13  -0.05   0.05     0.07  -0.01  -0.02
    22   6    -0.01   0.02   0.01    -0.03   0.02   0.03    -0.03   0.04  -0.01
    23   1     0.32   0.08   0.04     0.01   0.02  -0.00    -0.39  -0.01   0.04
    24   1    -0.18  -0.03  -0.02    -0.22   0.00   0.01     0.42  -0.01   0.02
    25   7    -0.00   0.00   0.02    -0.01  -0.00   0.00    -0.00   0.01  -0.00
    26   7    -0.03  -0.03  -0.06     0.11  -0.02  -0.01    -0.01  -0.09   0.02
    27   6     0.02   0.01   0.03    -0.06  -0.00  -0.01    -0.02   0.01   0.02
    28   1    -0.11  -0.33   0.03    -0.19  -0.32  -0.03    -0.00   0.08  -0.05
    29   1     0.15   0.26  -0.01     0.15   0.21  -0.02     0.10   0.12   0.02
    30   6    -0.04   0.01  -0.01    -0.02   0.03   0.01     0.00   0.00  -0.01
    31   1     0.01   0.07   0.07    -0.01  -0.11   0.31    -0.00  -0.13   0.22
    32   1    -0.01  -0.07   0.09    -0.01   0.12  -0.19     0.01   0.05  -0.11
    33   6     0.02  -0.01   0.02     0.04  -0.01  -0.01     0.03  -0.00  -0.00
    34   1    -0.03  -0.05  -0.09     0.03   0.06   0.16    -0.06  -0.05  -0.11
    35   1    -0.01   0.02  -0.13    -0.02  -0.03  -0.17     0.04   0.05  -0.02
    36   6    -0.00   0.02  -0.01     0.00   0.00   0.01    -0.01   0.02   0.01
    37   1    -0.06  -0.26  -0.06    -0.04  -0.12  -0.04    -0.09  -0.27  -0.09
    38   1     0.02   0.11   0.03     0.04   0.00   0.00     0.06   0.15   0.05
    39   1    -0.02  -0.02   0.02     0.07  -0.07   0.00    -0.07  -0.10  -0.00
                     58                     59                     60
                      A                      A                      A
 Frequencies --   1357.7729              1359.8309              1369.7323
 Red. masses --      1.1261                 1.1097                 1.0906
 Frc consts  --      1.2231                 1.2089                 1.2056
 IR Inten    --      2.7289                 1.0236                14.0367
  Atom  AN      X      Y      Z        X      Y      Z        X      Y      Z
     1   6     0.01   0.02  -0.02    -0.00  -0.00   0.01     0.00   0.00  -0.02
     2   6    -0.01  -0.00   0.00     0.01  -0.01   0.01    -0.01   0.02  -0.01
     3   1     0.05   0.03   0.06     0.02   0.01   0.06     0.01   0.04  -0.04
     4   1     0.01   0.02  -0.01    -0.07  -0.05  -0.15     0.14   0.07   0.20
     5   1     0.14  -0.11  -0.15    -0.02   0.00   0.05     0.08   0.03  -0.21
     6   1     0.00   0.04   0.13     0.06  -0.01  -0.01    -0.16   0.00   0.02
     7   6    -0.01   0.01  -0.00     0.04   0.00   0.01     0.02  -0.00  -0.01
     8   1    -0.01  -0.01   0.01    -0.32   0.33  -0.10    -0.26   0.24  -0.09
     9   1     0.02  -0.04   0.01     0.19  -0.28   0.10     0.11  -0.13   0.04
    10   6    -0.00  -0.00  -0.01    -0.01  -0.03  -0.01    -0.02  -0.01  -0.01
    11   1     0.01  -0.07   0.09    -0.02   0.18  -0.26    -0.07  -0.04  -0.10
    12   1     0.00   0.00  -0.03     0.03  -0.13   0.11     0.08  -0.11  -0.02
    13   6     0.00   0.00   0.01    -0.02   0.00  -0.03     0.00  -0.00  -0.00
    14   1     0.05  -0.01  -0.04    -0.03   0.01  -0.02    -0.00  -0.02  -0.06
    15   1    -0.00   0.00   0.05    -0.15   0.08   0.21    -0.07   0.05   0.11
    16   6     0.01   0.02  -0.01     0.04  -0.01   0.00    -0.00   0.02   0.00
    17   1    -0.06   0.10  -0.00     0.09  -0.06  -0.05     0.07  -0.06  -0.02
    18   1     0.02  -0.03  -0.01    -0.22   0.27   0.05     0.00  -0.01   0.00
    19   6    -0.01  -0.01   0.01    -0.01   0.01   0.00    -0.02  -0.03  -0.00
    20   1     0.07   0.01  -0.01    -0.20  -0.06   0.04     0.48   0.14  -0.12
    21   1    -0.09  -0.01   0.03     0.25   0.03  -0.08    -0.38  -0.07   0.12
    22   6    -0.04   0.00   0.00    -0.00   0.02   0.00    -0.01  -0.02   0.01
    23   1    -0.10  -0.01  -0.00    -0.01   0.02   0.02    -0.11  -0.04  -0.04
    24   1     0.30   0.04   0.04    -0.10  -0.02  -0.01     0.22   0.04   0.03
    25   7     0.01   0.00  -0.02     0.00   0.00   0.01     0.00   0.00   0.05
    26   7    -0.00  -0.04  -0.01     0.02  -0.01   0.00    -0.00  -0.00   0.01
    27   6     0.01  -0.03   0.01    -0.01  -0.02  -0.00    -0.01  -0.01   0.00
    28   1    -0.04  -0.18   0.05    -0.04  -0.08   0.01     0.03   0.09  -0.02
    29   1     0.16   0.35  -0.04     0.08   0.19  -0.02    -0.01   0.00   0.00
    30   6    -0.01   0.02   0.01    -0.01   0.02   0.01     0.00  -0.00   0.00
    31   1    -0.00   0.16  -0.17    -0.01   0.01   0.04    -0.01  -0.05   0.04
    32   1    -0.01  -0.00   0.07    -0.00   0.04  -0.04     0.02   0.01  -0.05
    33   6    -0.02   0.00   0.02    -0.00  -0.01  -0.01     0.01  -0.01  -0.00
    34   1     0.08   0.09   0.23     0.13   0.05   0.10     0.03  -0.04  -0.09
    35   1    -0.12  -0.13  -0.14    -0.01   0.04  -0.08     0.03   0.08  -0.01
    36   6     0.01  -0.04  -0.01     0.00  -0.01  -0.01     0.00   0.02  -0.00
    37   1     0.14   0.47   0.12     0.00  -0.04  -0.01    -0.06  -0.24  -0.07
    38   1    -0.13  -0.29  -0.09     0.00   0.02   0.00     0.01   0.05   0.01
    39   1     0.13   0.14  -0.02    -0.19   0.14   0.01     0.12   0.06   0.05
                     61                     62                     63
                      A                      A                      A
 Frequencies --   1390.2653              1392.7846              1399.8290
 Red. masses --      1.3294                 1.3133                 1.3628
 Frc consts  --      1.5139                 1.5010                 1.5734
 IR Inten    --      2.7194                 1.3453                 1.8275
  Atom  AN      X      Y      Z        X      Y      Z        X      Y      Z
     1   6     0.00  -0.00  -0.01    -0.05  -0.03  -0.05    -0.02  -0.01  -0.01
     2   6     0.00  -0.00   0.01     0.06  -0.02  -0.08     0.05  -0.02  -0.08
     3   1     0.05   0.05   0.06     0.15   0.07   0.38     0.06   0.02   0.19
     4   1    -0.00  -0.01  -0.02     0.02   0.01   0.10    -0.01  -0.01  -0.00
     5   1     0.00   0.01  -0.02    -0.24   0.04   0.49    -0.18   0.05   0.31
     6   1    -0.00  -0.01  -0.00    -0.08   0.03   0.20    -0.13   0.03   0.20
     7   6     0.01  -0.01   0.01     0.00  -0.01  -0.01    -0.00   0.00   0.01
     8   1     0.02   0.03  -0.05    -0.02   0.03  -0.03    -0.02  -0.00   0.03
     9   1    -0.09   0.16  -0.06    -0.02   0.09  -0.03     0.00  -0.11   0.03
    10   6     0.01  -0.04   0.04     0.01  -0.03   0.04    -0.01   0.05  -0.07
    11   1    -0.05   0.13  -0.31    -0.04   0.12  -0.24     0.06  -0.17   0.35
    12   1    -0.01   0.05  -0.12    -0.01   0.05  -0.10     0.02  -0.09   0.20
    13   6    -0.04   0.02   0.06    -0.02   0.02   0.02     0.03  -0.02  -0.04
    14   1     0.15  -0.09  -0.33     0.02  -0.04  -0.14    -0.10   0.08   0.29
    15   1     0.04  -0.02  -0.12     0.02  -0.01  -0.08    -0.02   0.01   0.07
    16   6    -0.03   0.05  -0.01    -0.01  -0.00  -0.00     0.02  -0.03   0.00
    17   1     0.14  -0.16  -0.03     0.05  -0.07  -0.01    -0.10   0.11   0.05
    18   1     0.18  -0.15  -0.05     0.03  -0.01  -0.01    -0.15   0.10   0.04
    19   6     0.00   0.00  -0.01     0.02   0.01   0.00     0.00   0.00   0.01
    20   1     0.01   0.01  -0.00    -0.06   0.02   0.07     0.07   0.03   0.01
    21   1    -0.02  -0.02   0.01    -0.24   0.02   0.07    -0.17   0.04   0.05
    22   6    -0.03   0.01   0.01    -0.04  -0.00   0.01    -0.01   0.00  -0.01
    23   1     0.03   0.02   0.01     0.23   0.05   0.05     0.06   0.02   0.05
    24   1     0.07   0.02   0.01     0.10   0.07   0.04     0.05   0.04   0.01
    25   7     0.01  -0.01   0.00     0.02   0.02  -0.00    -0.00  -0.00   0.01
    26   7     0.03  -0.01  -0.00     0.02   0.02  -0.00    -0.01   0.00   0.01
    27   6     0.01   0.03   0.00    -0.02  -0.03  -0.01     0.01   0.01  -0.00
    28   1    -0.07  -0.20   0.04     0.02   0.08  -0.03     0.01  -0.04   0.06
    29   1     0.02  -0.10   0.03     0.02   0.13  -0.03     0.02  -0.03   0.01
    30   6     0.00   0.04  -0.04     0.00  -0.02   0.03     0.01   0.02  -0.00
    31   1    -0.00  -0.01   0.07     0.00   0.02  -0.03    -0.01   0.04  -0.07
    32   1    -0.02  -0.12   0.33    -0.01   0.12  -0.21    -0.01  -0.08   0.21
    33   6    -0.04  -0.04  -0.08     0.02   0.02   0.03    -0.04  -0.03  -0.09
    34   1     0.12   0.16   0.42    -0.04  -0.06  -0.16     0.09   0.13   0.33
    35   1     0.08   0.06   0.22    -0.04  -0.03  -0.10     0.10   0.08   0.27
    36   6    -0.00  -0.01   0.01     0.00   0.00   0.00     0.01   0.01   0.02
    37   1     0.01  -0.04   0.02     0.00   0.06  -0.00    -0.03  -0.11  -0.02
    38   1     0.12   0.15   0.06    -0.06  -0.13  -0.04     0.09   0.05   0.02
    39   1    -0.11   0.03   0.00    -0.03  -0.11  -0.00     0.00   0.02   0.00
                     64                     65                     66
                      A                      A                      A
 Frequencies --   1416.8760              1418.9935              1419.9555
 Red. masses --      1.3809                 1.4889                 1.4337
 Frc consts  --      1.6333                 1.7664                 1.7032
 IR Inten    --      2.2070                 1.8558                 5.6805
  Atom  AN      X      Y      Z        X      Y      Z        X      Y      Z
     1   6    -0.03  -0.01  -0.03    -0.03  -0.03  -0.11    -0.01  -0.02  -0.06
     2   6     0.02   0.00  -0.02    -0.02   0.02   0.08    -0.00   0.00   0.06
     3   1     0.05   0.04   0.13     0.12   0.06   0.19     0.10   0.07   0.13
     4   1     0.04   0.01   0.05     0.17   0.11   0.41     0.07   0.04   0.15
     5   1    -0.02  -0.06   0.18     0.02   0.02  -0.01     0.03   0.03  -0.06
     6   1     0.02   0.03   0.09     0.15  -0.06  -0.30     0.09  -0.05  -0.18
     7   6    -0.00   0.01  -0.00    -0.01   0.02  -0.01     0.01  -0.01   0.03
     8   1    -0.14   0.11  -0.02     0.09  -0.15   0.11    -0.06   0.10  -0.05
     9   1     0.12  -0.22   0.07    -0.05   0.01  -0.03    -0.00  -0.07   0.02
    10   6    -0.01   0.02  -0.06    -0.01  -0.02   0.04    -0.00   0.04  -0.09
    11   1     0.03  -0.10   0.16     0.03   0.02   0.10     0.08  -0.05   0.21
    12   1     0.04  -0.13   0.17    -0.05   0.13  -0.19    -0.00  -0.15   0.34
    13   6     0.00  -0.02   0.02     0.05  -0.02  -0.09    -0.01  -0.01   0.06
    14   1     0.06  -0.02  -0.01    -0.08   0.06   0.17     0.07  -0.03  -0.03
    15   1     0.01  -0.00  -0.03    -0.14   0.08   0.35     0.10  -0.05  -0.23
    16   6    -0.04   0.04  -0.00    -0.01   0.01   0.03    -0.05   0.03  -0.01
    17   1     0.11  -0.14   0.01     0.06  -0.07  -0.03     0.10  -0.17   0.03
    18   1     0.12  -0.14  -0.03    -0.05   0.02   0.04     0.21  -0.20  -0.05
    19   6    -0.02   0.00   0.01     0.03   0.01  -0.03    -0.01   0.01   0.01
    20   1     0.03   0.01  -0.01    -0.22   0.00   0.12    -0.17  -0.06   0.03
    21   1     0.14   0.05  -0.05    -0.01  -0.01  -0.01     0.27   0.03  -0.08
    22   6     0.01   0.01   0.01    -0.02  -0.02   0.03    -0.06  -0.02   0.01
    23   1    -0.05   0.01   0.01     0.05  -0.01  -0.04     0.20   0.02  -0.01
    24   1    -0.05   0.01   0.01     0.21   0.08   0.06     0.22   0.06   0.05
    25   7    -0.00   0.01   0.00     0.00  -0.01   0.00    -0.02  -0.01  -0.01
    26   7     0.02  -0.02  -0.00     0.00   0.02  -0.00     0.03   0.01  -0.00
    27   6     0.00   0.05   0.02    -0.01  -0.04   0.02    -0.01  -0.00  -0.02
    28   1    -0.08  -0.13  -0.03     0.05   0.14  -0.03    -0.02  -0.04   0.01
    29   1    -0.08  -0.34   0.07     0.03   0.06   0.01     0.02   0.10  -0.04
    30   6    -0.01   0.03  -0.10     0.00   0.03  -0.05     0.00  -0.04   0.07
    31   1     0.02  -0.17   0.37     0.00  -0.10   0.21    -0.01   0.10  -0.23
    32   1    -0.02  -0.13   0.19    -0.02  -0.02   0.10     0.01   0.11  -0.20
    33   6     0.02   0.01   0.08     0.01  -0.01   0.00    -0.00   0.00  -0.03
    34   1     0.03  -0.04  -0.06    -0.00   0.03   0.11     0.02  -0.01  -0.09
    35   1    -0.13  -0.07  -0.30    -0.01  -0.03  -0.03     0.06   0.07   0.09
    36   6    -0.01  -0.03  -0.02    -0.01  -0.01  -0.02     0.00   0.01   0.00
    37   1     0.11   0.21   0.13     0.03  -0.02   0.05    -0.07  -0.15  -0.09
    38   1     0.01   0.04   0.01     0.06   0.10   0.02     0.00   0.07   0.02
    39   1     0.14  -0.17   0.00    -0.08   0.11  -0.00     0.10   0.19  -0.01
                     67                     68                     69
                      A                      A                      A
 Frequencies --   1429.8301              1431.9107              1440.1514
 Red. masses --      1.1699                 1.1415                 1.3672
 Frc consts  --      1.4092                 1.3790                 1.6707
 IR Inten    --     18.8197                22.0577                 3.3670
  Atom  AN      X      Y      Z        X      Y      Z        X      Y      Z
     1   6     0.00   0.00   0.02    -0.00   0.00  -0.01     0.01   0.01   0.04
     2   6     0.01  -0.01  -0.02    -0.01  -0.01   0.01    -0.00  -0.01  -0.02
     3   1    -0.01   0.01  -0.02    -0.03  -0.07  -0.00    -0.04   0.02  -0.09
     4   1    -0.03  -0.03  -0.09    -0.02   0.02   0.10    -0.05  -0.06  -0.20
     5   1    -0.08   0.07   0.03    -0.05   0.04   0.02    -0.00  -0.01  -0.01
     6   1    -0.06  -0.02   0.01     0.05  -0.03  -0.09    -0.02   0.02   0.08
     7   6    -0.01   0.05  -0.01     0.02  -0.03  -0.00    -0.00  -0.02  -0.01
     8   1     0.12  -0.20   0.21    -0.10   0.15  -0.12    -0.06   0.10  -0.13
     9   1     0.07  -0.27   0.06    -0.10   0.22  -0.08    -0.03   0.20  -0.04
    10   6     0.00  -0.01   0.00    -0.01  -0.02  -0.00    -0.03   0.00   0.02
    11   1     0.01  -0.03   0.04     0.06   0.16  -0.02    -0.00  -0.05   0.14
    12   1    -0.01   0.04  -0.07    -0.07   0.01   0.12     0.03  -0.00  -0.10
    13   6     0.01  -0.01  -0.02    -0.01   0.00   0.01     0.05  -0.04  -0.07
    14   1     0.09   0.01  -0.01     0.00  -0.00  -0.01     0.01   0.02   0.12
    15   1    -0.04  -0.01   0.17     0.02  -0.01  -0.06    -0.16   0.09   0.36
    16   6    -0.04   0.04   0.01     0.02  -0.01  -0.01    -0.07   0.07   0.04
    17   1     0.16  -0.19  -0.04    -0.07   0.09   0.05     0.28  -0.33  -0.11
    18   1     0.09  -0.08  -0.02    -0.10   0.04   0.01     0.17  -0.15  -0.01
    19   6     0.01   0.01   0.00     0.06  -0.01  -0.01     0.01  -0.01   0.00
    20   1    -0.04   0.00   0.03    -0.37  -0.03   0.26    -0.06  -0.01   0.06
    21   1    -0.18  -0.01   0.07    -0.34   0.06   0.09    -0.05   0.05  -0.00
    22   6     0.01   0.01   0.01     0.04   0.02   0.01     0.01   0.00   0.01
    23   1    -0.03   0.00  -0.02    -0.21  -0.03  -0.03     0.05   0.00  -0.03
    24   1    -0.11  -0.05  -0.02    -0.06  -0.05  -0.01    -0.19  -0.06  -0.03
    25   7    -0.01  -0.03   0.00    -0.03   0.01   0.00    -0.02   0.03  -0.00
    26   7     0.03  -0.02  -0.00    -0.01  -0.03   0.01     0.04   0.01  -0.02
    27   6     0.00   0.05  -0.01     0.01   0.04   0.00    -0.01  -0.02  -0.01
    28   1    -0.09  -0.22   0.04    -0.05  -0.13   0.02    -0.05  -0.09  -0.04
    29   1     0.00  -0.14   0.02    -0.03  -0.12   0.02     0.01   0.15  -0.04
    30   6    -0.00  -0.01   0.00    -0.01   0.00  -0.01     0.00  -0.01   0.04
    31   1    -0.01   0.01  -0.07    -0.01  -0.01  -0.02    -0.00   0.06  -0.10
    32   1     0.02  -0.04   0.00     0.03  -0.07   0.04    -0.01   0.07  -0.08
    33   6     0.02   0.00   0.02    -0.00  -0.00   0.01    -0.01  -0.00  -0.03
    34   1    -0.13  -0.04  -0.05     0.06  -0.01  -0.03     0.04   0.03   0.03
    35   1    -0.00  -0.06   0.04    -0.02   0.03  -0.06     0.02   0.02   0.04
    36   6     0.03   0.03  -0.01     0.02  -0.00  -0.01     0.01   0.00   0.03
    37   1    -0.08  -0.15  -0.15    -0.02  -0.06  -0.07    -0.01   0.04  -0.01
    38   1    -0.22  -0.30  -0.11    -0.06  -0.01   0.00     0.03  -0.00   0.02
    39   1    -0.22   0.49  -0.00     0.50   0.26  -0.00     0.34  -0.35  -0.00
                     70                     71                     72
                      A                      A                      A
 Frequencies --   1442.5994              1446.9768              1451.2900
 Red. masses --      1.3797                 1.4047                 1.2814
 Frc consts  --      1.6918                 1.7328                 1.5902
 IR Inten    --      2.3618                 1.5087                 5.1393
  Atom  AN      X      Y      Z        X      Y      Z        X      Y      Z
     1   6     0.00   0.01   0.04     0.06   0.01   0.05    -0.03  -0.01  -0.03
     2   6     0.01  -0.01  -0.03    -0.02  -0.01  -0.01     0.03   0.01  -0.01
     3   1    -0.05  -0.04  -0.07     0.02   0.02  -0.07     0.06   0.07   0.11
     4   1    -0.05  -0.04  -0.12    -0.16  -0.08  -0.30     0.09   0.03   0.09
     5   1    -0.04   0.01   0.05     0.09  -0.08  -0.13    -0.02   0.02   0.10
     6   1    -0.03   0.01   0.07     0.08   0.03   0.07    -0.07   0.00   0.06
     7   6     0.01   0.01   0.00    -0.00   0.02  -0.03    -0.00   0.00  -0.02
     8   1     0.02  -0.02   0.02    -0.01  -0.05   0.07     0.07  -0.04  -0.03
     9   1    -0.04   0.01  -0.02     0.05  -0.08   0.00    -0.01   0.14  -0.04
    10   6     0.00   0.01  -0.01     0.00  -0.01   0.02    -0.00  -0.01   0.05
    11   1     0.01  -0.02   0.03    -0.01   0.04  -0.06    -0.09  -0.03  -0.14
    12   1     0.01  -0.04   0.07    -0.01   0.04  -0.05     0.07   0.00  -0.18
    13   6     0.00  -0.01   0.03    -0.00   0.01  -0.02     0.00   0.01  -0.02
    14   1    -0.04  -0.04  -0.05    -0.04   0.02   0.04    -0.02   0.02   0.01
    15   1     0.03   0.03  -0.15    -0.01  -0.01   0.04    -0.04   0.01   0.09
    16   6    -0.02   0.01   0.02     0.01  -0.03  -0.00     0.02  -0.01   0.00
    17   1     0.02  -0.01  -0.05     0.01  -0.05   0.07    -0.03   0.05  -0.01
    18   1     0.17  -0.15  -0.03    -0.14   0.08   0.03    -0.07   0.10   0.02
    19   6    -0.01   0.00   0.03     0.01  -0.01   0.01    -0.07   0.01   0.07
    20   1    -0.01  -0.03  -0.01    -0.06   0.01   0.08     0.22  -0.04  -0.19
    21   1     0.03   0.04   0.01    -0.08   0.05   0.01     0.55   0.11  -0.16
    22   6     0.02  -0.00  -0.00    -0.13  -0.04  -0.04     0.00   0.01   0.01
    23   1     0.11  -0.00  -0.05     0.55   0.11   0.18    -0.08  -0.01  -0.00
    24   1    -0.15  -0.08  -0.04     0.33   0.17   0.04     0.05   0.01   0.02
    25   7    -0.02  -0.03  -0.01    -0.02  -0.01   0.01    -0.05  -0.04  -0.02
    26   7    -0.02   0.04  -0.02     0.02   0.04   0.02    -0.00  -0.01   0.01
    27   6    -0.03  -0.12   0.04     0.00   0.02  -0.02     0.01   0.03  -0.00
    28   1     0.16   0.46  -0.16     0.02   0.01   0.08    -0.03  -0.10   0.04
    29   1     0.02   0.34  -0.04    -0.03  -0.24   0.03     0.01  -0.09   0.02
    30   6     0.02   0.05  -0.06    -0.00  -0.01  -0.02    -0.00   0.00   0.00
    31   1     0.00  -0.16   0.31     0.04  -0.00   0.13    -0.02  -0.01  -0.05
    32   1    -0.03   0.03   0.09    -0.05   0.01   0.04     0.03  -0.05   0.02
    33   6     0.00  -0.02   0.01     0.01   0.01   0.01     0.00  -0.01  -0.01
    34   1     0.09   0.04   0.14    -0.03  -0.01  -0.03    -0.05  -0.01   0.00
    35   1     0.00   0.05  -0.07    -0.02  -0.03  -0.05     0.02  -0.00   0.05
    36   6     0.02   0.00  -0.01    -0.00  -0.01  -0.01     0.02   0.03   0.02
    37   1    -0.04  -0.07  -0.09     0.01  -0.03   0.01    -0.10  -0.10  -0.15
    38   1    -0.10  -0.06  -0.02     0.03   0.12   0.04    -0.13  -0.13  -0.03
    39   1     0.21   0.40  -0.01     0.31   0.11   0.01     0.47   0.15  -0.02
                     73                     74                     75
                      A                      A                      A
 Frequencies --   1455.8105              1458.7033              1505.2454
 Red. masses --      1.2702                 1.2575                 1.0799
 Frc consts  --      1.5861                 1.5765                 1.4417
 IR Inten    --      5.9794                 3.7674                 7.0065
  Atom  AN      X      Y      Z        X      Y      Z        X      Y      Z
     1   6     0.00  -0.00   0.01    -0.01   0.00   0.00    -0.05  -0.04   0.03
     2   6     0.00   0.00  -0.02     0.00  -0.00  -0.03     0.01  -0.01   0.01
     3   1     0.01   0.04  -0.01    -0.02  -0.02   0.01     0.10   0.57  -0.20
     4   1     0.00  -0.02  -0.06     0.01   0.00   0.01     0.56  -0.06  -0.25
     5   1     0.02  -0.05   0.03    -0.00  -0.09   0.14    -0.11   0.18  -0.06
     6   1    -0.00   0.03   0.08     0.06   0.06   0.11    -0.19  -0.08  -0.07
     7   6     0.02  -0.07   0.07    -0.01   0.04  -0.03    -0.00   0.00  -0.00
     8   1    -0.01   0.17  -0.20     0.04  -0.15   0.16    -0.01  -0.00   0.01
     9   1    -0.36   0.49  -0.15     0.05  -0.17   0.02     0.01  -0.01   0.00
    10   6    -0.02   0.02  -0.01     0.01  -0.00   0.02     0.00  -0.01  -0.00
    11   1    -0.00  -0.02   0.10    -0.03  -0.04  -0.04     0.04   0.07   0.02
    12   1     0.02  -0.04   0.04     0.01   0.03  -0.08    -0.07   0.06   0.02
    13   6     0.02  -0.02  -0.03    -0.00   0.00  -0.00     0.00   0.00   0.00
    14   1    -0.06   0.02   0.11     0.05   0.00  -0.02    -0.01  -0.00  -0.01
    15   1    -0.06   0.05   0.09     0.01  -0.02   0.03     0.01  -0.00  -0.01
    16   6    -0.01   0.00   0.01    -0.01   0.01   0.00     0.01   0.01  -0.02
    17   1     0.04  -0.05  -0.00     0.02  -0.01  -0.04    -0.04   0.01   0.22
    18   1    -0.03   0.03   0.01     0.05  -0.01  -0.01    -0.17  -0.14   0.02
    19   6    -0.03   0.00   0.02    -0.01   0.00   0.02     0.01   0.00   0.00
    20   1     0.15  -0.01  -0.12     0.07   0.04   0.01    -0.03  -0.03  -0.01
    21   1     0.03  -0.04   0.01    -0.03   0.05   0.01    -0.01  -0.01   0.01
    22   6    -0.02  -0.00  -0.01     0.04   0.01   0.01     0.00  -0.00   0.00
    23   1     0.07   0.02   0.04    -0.15  -0.02  -0.02    -0.00   0.00   0.03
    24   1     0.02   0.04   0.01    -0.13  -0.03  -0.02    -0.05   0.03   0.01
    25   7     0.06  -0.03  -0.01    -0.00  -0.05   0.03    -0.00   0.00  -0.00
    26   7     0.01   0.00   0.00     0.00  -0.01  -0.01     0.00   0.00  -0.01
    27   6     0.01   0.02  -0.00    -0.00  -0.00  -0.01    -0.00  -0.00   0.00
    28   1    -0.04  -0.08  -0.00    -0.02  -0.05   0.00    -0.00  -0.00  -0.01
    29   1    -0.04  -0.09   0.01     0.03   0.09  -0.02    -0.00   0.03  -0.01
    30   6    -0.01  -0.01  -0.01    -0.00  -0.02   0.04     0.00  -0.00  -0.00
    31   1     0.01   0.00   0.02     0.01   0.10  -0.12     0.02   0.03   0.01
    32   1    -0.00  -0.01  -0.02    -0.01   0.08  -0.13    -0.03   0.03   0.01
    33   6     0.00   0.01   0.04     0.00   0.03  -0.01    -0.00   0.00   0.00
    34   1     0.10  -0.04  -0.14    -0.01   0.01  -0.07    -0.01   0.00   0.00
    35   1    -0.02   0.08  -0.14    -0.00  -0.03   0.00    -0.01  -0.02  -0.01
    36   6    -0.02  -0.02  -0.03    -0.05  -0.06  -0.06    -0.00  -0.01  -0.01
    37   1     0.04   0.09   0.03     0.14   0.09   0.20     0.04   0.05   0.06
    38   1    -0.02   0.11   0.02     0.28   0.63   0.19     0.03   0.02   0.00
    39   1    -0.33   0.42  -0.01     0.19   0.31   0.02     0.03   0.01  -0.00
                     76                     77                     78
                      A                      A                      A
 Frequencies --   1510.7010              1511.6952              1513.6784
 Red. masses --      1.0819                 1.0898                 1.0832
 Frc consts  --      1.4548                 1.4673                 1.4623
 IR Inten    --     12.0009                 7.7767                 6.3511
  Atom  AN      X      Y      Z        X      Y      Z        X      Y      Z
     1   6    -0.01  -0.01   0.00     0.01   0.01  -0.00     0.01   0.01   0.00
     2   6    -0.04   0.02  -0.01     0.02  -0.01   0.01     0.03  -0.02   0.02
     3   1     0.02   0.12  -0.05     0.00  -0.05   0.03    -0.01  -0.07   0.02
     4   1     0.13  -0.01  -0.03    -0.06   0.00   0.00    -0.08  -0.00  -0.00
     5   1     0.16  -0.31   0.13    -0.11   0.22  -0.09    -0.15   0.28  -0.12
     6   1     0.35   0.14   0.10    -0.25  -0.10  -0.08    -0.31  -0.13  -0.10
     7   6    -0.00   0.01  -0.01    -0.01   0.01  -0.01     0.00   0.01  -0.01
     8   1     0.03  -0.06   0.06     0.07  -0.09   0.04    -0.04  -0.06   0.12
     9   1    -0.00  -0.04  -0.00     0.06  -0.03   0.03    -0.11  -0.07  -0.05
    10   6     0.00  -0.00   0.00     0.00   0.00   0.00     0.00   0.01   0.01
    11   1     0.02   0.04   0.01     0.00   0.01  -0.01    -0.03  -0.06  -0.01
    12   1    -0.04   0.04  -0.00    -0.02   0.03  -0.02     0.04  -0.02  -0.04
    13   6    -0.00   0.00  -0.00    -0.04   0.01  -0.02     0.03  -0.01   0.01
    14   1     0.06   0.02   0.00     0.32   0.12   0.11    -0.23  -0.09  -0.07
    15   1     0.03  -0.05   0.02     0.14  -0.31   0.14    -0.10   0.22  -0.10
    16   6     0.00   0.01  -0.01    -0.00  -0.01   0.00    -0.01  -0.00   0.01
    17   1    -0.01   0.00   0.06    -0.01   0.02  -0.10     0.01   0.00  -0.06
    18   1    -0.04  -0.06   0.00     0.05   0.11  -0.01     0.06   0.01  -0.00
    19   6    -0.00  -0.00  -0.01     0.00   0.01   0.00     0.01   0.01   0.00
    20   1     0.02   0.03   0.03    -0.02  -0.04  -0.05    -0.04  -0.04  -0.03
    21   1    -0.03   0.02  -0.01     0.02  -0.05   0.02     0.02  -0.03   0.02
    22   6     0.01  -0.02  -0.01    -0.02   0.00  -0.00    -0.00  -0.00  -0.00
    23   1    -0.02   0.02   0.21     0.03   0.01  -0.01     0.05   0.01   0.01
    24   1    -0.08   0.21   0.02     0.06  -0.01   0.01    -0.01   0.01  -0.01
    25   7    -0.00   0.00  -0.00    -0.00  -0.00  -0.00     0.01  -0.00  -0.00
    26   7    -0.00  -0.00  -0.01     0.00  -0.00   0.01    -0.00   0.00  -0.01
    27   6    -0.00  -0.00   0.01     0.03   0.00   0.02    -0.03   0.01  -0.03
    28   1    -0.00   0.01  -0.01    -0.04  -0.03  -0.28     0.04   0.03   0.35
    29   1     0.01   0.04   0.00    -0.29   0.05  -0.02     0.35  -0.09   0.04
    30   6    -0.01   0.05   0.02     0.00  -0.00   0.00    -0.01   0.03   0.01
    31   1    -0.24  -0.34  -0.17    -0.00   0.00  -0.03    -0.15  -0.21  -0.10
    32   1     0.32  -0.27  -0.13     0.00  -0.01   0.02     0.20  -0.17  -0.10
    33   6    -0.02  -0.01   0.01    -0.04  -0.02   0.02    -0.02  -0.00   0.01
    34   1     0.24   0.00  -0.06     0.39  -0.00  -0.12     0.18   0.00  -0.05
    35   1     0.05   0.25  -0.05     0.04   0.38  -0.12    -0.00   0.15  -0.09
    36   6    -0.00   0.01   0.01     0.00  -0.02   0.00     0.01  -0.02  -0.00
    37   1    -0.05  -0.07  -0.06     0.00   0.12  -0.01     0.00   0.18  -0.02
    38   1    -0.01  -0.06  -0.01    -0.04   0.04   0.04    -0.07   0.11   0.07
    39   1    -0.02  -0.04   0.00     0.02  -0.03  -0.00     0.02  -0.05  -0.00
                     79                     80                     81
                      A                      A                      A
 Frequencies --   1517.5768              1520.0819              1522.8979
 Red. masses --      1.0797                 1.0826                 1.0891
 Frc consts  --      1.4650                 1.4738                 1.4883
 IR Inten    --      5.0110                 4.8387                23.0388
  Atom  AN      X      Y      Z        X      Y      Z        X      Y      Z
     1   6    -0.00   0.00  -0.00     0.01   0.00  -0.00     0.02   0.02  -0.01
     2   6    -0.01   0.00  -0.00     0.01  -0.01   0.01     0.02  -0.00   0.00
     3   1    -0.01  -0.03   0.02     0.00  -0.02   0.01    -0.03  -0.20   0.07
     4   1    -0.03   0.01   0.02    -0.03  -0.00  -0.00    -0.21   0.01   0.06
     5   1     0.04  -0.09   0.04    -0.07   0.13  -0.05    -0.06   0.13  -0.06
     6   1     0.11   0.04   0.02    -0.11  -0.06  -0.07    -0.17  -0.05  -0.02
     7   6    -0.03   0.00  -0.00    -0.03  -0.01   0.01     0.01  -0.01   0.00
     8   1     0.19  -0.09  -0.06     0.22   0.02  -0.26    -0.03   0.03  -0.02
     9   1     0.20   0.02   0.10     0.31   0.13   0.16    -0.02   0.01  -0.01
    10   6     0.01   0.01   0.01    -0.00   0.03   0.01    -0.00  -0.02  -0.01
    11   1    -0.07  -0.13  -0.04    -0.16  -0.27  -0.09     0.10   0.17   0.06
    12   1     0.11  -0.06  -0.08     0.26  -0.21  -0.10    -0.16   0.12   0.06
    13   6     0.03  -0.01   0.01     0.01  -0.00   0.01    -0.01   0.00  -0.01
    14   1    -0.23  -0.08  -0.08    -0.13  -0.05  -0.04     0.09   0.03   0.01
    15   1    -0.11   0.22  -0.09    -0.06   0.13  -0.07     0.02  -0.06   0.07
    16   6     0.02   0.02  -0.02     0.00   0.00   0.00     0.02   0.03  -0.03
    17   1     0.01  -0.06   0.30    -0.01   0.01  -0.01     0.04  -0.11   0.42
    18   1    -0.22  -0.20   0.04     0.01   0.00  -0.00    -0.31  -0.29   0.04
    19   6     0.00  -0.01  -0.01     0.01   0.01  -0.01    -0.01  -0.02   0.00
    20   1     0.02   0.11   0.15    -0.13  -0.02   0.06     0.18   0.15   0.10
    21   1    -0.01   0.16  -0.07    -0.04  -0.00   0.02     0.07   0.23  -0.12
    22   6    -0.00   0.02   0.02    -0.00  -0.02  -0.02    -0.00   0.00   0.00
    23   1     0.00  -0.02  -0.19    -0.02   0.02   0.25     0.04   0.00  -0.04
    24   1     0.03  -0.19  -0.02    -0.04   0.25   0.03    -0.00  -0.04  -0.01
    25   7    -0.01  -0.01   0.00    -0.01   0.00   0.00     0.00  -0.02  -0.00
    26   7     0.01   0.00  -0.00     0.00  -0.00  -0.00     0.01   0.01  -0.00
    27   6     0.00   0.00  -0.00     0.02  -0.00   0.02     0.00  -0.01   0.01
    28   1    -0.02  -0.06   0.00    -0.05  -0.07  -0.23    -0.02   0.00  -0.13
    29   1    -0.01  -0.01  -0.01    -0.22   0.08  -0.02    -0.11   0.08  -0.02
    30   6     0.00  -0.03  -0.00    -0.00   0.02   0.01    -0.00   0.03   0.01
    31   1     0.11   0.18   0.04    -0.09  -0.12  -0.06    -0.12  -0.18  -0.07
    32   1    -0.16   0.12   0.07     0.13  -0.11  -0.04     0.16  -0.12  -0.08
    33   6    -0.03  -0.02   0.01     0.01   0.01  -0.00     0.02   0.01  -0.01
    34   1     0.32  -0.01  -0.10    -0.11   0.01   0.04    -0.17   0.01   0.06
    35   1     0.05   0.34  -0.09    -0.03  -0.13   0.02    -0.03  -0.18   0.04
    36   6     0.01  -0.00   0.01    -0.01  -0.00  -0.02     0.00  -0.01  -0.00
    37   1    -0.06   0.02  -0.09     0.08  -0.04   0.13    -0.01   0.09  -0.03
    38   1    -0.08   0.01   0.03     0.12  -0.02  -0.05    -0.05   0.09   0.05
    39   1    -0.08  -0.00  -0.00    -0.02   0.10   0.00    -0.05  -0.01   0.00
                     82                     83                     84
                      A                      A                      A
 Frequencies --   1528.7493              1532.5660              1540.4350
 Red. masses --      1.0890                 1.0946                 1.0777
 Frc consts  --      1.4995                 1.5148                 1.5068
 IR Inten    --     27.3260                13.1265                11.7575
  Atom  AN      X      Y      Z        X      Y      Z        X      Y      Z
     1   6    -0.01  -0.01   0.01     0.01   0.01  -0.01    -0.00   0.00   0.00
     2   6    -0.01  -0.00   0.00     0.00  -0.00   0.01     0.00   0.00  -0.00
     3   1     0.02   0.10  -0.02    -0.03  -0.09   0.01    -0.00  -0.00  -0.00
     4   1     0.08  -0.02  -0.05    -0.07   0.01   0.05     0.00  -0.00  -0.00
     5   1     0.02  -0.06   0.03    -0.02   0.05  -0.03    -0.01   0.00   0.01
     6   1     0.09   0.02  -0.00    -0.04  -0.02  -0.03    -0.01   0.00   0.01
     7   6     0.01   0.00   0.01     0.02   0.01   0.00    -0.04  -0.03   0.01
     8   1    -0.05   0.04   0.00    -0.11  -0.00   0.13     0.28   0.05  -0.37
     9   1    -0.09   0.01  -0.04    -0.23  -0.03  -0.11     0.45   0.19   0.22
    10   6    -0.00   0.04   0.01    -0.00   0.03   0.02    -0.00  -0.01  -0.01
    11   1    -0.21  -0.32  -0.13    -0.14  -0.20  -0.10     0.06   0.10   0.05
    12   1     0.33  -0.27  -0.10     0.21  -0.17  -0.07    -0.10   0.07   0.04
    13   6    -0.03   0.01  -0.01    -0.03   0.01  -0.01    -0.02   0.01  -0.01
    14   1     0.19   0.08   0.08     0.23   0.08   0.06     0.23   0.08   0.07
    15   1     0.11  -0.21   0.05     0.10  -0.21   0.08     0.10  -0.22   0.11
    16   6     0.01  -0.01  -0.01     0.01   0.02  -0.02    -0.01   0.00   0.00
    17   1    -0.02   0.02   0.04     0.03  -0.06   0.22     0.01  -0.01  -0.02
    18   1    -0.05   0.01   0.01    -0.14  -0.19   0.01     0.03  -0.01  -0.01
    19   6     0.01   0.00  -0.01     0.00  -0.01  -0.00     0.00  -0.00   0.00
    20   1    -0.13  -0.00   0.08    -0.05   0.03   0.09     0.04   0.02  -0.00
    21   1    -0.06  -0.00   0.01     0.02   0.08  -0.04    -0.01   0.02  -0.00
    22   6    -0.02   0.03   0.03     0.03  -0.02  -0.02     0.00   0.00   0.00
    23   1     0.11  -0.01  -0.32    -0.12   0.00   0.28     0.01  -0.01  -0.05
    24   1     0.09  -0.32  -0.03    -0.13   0.28   0.02    -0.00  -0.05  -0.01
    25   7     0.01  -0.00   0.00     0.00   0.01  -0.01    -0.02  -0.00   0.01
    26   7    -0.00   0.01   0.00    -0.00  -0.00  -0.01    -0.01   0.00  -0.00
    27   6    -0.01  -0.00  -0.00    -0.03  -0.01  -0.02    -0.04  -0.00  -0.03
    28   1     0.02   0.05   0.04     0.06   0.10   0.20     0.09   0.13   0.37
    29   1     0.04  -0.02   0.01     0.23  -0.01   0.01     0.36  -0.08   0.04
    30   6    -0.00   0.02   0.00     0.01  -0.02  -0.01     0.00   0.00  -0.00
    31   1    -0.09  -0.14  -0.03     0.10   0.13   0.07    -0.01  -0.04   0.03
    32   1     0.12  -0.10  -0.05    -0.13   0.12   0.04     0.01  -0.00  -0.02
    33   6     0.01   0.01  -0.01    -0.01  -0.01   0.01     0.00   0.00   0.00
    34   1    -0.13   0.01   0.05     0.07  -0.01  -0.03     0.01   0.00   0.00
    35   1    -0.02  -0.14   0.03     0.01   0.07  -0.02    -0.01   0.00  -0.03
    36   6     0.02  -0.01   0.00    -0.01   0.02   0.00    -0.01  -0.00  -0.01
    37   1    -0.08   0.12  -0.17     0.07  -0.10   0.14     0.02  -0.02   0.04
    38   1    -0.19   0.16   0.11     0.15  -0.17  -0.11     0.04   0.01  -0.01
    39   1    -0.03  -0.04   0.00     0.02   0.01  -0.01    -0.03   0.07   0.01
                     85                     86                     87
                      A                      A                      A
 Frequencies --   1547.7254              1553.9715              2999.2747
 Red. masses --      1.0760                 1.0751                 1.0734
 Frc consts  --      1.5186                 1.5297                 5.6893
 IR Inten    --     10.0451                 8.8537                14.4215
  Atom  AN      X      Y      Z        X      Y      Z        X      Y      Z
     1   6     0.00   0.00   0.00    -0.01  -0.00   0.01    -0.00  -0.00   0.00
     2   6     0.00  -0.00  -0.00     0.00  -0.00   0.01    -0.00   0.00   0.00
     3   1     0.00  -0.01   0.01     0.02   0.10  -0.03     0.03  -0.01  -0.01
     4   1    -0.03  -0.01  -0.03     0.10  -0.01  -0.06    -0.00   0.03  -0.01
     5   1    -0.00   0.01  -0.01    -0.01   0.04  -0.04    -0.00  -0.00  -0.00
     6   1    -0.02  -0.00   0.02    -0.05  -0.02  -0.01     0.00  -0.00   0.00
     7   6     0.01   0.00  -0.00     0.01  -0.00   0.01    -0.00  -0.00  -0.00
     8   1    -0.02  -0.01   0.05    -0.01  -0.00   0.03     0.00   0.00   0.00
     9   1    -0.06  -0.00  -0.03    -0.06   0.01  -0.03     0.00  -0.00  -0.00
    10   6    -0.00   0.00   0.00     0.00   0.01  -0.00     0.00   0.00  -0.00
    11   1    -0.01  -0.00  -0.02    -0.00   0.00  -0.01    -0.00   0.00   0.00
    12   1     0.01  -0.01  -0.01     0.01  -0.01   0.02    -0.00  -0.00  -0.00
    13   6     0.00   0.00  -0.00    -0.00  -0.00   0.00    -0.00   0.00  -0.00
    14   1    -0.02  -0.00  -0.00     0.00   0.00   0.01     0.00  -0.01   0.00
    15   1    -0.01   0.01  -0.01     0.01  -0.01  -0.03     0.01   0.01   0.00
    16   6     0.00  -0.00  -0.00    -0.01  -0.02   0.02     0.00  -0.00   0.02
    17   1     0.00  -0.01   0.05    -0.03   0.08  -0.29     0.04   0.03   0.01
    18   1    -0.04  -0.02   0.01     0.20   0.19  -0.03    -0.04  -0.01  -0.21
    19   6    -0.01   0.00   0.01    -0.00  -0.06  -0.02    -0.00   0.00  -0.00
    20   1    -0.02  -0.05  -0.05     0.15   0.37   0.47     0.00  -0.00   0.00
    21   1     0.03  -0.04   0.02     0.01   0.56  -0.25     0.00   0.00   0.00
    22   6    -0.02   0.03   0.02    -0.00  -0.00  -0.00     0.01  -0.00  -0.07
    23   1     0.12  -0.01  -0.35     0.01   0.00  -0.00    -0.03   0.16  -0.04
    24   1     0.10  -0.33  -0.04     0.02  -0.00   0.00    -0.08  -0.15   0.86
    25   7    -0.01   0.01  -0.01    -0.00  -0.01  -0.01    -0.00   0.00  -0.00
    26   7    -0.00   0.01   0.00    -0.00  -0.00   0.00     0.00  -0.00  -0.00
    27   6     0.00   0.00  -0.00     0.00   0.00   0.00     0.00   0.00   0.03
    28   1    -0.01  -0.02  -0.01     0.00  -0.00   0.00    -0.06   0.02   0.02
    29   1    -0.03  -0.02   0.00     0.00  -0.01   0.00     0.04  -0.06  -0.36
    30   6    -0.00   0.01   0.01    -0.00  -0.00  -0.00    -0.00  -0.00  -0.00
    31   1    -0.09  -0.12  -0.08    -0.01  -0.01  -0.01    -0.00  -0.00  -0.00
    32   1     0.12  -0.10  -0.05     0.01  -0.01  -0.00     0.01   0.01   0.00
    33   6    -0.01  -0.00   0.01    -0.00  -0.00   0.00    -0.00  -0.00  -0.00
    34   1     0.06  -0.00  -0.04    -0.00  -0.01  -0.01     0.00   0.00   0.00
    35   1     0.00   0.06  -0.02    -0.00   0.01  -0.00     0.00  -0.00   0.00
    36   6    -0.05   0.03  -0.01    -0.01   0.01  -0.00    -0.00   0.00   0.00
    37   1     0.23  -0.24   0.44     0.03  -0.02   0.06     0.00  -0.00  -0.00
    38   1     0.44  -0.30  -0.24     0.04  -0.06  -0.04     0.00  -0.00   0.00
    39   1     0.06   0.07  -0.01    -0.09   0.00  -0.01     0.00  -0.00   0.00
                     88                     89                     90
                      A                      A                      A
 Frequencies --   3000.2279              3002.7000              3081.6764
 Red. masses --      1.0734                 1.0728                 1.0664
 Frc consts  --      5.6930                 5.6988                 5.9669
 IR Inten    --     17.7889               107.8220                10.9447
  Atom  AN      X      Y      Z        X      Y      Z        X      Y      Z
     1   6    -0.00   0.00   0.00    -0.00  -0.00   0.00    -0.03  -0.05   0.03
     2   6    -0.00   0.00   0.00     0.00   0.00   0.00     0.01   0.01   0.00
     3   1     0.00  -0.00  -0.00     0.02  -0.01  -0.01     0.42  -0.16  -0.15
     4   1    -0.00   0.00   0.00    -0.00   0.03  -0.01    -0.06   0.76  -0.18
     5   1     0.00   0.00   0.00    -0.00  -0.00  -0.00    -0.15  -0.11  -0.06
     6   1     0.00  -0.00  -0.00     0.00  -0.00   0.00     0.00   0.00   0.00
     7   6     0.00   0.00   0.00     0.00   0.00  -0.00    -0.00  -0.00   0.00
     8   1    -0.00  -0.00  -0.00    -0.00  -0.00   0.00     0.00   0.00   0.00
     9   1    -0.00   0.00   0.00    -0.00   0.00   0.01     0.01  -0.00  -0.02
    10   6     0.00   0.00  -0.00    -0.00  -0.00   0.00     0.01  -0.00  -0.00
    11   1    -0.00  -0.00   0.00     0.00   0.00  -0.00    -0.08   0.03   0.03
    12   1    -0.00  -0.00  -0.00     0.00   0.00   0.00     0.01   0.01   0.00
    13   6    -0.00   0.00  -0.00     0.00  -0.00   0.00    -0.02  -0.00  -0.01
    14   1     0.00  -0.02   0.01    -0.00   0.03  -0.02     0.02  -0.11   0.04
    15   1     0.01   0.01   0.00    -0.03  -0.02  -0.01     0.17   0.12   0.05
    16   6     0.00  -0.00   0.04    -0.00   0.00  -0.06     0.01   0.01   0.00
    17   1     0.08   0.06   0.03    -0.10  -0.08  -0.03    -0.11  -0.09  -0.02
    18   1    -0.11  -0.01  -0.54     0.16   0.00   0.77    -0.00   0.00  -0.03
    19   6    -0.00   0.00  -0.00     0.00  -0.00  -0.00    -0.00  -0.00  -0.00
    20   1     0.00  -0.00   0.00    -0.00   0.00  -0.00    -0.01   0.01  -0.00
    21   1     0.00   0.00  -0.00     0.00   0.00   0.01     0.01   0.01   0.03
    22   6     0.00   0.00  -0.02     0.00   0.00  -0.03    -0.00   0.01   0.00
    23   1    -0.00   0.03  -0.01    -0.01   0.06  -0.01     0.02  -0.12   0.02
    24   1    -0.02  -0.04   0.19    -0.04  -0.06   0.37    -0.00   0.00  -0.02
    25   7     0.00   0.00  -0.00    -0.00  -0.00  -0.00    -0.00  -0.00   0.00
    26   7    -0.00  -0.00  -0.00    -0.00   0.00  -0.00     0.00  -0.00  -0.00
    27   6    -0.00  -0.01  -0.06    -0.00  -0.00  -0.04     0.00  -0.00  -0.00
    28   1     0.14  -0.05  -0.03     0.07  -0.02  -0.02    -0.02   0.01   0.00
    29   1    -0.09   0.13   0.77    -0.04   0.09   0.45    -0.00   0.00   0.01
    30   6     0.00   0.00   0.00    -0.00   0.00   0.00     0.00  -0.00  -0.00
    31   1     0.03  -0.01  -0.01     0.02  -0.01  -0.01    -0.05   0.03   0.01
    32   1    -0.03  -0.02  -0.01    -0.02  -0.01  -0.01     0.03   0.02   0.01
    33   6     0.00  -0.00   0.00     0.00  -0.00   0.00    -0.00   0.00  -0.00
    34   1    -0.00   0.00  -0.00    -0.00  -0.00   0.00     0.00  -0.02   0.01
    35   1    -0.00   0.00   0.00    -0.00   0.00   0.00    -0.00   0.00   0.00
    36   6    -0.00   0.00  -0.00    -0.00   0.00  -0.00     0.00  -0.00   0.00
    37   1     0.00  -0.00  -0.00     0.00  -0.00   0.00    -0.00   0.00   0.00
    38   1     0.00  -0.00   0.00     0.00  -0.00   0.01    -0.00   0.00  -0.01
    39   1    -0.00  -0.00   0.00     0.00   0.00   0.00    -0.00  -0.00  -0.00
                     91                     92                     93
                      A                      A                      A
 Frequencies --   3082.9363              3086.1130              3089.5208
 Red. masses --      1.0667                 1.0660                 1.0673
 Frc consts  --      5.9736                 5.9817                 6.0025
 IR Inten    --     11.5358                15.3694                 3.3115
  Atom  AN      X      Y      Z        X      Y      Z        X      Y      Z
     1   6     0.01   0.01  -0.01    -0.01  -0.01   0.00     0.00   0.00  -0.00
     2   6    -0.00  -0.00  -0.00     0.00   0.00   0.00     0.00  -0.00   0.00
     3   1    -0.11   0.04   0.04     0.07  -0.03  -0.03    -0.03   0.01   0.01
     4   1     0.02  -0.20   0.05    -0.01   0.09  -0.02     0.00  -0.04   0.01
     5   1     0.04   0.03   0.02    -0.04  -0.03  -0.02    -0.01  -0.01  -0.00
     6   1    -0.00  -0.00   0.00    -0.00   0.01  -0.00    -0.00   0.01  -0.00
     7   6    -0.00  -0.00   0.01     0.00   0.00  -0.00     0.01  -0.00  -0.01
     8   1     0.01   0.01   0.01    -0.00  -0.00  -0.00    -0.01  -0.02  -0.02
     9   1     0.03  -0.01  -0.07    -0.01   0.00   0.03    -0.08   0.02   0.18
    10   6     0.02  -0.02  -0.01    -0.01   0.01   0.01    -0.03   0.05   0.03
    11   1    -0.36   0.15   0.13     0.12  -0.05  -0.05     0.64  -0.26  -0.24
    12   1     0.08   0.07   0.03    -0.04  -0.04  -0.02    -0.33  -0.30  -0.13
    13   6    -0.05   0.00  -0.03     0.01  -0.00   0.00    -0.03  -0.01  -0.01
    14   1     0.07  -0.41   0.14    -0.01   0.06  -0.02     0.02  -0.15   0.05
    15   1     0.56   0.38   0.16    -0.07  -0.05  -0.02     0.33   0.22   0.09
    16   6     0.00   0.00  -0.00     0.00   0.00   0.00     0.00   0.00  -0.00
    17   1    -0.05  -0.04  -0.01    -0.01  -0.01  -0.00    -0.05  -0.04  -0.01
    18   1     0.00   0.00   0.04    -0.00   0.00  -0.01     0.00   0.00   0.01
    19   6     0.00   0.00   0.00    -0.00  -0.00  -0.00     0.00  -0.00  -0.00
    20   1     0.00  -0.00   0.00    -0.00   0.00  -0.00    -0.01   0.02  -0.02
    21   1    -0.00  -0.00  -0.01     0.00   0.00   0.01     0.01   0.01   0.03
    22   6     0.00  -0.00   0.00     0.00  -0.01   0.01    -0.00   0.00  -0.00
    23   1    -0.01   0.05  -0.01    -0.02   0.12  -0.02     0.00  -0.01   0.00
    24   1     0.00  -0.00   0.00     0.00   0.00  -0.04    -0.00  -0.00   0.01
    25   7    -0.00   0.00  -0.00     0.00   0.00   0.00     0.00  -0.00   0.00
    26   7     0.00  -0.00   0.00    -0.00  -0.00  -0.00     0.00  -0.00  -0.00
    27   6     0.01  -0.01  -0.00     0.01  -0.00   0.00     0.01  -0.00  -0.00
    28   1    -0.13   0.05   0.02    -0.09   0.04   0.01    -0.06   0.02   0.01
    29   1    -0.00   0.01   0.03     0.01  -0.00  -0.03    -0.00   0.00   0.02
    30   6    -0.01   0.01   0.00    -0.03   0.05   0.03     0.00  -0.01  -0.00
    31   1     0.13  -0.07  -0.04     0.67  -0.32  -0.17    -0.07   0.03   0.02
    32   1    -0.06  -0.05  -0.02    -0.36  -0.29  -0.16     0.04   0.03   0.02
    33   6     0.00  -0.00   0.00    -0.00  -0.02   0.01    -0.00   0.00   0.00
    34   1    -0.00   0.03  -0.01    -0.04   0.28  -0.09     0.00  -0.01   0.00
    35   1    -0.00   0.00   0.00     0.05  -0.02  -0.01     0.01  -0.00  -0.00
    36   6    -0.00   0.00  -0.00    -0.00   0.00  -0.00     0.00   0.00   0.00
    37   1     0.00   0.00  -0.00     0.01   0.00  -0.01    -0.00  -0.00   0.00
    38   1     0.00  -0.00   0.01     0.01  -0.03   0.06    -0.00   0.00  -0.00
    39   1    -0.00   0.00   0.00    -0.00   0.00  -0.00     0.00  -0.00  -0.00
                     94                     95                     96
                      A                      A                      A
 Frequencies --   3094.1527              3095.3267              3116.0869
 Red. masses --      1.0669                 1.0674                 1.0750
 Frc consts  --      6.0181                 6.0257                 6.1503
 IR Inten    --      3.0982                 4.7553                 7.8183
  Atom  AN      X      Y      Z        X      Y      Z        X      Y      Z
     1   6     0.00   0.00  -0.00     0.00  -0.02   0.00    -0.00   0.00   0.00
     2   6     0.01  -0.00   0.01    -0.06  -0.00  -0.03    -0.00  -0.01  -0.00
     3   1    -0.01   0.01   0.01     0.00  -0.00  -0.00     0.04  -0.01  -0.01
     4   1     0.00  -0.05   0.01    -0.01   0.19  -0.05    -0.00  -0.00   0.00
     5   1    -0.10  -0.08  -0.04     0.59   0.46   0.26     0.04   0.03   0.02
     6   1    -0.02   0.09  -0.03     0.09  -0.45   0.14    -0.01   0.03  -0.01
     7   6     0.00   0.00  -0.00     0.00   0.00  -0.00    -0.01  -0.00   0.02
     8   1    -0.01  -0.02  -0.01    -0.00  -0.01  -0.00     0.03   0.05   0.04
     9   1    -0.01   0.00   0.02    -0.01   0.00   0.01     0.11  -0.02  -0.23
    10   6     0.00  -0.00  -0.00    -0.00   0.00   0.00     0.00   0.00   0.00
    11   1    -0.03   0.01   0.01     0.02  -0.01  -0.01     0.03  -0.01  -0.01
    12   1     0.01   0.01   0.00    -0.00  -0.00   0.00    -0.05  -0.04  -0.02
    13   6    -0.00   0.00  -0.00    -0.00  -0.00  -0.00     0.00  -0.00   0.00
    14   1     0.00  -0.02   0.01    -0.00   0.00  -0.00    -0.01   0.05  -0.02
    15   1     0.01   0.01   0.00     0.00   0.00   0.00     0.01   0.00   0.00
    16   6    -0.00  -0.00  -0.00     0.00   0.00   0.00     0.00   0.00   0.00
    17   1     0.01   0.01   0.00    -0.02  -0.02  -0.00    -0.02  -0.02  -0.00
    18   1     0.00  -0.00   0.00    -0.00   0.00  -0.01    -0.00   0.00  -0.01
    19   6    -0.00  -0.00  -0.00     0.00   0.01   0.02     0.00   0.00   0.00
    20   1    -0.00   0.00  -0.00     0.01  -0.02   0.02     0.00  -0.01   0.01
    21   1     0.01   0.01   0.03    -0.06  -0.08  -0.21    -0.02  -0.02  -0.06
    22   6    -0.00   0.00  -0.00    -0.00   0.00  -0.00     0.00  -0.00   0.00
    23   1     0.01  -0.04   0.01     0.01  -0.05   0.01    -0.01   0.05  -0.01
    24   1    -0.00  -0.00   0.01    -0.00  -0.00   0.00     0.00   0.00  -0.01
    25   7    -0.00   0.00   0.00     0.00   0.00  -0.00     0.00  -0.00   0.00
    26   7     0.00   0.00  -0.00    -0.00  -0.00   0.00     0.00   0.00  -0.00
    27   6    -0.00   0.00   0.00    -0.00   0.00   0.00     0.01  -0.00  -0.00
    28   1     0.05  -0.02  -0.01     0.01  -0.00  -0.00    -0.07   0.03   0.01
    29   1    -0.00  -0.00   0.00     0.00  -0.00  -0.00    -0.00   0.00   0.01
    30   6     0.02  -0.01  -0.01     0.00  -0.00  -0.00    -0.01  -0.01  -0.00
    31   1    -0.24   0.12   0.07    -0.03   0.01   0.01     0.04  -0.02  -0.01
    32   1     0.05   0.04   0.02    -0.00  -0.00  -0.00     0.10   0.09   0.05
    33   6    -0.03  -0.05   0.03    -0.01  -0.01   0.01     0.02   0.00  -0.01
    34   1    -0.10   0.69  -0.25    -0.02   0.14  -0.05     0.01  -0.10   0.03
    35   1     0.45  -0.15  -0.14     0.09  -0.03  -0.03    -0.26   0.08   0.08
    36   6    -0.01   0.01  -0.02     0.00   0.00  -0.00    -0.03   0.03  -0.06
    37   1     0.03  -0.00  -0.03    -0.01   0.00   0.01     0.17  -0.01  -0.12
    38   1     0.04  -0.11   0.25     0.00  -0.01   0.02     0.14  -0.34   0.78
    39   1    -0.00   0.00  -0.01     0.00   0.00   0.00    -0.00   0.01  -0.01
                     97                     98                     99
                      A                      A                      A
 Frequencies --   3118.2346              3119.9222              3122.2710
 Red. masses --      1.0775                 1.0884                 1.0884
 Frc consts  --      6.1730                 6.2422                 6.2516
 IR Inten    --     10.0104                26.1849                27.2815
  Atom  AN      X      Y      Z        X      Y      Z        X      Y      Z
     1   6    -0.01   0.01   0.00    -0.04   0.03   0.01    -0.01   0.00   0.00
     2   6     0.00  -0.01   0.00    -0.00  -0.01  -0.00     0.00  -0.01   0.00
     3   1     0.17  -0.06  -0.07     0.46  -0.16  -0.17     0.07  -0.02  -0.02
     4   1     0.00  -0.05   0.01     0.01  -0.17   0.04    -0.00  -0.01   0.00
     5   1     0.01   0.01   0.00     0.06   0.04   0.03    -0.02  -0.02  -0.01
     6   1    -0.02   0.07  -0.02    -0.02   0.08  -0.03    -0.02   0.09  -0.03
     7   6     0.04   0.01  -0.05    -0.01  -0.00   0.02    -0.01  -0.00   0.02
     8   1    -0.08  -0.13  -0.11     0.03   0.05   0.04     0.02   0.04   0.03
     9   1    -0.34   0.05   0.71     0.13  -0.02  -0.28     0.11  -0.02  -0.22
    10   6    -0.01  -0.02  -0.01     0.00   0.01   0.00    -0.01   0.00   0.00
    11   1    -0.03   0.01   0.01     0.04  -0.02  -0.01     0.12  -0.05  -0.05
    12   1     0.19   0.18   0.08    -0.06  -0.05  -0.02     0.01   0.01   0.01
    13   6     0.00   0.02  -0.00    -0.00  -0.00  -0.00    -0.00   0.04  -0.01
    14   1     0.03  -0.18   0.06    -0.00   0.00   0.00     0.08  -0.41   0.15
    15   1    -0.05  -0.03  -0.02     0.01   0.01   0.00    -0.07  -0.04  -0.02
    16   6    -0.01  -0.01  -0.00    -0.01  -0.00  -0.00    -0.02  -0.02  -0.01
    17   1     0.09   0.07   0.02     0.07   0.06   0.01     0.23   0.19   0.04
    18   1     0.00  -0.00   0.02     0.00  -0.00   0.02     0.01  -0.00   0.07
    19   6     0.00   0.01   0.01     0.00   0.01   0.01     0.00   0.01   0.02
    20   1     0.03  -0.05   0.04     0.02  -0.03   0.02     0.03  -0.06   0.05
    21   1    -0.06  -0.08  -0.20    -0.05  -0.07  -0.17    -0.09  -0.11  -0.29
    22   6     0.00  -0.02   0.01     0.01  -0.05   0.02    -0.00   0.01  -0.00
    23   1    -0.03   0.21  -0.03    -0.10   0.63  -0.10     0.02  -0.15   0.02
    24   1     0.00   0.00  -0.04     0.01   0.01  -0.12    -0.00  -0.00   0.02
    25   7    -0.00  -0.00   0.00     0.00   0.00  -0.00     0.00  -0.00  -0.00
    26   7     0.00  -0.00  -0.00     0.00  -0.00   0.00    -0.00  -0.00   0.00
    27   6    -0.00   0.00   0.00     0.00  -0.00  -0.00    -0.04   0.02   0.01
    28   1     0.02  -0.01  -0.00    -0.06   0.02   0.01     0.49  -0.19  -0.08
    29   1     0.00  -0.00  -0.00    -0.00   0.00   0.03     0.00  -0.01  -0.10
    30   6    -0.00  -0.00  -0.00    -0.01  -0.01  -0.01     0.03   0.02   0.01
    31   1     0.01  -0.01  -0.00    -0.03   0.01   0.01    -0.09   0.05   0.03
    32   1     0.04   0.03   0.02     0.15   0.12   0.07    -0.27  -0.23  -0.13
    33   6     0.00   0.01  -0.00    -0.01  -0.00   0.00    -0.00   0.01  -0.00
    34   1     0.01  -0.08   0.03    -0.01   0.06  -0.02     0.01  -0.08   0.03
    35   1    -0.03   0.01   0.01     0.07  -0.02  -0.02     0.01  -0.00  -0.00
    36   6    -0.01   0.01  -0.01     0.01  -0.01   0.01    -0.00   0.00  -0.00
    37   1     0.04  -0.00  -0.03    -0.03   0.00   0.02     0.01  -0.00  -0.01
    38   1     0.03  -0.08   0.18    -0.03   0.08  -0.17     0.01  -0.02   0.04
    39   1     0.01   0.00  -0.02    -0.00   0.00   0.01     0.00   0.00   0.01
                    100                    101                    102
                      A                      A                      A
 Frequencies --   3122.9418              3124.6748              3130.6104
 Red. masses --      1.0796                 1.0906                 1.0955
 Frc consts  --      6.2036                 6.2736                 6.3259
 IR Inten    --     13.8202                13.8276                 1.1142
  Atom  AN      X      Y      Z        X      Y      Z        X      Y      Z
     1   6    -0.01   0.00   0.00    -0.00  -0.00   0.00    -0.03   0.03   0.01
     2   6    -0.01   0.01  -0.01    -0.00   0.01  -0.00    -0.01  -0.02  -0.00
     3   1     0.08  -0.03  -0.04     0.03  -0.01  -0.01     0.36  -0.13  -0.14
     4   1     0.00  -0.02   0.01    -0.01   0.05  -0.01     0.01  -0.19   0.05
     5   1     0.10   0.08   0.04     0.01   0.01   0.01     0.14   0.10   0.06
     6   1     0.04  -0.19   0.06     0.02  -0.11   0.03    -0.04   0.15  -0.05
     7   6     0.00   0.00  -0.00    -0.00  -0.00   0.01     0.01   0.00  -0.01
     8   1    -0.01  -0.01  -0.01     0.01   0.02   0.02    -0.01  -0.01  -0.01
     9   1    -0.03   0.01   0.07     0.04  -0.01  -0.09    -0.06   0.01   0.12
    10   6     0.01   0.00  -0.00    -0.02  -0.00   0.00     0.04   0.01   0.00
    11   1    -0.05   0.02   0.02     0.13  -0.06  -0.05    -0.23   0.10   0.09
    12   1    -0.03  -0.03  -0.01     0.11   0.11   0.05    -0.28  -0.27  -0.11
    13   6    -0.00   0.01  -0.00     0.01   0.04  -0.01    -0.00  -0.02   0.01
    14   1     0.02  -0.11   0.04     0.07  -0.39   0.15    -0.05   0.24  -0.09
    15   1    -0.01  -0.00  -0.00    -0.17  -0.11  -0.05     0.08   0.05   0.02
    16   6     0.00   0.00  -0.00    -0.04  -0.03  -0.01    -0.03  -0.02  -0.01
    17   1    -0.02  -0.01  -0.00     0.42   0.34   0.08     0.30   0.24   0.06
    18   1    -0.00   0.00   0.00     0.01  -0.00   0.09     0.01  -0.00   0.05
    19   6    -0.01  -0.03  -0.05    -0.01  -0.01  -0.02    -0.00  -0.01  -0.01
    20   1    -0.06   0.13  -0.11    -0.02   0.03  -0.03    -0.01   0.02  -0.02
    21   1     0.20   0.26   0.67     0.08   0.10   0.26     0.03   0.04   0.10
    22   6     0.00  -0.03   0.01    -0.00   0.01  -0.00    -0.00   0.03  -0.01
    23   1    -0.05   0.30  -0.05     0.02  -0.15   0.02     0.05  -0.33   0.05
    24   1     0.01   0.00  -0.06    -0.00  -0.00   0.01    -0.00  -0.00   0.04
    25   7     0.00   0.00   0.00     0.00   0.00   0.00    -0.00   0.00   0.00
    26   7    -0.00  -0.00   0.00     0.00  -0.00  -0.00     0.00   0.00  -0.00
    27   6    -0.03   0.01   0.01     0.03  -0.01  -0.01     0.01  -0.00  -0.00
    28   1     0.37  -0.14  -0.06    -0.37   0.14   0.06    -0.15   0.06   0.02
    29   1     0.00  -0.01  -0.07    -0.00   0.01   0.06     0.00   0.00   0.01
    30   6     0.01   0.00   0.00    -0.02  -0.01  -0.01     0.02   0.01   0.00
    31   1    -0.06   0.03   0.02     0.10  -0.05  -0.03    -0.06   0.04   0.02
    32   1    -0.10  -0.09  -0.05     0.19   0.16   0.09    -0.16  -0.14  -0.08
    33   6    -0.00   0.01  -0.00     0.01  -0.01   0.00    -0.01   0.01  -0.00
    34   1     0.01  -0.06   0.02    -0.01   0.10  -0.04     0.01  -0.11   0.04
    35   1     0.00   0.00  -0.00    -0.06   0.02   0.02     0.11  -0.03  -0.03
    36   6    -0.00   0.00  -0.01     0.00  -0.00   0.00    -0.00   0.00  -0.00
    37   1     0.02  -0.00  -0.01    -0.01   0.00   0.01     0.01  -0.00  -0.01
    38   1     0.02  -0.05   0.11    -0.01   0.01  -0.03     0.01  -0.02   0.05
    39   1    -0.00  -0.00  -0.02    -0.00  -0.00  -0.00     0.00  -0.00  -0.01
                    103                    104                    105
                      A                      A                      A
 Frequencies --   3133.1236              3134.0505              3140.9218
 Red. masses --      1.0967                 1.0970                 1.0996
 Frc consts  --      6.3430                 6.3484                 6.3913
 IR Inten    --      2.6857                 2.7934                 5.1396
  Atom  AN      X      Y      Z        X      Y      Z        X      Y      Z
     1   6    -0.02   0.02   0.00     0.02  -0.03  -0.00     0.01  -0.01  -0.00
     2   6    -0.01  -0.02  -0.00     0.01   0.03  -0.00    -0.01  -0.04   0.00
     3   1     0.18  -0.06  -0.07    -0.28   0.10   0.11    -0.10   0.04   0.04
     4   1     0.01  -0.14   0.03    -0.01   0.22  -0.05    -0.00   0.09  -0.02
     5   1     0.11   0.08   0.05    -0.17  -0.13  -0.08     0.18   0.13   0.08
     6   1    -0.04   0.14  -0.05     0.07  -0.28   0.09    -0.10   0.40  -0.13
     7   6    -0.01   0.00   0.01     0.00   0.00   0.00     0.00  -0.00  -0.00
     8   1    -0.00  -0.00  -0.00    -0.00  -0.01  -0.00     0.00  -0.00   0.00
     9   1     0.06  -0.01  -0.12     0.00  -0.00  -0.01    -0.01   0.00   0.02
    10   6    -0.05  -0.02  -0.00     0.02   0.01   0.00     0.03   0.02   0.00
    11   1     0.24  -0.11  -0.10    -0.08   0.04   0.03    -0.14   0.06   0.06
    12   1     0.35   0.33   0.14    -0.12  -0.12  -0.05    -0.26  -0.24  -0.11
    13   6     0.00   0.00   0.00     0.00  -0.00   0.00     0.02   0.04  -0.00
    14   1     0.01  -0.02   0.01    -0.00   0.02  -0.01     0.07  -0.36   0.13
    15   1    -0.02  -0.01  -0.00    -0.01  -0.01  -0.01    -0.26  -0.17  -0.08
    16   6     0.02   0.02   0.01    -0.02  -0.01  -0.01     0.02   0.02   0.01
    17   1    -0.23  -0.18  -0.04     0.20   0.16   0.04    -0.22  -0.18  -0.04
    18   1    -0.01   0.00  -0.05     0.00  -0.00   0.04    -0.01   0.00  -0.04
    19   6    -0.00  -0.00  -0.01     0.00   0.00   0.01    -0.00  -0.00  -0.00
    20   1    -0.00   0.01  -0.01     0.01  -0.01   0.01    -0.01   0.01  -0.01
    21   1     0.04   0.05   0.13    -0.03  -0.04  -0.11     0.01   0.01   0.03
    22   6    -0.00   0.01  -0.00     0.00  -0.03   0.01     0.00   0.00  -0.00
    23   1     0.01  -0.10   0.02    -0.05   0.33  -0.05     0.00  -0.01   0.00
    24   1    -0.00  -0.00   0.02     0.00   0.00  -0.06    -0.00  -0.00   0.01
    25   7     0.00  -0.00   0.00    -0.00  -0.00  -0.00     0.00  -0.00  -0.00
    26   7     0.00  -0.00  -0.00    -0.00  -0.00  -0.00     0.00  -0.00   0.00
    27   6     0.02  -0.01  -0.01     0.02  -0.01  -0.01     0.00  -0.00  -0.00
    28   1    -0.28   0.11   0.04    -0.22   0.08   0.03    -0.01   0.00   0.00
    29   1    -0.00   0.01   0.04    -0.00   0.01   0.04     0.00  -0.00   0.00
    30   6     0.03   0.01   0.01     0.02   0.01   0.00    -0.03  -0.00  -0.00
    31   1    -0.13   0.07   0.04    -0.11   0.06   0.03     0.17  -0.08  -0.05
    32   1    -0.22  -0.19  -0.10    -0.15  -0.13  -0.07     0.16   0.14   0.08
    33   6    -0.03   0.03   0.00    -0.04   0.04   0.00    -0.03   0.02   0.00
    34   1     0.03  -0.25   0.09     0.03  -0.31   0.12     0.02  -0.16   0.06
    35   1     0.32  -0.09  -0.10     0.42  -0.12  -0.13     0.29  -0.09  -0.10
    36   6    -0.00   0.00  -0.01    -0.00   0.01  -0.01    -0.00   0.00  -0.00
    37   1     0.01   0.00  -0.01    -0.00   0.00  -0.00     0.01   0.00  -0.00
    38   1     0.01  -0.03   0.07     0.02  -0.05   0.12     0.00  -0.01   0.01
    39   1    -0.00  -0.00  -0.00    -0.00   0.00  -0.00    -0.00  -0.00  -0.00
                    106                    107                    108
                      A                      A                      A
 Frequencies --   3144.8940              3145.2539              3256.4638
 Red. masses --      1.0981                 1.0986                 1.0915
 Frc consts  --      6.3987                 6.4033                 6.8194
 IR Inten    --     55.2886                49.9056                 2.3518
  Atom  AN      X      Y      Z        X      Y      Z        X      Y      Z
     1   6     0.01  -0.02  -0.00     0.02  -0.03  -0.00     0.00   0.00   0.00
     2   6    -0.00  -0.03   0.00    -0.01  -0.05   0.01    -0.00   0.00  -0.00
     3   1    -0.13   0.05   0.05    -0.25   0.09   0.10    -0.00  -0.00  -0.00
     4   1    -0.01   0.17  -0.04    -0.02   0.29  -0.07     0.00   0.00  -0.00
     5   1     0.13   0.09   0.06     0.20   0.14   0.09    -0.00  -0.00  -0.00
     6   1    -0.07   0.29  -0.09    -0.11   0.47  -0.15     0.00  -0.04   0.01
     7   6    -0.00   0.00   0.00     0.00  -0.00  -0.00     0.01   0.01   0.01
     8   1    -0.01  -0.02  -0.01     0.01   0.01   0.01    -0.09  -0.14  -0.10
     9   1     0.02  -0.00  -0.05    -0.01   0.00   0.02     0.02  -0.00  -0.04
    10   6    -0.02  -0.01  -0.00    -0.00  -0.00  -0.00     0.00   0.00   0.00
    11   1     0.11  -0.05  -0.04     0.00  -0.00  -0.00     0.00   0.00  -0.00
    12   1     0.19   0.18   0.08     0.01   0.01   0.01    -0.00  -0.01  -0.00
    13   6    -0.02  -0.04   0.00    -0.00  -0.00   0.00     0.00   0.00  -0.00
    14   1    -0.06   0.30  -0.11    -0.01   0.04  -0.01     0.00  -0.00   0.00
    15   1     0.26   0.17   0.07     0.02   0.01   0.00    -0.00  -0.00  -0.00
    16   6    -0.02  -0.02  -0.01    -0.01  -0.01  -0.00     0.00   0.00  -0.00
    17   1     0.27   0.21   0.05     0.12   0.10   0.02    -0.00  -0.00   0.00
    18   1     0.01  -0.00   0.05     0.00  -0.00   0.02     0.00  -0.00   0.00
    19   6    -0.00  -0.00  -0.01    -0.00  -0.00  -0.01     0.00  -0.00   0.00
    20   1     0.01  -0.02   0.01     0.00  -0.01   0.01    -0.01   0.03  -0.02
    21   1     0.02   0.03   0.07     0.02   0.03   0.07    -0.00  -0.00  -0.00
    22   6     0.00  -0.00   0.00     0.00  -0.02   0.01     0.00   0.00   0.00
    23   1     0.00   0.01  -0.00    -0.04   0.27  -0.04     0.00  -0.01   0.00
    24   1     0.00   0.00  -0.01     0.00   0.00  -0.04    -0.00   0.00  -0.00
    25   7     0.00  -0.00   0.00     0.00   0.00   0.00     0.00   0.00  -0.00
    26   7    -0.00   0.00  -0.00    -0.00  -0.00  -0.00    -0.00  -0.00   0.00
    27   6    -0.02   0.01   0.01     0.02  -0.01  -0.00     0.00  -0.00  -0.00
    28   1     0.29  -0.11  -0.04    -0.18   0.07   0.03    -0.00   0.00   0.00
    29   1     0.00  -0.01  -0.05    -0.00   0.00   0.03     0.00   0.00   0.00
    30   6    -0.04  -0.01  -0.00     0.04   0.00   0.00    -0.00  -0.00  -0.00
    31   1     0.24  -0.13  -0.07    -0.27   0.14   0.07     0.00  -0.00  -0.00
    32   1     0.22   0.19   0.10    -0.23  -0.20  -0.11     0.00   0.00   0.00
    33   6    -0.02   0.02   0.00     0.03  -0.02  -0.00    -0.00   0.00   0.00
    34   1     0.02  -0.14   0.05    -0.02   0.17  -0.06    -0.00   0.00  -0.00
    35   1     0.27  -0.08  -0.09    -0.31   0.09   0.10     0.03  -0.01  -0.01
    36   6    -0.00   0.00  -0.00    -0.00  -0.00   0.01    -0.06   0.00   0.06
    37   1     0.00   0.00  -0.00     0.03  -0.00  -0.02     0.80  -0.06  -0.52
    38   1     0.00  -0.01   0.02    -0.01   0.03  -0.06    -0.04   0.07  -0.17
    39   1    -0.00  -0.00  -0.00     0.00  -0.00  -0.00    -0.00  -0.00   0.02
                    109                    110                    111
                      A                      A                      A
 Frequencies --   3257.6531              3266.1775              3567.8515
 Red. masses --      1.0915                 1.0902                 1.0766
 Frc consts  --      6.8245                 6.8524                 8.0747
 IR Inten    --      2.6313                 2.5346                20.1090
  Atom  AN      X      Y      Z        X      Y      Z        X      Y      Z
     1   6    -0.00   0.00   0.00     0.00  -0.00  -0.00    -0.00   0.00  -0.00
     2   6    -0.00   0.00  -0.00     0.00  -0.00   0.00    -0.00  -0.00   0.00
     3   1     0.00  -0.00  -0.00    -0.00   0.00   0.00     0.00   0.00   0.00
     4   1     0.00  -0.00   0.00    -0.00   0.00  -0.00     0.00   0.00  -0.00
     5   1    -0.00  -0.00  -0.00     0.00  -0.00  -0.00     0.00   0.00   0.00
     6   1     0.00  -0.01   0.00    -0.01   0.04  -0.01     0.00  -0.00   0.00
     7   6    -0.03  -0.06  -0.06    -0.00  -0.00  -0.00     0.00  -0.00  -0.00
     8   1     0.45   0.67   0.50     0.02   0.03   0.02     0.01   0.00   0.00
     9   1    -0.09   0.00   0.18    -0.00   0.00   0.01    -0.01  -0.00   0.02
    10   6    -0.00  -0.00  -0.00    -0.00  -0.00  -0.00     0.00  -0.00   0.00
    11   1    -0.00  -0.00   0.00     0.00  -0.00  -0.00    -0.00   0.00   0.00
    12   1     0.03   0.03   0.01     0.04   0.03   0.01    -0.00   0.00   0.00
    13   6    -0.00  -0.00   0.00    -0.00  -0.00   0.00     0.00  -0.00  -0.00
    14   1    -0.00   0.01  -0.00    -0.00   0.00  -0.00    -0.00  -0.00   0.00
    15   1     0.00   0.00   0.00     0.00   0.00   0.00    -0.00  -0.00   0.00
    16   6     0.00  -0.00   0.00    -0.00  -0.00  -0.00     0.00  -0.00   0.00
    17   1    -0.00  -0.00  -0.00     0.02   0.02   0.01     0.00   0.00  -0.00
    18   1    -0.00   0.00  -0.00    -0.00  -0.00  -0.00    -0.00   0.00  -0.00
    19   6    -0.00   0.00  -0.00     0.03  -0.06   0.06    -0.00  -0.00  -0.00
    20   1     0.01  -0.02   0.02    -0.37   0.73  -0.53     0.00  -0.01   0.01
    21   1     0.00   0.00   0.01    -0.04  -0.07  -0.17     0.00   0.01   0.02
    22   6    -0.00   0.00   0.00     0.00  -0.00  -0.00    -0.00   0.00   0.00
    23   1     0.00  -0.00   0.00     0.00   0.00  -0.00     0.00  -0.00  -0.00
    24   1     0.00   0.00  -0.00    -0.00  -0.00   0.00     0.00  -0.00  -0.00
    25   7    -0.00   0.00   0.00    -0.00   0.00  -0.00    -0.00  -0.00  -0.07
    26   7     0.00  -0.00  -0.00     0.00   0.00   0.00    -0.00  -0.00  -0.00
    27   6    -0.00   0.00  -0.00    -0.00  -0.00   0.00     0.00   0.00   0.00
    28   1     0.01  -0.00  -0.00     0.00  -0.00  -0.00    -0.00   0.00  -0.00
    29   1    -0.00   0.00   0.00     0.00   0.00   0.00    -0.00  -0.00  -0.00
    30   6    -0.00  -0.00  -0.00    -0.00  -0.00   0.00     0.00   0.00  -0.00
    31   1     0.00  -0.00  -0.00    -0.00  -0.00   0.00     0.00  -0.00   0.00
    32   1     0.00   0.00   0.00     0.00   0.00  -0.00     0.00  -0.00   0.00
    33   6    -0.00   0.00   0.00    -0.00   0.00   0.00    -0.00   0.00   0.00
    34   1    -0.00  -0.01   0.00     0.00  -0.00  -0.00    -0.00  -0.00   0.00
    35   1     0.05  -0.02  -0.01     0.00  -0.00  -0.00    -0.00  -0.00   0.00
    36   6    -0.01  -0.00   0.01     0.00   0.00  -0.00     0.00   0.00  -0.00
    37   1     0.17  -0.01  -0.11    -0.02   0.00   0.02    -0.01   0.00   0.00
    38   1    -0.01   0.02  -0.04     0.00  -0.00   0.00     0.00  -0.00   0.02
    39   1     0.00  -0.00  -0.01     0.00   0.00   0.01     0.00   0.00   1.00

 -------------------
 - Thermochemistry -
 -------------------
 Temperature   298.150 Kelvin.  Pressure   1.00000 Atm.
 Atom     1 has atomic number  6 and mass  12.00000
 Atom     2 has atomic number  6 and mass  12.00000
 Atom     3 has atomic number  1 and mass   1.00783
 Atom     4 has atomic number  1 and mass   1.00783
 Atom     5 has atomic number  1 and mass   1.00783
 Atom     6 has atomic number  1 and mass   1.00783
 Atom     7 has atomic number  6 and mass  12.00000
 Atom     8 has atomic number  1 and mass   1.00783
 Atom     9 has atomic number  1 and mass   1.00783
 Atom    10 has atomic number  6 and mass  12.00000
 Atom    11 has atomic number  1 and mass   1.00783
 Atom    12 has atomic number  1 and mass   1.00783
 Atom    13 has atomic number  6 and mass  12.00000
 Atom    14 has atomic number  1 and mass   1.00783
 Atom    15 has atomic number  1 and mass   1.00783
 Atom    16 has atomic number  6 and mass  12.00000
 Atom    17 has atomic number  1 and mass   1.00783
 Atom    18 has atomic number  1 and mass   1.00783
 Atom    19 has atomic number  6 and mass  12.00000
 Atom    20 has atomic number  1 and mass   1.00783
 Atom    21 has atomic number  1 and mass   1.00783
 Atom    22 has atomic number  6 and mass  12.00000
 Atom    23 has atomic number  1 and mass   1.00783
 Atom    24 has atomic number  1 and mass   1.00783
 Atom    25 has atomic number  7 and mass  14.00307
 Atom    26 has atomic number  7 and mass  14.00307
 Atom    27 has atomic number  6 and mass  12.00000
 Atom    28 has atomic number  1 and mass   1.00783
 Atom    29 has atomic number  1 and mass   1.00783
 Atom    30 has atomic number  6 and mass  12.00000
 Atom    31 has atomic number  1 and mass   1.00783
 Atom    32 has atomic number  1 and mass   1.00783
 Atom    33 has atomic number  6 and mass  12.00000
 Atom    34 has atomic number  1 and mass   1.00783
 Atom    35 has atomic number  1 and mass   1.00783
 Atom    36 has atomic number  6 and mass  12.00000
 Atom    37 has atomic number  1 and mass   1.00783
 Atom    38 has atomic number  1 and mass   1.00783
 Atom    39 has atomic number  1 and mass   1.00783
 Molecular mass:   197.20177 amu.
 Principal axes and moments of inertia in atomic units:
                           1         2         3
     Eigenvalues --  2531.981852532.447252701.76325
           X            0.99859  -0.05314  -0.00019
           Y            0.05314   0.99859  -0.00036
           Z            0.00020   0.00035   1.00000
 This molecule is an asymmetric top.
 Rotational symmetry number  1.
 Warning -- assumption of classical behavior for rotation
           may cause significant error
 Rotational temperatures (Kelvin)      0.03421     0.03420     0.03206
 Rotational constants (GHZ):           0.71278     0.71265     0.66799
 Zero-point vibrational energy     993779.7 (Joules/Mol)
                                  237.51906 (Kcal/Mol)
 Warning -- explicit consideration of  21 degrees of freedom as
           vibrations may cause significant error
 Vibrational temperatures:    174.42   210.54   229.85   315.16   324.93
          (Kelvin)            336.00   377.36   386.20   408.35   504.72
                              514.09   551.25   561.04   570.23   609.97
                              699.31   701.78   743.71   764.08   795.60
                              798.60   938.03  1092.88  1121.05  1121.65
                             1210.60  1213.85  1234.67  1289.15  1290.91
                             1293.54  1364.53  1365.21  1382.25  1405.44
                             1407.26  1469.32  1503.69  1505.03  1565.97
                             1570.09  1573.65  1608.52  1618.01  1654.94
                             1659.19  1712.80  1713.75  1768.15  1816.47
                             1821.04  1851.39  1856.06  1871.46  1912.86
                             1924.30  1928.00  1953.53  1956.49  1970.74
                             2000.28  2003.90  2014.04  2038.57  2041.61
                             2043.00  2057.20  2060.20  2072.05  2075.58
                             2081.87  2088.08  2094.58  2098.75  2165.71
                             2173.56  2174.99  2177.84  2183.45  2187.06
                             2191.11  2199.53  2205.02  2216.34  2226.83
                             2235.82  4315.28  4316.65  4320.21  4433.84
                             4435.65  4440.22  4445.13  4451.79  4453.48
                             4483.35  4486.44  4488.87  4492.25  4493.21
                             4495.70  4504.24  4507.86  4509.19  4519.08
                             4524.80  4525.31  4685.32  4687.03  4699.30
                             5133.34
 
 Zero-point correction=                           0.378511 (Hartree/Particle)
 Thermal correction to Energy=                    0.391002
 Thermal correction to Enthalpy=                  0.391946
 Thermal correction to Gibbs Free Energy=         0.341771
 Sum of electronic and zero-point Energies=           -581.085600
 Sum of electronic and thermal Energies=              -581.073109
 Sum of electronic and thermal Enthalpies=            -581.072165
 Sum of electronic and thermal Free Energies=         -581.122340
 
                     E (Thermal)             CV                S
                      KCal/Mol        Cal/Mol-Kelvin    Cal/Mol-Kelvin
 Total                  245.357             54.071            105.602
 Electronic               0.000              0.000              0.000
 Translational            0.889              2.981             41.742
 Rotational               0.889              2.981             31.227
 Vibrational            243.580             48.110             32.632
 Vibration     1          0.609              1.931              3.081
 Vibration     2          0.617              1.907              2.719
 Vibration     3          0.622              1.892              2.553
 Vibration     4          0.647              1.812              1.967
 Vibration     5          0.650              1.802              1.912
 Vibration     6          0.654              1.790              1.852
 Vibration     7          0.670              1.742              1.647
 Vibration     8          0.673              1.731              1.606
 Vibration     9          0.682              1.704              1.511
 Vibration    10          0.728              1.574              1.163
 Vibration    11          0.732              1.560              1.134
 Vibration    12          0.752              1.506              1.027
 Vibration    13          0.758              1.492              1.000
 Vibration    14          0.763              1.478              0.976
 Vibration    15          0.786              1.418              0.879
 Vibration    16          0.842              1.281              0.694
 Vibration    17          0.844              1.277              0.689
 Vibration    18          0.872              1.213              0.617
 Vibration    19          0.886              1.181              0.585
 Vibration    20          0.908              1.133              0.538
 Vibration    21          0.910              1.129              0.534
                       Q            Log10(Q)             Ln(Q)
 Total Bot       0.625865-157       -157.203519       -361.974480
 Total V=0       0.792413D+17         16.898952         38.911274
 Vib (Bot)       0.385912-171       -171.413511       -394.694196
 Vib (Bot)    1  0.168523D+01          0.226659          0.521901
 Vib (Bot)    2  0.138713D+01          0.142117          0.327236
 Vib (Bot)    3  0.126558D+01          0.102289          0.235529
 Vib (Bot)    4  0.903380D+00         -0.044130         -0.101612
 Vib (Bot)    5  0.873703D+00         -0.058636         -0.135015
 Vib (Bot)    6  0.842066D+00         -0.074654         -0.171897
 Vib (Bot)    7  0.739715D+00         -0.130936         -0.301490
 Vib (Bot)    8  0.720559D+00         -0.142330         -0.327728
 Vib (Bot)    9  0.676042D+00         -0.170027         -0.391501
 Vib (Bot)   10  0.525665D+00         -0.279291         -0.643091
 Vib (Bot)   11  0.513892D+00         -0.289128         -0.665743
 Vib (Bot)   12  0.470865D+00         -0.327104         -0.753184
 Vib (Bot)   13  0.460418D+00         -0.336848         -0.775621
 Vib (Bot)   14  0.450917D+00         -0.345904         -0.796473
 Vib (Bot)   15  0.412922D+00         -0.384132         -0.884496
 Vib (Bot)   16  0.342307D+00         -0.465584         -1.072046
 Vib (Bot)   17  0.340594D+00         -0.467763         -1.077064
 Vib (Bot)   18  0.313155D+00         -0.504241         -1.161058
 Vib (Bot)   19  0.300851D+00         -0.521649         -1.201141
 Vib (Bot)   20  0.282987D+00         -0.548234         -1.262354
 Vib (Bot)   21  0.281362D+00         -0.550735         -1.268114
 Vib (V=0)       0.488607D+03          2.688960          6.191559
 Vib (V=0)    1  0.225784D+01          0.353693          0.814407
 Vib (V=0)    2  0.197449D+01          0.295455          0.680311
 Vib (V=0)    3  0.186077D+01          0.269692          0.620989
 Vib (V=0)    4  0.153252D+01          0.185406          0.426913
 Vib (V=0)    5  0.150666D+01          0.178014          0.409893
 Vib (V=0)    6  0.147932D+01          0.170063          0.391585
 Vib (V=0)    7  0.139285D+01          0.143904          0.331351
 Vib (V=0)    8  0.137704D+01          0.138948          0.319939
 Vib (V=0)    9  0.134085D+01          0.127381          0.293305
 Vib (V=0)   10  0.122548D+01          0.088307          0.203334
 Vib (V=0)   11  0.121700D+01          0.085290          0.196386
 Vib (V=0)   12  0.118681D+01          0.074383          0.171273
 Vib (V=0)   13  0.117969D+01          0.071770          0.165255
 Vib (V=0)   14  0.117329D+01          0.069407          0.159816
 Vib (V=0)   15  0.114846D+01          0.060117          0.138425
 Vib (V=0)   16  0.110595D+01          0.043735          0.100704
 Vib (V=0)   17  0.110498D+01          0.043356          0.099830
 Vib (V=0)   18  0.108997D+01          0.037415          0.086151
 Vib (V=0)   19  0.108353D+01          0.034842          0.080227
 Vib (V=0)   20  0.107453D+01          0.031217          0.071881
 Vib (V=0)   21  0.107373D+01          0.030895          0.071137
 Electronic      0.100000D+01          0.000000          0.000000
 Translational   0.108848D+09          8.036821         18.505465
 Rotational      0.148995D+07          6.173171         14.214251
 ***** Axes restored to original set *****
 -------------------------------------------------------------------
 Center     Atomic                   Forces (Hartrees/Bohr)
 Number     Number              X              Y              Z
 -------------------------------------------------------------------
      1        6           0.000110572    0.000060061    0.000070624
      2        6          -0.000019768    0.000021752    0.000047783
      3        1           0.000020419   -0.000013856    0.000055863
      4        1          -0.000074548    0.000022801    0.000010100
      5        1          -0.000041991   -0.000053836   -0.000030311
      6        1          -0.000076940    0.000009896    0.000010887
      7        6           0.000099765   -0.000105503    0.000155831
      8        1          -0.000094783   -0.000052782   -0.000216358
      9        1           0.000037110   -0.000004316   -0.000047015
     10        6          -0.000032081    0.000064277   -0.000008797
     11        1          -0.000002551   -0.000003632   -0.000099546
     12        1          -0.000022186    0.000000951    0.000067978
     13        6          -0.000006758    0.000114185   -0.000127045
     14        1           0.000098332   -0.000000727    0.000061862
     15        1          -0.000095813   -0.000047643    0.000043238
     16        6          -0.000001591    0.000054202    0.000099984
     17        1           0.000005938   -0.000100059   -0.000118121
     18        1           0.000037645   -0.000011725    0.000020442
     19        6           0.000158963   -0.000087372    0.000026275
     20        1          -0.000132802    0.000029165    0.000115417
     21        1          -0.000021515   -0.000029759   -0.000068733
     22        6           0.000094497   -0.000114724   -0.000138554
     23        1          -0.000093607    0.000035776   -0.000081760
     24        1           0.000069136    0.000012320    0.000023293
     25        7          -0.000003373    0.000155850    0.000010051
     26        7          -0.000045803    0.000103699    0.000161231
     27        6          -0.000216111    0.000136577    0.000002124
     28        1           0.000061566   -0.000132515   -0.000095923
     29        1           0.000105853    0.000004981   -0.000024293
     30        6           0.000008893   -0.000275870    0.000079965
     31        1          -0.000030040    0.000031276   -0.000032368
     32        1          -0.000002332    0.000096686    0.000066397
     33        6          -0.000047251   -0.000128260   -0.000058478
     34        1           0.000025062    0.000022622   -0.000046241
     35        1          -0.000031063    0.000034131    0.000052723
     36        6           0.000042721    0.000204601    0.000118308
     37        1           0.000215875   -0.000020392   -0.000127148
     38        1          -0.000093647    0.000004854    0.000027145
     39        1          -0.000005792   -0.000037692   -0.000006829
 -------------------------------------------------------------------
 Cartesian Forces:  Max     0.000275870 RMS     0.000084519
 FormGI is forming the generalized inverse of G from B-inverse, IUseBI=4.

 GradGradGradGradGradGradGradGradGradGradGradGradGradGradGradGradGradGrad
 Berny optimization.
 Internal  Forces:  Max     0.000253684 RMS     0.000058633
 Search for a local minimum.
 Step number   1 out of a maximum of    2
 All quantities printed in internal units (Hartrees-Bohrs-Radians)
 Second derivative matrix not updated -- analytic derivatives used.
 ITU=  0
     Eigenvalues ---    0.00241   0.00333   0.00352   0.00495   0.00515
     Eigenvalues ---    0.00533   0.00987   0.01023   0.01123   0.02035
     Eigenvalues ---    0.02057   0.02084   0.02847   0.02953   0.03016
     Eigenvalues ---    0.03276   0.03370   0.03566   0.03593   0.03910
     Eigenvalues ---    0.03970   0.04004   0.04016   0.04069   0.04089
     Eigenvalues ---    0.04187   0.04337   0.04352   0.04767   0.04855
     Eigenvalues ---    0.04864   0.05284   0.05309   0.05667   0.05677
     Eigenvalues ---    0.05802   0.07010   0.07018   0.07049   0.07604
     Eigenvalues ---    0.07675   0.07772   0.07956   0.07997   0.08035
     Eigenvalues ---    0.08519   0.08552   0.08648   0.08756   0.08880
     Eigenvalues ---    0.09084   0.09361   0.09534   0.09642   0.10016
     Eigenvalues ---    0.11122   0.11146   0.11604   0.13460   0.13603
     Eigenvalues ---    0.13815   0.16395   0.16487   0.18426   0.18938
     Eigenvalues ---    0.18996   0.20196   0.20277   0.22434   0.23841
     Eigenvalues ---    0.23973   0.26678   0.26792   0.26994   0.27698
     Eigenvalues ---    0.28129   0.28205   0.28990   0.29052   0.29589
     Eigenvalues ---    0.29745   0.29953   0.31863   0.31920   0.31991
     Eigenvalues ---    0.32126   0.33905   0.33940   0.34003   0.34026
     Eigenvalues ---    0.34101   0.34162   0.34304   0.34365   0.34476
     Eigenvalues ---    0.34512   0.34522   0.34595   0.34745   0.34790
     Eigenvalues ---    0.34847   0.34964   0.34996   0.35100   0.36436
     Eigenvalues ---    0.36606   0.36810   0.39221   0.41171   0.42384
     Eigenvalues ---    0.45359
 Angle between quadratic step and forces=  70.66 degrees.
 Linear search not attempted -- first point.
 Iteration  1 RMS(Cart)=  0.00352692 RMS(Int)=  0.00000813
 Iteration  2 RMS(Cart)=  0.00001085 RMS(Int)=  0.00000107
 Iteration  3 RMS(Cart)=  0.00000000 RMS(Int)=  0.00000107
 Variable       Old X    -DE/DX   Delta X   Delta X   Delta X     New X
                                 (Linear)    (Quad)   (Total)
    R1        2.89739  -0.00005   0.00000  -0.00002  -0.00002   2.89736
    R2        2.06810   0.00005   0.00000   0.00007   0.00007   2.06818
    R3        2.07056  -0.00003   0.00000  -0.00001  -0.00001   2.07054
    R4        2.88550  -0.00011   0.00000  -0.00012  -0.00012   2.88538
    R5        2.06972  -0.00003   0.00000  -0.00016  -0.00016   2.06956
    R6        2.06644   0.00001   0.00000  -0.00004  -0.00004   2.06640
    R7        2.89187  -0.00002   0.00000  -0.00018  -0.00018   2.89169
    R8        2.04742  -0.00008   0.00000   0.00013   0.00013   2.04755
    R9        2.06407   0.00001   0.00000   0.00005   0.00005   2.06412
   R10        2.89184  -0.00009   0.00000  -0.00005  -0.00005   2.89179
   R11        2.91437   0.00011   0.00000   0.00015   0.00015   2.91452
   R12        2.06966   0.00007   0.00000   0.00022   0.00022   2.06988
   R13        2.06656  -0.00006   0.00000  -0.00018  -0.00018   2.06638
   R14        2.89740   0.00001   0.00000   0.00000   0.00000   2.89741
   R15        2.06813  -0.00004   0.00000  -0.00006  -0.00006   2.06807
   R16        2.07036   0.00012   0.00000   0.00031   0.00031   2.07067
   R17        2.88533   0.00007   0.00000   0.00059   0.00059   2.88591
   R18        2.06652   0.00005   0.00000   0.00025   0.00025   2.06678
   R19        2.08498   0.00001   0.00000   0.00005   0.00005   2.08503
   R20        2.77166   0.00004   0.00000  -0.00004  -0.00004   2.77162
   R21        2.04745  -0.00007   0.00000  -0.00058  -0.00058   2.04687
   R22        2.06413   0.00002   0.00000   0.00005   0.00005   2.06418
   R23        2.91432  -0.00002   0.00000   0.00006   0.00006   2.91438
   R24        2.06674  -0.00004   0.00000  -0.00012  -0.00012   2.06662
   R25        2.08496   0.00001   0.00000   0.00003   0.00003   2.08498
   R26        2.77156  -0.00001   0.00000   0.00013   0.00013   2.77169
   R27        2.91455   0.00001   0.00000   0.00053   0.00053   2.91508
   R28        1.91948  -0.00003   0.00000  -0.00008  -0.00008   1.91939
   R29        2.77151  -0.00002   0.00000   0.00017   0.00017   2.77167
   R30        2.06662   0.00003   0.00000  -0.00002  -0.00002   2.06661
   R31        2.08489  -0.00001   0.00000   0.00000   0.00000   2.08489
   R32        2.88521  -0.00000   0.00000  -0.00083  -0.00083   2.88439
   R33        2.07052  -0.00004   0.00000  -0.00012  -0.00012   2.07040
   R34        2.06805   0.00002   0.00000   0.00002   0.00002   2.06807
   R35        2.89716   0.00009   0.00000  -0.00008  -0.00008   2.89709
   R36        2.06974  -0.00002   0.00000   0.00004   0.00004   2.06978
   R37        2.06652  -0.00001   0.00000   0.00001   0.00001   2.06654
   R38        2.89201   0.00013   0.00000   0.00028   0.00028   2.89230
   R39        2.04732   0.00012   0.00000   0.00035   0.00035   2.04767
   R40        2.06417   0.00000   0.00000   0.00000   0.00000   2.06417
    A1        1.88933   0.00003   0.00000   0.00101   0.00101   1.89033
    A2        1.88798  -0.00001   0.00000  -0.00047  -0.00047   1.88751
    A3        2.03284   0.00001   0.00000  -0.00023  -0.00023   2.03261
    A4        1.83669   0.00002   0.00000   0.00062   0.00062   1.83730
    A5        1.87807   0.00000   0.00000  -0.00004  -0.00004   1.87803
    A6        1.92867  -0.00005   0.00000  -0.00075  -0.00075   1.92792
    A7        1.86789  -0.00006   0.00000  -0.00000  -0.00000   1.86789
    A8        1.95332   0.00004   0.00000   0.00050   0.00050   1.95382
    A9        2.01890   0.00004   0.00000  -0.00198  -0.00198   2.01692
   A10        1.81804   0.00004   0.00000   0.00078   0.00078   1.81882
   A11        1.81734  -0.00000   0.00000   0.00062   0.00062   1.81796
   A12        1.96786  -0.00006   0.00000   0.00038   0.00038   1.96824
   A13        1.87136  -0.00001   0.00000  -0.00013  -0.00013   1.87123
   A14        1.88846  -0.00014   0.00000  -0.00029  -0.00029   1.88817
   A15        1.86500   0.00019   0.00000   0.00171   0.00171   1.86672
   A16        1.90606   0.00000   0.00000  -0.00117  -0.00117   1.90490
   A17        1.81496  -0.00004   0.00000  -0.00005  -0.00005   1.81492
   A18        2.10565   0.00000   0.00000  -0.00005  -0.00006   2.10559
   A19        1.81607   0.00003   0.00000  -0.00015  -0.00015   1.81592
   A20        1.96814   0.00001   0.00000  -0.00059  -0.00059   1.96755
   A21        2.01951  -0.00006   0.00000   0.00112   0.00112   2.02063
   A22        1.81795  -0.00002   0.00000  -0.00027  -0.00027   1.81768
   A23        1.86785   0.00004   0.00000   0.00016   0.00016   1.86801
   A24        1.95359   0.00001   0.00000  -0.00034  -0.00035   1.95325
   A25        1.88938   0.00005   0.00000  -0.00022  -0.00022   1.88916
   A26        1.88797   0.00002   0.00000   0.00045   0.00045   1.88843
   A27        2.03249  -0.00002   0.00000   0.00074   0.00073   2.03322
   A28        1.83647   0.00001   0.00000   0.00018   0.00018   1.83666
   A29        1.87892  -0.00009   0.00000  -0.00141  -0.00141   1.87751
   A30        1.92835   0.00003   0.00000   0.00020   0.00020   1.92855
   A31        1.89052  -0.00016   0.00000  -0.00055  -0.00055   1.88996
   A32        1.90374   0.00004   0.00000  -0.00014  -0.00014   1.90360
   A33        1.98651   0.00010   0.00000   0.00008   0.00008   1.98660
   A34        1.84945  -0.00001   0.00000  -0.00086  -0.00086   1.84859
   A35        1.89014   0.00008   0.00000   0.00169   0.00169   1.89183
   A36        1.93783  -0.00007   0.00000  -0.00029  -0.00029   1.93754
   A37        1.88866   0.00007   0.00000  -0.00022  -0.00021   1.88845
   A38        1.90626   0.00002   0.00000   0.00152   0.00153   1.90778
   A39        2.10501  -0.00000   0.00000  -0.00016  -0.00017   2.10484
   A40        1.87123   0.00001   0.00000  -0.00045  -0.00046   1.87078
   A41        1.86553  -0.00009   0.00000  -0.00075  -0.00075   1.86478
   A42        1.81483  -0.00000   0.00000  -0.00002  -0.00002   1.81481
   A43        1.89019   0.00005   0.00000  -0.00032  -0.00032   1.88987
   A44        1.90325  -0.00007   0.00000  -0.00026  -0.00026   1.90299
   A45        1.98673   0.00003   0.00000   0.00110   0.00110   1.98783
   A46        1.84924   0.00002   0.00000   0.00030   0.00030   1.84954
   A47        1.89066  -0.00011   0.00000  -0.00154  -0.00154   1.88912
   A48        1.93808   0.00008   0.00000   0.00063   0.00063   1.93871
   A49        2.02906  -0.00010   0.00000  -0.00244  -0.00244   2.02663
   A50        2.02917   0.00025   0.00000   0.00109   0.00109   2.03026
   A51        1.76806  -0.00007   0.00000   0.00016   0.00016   1.76822
   A52        2.02926  -0.00016   0.00000   0.00128   0.00128   2.03054
   A53        1.76791   0.00007   0.00000   0.00022   0.00022   1.76814
   A54        1.76768   0.00002   0.00000  -0.00028  -0.00028   1.76740
   A55        1.93963   0.00002   0.00000   0.00088   0.00088   1.94051
   A56        1.93948   0.00000   0.00000  -0.00137  -0.00137   1.93811
   A57        1.93931  -0.00003   0.00000  -0.00037  -0.00037   1.93894
   A58        1.88993  -0.00005   0.00000  -0.00056  -0.00056   1.88937
   A59        1.93802  -0.00004   0.00000  -0.00109  -0.00109   1.93693
   A60        1.98601  -0.00010   0.00000  -0.00090  -0.00090   1.98512
   A61        1.84978  -0.00002   0.00000   0.00043   0.00043   1.85021
   A62        1.89058   0.00019   0.00000   0.00188   0.00188   1.89246
   A63        1.90391   0.00002   0.00000   0.00040   0.00040   1.90431
   A64        1.92809   0.00000   0.00000   0.00015   0.00016   1.92825
   A65        1.87877   0.00011   0.00000   0.00185   0.00185   1.88061
   A66        2.03263  -0.00003   0.00000  -0.00097  -0.00097   2.03166
   A67        1.83688  -0.00002   0.00000  -0.00025  -0.00025   1.83663
   A68        1.88781  -0.00002   0.00000  -0.00025  -0.00025   1.88757
   A69        1.88944  -0.00004   0.00000  -0.00048  -0.00048   1.88897
   A70        1.86793   0.00002   0.00000  -0.00004  -0.00004   1.86789
   A71        1.95351  -0.00004   0.00000  -0.00023  -0.00023   1.95328
   A72        2.01862   0.00008   0.00000   0.00199   0.00199   2.02062
   A73        1.81834  -0.00000   0.00000  -0.00058  -0.00058   1.81776
   A74        1.81682  -0.00007   0.00000  -0.00135  -0.00135   1.81548
   A75        1.96812   0.00000   0.00000  -0.00018  -0.00018   1.96794
   A76        2.10577  -0.00004   0.00000   0.00059   0.00059   2.10636
   A77        1.86573  -0.00017   0.00000  -0.00149  -0.00149   1.86424
   A78        1.81471   0.00009   0.00000  -0.00015  -0.00015   1.81456
   A79        1.88801   0.00016   0.00000   0.00201   0.00201   1.89002
   A80        1.90626  -0.00004   0.00000  -0.00154  -0.00154   1.90471
   A81        1.87096   0.00000   0.00000   0.00053   0.00053   1.87149
    D1        1.03160   0.00003   0.00000   0.00117   0.00117   1.03276
    D2       -0.94970  -0.00000   0.00000  -0.00002  -0.00002  -0.94972
    D3        3.04729   0.00001   0.00000   0.00082   0.00082   3.04811
    D4       -0.95013  -0.00000   0.00000   0.00018   0.00018  -0.94995
    D5       -2.93142  -0.00004   0.00000  -0.00101  -0.00101  -2.93243
    D6        1.06557  -0.00002   0.00000  -0.00017  -0.00017   1.06540
    D7       -3.13394   0.00007   0.00000   0.00175   0.00175  -3.13219
    D8        1.16795   0.00003   0.00000   0.00056   0.00056   1.16852
    D9       -1.11824   0.00005   0.00000   0.00140   0.00140  -1.11684
   D10       -1.14015  -0.00000   0.00000  -0.00049  -0.00049  -1.14064
   D11        3.13829  -0.00002   0.00000  -0.00054  -0.00054   3.13775
   D12        0.96366  -0.00009   0.00000  -0.00196  -0.00196   0.96170
   D13        0.98344   0.00005   0.00000   0.00064   0.00064   0.98408
   D14       -1.02130   0.00003   0.00000   0.00059   0.00059  -1.02071
   D15        3.08725  -0.00004   0.00000  -0.00083  -0.00083   3.08643
   D16        2.97998   0.00005   0.00000   0.00097   0.00097   2.98095
   D17        0.97524   0.00003   0.00000   0.00091   0.00091   0.97615
   D18       -1.19939  -0.00004   0.00000  -0.00051  -0.00051  -1.19990
   D19       -0.55451   0.00010   0.00000   0.00680   0.00680  -0.54771
   D20       -2.58608   0.00004   0.00000   0.00664   0.00664  -2.57945
   D21        1.59859   0.00003   0.00000   0.00543   0.00543   1.60402
   D22        1.48969   0.00005   0.00000   0.00617   0.00617   1.49586
   D23       -0.54189  -0.00001   0.00000   0.00601   0.00601  -0.53588
   D24       -2.64039  -0.00002   0.00000   0.00480   0.00480  -2.63560
   D25       -2.83378   0.00007   0.00000   0.00760   0.00760  -2.82618
   D26        1.41783   0.00001   0.00000   0.00744   0.00744   1.42527
   D27       -0.68068  -0.00000   0.00000   0.00623   0.00623  -0.67445
   D28        1.48812  -0.00006   0.00000  -0.00555  -0.00555   1.48257
   D29       -2.83604  -0.00006   0.00000  -0.00621  -0.00621  -2.84226
   D30       -0.55551  -0.00010   0.00000  -0.00623  -0.00623  -0.56174
   D31       -0.54339   0.00002   0.00000  -0.00460  -0.00460  -0.54799
   D32        1.41564   0.00002   0.00000  -0.00527  -0.00527   1.41037
   D33       -2.58702  -0.00001   0.00000  -0.00528  -0.00528  -2.59230
   D34       -2.64239   0.00007   0.00000  -0.00346  -0.00346  -2.64585
   D35       -0.68336   0.00008   0.00000  -0.00412  -0.00413  -0.68748
   D36        1.59717   0.00004   0.00000  -0.00414  -0.00414   1.59303
   D37        2.28562  -0.00003   0.00000   0.00470   0.00469   2.29031
   D38       -0.20204   0.00005   0.00000   0.00431   0.00431  -0.19773
   D39       -2.09969  -0.00003   0.00000   0.00413   0.00413  -2.09556
   D40       -2.02147   0.00002   0.00000   0.00521   0.00521  -2.01626
   D41        1.77406   0.00010   0.00000   0.00482   0.00482   1.77888
   D42       -0.12359   0.00002   0.00000   0.00465   0.00465  -0.11894
   D43        0.12181  -0.00002   0.00000   0.00357   0.00357   0.12538
   D44       -2.36585   0.00007   0.00000   0.00318   0.00318  -2.36267
   D45        2.01969  -0.00001   0.00000   0.00300   0.00300   2.02269
   D46        3.04619   0.00005   0.00000  -0.00019  -0.00019   3.04600
   D47        1.06469   0.00000   0.00000  -0.00052  -0.00052   1.06417
   D48       -1.11843  -0.00004   0.00000  -0.00171  -0.00171  -1.12014
   D49        1.03175   0.00002   0.00000  -0.00074  -0.00074   1.03100
   D50       -0.94976  -0.00002   0.00000  -0.00107  -0.00107  -0.95083
   D51       -3.13287  -0.00007   0.00000  -0.00227  -0.00227  -3.13513
   D52       -0.94956   0.00002   0.00000  -0.00033  -0.00033  -0.94989
   D53       -2.93106  -0.00003   0.00000  -0.00066  -0.00066  -2.93172
   D54        1.16902  -0.00007   0.00000  -0.00186  -0.00186   1.16716
   D55       -1.13845  -0.00003   0.00000  -0.00063  -0.00063  -1.13908
   D56        3.13931   0.00004   0.00000   0.00075   0.00075   3.14006
   D57        0.96479   0.00002   0.00000   0.00118   0.00118   0.96598
   D58        0.98564  -0.00005   0.00000  -0.00152  -0.00152   0.98412
   D59       -1.01979   0.00002   0.00000  -0.00014  -0.00014  -1.01993
   D60        3.08888   0.00000   0.00000   0.00029   0.00029   3.08917
   D61        2.98224  -0.00007   0.00000  -0.00199  -0.00199   2.98025
   D62        0.97681   0.00000   0.00000  -0.00061  -0.00061   0.97620
   D63       -1.19770  -0.00001   0.00000  -0.00018  -0.00018  -1.19788
   D64       -2.84998   0.00008   0.00000   0.00106   0.00106  -2.84892
   D65        1.26397   0.00010   0.00000   0.00189   0.00189   1.26586
   D66       -0.74653  -0.00000   0.00000   0.00161   0.00161  -0.74492
   D67       -2.91576   0.00002   0.00000   0.00245   0.00245  -2.91332
   D68        1.27709  -0.00000   0.00000   0.00141   0.00141   1.27850
   D69       -0.89214   0.00002   0.00000   0.00225   0.00225  -0.88990
   D70       -2.36931  -0.00008   0.00000  -0.00773  -0.00773  -2.37704
   D71        0.11831   0.00000   0.00000  -0.00741  -0.00741   0.11090
   D72        2.01591   0.00001   0.00000  -0.00713  -0.00713   2.00878
   D73       -0.20523  -0.00007   0.00000  -0.00884  -0.00884  -0.21407
   D74        2.28240   0.00001   0.00000  -0.00852  -0.00852   2.27388
   D75       -2.10319   0.00001   0.00000  -0.00824  -0.00824  -2.11143
   D76        1.77088  -0.00010   0.00000  -0.00965  -0.00965   1.76122
   D77       -2.02468  -0.00002   0.00000  -0.00934  -0.00934  -2.03402
   D78       -0.12709  -0.00001   0.00000  -0.00905  -0.00905  -0.13614
   D79        1.26313  -0.00002   0.00000   0.00078   0.00078   1.26391
   D80       -2.85072  -0.00002   0.00000  -0.00062  -0.00062  -2.85134
   D81       -2.91650  -0.00002   0.00000  -0.00001  -0.00001  -2.91651
   D82       -0.74717  -0.00002   0.00000  -0.00141  -0.00141  -0.74858
   D83       -0.89269  -0.00001   0.00000  -0.00020  -0.00020  -0.89289
   D84        1.27664  -0.00001   0.00000  -0.00160  -0.00160   1.27504
   D85        0.11887  -0.00000   0.00000   0.00580   0.00580   0.12467
   D86        2.28282   0.00004   0.00000   0.00768   0.00768   2.29050
   D87       -2.02454   0.00001   0.00000   0.00762   0.00762  -2.01692
   D88       -2.36871   0.00006   0.00000   0.00682   0.00682  -2.36189
   D89       -0.20477   0.00010   0.00000   0.00870   0.00870  -0.19607
   D90        1.77106   0.00007   0.00000   0.00863   0.00863   1.77969
   D91        2.01674   0.00002   0.00000   0.00624   0.00624   2.02298
   D92       -2.10250   0.00006   0.00000   0.00812   0.00812  -2.09438
   D93       -0.12667   0.00003   0.00000   0.00805   0.00805  -0.11862
   D94       -0.74600   0.00007   0.00000   0.00190   0.00190  -0.74410
   D95        1.27800  -0.00001   0.00000   0.00149   0.00149   1.27949
   D96       -2.84908  -0.00008   0.00000   0.00049   0.00049  -2.84858
   D97       -2.91542   0.00006   0.00000   0.00203   0.00203  -2.91339
   D98       -0.89142  -0.00001   0.00000   0.00162   0.00162  -0.88980
   D99        1.26469  -0.00008   0.00000   0.00062   0.00062   1.26531
   D100      -1.19961   0.00006   0.00000   0.00083   0.00083  -1.19878
   D101       3.08671   0.00002   0.00000   0.00002   0.00002   3.08674
   D102       0.96256   0.00001   0.00000  -0.00014  -0.00014   0.96242
   D103       2.98087   0.00005   0.00000   0.00079   0.00079   2.98166
   D104       0.98401   0.00002   0.00000  -0.00002  -0.00002   0.98399
   D105      -1.14015   0.00001   0.00000  -0.00018  -0.00018  -1.14032
   D106       0.97492  -0.00004   0.00000  -0.00094  -0.00094   0.97399
   D107      -1.02194  -0.00008   0.00000  -0.00174  -0.00174  -1.02368
   D108       3.13710  -0.00009   0.00000  -0.00190  -0.00190   3.13519
   D109      -3.13321   0.00005   0.00000  -0.00096  -0.00096  -3.13417
   D110       1.16821   0.00007   0.00000  -0.00013  -0.00013   1.16808
   D111      -1.11828   0.00002   0.00000  -0.00154  -0.00154  -1.11982
   D112      -0.95047   0.00002   0.00000  -0.00169  -0.00169  -0.95216
   D113      -2.93223   0.00003   0.00000  -0.00086  -0.00086  -2.93309
   D114       1.06446  -0.00001   0.00000  -0.00226  -0.00227   1.06220
   D115       1.03146  -0.00004   0.00000  -0.00234  -0.00234   1.02912
   D116      -0.95031  -0.00002   0.00000  -0.00151  -0.00151  -0.95182
   D117       3.04639  -0.00007   0.00000  -0.00292  -0.00292   3.04347
   D118       1.60059  -0.00006   0.00000  -0.00064  -0.00064   1.59994
   D119      -0.55280   0.00006   0.00000  -0.00088  -0.00088  -0.55367
   D120      -2.58368  -0.00001   0.00000  -0.00179  -0.00179  -2.58547
   D121      -2.63884  -0.00004   0.00000  -0.00054  -0.00054  -2.63938
   D122       1.49096   0.00008   0.00000  -0.00078  -0.00078   1.49019
   D123      -0.53992   0.00001   0.00000  -0.00169  -0.00169  -0.54161
   D124      -0.67895  -0.00009   0.00000  -0.00205  -0.00205  -0.68100
   D125      -2.83233   0.00003   0.00000  -0.00229  -0.00229  -2.83461
   D126       1.41997  -0.00004   0.00000  -0.00320  -0.00320   1.41677
         Item               Value     Threshold  Converged?
 Maximum Force            0.000254     0.000450     YES
 RMS     Force            0.000059     0.000300     YES
 Maximum Displacement     0.017741     0.001800     NO 
 RMS     Displacement     0.003527     0.001200     NO 
 Predicted change in Energy=-7.054251D-06
 GradGradGradGradGradGradGradGradGradGradGradGradGradGradGradGradGradGrad

 1\1\GINC-CDR1964\Freq\RwB97XD\6-31G(d,p)\C12H25N2(1+)\CLR426\28-Jun-20
 23\0\\#N Geom=AllCheck Guess=TCheck SCRF=Check GenChk RwB97XD/6-31G(d,
 p) Freq\\Title Card Required\\1,1\C,2.568028769,-0.6805360789,0.512095
 8488\C,2.4591900115,0.7393103797,-0.0562234564\H,3.4290440362,-0.71458
 36014,1.1867732161\H,2.8196353876,-1.359448649,-0.3102846686\H,3.39861
 59175,0.9482673537,-0.5790823548\H,2.4195319998,1.4935546619,0.7345444
 505\C,-1.2036280277,0.6572268952,-1.4187117557\H,-1.8932181208,0.36245
 59871,-0.6367659334\H,-1.6966792115,1.4325480219,-2.0093141474\C,-0.93
 92553917,-0.5605607549,-2.306916611\H,-1.763251963,-0.5475099483,-3.02
 82750038\H,-0.042638803,-0.4484270719,-2.9228812004\C,-0.9824985487,-1
 .9208121685,-1.6007489603\H,-0.8765993959,-2.7037303417,-2.3580781209\
 H,-1.986419505,-2.0576721346,-1.1839517426\C,0.0784331206,-2.165478516
 4,-0.5303150647\H,1.0584858954,-2.181962733,-1.0151776603\H,-0.0658130
 928,-3.1724869341,-0.1031691713\C,1.3832498122,0.94507957,-1.124806359
 8\H,1.2771861278,0.0212505257,-1.6808501014\H,1.7177704465,1.709824551
 5,-1.8293328018\C,1.3565283595,-1.1999309856,1.282842401\H,1.238237428
 7,-0.5939669005,2.1855756133\H,1.5642877982,-2.2259234578,1.6313728544
 \N,-0.0378469846,1.3968684679,-0.7314528846\N,0.1030636423,-1.14543323
 2,0.5232993892\C,-1.0580350524,-1.2734111424,1.410114021\H,-1.94173836
 37,-1.4602807864,0.7935650141\H,-0.9571655164,-2.1513993385,2.07055569
 31\C,-1.3210747405,-0.0346990007,2.2630415677\H,-0.5294276796,0.091432
 6231,3.0099585957\H,-2.2337930832,-0.2161714212,2.8389290461\C,-1.4836
 594609,1.2910249477,1.5104071919\H,-1.65527528,2.0680582053,2.26297282
 21\H,-2.3903362946,1.3050818014,0.8991737665\C,-0.2482928454,1.7763503
 267,0.7485571696\H,0.6320266197,1.4458379495,1.2866502744\H,-0.2338127
 225,2.868561618,0.7454690022\H,-0.0882043486,2.3072592413,-1.179101478
 8\\Version=EM64L-G09RevE.01\State=1-A\HF=-581.464111\RMSD=3.565e-09\RM
 SF=8.452e-05\ZeroPoint=0.3785107\Thermal=0.3910019\Dipole=-0.0836967,1
 .5192416,-0.7508613\DipoleDeriv=-0.0045704,-0.0120159,-0.0228777,-0.03
 25082,0.1168495,0.0052399,-0.0358529,0.0096813,0.0904257,-0.0377137,-0
 .017335,0.0323207,-0.0547394,0.1140621,0.0101136,0.0677608,0.0229143,0
 .0796868,-0.0528603,0.001317,-0.0623322,-0.021817,0.0372434,0.0233293,
 -0.0949919,0.0317616,0.0007458,0.0799501,-0.0114527,0.022438,0.006547,
 -0.0519665,-0.0444752,0.0701233,-0.0738364,-0.0762368,-0.0481474,-0.02
 18302,0.0364364,0.0043921,0.0410268,0.0369152,0.0655375,0.0563683,0.01
 25472,0.0949836,0.0590481,0.0058488,0.0506308,-0.0546395,-0.0448218,-0
 .0294273,-0.0764324,-0.0450537,0.3164051,0.1201406,0.291939,0.1074617,
 0.2562477,0.0787643,0.2363824,0.0467681,0.2574177,0.0011988,-0.0273972
 ,0.0030609,-0.0512343,0.071506,0.0145537,0.033529,0.0097189,0.039008,0
 .0218927,-0.009295,-0.0416803,0.0369612,-0.1079458,0.0459655,-0.067176
 ,0.0208874,0.0180443,0.036574,-0.0086789,-0.0910114,0.01275,0.1080472,
 0.0071846,-0.0809644,-0.0421784,0.0180614,-0.014353,0.0116698,-0.10250
 63,0.0092702,0.0103175,0.0025026,-0.059457,0.0053426,0.0109777,-0.0508
 419,-0.0220319,0.121264,-0.0188472,-0.0158274,0.0102928,0.0778672,0.03
 03034,0.0610782,0.1054597,0.0029578,-0.0204231,-0.0010234,0.0779944,-0
 .0408597,-0.0398712,-0.0572611,0.0231986,0.0706193,0.0311618,0.0105464
 ,0.008334,-0.0461195,-0.0595638,-0.0215793,-0.0714825,-0.0402856,-0.10
 22788,-0.0108256,0.0482865,0.0379022,0.0373802,0.0444504,0.0793446,0.0
 577031,0.0147515,0.1061612,0.0245667,0.0460889,0.0369879,0.437006,0.08
 87421,0.0410267,0.1566757,0.4024514,-0.0914927,0.0113662,0.0638248,-0.
 0206741,0.0596768,0.0043478,0.0815153,-0.006365,-0.0210562,0.0368854,-
 0.0318789,-0.0313616,-0.0149502,-0.1659223,-0.0003389,-0.0272698,0.129
 2411,-0.0534295,0.5660007,-0.0240804,-0.1190791,-0.0775064,0.1561602,-
 0.0829154,-0.1529532,-0.0812536,0.1222856,0.0368951,0.001832,0.0213811
 ,0.018135,0.0124131,-0.0586138,0.0282425,-0.0272435,0.0513293,-0.01746
 77,0.0418983,0.0008918,-0.0032648,-0.0461372,0.1111746,0.0204689,0.076
 7547,-0.0037784,0.4664383,-0.030018,0.1737685,0.0197679,0.2765035,-0.0
 546254,0.1557591,-0.1002472,0.2061046,0.027417,-0.0102352,0.0158714,-0
 .0031634,-0.0166193,-0.1131734,0.0088593,-0.0744909,-0.0632877,-0.0437
 517,-0.0363725,-0.0018106,0.0658736,-0.156653,0.1250691,-0.0286106,0.0
 495356,0.0157026,-0.5113886,-0.0426635,-0.0311314,0.0005651,-0.1446037
 ,-0.1838684,0.0522743,-0.1768295,-0.4244625,-0.6590165,0.0182779,0.024
 0354,-0.0101982,-0.6995277,0.0227276,-0.0249559,0.0186759,-0.6625519,0
 .354088,-0.0012352,-0.2268648,-0.0579643,0.2633131,-0.0615208,-0.19073
 89,-0.0835982,0.327891,-0.0875948,-0.0154092,-0.0703268,0.0106912,0.04
 62101,-0.0110057,-0.0857795,-0.0385559,-0.0096471,0.0201013,0.083619,-
 0.0036648,-0.0131367,-0.1401872,0.1095846,0.0664473,0.0595754,-0.06397
 04,0.0475175,0.0123517,0.0760714,0.0127345,0.0897997,-0.0281168,0.0536
 183,-0.0193693,0.0680552,-0.0414096,-0.0126437,-0.1351917,-0.0137564,-
 0.014772,-0.0211736,-0.0810619,0.0015161,0.0053267,-0.0495752,-0.00791
 36,0.1041585,-0.0145791,0.014678,0.021316,0.0635021,0.0186824,0.017994
 9,0.089959,0.0070584,0.0453549,0.0418187,0.0374191,-0.099708,0.0389087
 ,-0.0619537,0.0367449,0.068534,-0.0154915,0.0142647,0.0113249,-0.04461
 16,-0.042623,0.0450464,-0.0585182,-0.0175652,-0.0372625,-0.0109958,-0.
 0800953,-0.0547543,0.0479017,0.052922,-0.0982628,0.0582105,-0.0145793,
 0.056312,-0.0395469,-0.1092692,-0.0444703,0.2827364,0.1261456,-0.16731
 35,0.1525347,0.4955382,0.0427195,0.006661,-0.0436612,0.0353081,0.06568
 72,0.0066072,-0.0381595,-0.0208611,0.0032084,0.0627182,-0.0121565,0.03
 87632,-0.0200975,-0.1060534,0.004793,0.0345172,0.0628674,-0.0259849,0.
 1408942,-0.0024229,-0.0033279,0.0012292,0.1514065,-0.0053378,0.0036945
 ,-0.0052413,0.1433133\Polar=132.2558979,0.1444372,130.8095846,-0.06081
 11,0.6298678,131.8809209\PG=C01 [X(C12H25N2)]\NImag=0\\0.54665942,-0.0
 1247552,0.50863095,0.03424783,0.04404900,0.58465983,-0.08297560,0.0046
 8066,0.00010513,0.51957577,0.00781120,-0.18350987,0.03127279,0.0126152
 7,0.52596181,-0.00153519,0.03715489,-0.09429756,-0.04975154,0.05129625
 ,0.56295561,-0.21474576,0.00480986,-0.13199998,-0.00138056,-0.00024893
 ,-0.00067747,0.23262690,0.00373195,-0.04854540,0.00337676,0.02504641,-
 0.00177780,0.02033956,-0.00417249,0.05436297,-0.13293218,0.00466683,-0
 .15264679,-0.00772194,-0.00101905,-0.00695703,0.14109056,-0.00760386,0
 .16427175,-0.06153243,0.03650104,0.04462198,-0.00123159,0.00206704,0.0
 0183072,0.00612203,-0.01654533,-0.01943083,0.06594771,0.03632771,-0.14
 940629,-0.12267994,0.00571390,-0.02348583,-0.02274032,-0.00035611,0.00
 028505,0.00094268,-0.03536845,0.16775844,0.04366966,-0.12360535,-0.199
 42435,-0.00341223,0.01069020,0.00869312,0.00519776,-0.01274766,-0.0153
 5943,-0.04867853,0.13173611,0.21767687,0.00292356,0.00129909,-0.001466
 24,-0.24607564,-0.04299396,0.11127860,0.00047484,-0.00013935,-0.000021
 85,0.00024252,-0.00029580,-0.00021024,0.26696046,-0.02796899,-0.008907
 68,0.01735011,-0.04366087,-0.05443462,0.02430136,0.00015698,0.00106209
 ,0.00000400,-0.00069001,0.00051538,-0.00065179,0.04311175,0.06439681,0
 .00997036,0.00217674,-0.00633412,0.11350646,0.02296659,-0.10899914,0.0
 0013742,0.00007860,-0.00046788,-0.00044418,-0.00022481,0.00087465,-0.1
 1673578,-0.03098320,0.12094109,-0.00089555,0.00133690,0.00120246,-0.04
 472205,0.00930598,0.00717786,-0.00001399,0.00053272,0.00016180,0.00091
 139,0.00066366,-0.00059408,-0.00089875,0.01952570,0.02148617,0.0553566
 0,0.00370628,-0.01985937,-0.02325477,0.00969498,-0.17562077,-0.1346227
 0,0.00020807,0.00093037,0.00000111,0.00029976,-0.00533729,0.00309376,-
 0.00004486,0.00377314,0.00454971,-0.01397993,0.18906329,-0.00074831,0.
 00962131,0.01124198,0.00541176,-0.13411790,-0.19250584,0.00010114,-0.0
 0066994,0.00068189,-0.00009165,0.00323156,-0.00009475,0.00044836,-0.01
 100237,-0.01210678,-0.01021116,0.14697727,0.20851145,0.00020115,0.0004
 2397,-0.00001812,-0.00118689,-0.00059076,0.00145282,0.00000362,-0.0001
 4727,0.00011688,-0.00002077,-0.00007818,-0.00005108,-0.00022010,-0.000
 04547,-0.00046314,-0.00013958,-0.00019257,0.00004339,0.49252166,0.0003
 0335,0.00057818,0.00002460,0.00264561,-0.00087328,-0.00249974,-0.00008
 117,-0.00024354,0.00008341,0.00005215,-0.00012966,-0.00002367,0.000683
 88,-0.00042219,0.00085813,-0.00054768,-0.00004843,-0.00004966,-0.04156
 048,0.54204428,0.00003907,0.00024798,0.00013286,0.00077374,-0.00022703
 ,-0.00142043,0.00004553,-0.00015349,0.00004115,0.00003921,-0.00005121,
 -0.00005464,0.00036152,-0.00026461,0.00048345,-0.00020161,-0.00007058,
 -0.00002488,-0.08166306,-0.08923195,0.56384998,-0.00000851,-0.00009577
 ,0.00004748,-0.00032844,-0.00014802,0.00053260,0.00002477,0.00006722,-
 0.00003773,0.00000243,0.00001787,-0.00001992,-0.00015390,0.00011491,-0
 .00022057,0.00002444,0.00001684,-0.00002290,-0.16190958,-0.04976170,0.
 13063725,0.17649725,-0.00006390,-0.00001176,-0.00007956,-0.00003925,0.
 00008896,0.00019049,-0.00002835,-0.00000986,0.00000691,0.00001646,-0.0
 0000755,-0.00001238,-0.00003068,0.00000600,-0.00007307,0.00002566,-0.0
 0003418,-0.00001604,-0.05033953,-0.06721026,0.06040125,0.05720190,0.08
 106506,0.00002371,-0.00002298,-0.00003441,-0.00020682,0.00000734,0.000
 37819,-0.00000174,0.00003936,-0.00001667,0.00000926,0.00000762,-0.0000
 1381,-0.00010524,0.00003232,-0.00014951,0.00003393,-0.00002383,-0.0000
 2571,0.14209232,0.06728284,-0.20792937,-0.14427623,-0.05788263,0.23320
 275,-0.00001900,-0.00012904,0.00004432,-0.00074680,-0.00008750,0.00073
 515,0.00002337,0.00004383,-0.00002879,0.00000022,0.00002570,-0.0000008
 1,-0.00021560,0.00010713,-0.00024832,0.00010965,0.00000853,-0.00001293
 ,-0.10193398,0.08363746,-0.05829593,0.01188841,-0.01503414,0.01105453,
 0.11558054,-0.00002970,-0.00013389,0.00003242,-0.00047972,0.00005007,0
 .00046985,0.00003423,0.00006801,-0.00002811,-0.00002816,0.00003075,0.0
 0000582,-0.00013728,0.00008721,-0.00017706,0.00008296,0.00001593,-0.00
 001021,0.08992471,-0.19079941,0.11390726,0.00467047,-0.00541138,0.0032
 3065,-0.08283381,0.21071539,-0.00003215,-0.00008539,-0.00002923,-0.000
 16484,0.00007073,0.00033916,-0.00000333,0.00001993,-0.00000321,-0.0000
 0939,0.00000727,0.00001755,-0.00006710,0.00003446,-0.00008286,0.000046
 25,-0.00001170,-0.00001472,-0.06273252,0.10652085,-0.13212079,-0.01148
 049,0.01774717,-0.01120984,0.07720667,-0.10787760,0.14178551,0.0001358
 3,-0.00007644,-0.00005280,-0.00003328,-0.00034630,0.00011480,-0.000019
 79,-0.00001508,0.00002149,0.00000916,0.00006545,-0.00000921,-0.0000811
 0,-0.00003150,-0.00001671,0.00005294,0.00002660,0.00006798,-0.08890833
 ,0.02333848,0.02399069,-0.00253165,0.01937703,0.01186558,-0.00222909,0
 .00660334,0.00741396,0.61051524,-0.00005914,0.00016762,-0.00003213,0.0
 0020356,0.00020300,-0.00026841,-0.00002216,-0.00008650,0.00000603,0.00
 007690,-0.00003900,-0.00004565,0.00009072,-0.00006456,0.00009066,0.000
 01422,-0.00002401,-0.00001448,0.02813113,-0.15068775,-0.04893261,-0.00
 089611,0.00461333,0.00167189,0.00560837,-0.01917953,-0.01764697,0.0003
 1629,0.46616485,-0.00008004,-0.00011635,0.00019591,0.00066538,-0.00073
 603,-0.00082358,0.00004445,0.00005759,-0.00007437,0.00004104,-0.000004
 19,-0.00005272,0.00015062,0.00004558,0.00011743,-0.00026804,0.00009544
 ,-0.00034165,0.02185525,-0.04555778,-0.11059848,0.00766073,-0.02103879
 ,-0.01211258,-0.00595910,0.01192458,0.01074348,-0.01221470,-0.01431931
 ,0.53638822,-0.00002120,-0.00003274,0.00003944,0.00021349,-0.00033624,
 -0.00020621,-0.00000282,0.00000875,-0.00002998,0.00003346,-0.00001305,
 -0.00000098,0.00001860,-0.00000121,0.00002439,-0.00013570,0.00001869,-
 0.00013163,0.00208852,0.00169623,0.00330746,-0.00035005,-0.00045080,-0
 .00009994,0.00168041,0.00021132,0.00046274,-0.20128035,0.00065142,-0.1
 3359676,0.21510409,0.00000068,-0.00010097,0.00001616,0.00000745,-0.000
 12524,0.00006424,0.00001361,0.00005266,-0.00000910,-0.00004513,0.00002
 790,0.00002990,-0.00003513,0.00004599,-0.00003874,0.00001189,0.0000393
 3,-0.00002971,-0.01958900,-0.00357821,-0.01535115,0.00063568,0.0002600
 5,0.00008446,-0.00181569,-0.00080089,-0.00099299,0.00315813,-0.0449224
 1,0.00092161,-0.00275383,0.06146969,0.00002884,0.00002212,-0.00003497,
 -0.00011616,0.00015194,0.00011778,-0.00000795,-0.00001722,0.00001031,0
 .00000468,0.00000317,-0.00000683,-0.00002049,-0.00000800,-0.00000841,0
 .00007829,-0.00001350,0.00007563,-0.01589788,-0.00241848,-0.01353937,0
 .00053299,0.00019400,-0.00017927,-0.00046703,-0.00025962,0.00143147,-0
 .13318041,0.00038830,-0.16265002,0.14346800,-0.00046623,0.17514027,0.0
 0000987,-0.00006952,0.00006080,0.00033480,-0.00051618,-0.00046400,0.00
 001223,0.00002870,-0.00001171,-0.00000867,0.00001995,0.00000771,0.0000
 6804,0.00000236,0.00006835,-0.00019682,0.00004260,-0.00021653,-0.00236
 707,-0.00081847,-0.00021199,0.00043056,0.00056689,-0.00075247,-0.00020
 625,0.00052748,0.00039121,-0.23018899,-0.01950725,0.12622626,-0.021365
 31,-0.00210261,0.01452709,0.25591257,0.00003956,0.00003889,0.00007336,
 -0.00018364,-0.00007224,0.00000646,0.00000942,-0.00001671,-0.00000373,
 -0.00000128,-0.00000508,0.00001292,-0.00000001,0.00003807,-0.00001900,
 0.00003982,0.00002425,0.00001403,0.02400256,0.00443705,-0.01351309,0.0
 0044371,-0.00415629,-0.00221081,-0.00020663,-0.00006881,0.00028508,-0.
 02122426,-0.05435360,0.01438245,0.00008765,-0.00017323,-0.00007722,0.0
 2642662,0.05925710,0.00005807,0.00007691,-0.00007001,-0.00043196,0.000
 52874,0.00026791,-0.00000872,-0.00004099,0.00006745,-0.00005975,0.0000
 2382,0.00001032,-0.00000526,-0.00000514,-0.00001210,0.00022434,-0.0000
 1990,0.00023376,0.01588528,0.00119455,-0.01278690,0.00071133,-0.003409
 66,-0.00115557,-0.00024973,-0.00028592,-0.00009490,0.12543777,0.015177
 79,-0.12964452,-0.01813193,-0.00150799,0.01229816,-0.13289899,-0.01359
 406,0.13948425,-0.00011046,0.00002903,-0.00012370,0.00009771,-0.000137
 37,-0.00018988,0.00002348,-0.00004374,-0.00012221,0.00030114,-0.000009
 88,-0.00016281,0.00002807,0.00002338,0.00000816,-0.00001380,-0.0000593
 1,0.00000683,-0.00176025,0.00514118,-0.00180669,0.00056412,0.00195135,
 -0.00009177,0.00056407,0.00179786,0.00137462,-0.08423754,-0.00989301,0
 .00457470,0.00148810,0.02377649,-0.01240303,0.00070189,-0.02658875,0.0
 1310861,0.56779601,0.00015720,0.00023522,-0.00018196,-0.00016243,0.000
 30058,0.00000592,-0.00007272,-0.00008574,0.00009823,-0.00004313,-0.000
 04549,0.00015437,0.00000829,-0.00005881,0.00004210,0.00010726,-0.00002
 386,0.00008667,0.00142750,-0.02727559,0.00703818,-0.00089293,0.0013352
 6,0.00137345,0.00012158,-0.00163062,-0.00170015,-0.00377131,-0.1673637
 3,0.04899136,-0.00078783,-0.00276649,0.00170946,-0.00041293,-0.0028391
 9,0.00114223,-0.00469342,0.52976803,0.00052731,-0.00010886,0.00005554,
 -0.00015975,-0.00005673,0.00037562,-0.00002629,0.00018381,0.00017620,-
 0.00048882,0.00009338,0.00041503,-0.00006445,0.00000669,-0.00005381,0.
 00001964,0.00014497,-0.00004137,0.00098358,-0.01910795,0.01261843,-0.0
 0106266,-0.00064423,0.00117867,0.00167723,-0.00450499,-0.00225612,0.00
 152631,0.04846749,-0.10986819,0.00249363,0.02133079,-0.01099426,-0.001
 57446,0.01502338,-0.00752868,-0.04092203,0.05114481,0.54412798,0.00009
 856,0.00000239,-0.00005908,-0.00001612,0.00005597,0.00002662,-0.000020
 46,-0.00000602,0.00003657,-0.00004716,0.00000580,0.00006634,-0.0000034
 2,-0.00002942,0.00000967,0.00000731,0.00001027,-0.00000179,0.00034169,
 -0.00009087,0.00032299,0.00022181,-0.00027162,-0.00031445,0.00013765,0
 .00005536,-0.00018615,-0.00063033,-0.00256179,-0.00118946,-0.00010867,
 0.00054594,0.00014759,0.00014131,-0.00014803,-0.00042032,-0.05135531,0
 .02118315,0.02038804,0.05515269,0.00003196,-0.00006839,-0.00000875,-0.
 00003587,-0.00003571,0.00007855,0.00000939,0.00002692,-0.00000985,-0.0
 0000273,0.00002775,0.00000341,-0.00003083,0.00001664,-0.00003152,0.000
 00678,0.00001742,-0.00000160,0.00018442,-0.00416172,0.00376551,-0.0003
 6915,0.00032734,0.00036390,0.00023333,-0.00126450,-0.00079671,0.003577
 97,-0.02071043,-0.02014462,0.00056194,0.00043628,-0.00025841,-0.000694
 24,0.00078450,-0.00039734,0.01989573,-0.18491221,-0.13399830,-0.022643
 08,0.20192145,0.00005067,0.00005809,-0.00007611,-0.00000373,0.00007149
 ,-0.00000560,-0.00003955,-0.00003314,0.00003376,-0.00002453,-0.0000179
 8,0.00006767,0.00000727,-0.00003585,0.00003208,0.00001343,0.00000258,-
 0.00000267,0.00004197,0.00348517,-0.00134191,-0.00000714,0.00003537,-0
 .00007919,-0.00033450,0.00068440,0.00038782,-0.00184827,0.01314796,0.0
 1120263,-0.00016606,-0.00038509,0.00069989,0.00011719,-0.00049656,0.00
 071439,0.01978049,-0.13513899,-0.18014708,-0.01879746,0.14288752,0.194
 80292,-0.00011700,0.00011045,0.00006345,0.00005092,0.00003345,-0.00008
 816,0.00001521,-0.00008887,-0.00008235,0.00020778,-0.00006731,-0.00017
 467,0.00001143,-0.00000094,0.00000854,-0.00000664,-0.00005757,-0.00000
 023,0.00040726,0.00019443,-0.00019030,-0.00007729,-0.00086020,-0.00032
 317,0.00014278,-0.00003135,-0.00017477,-0.00055023,0.00084858,0.000316
 66,0.00088067,-0.00032035,0.00012055,0.00137080,0.00024660,-0.00009583
 ,-0.27052552,-0.02881626,0.09360464,-0.00316457,-0.00050611,0.00096132
 ,0.29328104,0.00008610,-0.00007748,-0.00001402,0.00009591,-0.00011804,
 -0.00000799,0.00001777,0.00005855,0.00000942,-0.00004829,0.00004125,0.
 00006146,0.00000838,0.00000667,-0.00000387,-0.00005209,0.00002285,-0.0
 0004626,-0.00169625,0.00144697,0.00131222,0.00046968,-0.00044637,-0.00
 087586,0.00017442,0.00034308,-0.00002450,-0.02808671,-0.00732430,0.014
 71651,0.00008080,0.00106102,-0.00042868,-0.00005486,-0.00543408,0.0028
 0566,-0.02885154,-0.05308469,0.01119825,0.02208358,0.00313044,-0.00875
 169,0.02891061,0.05900512,-0.00004899,0.00007559,0.00007083,-0.0000390
 2,0.00008426,-0.00003838,0.00003508,-0.00004666,-0.00005713,0.00012392
 ,-0.00004070,-0.00011187,0.00000397,-0.00000801,0.00000472,0.00002837,
 -0.00004516,0.00003993,-0.00046915,-0.00091824,0.00024663,-0.00013231,
 0.00003904,0.00049885,-0.00006728,-0.00004283,-0.00000676,0.01364692,0
 .00251121,-0.00787018,0.00030555,0.00002873,-0.00029170,-0.00030437,0.
 00331383,-0.00048211,0.09218762,0.01184344,-0.08741927,0.02115203,0.00
 340596,-0.00902879,-0.10099762,-0.01650910,0.10101980,-0.00024523,-0.0
 0061109,-0.00148044,-0.00051553,-0.00019195,0.00010975,-0.00002387,-0.
 00001322,0.00042596,-0.00169789,-0.00068567,-0.00031262,-0.00005787,-0
 .00007778,0.00000901,0.00006150,0.00027282,0.00006830,0.00060480,0.000
 30914,0.00075120,-0.00030969,0.00030988,0.00000593,-0.00017102,-0.0004
 6965,-0.00017291,0.00338679,0.00396694,0.00071319,0.00097845,-0.002097
 29,0.00124719,0.00084056,-0.00083553,0.00085749,-0.14771480,0.01831783
 ,-0.05445478,0.00222693,-0.00074699,0.00476299,-0.02246828,0.00549822,
 -0.02327903,0.60259466,-0.00155251,0.00023023,0.00054197,-0.00019401,-
 0.00046995,-0.00057814,0.00058600,0.00020029,-0.00024910,-0.00048373,-
 0.00043978,-0.00110539,0.00005046,0.00016678,-0.00005369,0.00000541,-0
 .00003887,0.00006011,0.00119685,0.00041533,0.00138028,0.00060814,-0.00
 055596,-0.00039641,-0.00000618,0.00016295,-0.00053478,0.02421499,-0.00
 357196,0.02345988,-0.00012263,-0.00589677,0.00307613,-0.00017698,0.001
 10008,-0.00055618,0.01504116,-0.08677235,0.01614780,-0.01837897,0.0035
 9482,-0.01690351,-0.00102019,-0.00016178,-0.00224115,0.01325565,0.5362
 9535,-0.00073689,0.00001079,0.00161611,0.00017600,-0.00046491,-0.00080
 012,0.00079521,-0.00001346,-0.00069230,0.00072290,-0.00043490,-0.00072
 949,0.00010247,0.00022190,-0.00007547,-0.00016040,-0.00028451,-0.00000
 369,0.00113171,-0.00045403,0.00191647,0.00017858,0.00019328,0.00026703
 ,0.00001789,-0.00031235,-0.00049840,-0.01001887,0.00551042,-0.01236162
 ,0.00039620,0.00155960,-0.00024417,-0.00032454,-0.00097723,0.00014466,
 -0.05722045,0.01957044,-0.13176871,-0.01697559,0.00401953,-0.01480072,
 0.00974851,-0.00290088,0.01058341,-0.04901697,-0.03608751,0.51865328,-
 0.00112082,-0.00119189,-0.00120510,0.00017646,0.00006600,-0.00006263,0
 .00018996,0.00000096,-0.00022307,-0.00176549,-0.00158381,-0.00154131,0
 .00001646,0.00001506,-0.00000641,-0.00006393,-0.00003495,-0.00008484,-
 0.00012093,-0.00002984,-0.00009428,0.00006197,-0.00019213,-0.00006034,
 0.00003581,0.00003578,-0.00001116,0.00088438,-0.00015055,0.00070282,0.
 00029822,-0.00022159,-0.00005650,0.00011294,0.00075528,-0.00052385,-0.
 02243218,-0.00128706,0.00874789,0.00038633,-0.00032488,-0.00015332,-0.
 00196520,0.00094906,-0.00371410,-0.26540655,0.00148333,0.11013803,0.29
 162810,0.00008881,-0.00021381,-0.00008534,-0.00016182,-0.00021286,-0.0
 0001155,0.00005954,0.00021342,0.00019232,-0.00142834,0.00002855,-0.000
 61286,-0.00000106,-0.00000425,0.00000587,0.00004127,0.00006229,0.00002
 691,0.00008499,-0.00009313,-0.00002513,-0.00010269,0.00003720,-0.00000
 361,-0.00002024,-0.00002146,0.00001088,0.00059079,0.00019661,-0.000851
 90,-0.00015717,0.00007323,0.00001994,-0.00009145,0.00013998,0.00010200
 ,0.00613911,-0.00001626,-0.00245561,-0.00085139,0.00016331,-0.00020853
 ,0.00090698,0.00083523,0.00057702,-0.00465025,-0.05118396,0.00355405,0
 .00157273,0.05649427,0.00057297,-0.00041384,0.00002562,-0.00005275,-0.
 00012543,0.00036922,-0.00000806,0.00040108,0.00028700,-0.00134294,-0.0
 0032489,0.00073695,-0.00001360,0.00001546,-0.00002531,-0.00000985,0.00
 022181,-0.00004813,0.00009050,0.00018283,-0.00000267,-0.00003227,-0.00
 008211,-0.00013259,-0.00003908,-0.00002399,0.00001441,0.00015301,-0.00
 062206,0.00125042,0.00017097,-0.00034234,0.00006164,0.00048307,-0.0000
 2856,-0.00013136,-0.02398935,-0.00018315,0.00966658,0.00033462,-0.0001
 1241,0.00093406,-0.00401840,0.00133255,-0.00300320,0.10298255,0.000895
 53,-0.09845577,-0.11293671,0.00397484,0.11348566,-0.00066145,0.0004100
 7,0.00022924,0.00015466,0.00014282,-0.00009910,0.00003135,-0.00014585,
 -0.00011484,0.00009056,-0.00022658,-0.00018091,0.00000706,0.00002581,-
 0.00000310,-0.00001033,-0.00002890,-0.00002250,-0.00015157,-0.00043656
 ,-0.00026361,-0.00002523,0.00000804,0.00005456,0.00003534,0.00009695,0
 .00011222,-0.00333783,-0.00041064,-0.00329241,0.00005827,0.00117997,-0
 .00071950,0.00001927,0.00013513,-0.00022921,0.00294474,0.02281705,-0.0
 1171597,0.00075971,-0.00037803,0.00041354,0.00073640,0.00041372,0.0008
 9632,-0.05825534,-0.03221135,0.01532463,-0.00338015,-0.02674420,0.0128
 8626,0.05763453,-0.00012038,0.00008733,-0.00037588,0.00013283,0.000083
 34,0.00008485,-0.00012165,-0.00001368,0.00006219,-0.00003156,-0.000043
 92,0.00013899,-0.00003614,0.00000038,-0.00000798,0.00003246,0.00004253
 ,0.00000076,-0.00031445,0.00016685,-0.00044657,-0.00006633,-0.00001616
 ,0.00001288,-0.00004392,-0.00007262,0.00009053,0.00081795,0.00134101,0
 .00041054,-0.00009496,-0.00030917,0.00005156,-0.00001661,0.00002718,-0
 .00004346,-0.00134322,-0.00399817,0.00319959,0.00027746,0.00019938,0.0
 0045507,0.00007772,0.00002707,-0.00030018,-0.03061283,-0.24245127,0.09
 384351,0.00002825,0.00064073,0.00069316,0.03446977,0.27487600,0.000033
 34,0.00017545,-0.00023803,-0.00006346,0.00011398,-0.00004514,-0.000126
 75,0.00006098,0.00015240,-0.00010005,0.00014060,0.00007851,-0.00002516
 ,-0.00002391,0.00000627,0.00005885,0.00001287,0.00004837,-0.00029225,-
 0.00035639,-0.00058740,-0.00003059,0.00001238,0.00003243,0.00003164,0.
 00018013,0.00018041,-0.00428283,-0.00089967,-0.00231479,-0.00018419,0.
 00141591,-0.00059183,0.00011618,-0.00031148,0.00022377,0.00476916,0.02
 063812,-0.00919362,0.00049018,-0.00001399,-0.00021823,-0.00016975,-0.0
 0032853,0.00102452,0.01482030,0.09223018,-0.09362909,0.00131408,0.0124
 6435,-0.00550027,-0.01258436,-0.09300523,0.10105808,-0.00107899,0.0052
 9080,-0.00312450,-0.11539687,0.01045313,-0.05595762,0.00111435,-0.0005
 2407,0.00037509,0.00007737,-0.00092990,0.00020842,-0.02227190,0.002619
 82,-0.01997114,0.00001140,-0.00283598,0.00316913,-0.02339590,-0.000721
 78,-0.00434187,0.00003212,0.00077308,-0.00030807,-0.00056703,-0.000229
 50,0.00028424,0.00099507,-0.00015594,-0.00130924,-0.00088103,0.0011058
 1,0.00099095,-0.00230715,-0.00039907,0.00036033,-0.00026280,0.00003258
 ,0.00065382,-0.00002171,0.00030133,-0.00008559,-0.00007375,-0.00014647
 ,0.00000523,0.00065446,-0.00049050,-0.00076532,-0.00015851,0.00018047,
 0.00039128,-0.00002241,0.00036748,0.00012043,0.39965660,0.02480723,-0.
 00142663,0.02072452,0.00985927,-0.08225767,0.00523365,-0.00000128,-0.0
 0591313,0.00209385,0.00068550,0.00046077,0.00072902,-0.00182129,-0.000
 46486,-0.00126225,-0.01842837,0.00420528,-0.01453293,-0.00746007,0.012
 01196,0.00917228,-0.00256588,-0.00124101,-0.00160801,-0.00153131,-0.00
 066735,-0.00049691,0.00086040,-0.00019373,-0.00240815,0.00044400,-0.00
 044076,0.00022486,-0.00160407,-0.00053247,-0.00121839,-0.00019852,-0.0
 0003158,-0.00001379,0.00003618,-0.00002209,0.00002372,0.00011000,0.000
 19441,-0.00002869,-0.00051383,-0.00082652,0.00005246,0.00038000,-0.000
 58252,0.00013201,0.00027134,0.00030046,-0.00010000,0.05182948,0.638011
 25,-0.01149908,0.00344263,-0.01315074,-0.05644209,0.01136486,-0.149699
 50,0.00030326,0.00231836,-0.00039063,0.00086442,-0.00163507,0.00152859
 ,0.01135568,-0.00201536,0.00779994,-0.01911159,0.00398120,-0.01521351,
 -0.00567533,0.01023881,0.00330620,-0.00099946,-0.00011719,-0.00102773,
 -0.00273031,-0.00172758,-0.00125557,-0.00091525,-0.00092828,-0.0013948
 3,-0.00006063,-0.00056431,0.00030114,-0.00279375,-0.00102498,-0.000345
 11,-0.00048382,-0.00029889,-0.00044513,-0.00002201,-0.00012201,0.00000
 308,0.00015881,-0.00002914,0.00008222,-0.00096825,0.00027397,0.0010612
 0,0.00087456,-0.00033326,-0.00020500,0.00029064,-0.00039612,-0.0003337
 2,0.02376838,0.00214249,0.55370330,0.00099773,-0.00110385,-0.00027234,
 -0.00155067,-0.01655398,-0.01452945,-0.00005306,-0.00011027,0.00030891
 ,-0.00038143,0.00078598,0.00017353,0.00013631,-0.00006299,0.00066104,-
 0.00306225,0.00102426,-0.00216262,0.00017708,0.00160747,0.00149862,0.0
 0004135,-0.00008956,-0.00005305,0.00016329,-0.00017277,-0.00002619,-0.
 00384144,-0.00134328,-0.00061653,0.00031250,0.00017073,-0.00012219,-0.
 00285722,-0.00175251,-0.00352323,-0.00023255,-0.00095572,0.00002390,0.
 00002884,0.00004710,0.00000350,0.00008774,0.00027678,-0.00013697,0.000
 27238,-0.00087529,0.00068762,0.00000085,-0.00063581,0.00030512,-0.0001
 1203,0.00003947,-0.00016092,-0.04882111,-0.03796359,-0.01775095,0.0721
 2222,0.00033984,0.00143271,0.00157246,-0.00000827,0.00584535,0.0041452
 2,-0.00003649,-0.00011006,0.00010357,0.00036287,0.00027151,-0.00038713
 ,-0.00028502,-0.00014289,-0.00056672,0.00116315,0.00028157,0.00185367,
 -0.00109863,-0.00086016,-0.00202294,0.00014845,0.00006963,0.00016708,-
 0.00002914,-0.00006623,-0.00002139,-0.00296284,0.00008119,-0.00129693,
 -0.00062353,-0.00007264,0.00022061,-0.00262158,0.00026590,-0.00094199,
 -0.00056797,-0.00025902,-0.00008814,-0.00000917,-0.00004115,0.00000773
 ,0.00016045,-0.00007080,0.00008785,-0.00121543,-0.00152583,0.00133855,
 -0.00060399,-0.00285552,0.00102904,0.00019728,0.00006699,-0.00014674,-
 0.02598954,-0.26892980,-0.12926108,0.03347371,0.29150495,0.00151072,-0
 .00097274,0.00075839,-0.00583534,-0.02025321,-0.01437796,0.00007006,-0
 .00026553,0.00062198,-0.00049793,0.00078264,-0.00012579,-0.00044109,0.
 00001581,-0.00030162,-0.00348561,0.00050869,-0.00211517,-0.00145406,-0
 .00092753,-0.00034688,0.00000966,-0.00027503,-0.00015751,-0.00007303,0
 .00007017,-0.00002396,-0.00415972,-0.00036869,0.00044663,-0.00007926,0
 .00016050,-0.00019706,-0.00328597,-0.00139707,-0.00220887,0.00072558,-
 0.00004447,0.00015471,-0.00007609,-0.00003239,-0.00006005,-0.00007528,
 0.00019415,-0.00019046,0.00120593,0.00122392,-0.00033258,-0.00015839,0
 .00099957,0.00031308,-0.00030098,-0.00006171,0.00007995,-0.01207482,-0
 .12677055,-0.12170484,0.02216443,0.13689067,0.13642190,-0.00195715,-0.
 00114040,-0.00334742,0.00285030,0.01758909,-0.01426177,-0.00017335,0.0
 0102159,-0.00044950,0.00002082,-0.00016432,0.00016566,0.00029671,0.001
 42330,-0.00195816,0.00001773,-0.00038874,-0.00034835,-0.00092249,0.001
 13545,0.00195418,-0.00066345,-0.00018532,-0.00035633,-0.00040500,-0.00
 008239,-0.00002881,-0.00003197,0.00026955,0.00008779,0.00004011,-0.000
 07516,-0.00002777,0.00014913,-0.00025795,-0.00006055,0.00009838,0.0000
 5921,-0.00009407,0.00001712,-0.00003095,0.00001785,0.00002939,0.000046
 79,-0.00000642,-0.00001692,0.00000101,-0.00000194,-0.00001249,-0.00003
 919,-0.00005755,0.00000324,0.00000129,0.00000295,-0.06731148,-0.055601
 76,0.04948531,0.00009895,-0.00300937,0.00192757,0.09563772,0.00059692,
 0.00093674,0.00069969,0.00087271,-0.00030527,-0.00031060,-0.00005416,-
 0.00023139,0.00030167,-0.00017071,0.00028368,-0.00005558,0.00097472,0.
 00056235,0.00084893,0.00026758,-0.00004995,0.00025629,0.00014154,-0.00
 052539,-0.00089920,0.00027640,0.00010382,0.00012279,-0.00003791,0.0000
 9470,0.00002116,-0.00047497,0.00025560,0.00029414,-0.00012496,0.000094
 51,-0.00001941,0.00021477,-0.00002103,0.00009895,0.00037580,0.00003939
 ,0.00005782,-0.00003622,0.00001070,-0.00003564,-0.00004739,0.00007102,
 -0.00006006,0.00040077,0.00049066,0.00017761,-0.00020495,0.00016521,0.
 00009420,-0.00009671,-0.00005060,0.00001168,-0.06524964,-0.19348705,0.
 12455032,-0.00785748,-0.01770896,0.01993693,0.05543660,0.20152876,-0.0
 0341441,-0.00205464,-0.00228450,0.00512838,0.01960373,-0.01312244,0.00
 000877,0.00123936,-0.00033346,-0.00004362,0.00004054,0.00016288,0.0001
 5395,0.00011533,0.00149213,0.00040712,-0.00028590,-0.00028617,0.000190
 20,-0.00051280,-0.00105474,0.00019385,0.00011203,0.00016434,0.00004241
 ,0.00005488,0.00001220,-0.00001817,0.00005865,0.00010915,-0.00004710,0
 .00004404,0.00000706,0.00023233,0.00008650,0.00009569,0.00015805,0.000
 11203,0.00000784,-0.00000119,-0.00000794,0.00001440,-0.00002318,0.0000
 0586,-0.00001032,0.00019650,-0.00004195,-0.00019436,-0.00017788,0.0000
 9027,0.00002745,-0.00007831,0.00005332,0.00006372,0.05273134,0.1215211
 5,-0.16266358,-0.00595777,-0.01207781,0.01270058,-0.05768696,-0.133695
 82,0.16950613,-0.14856067,-0.02930410,0.05507695,0.00558580,-0.0038155
 1,-0.00125427,-0.01991076,-0.00708052,0.01490385,-0.00543158,-0.002046
 04,0.00273707,0.00058175,0.00273924,-0.00161717,-0.00004369,0.00059279
 ,-0.00036965,-0.00022032,0.00061865,-0.00016446,-0.00038417,0.00011745
 ,0.00004744,-0.00012788,-0.00047249,0.00016526,0.00030252,0.00032577,-
 0.00082541,-0.00000501,-0.00016847,0.00012460,-0.00016084,-0.00004582,
 0.00014522,-0.00045513,0.00167618,0.00215324,0.00063336,-0.00002779,0.
 00083378,0.00001671,-0.00013159,-0.00010906,0.00015061,-0.00246206,-0.
 01303182,-0.00057590,0.00085792,0.00255995,0.00119930,0.00294575,0.003
 54678,0.00290566,0.00119768,-0.00089298,0.00007714,-0.00018016,-0.0001
 2465,-0.00072839,-0.00015573,-0.00029768,0.49143110,-0.02754604,-0.098
 23739,0.02131712,-0.02824845,-0.01118084,0.01716379,0.00146888,0.00000
 477,-0.00076924,0.01706588,0.00804401,-0.00993120,0.00060631,-0.005838
 37,0.00263649,-0.00052043,0.00103992,-0.00027661,0.00056133,0.00053160
 ,-0.00024441,-0.00028846,0.00013171,0.00012469,-0.00022489,-0.00029087
 ,0.00026800,0.00027542,-0.00005571,-0.00021101,-0.00003143,0.00002159,
 0.00007124,-0.00001021,0.00002368,0.00008038,0.00064997,-0.00318184,-0
 .00174239,-0.00061403,0.00037602,-0.00068819,-0.00009521,-0.00004881,0
 .00003583,-0.02394647,-0.00509150,-0.01752169,0.00017030,0.00143423,-0
 .00000314,-0.00203105,-0.00010028,-0.00265835,-0.00044020,0.00058430,-
 0.00012152,0.00042376,0.00006411,0.00049865,0.00003648,0.00017265,-0.0
 0013036,-0.02174425,0.59482886,0.04950899,0.02065066,-0.12166807,0.009
 68754,0.00634931,-0.00706520,-0.01815930,-0.00785057,0.01096378,0.0221
 7053,0.01019383,-0.01437830,-0.00045710,0.00150442,0.00008995,-0.00065
 515,-0.00108429,0.00107647,-0.00014526,0.00000313,-0.00048304,-0.00005
 033,0.00018706,-0.00002117,-0.00000479,-0.00008639,0.00010671,0.000071
 68,-0.00035081,0.00009318,0.00006840,0.00005307,-0.00000218,-0.0000167
 8,0.00002008,-0.00010816,0.00109264,-0.00420021,-0.00321952,-0.0011525
 3,0.00012968,-0.00090914,-0.00009995,-0.00014512,-0.00003886,-0.026259
 80,0.00333428,-0.02399331,-0.00057508,0.00008367,-0.00021411,0.0013911
 5,0.00196469,0.00281194,0.00064714,0.00035202,-0.00029828,-0.00008722,
 0.00002233,-0.00079622,0.00006130,-0.00050282,0.00005607,-0.02292552,0
 .04100338,0.57701279,-0.00553177,0.01556474,0.02291614,0.00083928,0.00
 064279,-0.00072340,0.00036424,0.00043998,-0.00003452,-0.00378467,-0.00
 261109,0.00312726,-0.00002964,0.00017742,-0.00033815,0.00010217,-0.000
 66834,-0.00010168,-0.00001432,-0.00005818,-0.00006641,0.00001923,-0.00
 003956,-0.00004220,0.00000615,0.00005357,0.00000869,-0.00006438,-0.000
 17364,0.00012766,0.00000100,0.00007243,-0.00002607,0.00001519,0.000035
 51,-0.00001463,0.00052143,-0.00147797,-0.00103399,-0.00042751,0.000116
 58,-0.00042812,-0.00007849,0.00000962,0.00004398,-0.00564321,0.0018325
 5,-0.00203404,0.00003738,0.00014509,-0.00011822,-0.00001201,-0.0001918
 1,0.00001061,-0.00001411,-0.00011167,-0.00000622,-0.00017898,0.0000307
 4,-0.00007539,-0.00000516,0.00001922,0.00001414,-0.05252225,0.02242616
 ,0.03074082,0.06853794,-0.00223338,0.00712643,0.01132326,0.00044495,0.
 00132301,0.00040300,0.00091038,0.00035229,-0.00043787,-0.00215116,0.00
 010562,0.00183107,0.00000291,0.00012628,-0.00020840,-0.00000526,0.0001
 2123,-0.00045043,0.00000552,-0.00001103,-0.00002260,0.00000504,-0.0000
 2703,-0.00002241,-0.00000803,0.00002906,-0.00000436,-0.00010195,-0.000
 07510,-0.00005753,-0.00000320,0.00005780,-0.00002674,0.00000564,0.0000
 1333,0.00000794,0.00026341,0.00010039,0.00007440,-0.00003182,0.0000097
 6,-0.00003227,-0.00008237,0.00001530,-0.00002229,-0.00049295,0.0007701
 6,-0.00039655,-0.00005143,-0.00004877,0.00027386,0.00026457,0.00035233
 ,0.00032703,0.00011539,-0.00011187,0.00007562,-0.00003891,-0.00004284,
 -0.00004923,-0.00000983,0.00001667,0.00001195,0.01785256,-0.13681810,-
 0.12332936,-0.02050010,0.14389910,0.00379563,-0.01008694,-0.01410249,-
 0.00072605,-0.00054270,0.00024091,-0.00007669,0.00011614,0.00080675,0.
 00262489,0.00135414,-0.00048036,-0.00002622,0.00003810,0.00032904,0.00
 014646,0.00075751,-0.00023301,-0.00015115,-0.00017445,-0.00006623,0.00
 003601,-0.00006218,-0.00003434,0.00003403,0.00008422,0.00000357,0.0000
 2326,-0.00015936,0.00013456,-0.00001389,0.00007987,-0.00001256,0.00001
 653,0.00003270,0.00000141,0.00034380,-0.00110017,-0.00034544,-0.000288
 36,0.00010024,-0.00028271,-0.00011144,0.00003470,-0.00002116,-0.003272
 57,0.00210505,-0.00019110,0.00017598,0.00024851,0.00018665,-0.00011433
 ,-0.00028596,-0.00010509,0.00014126,-0.00002510,-0.00012187,0.00003158
 ,-0.00005514,0.00018298,-0.00003195,0.00006066,0.00001906,0.02259208,-
 0.12074911,-0.22722013,-0.02731045,0.13379821,0.24984730,0.00512230,-0
 .02606620,0.00783130,-0.00468102,-0.00041174,0.00280193,0.00058061,-0.
 00002203,-0.00070895,0.00089242,0.00060534,-0.00000118,0.00002507,-0.0
 0150639,0.00079275,0.00000180,0.00009757,-0.00014436,-0.00007355,-0.00
 030640,0.00013331,0.00019043,-0.00003881,-0.00005844,0.00010762,0.0001
 6265,-0.00010505,-0.00000756,-0.00000685,0.00032146,0.00001584,-0.0000
 2050,-0.00003563,0.00003475,-0.00000563,-0.00005132,0.00001061,-0.0003
 4279,0.00004349,-0.00008446,-0.00003109,-0.00009393,0.00004778,0.00004
 659,0.00005257,0.00084045,0.00307371,0.00288682,0.00004316,-0.00033562
 ,-0.00012837,-0.00000653,-0.00145209,0.00027616,-0.00099415,-0.0000821
 3,-0.00002253,0.00002951,0.00007688,0.00005357,0.00024747,0.00003878,0
 .00011008,-0.05693532,0.03744710,-0.01037913,-0.00010558,0.00448136,-0
 .00093273,0.07061942,0.00222219,-0.00995665,0.00146468,-0.00227450,0.0
 0123917,0.00089861,-0.00051411,-0.00031389,-0.00003745,0.00006389,0.00
 075292,0.00024778,0.00016349,-0.00062711,0.00043156,0.00010174,0.00030
 897,-0.00015552,-0.00016363,-0.00001200,-0.00017589,0.00000340,0.00000
 820,0.00003692,-0.00000407,-0.00003920,0.00001627,-0.00002317,-0.00006
 020,-0.00018135,0.00002455,0.00004085,-0.00002326,-0.00000037,0.000002
 96,-0.00002701,-0.00008176,0.00015732,0.00011589,0.00003685,-0.0000038
 4,0.00005061,-0.00000051,-0.00000586,-0.00004129,-0.00011609,0.0030257
 6,-0.00202358,-0.00010938,-0.00008441,0.00031172,0.00060118,0.00050739
 ,0.00194027,-0.00004488,0.00012742,-0.00017864,0.00001978,-0.00003277,
 -0.00001335,0.00009221,-0.00009714,0.00004577,0.03536147,-0.26715042,0
 .06383908,0.00215788,-0.01687421,0.00557866,-0.04434908,0.28632126,-0.
 00149736,0.01819969,-0.00531312,0.00331336,0.00018535,-0.00083098,-0.0
 0008052,-0.00026107,0.00048435,-0.00094532,0.00003022,0.00013401,-0.00
 008018,0.00094605,-0.00025019,0.00008208,0.00024711,-0.00004765,0.0000
 3872,-0.00015665,0.00025867,0.00006275,-0.00004958,-0.00004286,0.00004
 067,0.00006514,-0.00008229,0.00008611,0.00005652,0.00019812,-0.0000035
 3,-0.00006414,0.00000048,-0.00000270,-0.00000460,0.00000807,0.00013626
 ,-0.00040482,-0.00013764,-0.00007983,-0.00002712,-0.00008980,0.0001270
 6,0.00000629,0.00009652,0.00007163,0.00324015,0.00172392,0.00010239,0.
 00012900,-0.00039507,-0.00020513,-0.00095862,0.00018122,0.00000266,-0.
 00031926,0.00026346,-0.00003992,0.00000100,0.00000050,-0.00006095,0.00
 006909,-0.00000691,-0.00908903,0.06322600,-0.07216726,0.00426799,-0.02
 535905,0.00873276,0.01747225,-0.07560110,0.07829076,-0.00050836,-0.000
 80407,-0.00042160,-0.02454320,0.00224966,0.00903915,0.00019948,0.00033
 172,-0.00018343,0.00002371,0.00003768,0.00007874,-0.00191844,0.0031035
 6,-0.00534026,0.00161257,0.00059471,0.00074172,-0.11059978,0.00020759,
 -0.00517925,-0.02313145,-0.01095532,-0.01526050,-0.02143418,-0.0174847
 9,-0.00835063,0.00609723,-0.00591934,-0.00544639,0.00066424,-0.0002485
 0,0.00250481,-0.00073390,-0.00099527,0.00038365,0.00015286,0.00033911,
 -0.00036366,0.00008555,-0.00000879,-0.00005044,0.00006421,0.00025747,0
 .00005444,-0.00033033,-0.00011004,0.00007019,0.00019908,-0.00007760,-0
 .00019844,0.00014393,0.00003713,0.00005777,-0.10659702,0.00515198,0.01
 886203,-0.00663650,0.00395929,0.00229407,-0.02308246,0.01331389,0.0058
 3924,-0.00094734,0.00077331,-0.00037134,-0.00001212,-0.00007919,0.0000
 6220,0.00027288,0.00009063,-0.00010674,0.44037342,0.00109485,-0.000382
 21,0.00042883,0.00219143,-0.00325711,-0.00022603,-0.00006245,-0.000141
 43,0.00038253,-0.00021327,0.00031214,-0.00001782,-0.00071249,0.0000163
 5,-0.00038778,-0.00011949,0.00009080,-0.00014446,-0.02326913,-0.090261
 62,-0.01314985,-0.01179759,-0.00720164,-0.00710847,0.01091888,0.005223
 30,0.00524179,-0.02222484,-0.00485291,-0.00750666,0.00149479,-0.004049
 82,-0.00161932,0.00055761,0.00145756,0.00109165,-0.00013504,-0.0010541
 6,-0.00113278,0.00032950,-0.00044926,0.00033811,0.00007930,0.00014958,
 -0.00003449,-0.00005535,-0.00154048,-0.00101955,-0.00011629,0.00007810
 ,0.00017206,0.00001031,0.00011522,0.00021295,0.01912777,-0.08717980,-0
 .01282057,0.02993977,-0.00539030,-0.00913950,-0.01416363,0.00536693,0.
 00593819,0.00095875,0.00001257,0.00061697,-0.00007025,-0.00004641,0.00
 004936,-0.00011331,0.00005088,-0.00013657,-0.01046442,0.64026453,-0.00
 068532,0.00030974,-0.00040718,-0.01148282,0.00410421,0.01700825,0.0001
 4516,0.00031585,-0.00015690,-0.00013686,0.00010364,-0.00006995,-0.0034
 4680,-0.00002533,-0.00290982,0.00166552,-0.00108773,0.00035771,-0.0059
 0524,-0.00107970,-0.08541366,0.01359911,0.00534528,0.01169965,-0.01973
 352,-0.01381331,-0.00762524,-0.01793860,-0.00332030,-0.01171832,0.0019
 0623,-0.00543750,-0.00147728,0.00027775,0.00082735,0.00132916,0.000441
 34,0.00055749,-0.00038828,-0.00005895,-0.00005577,0.00025834,-0.000178
 25,-0.00021905,0.00005329,-0.00029957,-0.00060985,0.00021252,-0.000118
 02,0.00010283,-0.00002896,0.00014838,-0.00010347,0.00013688,-0.0005297
 4,-0.00157889,-0.09228733,0.01830692,-0.00201954,-0.00697933,0.0219753
 8,-0.01087905,-0.00620835,-0.00071068,0.00026495,-0.00072993,0.0001149
 9,0.00010530,0.00031300,0.00001678,0.00008176,0.00007509,0.00581917,-0
 .09829626,0.48777137,-0.03233598,0.00000782,-0.01796645,0.00184982,0.0
 0177978,-0.00014808,-0.00414020,-0.00166693,0.00373729,0.00105713,0.00
 046448,-0.00026794,0.00018862,0.00030637,-0.00003676,-0.00010412,-0.00
 039386,-0.00007742,-0.00210230,0.00055752,-0.00100771,0.00041315,0.000
 17564,-0.00038339,0.00046380,0.00087570,-0.00068126,0.00059816,-0.0003
 8961,0.00189099,0.00007616,-0.00015380,0.00017690,0.00010348,0.0001732
 0,-0.00057871,0.00219650,-0.02113419,-0.01950928,-0.00432351,0.0007835
 7,-0.00420470,0.00062234,-0.00043431,0.00104960,-0.10227181,-0.0038836
 2,-0.00057217,0.00166872,0.02497611,0.02269310,0.00149461,-0.00346436,
 -0.00490973,-0.00057368,0.00095409,0.00061779,-0.00125730,-0.00116452,
 0.00047546,0.00048129,-0.00125278,0.00027933,-0.17625944,0.03507474,-0
 .06094584,-0.00011434,-0.00204584,-0.00115077,-0.01986147,0.00567841,-
 0.01473119,-0.00004323,0.00025406,0.00009026,0.53756751,-0.00766287,0.
 00171880,-0.00586387,-0.00030340,-0.00015914,-0.00010612,-0.00177405,-
 0.00032311,0.00102606,0.00026279,-0.00007227,0.00033934,-0.00016363,0.
 00027721,-0.00022037,0.00023096,0.00027032,-0.00001352,-0.00142615,-0.
 00191131,-0.00060849,-0.00020311,-0.00020435,-0.00007507,0.00011993,0.
 00011128,0.00058174,-0.00018966,-0.00003298,0.00065700,-0.00004003,0.0
 0033418,0.00013438,-0.00001086,0.00011262,-0.00017563,-0.00308021,0.00
 267610,-0.00296326,0.00084555,0.00055488,0.00143284,0.00016568,-0.0000
 0141,-0.00009590,-0.00039035,-0.14303449,-0.04628077,0.00062933,-0.002
 27313,-0.00282181,-0.00011684,-0.03395793,-0.03155792,0.00303300,-0.00
 046952,-0.00051979,-0.00050656,-0.00111848,0.00063450,-0.00026707,-0.0
 0047633,0.00017032,-0.00405078,-0.07359219,-0.01637312,-0.01857991,0.0
 0140724,-0.01116983,0.02844888,0.00167509,0.01795174,-0.00025172,-0.00
 054608,0.00040033,0.01111848,0.32634827,0.01163452,-0.00295474,0.01330
 260,-0.00036206,-0.00024960,0.00038966,0.00430748,0.00140880,-0.001911
 60,-0.00058047,-0.00067206,0.00037268,0.00007093,-0.00013757,0.0001999
 3,0.00022016,0.00031432,0.00009993,-0.00064699,0.00077156,-0.00148853,
 0.00013489,-0.00012429,-0.00069976,0.00018595,0.00104873,-0.00043867,0
 .00064781,-0.00033861,0.00245597,0.00000307,-0.00033484,0.00030018,0.0
 0011853,0.00006193,0.00005230,-0.00186076,-0.01961336,-0.02217801,-0.0
 0367897,0.00103501,-0.00253996,0.00035786,0.00038900,0.00075491,0.0023
 3464,-0.09562812,-0.13536364,0.00054248,-0.01434940,-0.01572846,-0.000
 57420,-0.00543773,0.00330669,-0.00132551,-0.00016498,-0.00060339,0.000
 67672,0.00161048,-0.00120664,0.00023594,0.00083985,0.00011136,-0.04136
 144,0.00680432,-0.13076160,-0.02863191,0.00268423,-0.01747758,-0.01755
 539,0.00425679,-0.01078653,-0.00024261,0.00034254,-0.00043672,-0.00504
 071,0.10251112,0.48849676,-0.00278493,0.00096235,-0.00321205,-0.000178
 37,-0.00026576,-0.00043728,-0.00072839,-0.00028386,0.00068377,-0.00018
 739,0.00013945,-0.00004203,0.00006983,0.00007546,-0.00002813,-0.000025
 65,0.00004422,0.00008532,0.00155396,-0.00027690,0.00036776,0.00010336,
 0.00096256,-0.00069953,-0.00017241,0.00021508,-0.00001732,-0.00098792,
 0.00001996,0.00029746,-0.00004511,0.00017410,-0.00025480,-0.00005338,-
 0.00018196,0.00036463,0.00228708,-0.00057674,-0.00012562,-0.00104738,0
 .00015178,-0.00051088,-0.00124676,-0.00013104,-0.00061177,0.00021041,0
 .00532202,0.01199824,0.00090765,-0.00182976,-0.00183685,0.00030142,-0.
 00309649,-0.00222074,-0.00030995,-0.00087559,0.00022706,0.00007535,0.0
 0008332,0.00036274,-0.00006636,0.00054199,-0.00004295,-0.03932972,-0.0
 1021475,0.01717744,0.00059004,0.00017687,0.00153035,0.00364201,-0.0005
 6680,0.00157197,-0.00031084,-0.00102464,0.00059448,-0.16470884,-0.0023
 7756,0.04485301,0.55971630,-0.00142979,-0.00036838,-0.00118922,0.00002
 442,0.00050643,0.00015230,-0.00059734,0.00004999,0.00023805,-0.0000049
 8,0.00000218,-0.00001835,-0.00000088,-0.00012630,-0.00003495,-0.000098
 05,-0.00012742,-0.00006616,0.00019959,-0.00027261,0.00048122,0.0004705
 4,-0.00060051,0.00138513,-0.00002995,0.00003609,-0.00000542,-0.0000490
 7,0.00000487,-0.00004136,0.00000600,0.00001936,-0.00001930,-0.00002197
 ,-0.00002451,-0.00005069,0.00045996,0.00050862,0.00025662,0.00006492,0
 .00010796,-0.00009791,-0.00005237,0.00024573,-0.00025958,0.02466495,-0
 .00561087,-0.02028029,0.00034107,-0.00323887,-0.00494198,0.00202717,0.
 00152645,-0.00253124,-0.00024278,0.00064377,-0.00005438,-0.00005651,-0
 .00030992,-0.00015280,0.00009628,-0.00038625,-0.00002811,0.00379039,-0
 .00388320,0.00378574,-0.00139243,0.00037564,-0.00050437,0.00306033,0.0
 0073999,-0.00081960,-0.00050264,-0.00006247,0.00028773,-0.04021826,-0.
 07527358,0.01458987,0.00639612,0.53836622,-0.00382760,0.00033714,-0.00
 366461,0.00021736,0.00065059,-0.00002442,-0.00136144,-0.00063104,0.000
 76750,0.00006163,0.00006104,0.00010884,0.00002701,-0.00015488,0.000077
 43,0.00001316,-0.00013449,-0.00008709,0.00043508,0.00051535,-0.0006204
 7,-0.00082025,0.00183030,-0.00073968,-0.00023536,-0.00040315,0.0003744
 6,0.00031700,-0.00007380,-0.00073377,0.00001105,-0.00008637,0.00005433
 ,-0.00010243,-0.00003330,0.00010257,-0.00044929,-0.00057667,-0.0010363
 8,0.00023475,0.00015905,0.00046230,0.00067684,-0.00066343,-0.00201043,
 0.02359281,0.00317353,-0.02338408,-0.00081481,-0.00219615,-0.00276736,
 -0.00085236,0.00184844,0.00379547,0.00004681,-0.00005977,-0.00050834,0
 .00011083,0.00000362,-0.00012757,0.00011178,-0.00011544,0.00013572,-0.
 01221241,0.00351915,0.01423270,-0.00136131,-0.00159802,-0.00062105,-0.
 00462809,-0.00041053,-0.00043589,0.00065232,0.00039122,-0.00107181,0.0
 6317519,-0.01185168,-0.14111952,0.07241139,-0.01574483,0.56022741,-0.0
 0091116,0.00039416,-0.00149209,-0.00003952,0.00027069,-0.00005596,-0.0
 0048432,-0.00023600,0.00034053,-0.00006428,0.00002171,0.00014409,0.000
 02411,-0.00010410,0.00006939,0.00003061,-0.00004099,0.00000779,-0.0007
 8878,0.00002384,-0.00008043,0.00050503,-0.00046570,-0.00007384,0.00019
 155,0.00010435,-0.00011943,0.00029010,-0.00023800,0.00016059,-0.000000
 88,0.00002101,0.00001728,0.00005981,0.00013033,-0.00017030,-0.00002420
 ,-0.00054075,-0.00060508,0.00045591,0.00006870,-0.00023756,0.00135449,
 0.00010810,0.00013560,-0.00122503,-0.00098803,-0.00208159,0.00022813,0
 .00012044,-0.00013851,-0.00006135,0.00049379,0.00005367,-0.00018814,0.
 00009525,-0.00001617,-0.00005702,-0.00000034,-0.00007822,0.00006060,-0
 .00007503,0.00003648,-0.00242909,-0.00113463,0.00568965,0.00032386,-0.
 00006721,0.00006985,0.00001947,0.00013626,-0.00007904,0.00024104,0.000
 22882,0.00005232,-0.02751549,-0.00408433,-0.01322045,-0.21840114,-0.03
 450721,-0.12033614,0.24343700,-0.00016687,0.00029333,-0.00005441,0.000
 11872,0.00001707,-0.00006557,-0.00002218,-0.00002166,0.00002880,0.0000
 0133,-0.00001793,-0.00000756,0.00000545,0.00002236,0.00000304,0.000000
 97,-0.00000111,-0.00000134,-0.00079614,-0.00007771,0.00057757,0.000000
 64,-0.00102361,0.00092504,0.00019507,0.00004443,-0.00017285,-0.0000823
 1,0.00011361,0.00022995,0.00001126,-0.00002555,0.00001090,0.00001770,-
 0.00012647,-0.00002548,0.00051642,0.00007951,-0.00077632,0.00003975,-0
 .00007086,0.00005181,-0.00001185,0.00025712,-0.00131464,0.00111344,0.0
 0062395,-0.00040388,-0.00012968,-0.00018039,0.00000397,0.00024522,-0.0
 0019756,0.00019187,-0.00009237,0.00009125,0.00003260,0.00000793,0.0000
 0385,-0.00001312,0.00002224,-0.00001870,-0.00001133,0.00070921,0.00033
 298,0.00025817,0.00008251,-0.00016635,-0.00002841,-0.00051380,0.000150
 41,-0.00005940,0.00015714,-0.00003329,-0.00001716,-0.00371435,-0.00122
 380,-0.00276415,-0.03574476,-0.05679884,-0.02122952,0.03855129,0.06068
 189,0.00095634,-0.00014173,0.00089483,-0.00005038,-0.00011306,0.000016
 62,0.00030496,0.00013604,-0.00019894,-0.00003957,-0.00003802,0.0000013
 0,-0.00000505,0.00001078,-0.00000100,0.00000298,0.00002187,-0.00000055
 ,-0.00003950,0.00029656,-0.00002443,0.00004566,0.00088706,-0.00054087,
 -0.00000601,-0.00005023,-0.00002009,0.00001268,0.00010280,-0.00006544,
 0.00000422,-0.00000720,0.00001751,0.00001472,-0.00006894,0.00001112,0.
 00113981,-0.00017524,-0.00217224,0.00000347,-0.00004772,0.00022889,0.0
 0034679,-0.00140265,-0.00387586,0.00076567,-0.00077762,0.00080070,-0.0
 0019974,0.00021814,0.00014960,-0.00015862,-0.00000707,-0.00019455,0.00
 001604,0.00001551,0.00001836,0.00000822,0.00000745,0.00000982,-0.00001
 203,0.00000211,-0.00000471,0.00254230,0.00017720,-0.00297747,0.0001556
 9,0.00025630,0.00003350,0.00030372,-0.00014943,0.00008043,0.00002169,-
 0.00000702,0.00003939,0.02085730,0.00429697,0.01292183,-0.12985372,-0.
 02289615,-0.13933989,0.12989500,0.02990636,0.15740534,-0.00017530,0.00
 025289,-0.00028700,0.00017456,0.00010033,0.00001730,-0.00012561,-0.000
 00489,0.00002909,0.00013395,-0.00000546,-0.00006814,-0.00002995,0.0000
 0610,-0.00004116,-0.00001839,-0.00002033,-0.00002096,-0.00055149,0.000
 12593,0.00004284,0.00011263,-0.00021184,0.00013662,0.00009696,-0.00003
 144,-0.00004754,0.00007896,0.00005214,-0.00000880,0.00001092,-0.000007
 94,0.00004784,0.00002084,-0.00002931,-0.00008205,-0.00050512,0.0000571
 5,-0.00011446,0.00027294,0.00004051,0.00000310,0.00028564,0.00008897,-
 0.00007675,-0.00018482,-0.00348018,-0.00208561,0.00000805,0.00024931,-
 0.00010131,0.00051979,0.00111237,-0.00072087,0.00005891,0.00038939,-0.
 00007105,-0.00002525,-0.00009008,-0.00011381,0.00001065,-0.00017460,-0
 .00002644,0.00395653,-0.00271348,0.00297378,-0.00023339,-0.00010380,-0
 .00015267,0.00027070,0.00152054,-0.00049283,0.00005820,0.00015265,-0.0
 0012069,-0.00742403,-0.02343888,0.02708662,-0.05570709,0.02610132,-0.0
 2080223,-0.00249834,0.02111398,-0.01484110,0.06057886,-0.00018374,0.00
 002092,-0.00029922,0.00017650,0.00001246,0.00001764,-0.00007463,-0.000
 02078,0.00002487,0.00008644,0.00003183,-0.00004269,-0.00001981,0.00007
 019,-0.00000946,0.00002153,0.00003161,0.00001653,-0.00024746,0.0001344
 2,-0.00018103,-0.00001661,-0.00008073,-0.00014101,0.00003424,-0.000017
 75,-0.00000804,0.00005249,-0.00014508,-0.00003724,0.00000149,0.0000125
 8,0.00001108,0.00000079,0.00003579,-0.00001642,-0.00034790,-0.00011904
 ,0.00003991,0.00002946,0.00002252,0.00000626,0.00010580,-0.00007646,-0
 .00001271,0.00032293,0.00225865,-0.00099702,-0.00002138,0.00007043,0.0
 0014277,-0.00027988,0.00015616,0.00154222,0.00028592,0.00011329,-0.000
 07998,-0.00004922,0.00000014,-0.00000081,-0.00001742,-0.00003143,0.000
 00767,0.00067459,0.00181165,-0.00011022,-0.00016793,-0.00050128,-0.000
 06819,-0.00141614,-0.00032474,-0.00010637,-0.00014794,0.00012847,0.000
 11943,-0.00623610,-0.00154240,0.00563202,0.02663091,-0.20413400,0.1110
 3233,-0.00047198,0.00487950,-0.00372766,-0.02436966,0.22176044,0.00011
 975,-0.00019601,0.00017588,-0.00021559,-0.00017824,-0.00008899,0.00010
 586,0.00001874,-0.00003003,-0.00005975,0.00000331,-0.00002037,0.000023
 32,-0.00000820,0.00001749,0.00000932,0.00002234,0.00003148,0.00009469,
 -0.00020829,0.00035573,0.00008486,-0.00026890,-0.00003065,0.00004002,0
 .00006753,-0.00006263,0.00006984,-0.00005609,0.00027370,-0.00001089,-0
 .00002473,-0.00000999,0.00001619,0.00000276,0.00002224,-0.00029401,-0.
 00057676,-0.00017407,0.00000033,0.00002721,-0.00012522,0.00007571,0.00
 010215,-0.00009587,0.00008766,0.00465048,0.00184290,0.00001260,-0.0005
 5353,0.00016320,-0.00021321,-0.00161610,-0.00012201,-0.00010243,-0.000
 27924,0.00012036,0.00001371,0.00010227,0.00011018,-0.00004440,0.000175
 11,0.00000400,-0.00277284,-0.00165659,-0.00011833,0.00023640,-0.000025
 17,0.00024338,0.00134089,-0.00037707,0.00059307,-0.00002395,-0.0000014
 9,0.00020883,0.01037173,0.01707560,-0.02031285,-0.02094463,0.11345312,
 -0.13578757,-0.00293238,0.01564524,-0.01055838,0.01198596,-0.12553733,
 0.15269754,0.00014032,0.00014364,0.00015798,0.00004428,0.00001610,0.00
 002687,-0.00001264,0.00001031,-0.00001515,0.00007355,0.00003390,-0.000
 02812,-0.00001369,0.00002288,-0.00002307,0.00006048,-0.00006410,0.0000
 3884,-0.00048817,-0.00014038,-0.00049953,-0.00005562,0.00027800,0.0001
 2413,-0.00001462,-0.00001742,0.00016350,0.00047092,-0.00003245,0.00000
 728,-0.00000396,0.00003201,0.00006966,0.00000845,0.00007676,-0.0001307
 2,-0.00022009,-0.00026261,-0.00033273,0.00025687,-0.00000737,-0.000090
 88,0.00067251,0.00000917,0.00024033,-0.00573154,-0.00055722,0.00082627
 ,0.00011699,0.00111219,0.00134162,-0.00015326,0.00033303,-0.00000330,0
 .00051073,-0.00024916,0.00006713,-0.00006605,0.00005445,-0.00004696,-0
 .00009898,-0.00000032,-0.00001621,-0.00005498,0.00123425,0.00123197,-0
 .00149384,0.00080125,0.00140497,-0.00017897,0.00013901,-0.00020775,-0.
 00055977,-0.00053638,0.00103839,-0.00745721,0.02333213,0.02258112,-0.0
 8351973,0.00777562,0.00361907,0.00552773,-0.02248304,-0.01413611,-0.00
 013975,0.00495550,0.00217892,0.61213213,-0.00023129,0.00023950,-0.0001
 2661,0.00010736,0.00023518,0.00000090,-0.00009898,-0.00006932,0.000052
 10,0.00000914,-0.00001210,0.00001669,0.00002970,-0.00010582,-0.0000089
 3,-0.00004000,-0.00010543,-0.00008825,0.00029576,-0.00001269,0.0001156
 0,-0.00002206,0.00065035,0.00033461,-0.00006922,-0.00014637,0.00006441
 ,0.00003953,0.00031155,-0.00012521,0.00001349,-0.00008172,0.00000420,0
 .00000777,-0.00012821,-0.00002403,0.00004753,0.00026532,-0.00002382,0.
 00000224,-0.00009302,0.00012206,-0.00011565,-0.00006946,-0.00000099,-0
 .00194357,-0.00024324,0.00117074,-0.00027918,0.00066208,0.00073746,-0.
 00006146,0.00034888,0.00021449,-0.00046546,0.00040662,0.00000585,0.000
 02384,-0.00003143,-0.00009278,0.00015696,-0.00009511,-0.00002295,0.000
 99390,0.00041332,0.00093661,0.00051321,-0.00010291,-0.00025262,-0.0003
 0546,-0.00000728,-0.00025360,0.00013658,-0.00044516,-0.00031934,0.0032
 8531,0.00662774,0.00116821,0.01177258,-0.16432980,-0.05551245,0.001692
 99,-0.00580571,-0.00343207,0.00241035,-0.02192931,-0.01681637,0.028047
 76,0.48347065,-0.00033959,-0.00028487,-0.00016326,0.00000744,-0.000013
 74,0.00021118,-0.00009469,0.00005690,0.00003239,0.00009977,0.00008583,
 -0.00017573,-0.00003402,0.00002268,-0.00003788,-0.00003049,-0.00000662
 ,0.00002648,0.00047244,-0.00025209,-0.00020249,-0.00057721,0.00034190,
 -0.00081646,-0.00018885,-0.00007272,0.00029102,0.00000046,-0.00011775,
 -0.00001660,-0.00000572,0.00003125,0.00000269,-0.00000155,0.00007447,0
 .00003728,0.00020378,-0.00013667,0.00017499,-0.00002016,0.00002040,-0.
 00004992,-0.00001608,0.00006696,0.00005898,0.00322841,0.00046607,-0.00
 081715,-0.00004466,-0.00082513,-0.00050426,0.00002741,-0.00024027,-0.0
 0014812,0.00017172,0.00002360,0.00001225,-0.00004195,-0.00004014,0.000
 04131,-0.00006029,0.00002448,0.00000961,0.00113622,-0.00037799,0.00127
 196,-0.00071560,-0.00020535,-0.00007186,0.00043187,-0.00027906,-0.0006
 0797,-0.00004515,0.00115506,-0.00028396,0.00774185,-0.01629930,-0.0166
 4402,0.00607756,-0.05175982,-0.11847790,0.00383386,-0.01877539,-0.0124
 3607,-0.00403491,0.01665083,0.01189284,0.00163514,0.00460898,0.5470994
 8,0.00013607,0.00003653,0.00006034,-0.00000540,-0.00000840,-0.00003651
 ,0.00004474,0.00000009,-0.00001077,-0.00004817,-0.00004056,0.00006654,
 0.00001005,-0.00001363,-0.00000161,0.00000107,-0.00001518,-0.00000801,
 -0.00001921,0.00000153,0.00002214,-0.00002347,0.00004587,0.00007750,0.
 00000540,-0.00000273,0.00000415,0.00002617,0.00001695,0.00000791,-0.00
 000258,-0.00000203,0.00000293,0.00000920,-0.00001510,-0.00001033,-0.00
 001154,-0.00004433,-0.00002743,-0.00000687,0.00000665,-0.00003410,0.00
 002460,0.00001007,0.00000289,0.00006974,0.00011728,0.00006594,0.000008
 96,-0.00004209,-0.00008559,-0.00001376,-0.00004799,-0.00000482,-0.0001
 0059,0.00003072,0.00003111,-0.00000591,0.00000455,0.00000101,0.0000163
 4,0.00000076,-0.00000405,-0.00169072,0.00105935,0.00039323,-0.00201712
 ,0.00146206,0.00149092,-0.00000999,0.00006222,0.00020858,-0.00000072,-
 0.00008973,-0.00007168,0.00020477,-0.00060026,-0.00031489,0.00508202,0
 .00037149,0.00494914,0.00094086,0.00099535,0.00111979,0.00032764,-0.00
 087776,-0.00037269,-0.18999320,-0.02180114,-0.12974483,0.20758752,0.00
 023242,0.00018329,0.00030901,-0.00006927,0.00000864,0.00002102,0.00006
 778,0.00003597,-0.00003944,-0.00011481,-0.00002917,0.00010216,-0.00000
 070,-0.00001452,0.00000767,0.00000788,-0.00000071,0.00001416,-0.000041
 27,0.00018148,0.00002026,0.00005154,-0.00037582,-0.00011488,0.00003678
 ,0.00005197,-0.00008645,-0.00003380,-0.00016141,0.00003163,-0.00000367
 ,0.00001215,-0.00000338,0.00000174,0.00009968,0.00000478,-0.00017383,-
 0.00011502,0.00002046,0.00009891,0.00003853,-0.00007140,0.00027104,0.0
 0003326,0.00004357,-0.00002724,0.00003538,0.00005011,0.00008011,-0.000
 01187,-0.00006902,-0.00007243,0.00008182,0.00002373,0.00002418,-0.0000
 6130,0.00000729,-0.00002632,0.00000539,0.00001105,-0.00000600,0.000017
 83,0.00001185,0.00000921,-0.00031821,-0.00086955,0.00123978,0.00041025
 ,-0.00030196,0.00005630,-0.00010760,0.00005537,-0.00010924,0.00006870,
 -0.00012463,0.00032265,0.00068010,0.00093944,-0.02278152,-0.00432388,-
 0.01853924,0.00173747,-0.00416442,-0.00351469,-0.00028847,0.00073796,0
 .00044984,-0.02296821,-0.05188286,-0.02086554,0.02158884,0.06340042,0.
 00027427,0.00038466,0.00035427,-0.00006008,0.00002702,-0.00008047,0.00
 005564,-0.00001368,-0.00003037,-0.00019270,-0.00006711,0.00020232,0.00
 000632,-0.00003270,0.00005929,0.00005728,0.00003520,-0.00000373,-0.000
 22192,-0.00014198,0.00003911,0.00004745,0.00004420,0.00022187,0.000037
 65,0.00001555,0.00003260,0.00011726,0.00002022,0.00002979,0.00000290,0
 .00000796,0.00001319,0.00001315,0.00000019,-0.00005235,-0.00008015,-0.
 00002034,0.00001742,0.00008068,0.00000279,-0.00001527,0.00017790,0.000
 02209,0.00006064,0.00011861,-0.00006394,-0.00016841,0.00004770,-0.0000
 1544,-0.00008312,-0.00005567,0.00011102,0.00007529,-0.00012636,0.00004
 783,-0.00005192,-0.00001166,0.00000991,-0.00001474,0.00003562,-0.00002
 256,0.00001427,-0.00026977,-0.00082694,-0.00096664,0.00140233,-0.00012
 700,0.00067274,0.00003100,0.00015592,0.00023716,0.00026983,-0.00015602
 ,0.00020463,-0.00033306,0.00049453,0.00051372,-0.01468831,-0.00310098,
 -0.01275978,0.00101070,-0.00320241,-0.00094171,0.00059236,0.00036560,0
 .00073192,-0.13030892,-0.02080375,-0.17053563,0.14220161,0.02231714,0.
 18218034,0.00010082,0.00015977,0.00012029,-0.00002573,0.00002803,-0.00
 002600,0.00000536,-0.00001687,-0.00000884,-0.00006215,-0.00002962,0.00
 008926,-0.00000209,-0.00001349,0.00002833,0.00002276,0.00001862,-0.000
 00617,-0.00004221,-0.00000760,-0.00001528,-0.00001654,0.00000680,0.000
 00690,0.00000774,-0.00000895,0.00000541,0.00001468,0.00001268,-0.00001
 061,0.00000726,-0.00001157,0.00000516,-0.00000527,-0.00000171,-0.00000
 839,-0.00002302,0.00003397,-0.00001110,0.00001012,-0.00000570,0.000022
 52,0.00001527,-0.00001920,-0.00000026,-0.00031603,-0.00018420,-0.00015
 216,0.00000148,0.00006857,0.00008833,-0.00000479,0.00005749,0.00002669
 ,-0.00004130,0.00004408,-0.00006935,0.00000461,0.00000737,-0.00001767,
 0.00002048,-0.00001880,0.00000758,0.00014732,-0.00031017,-0.00015555,0
 .00037474,0.00008378,0.00026838,-0.00001763,0.00010481,0.00011337,0.00
 021572,-0.00010537,0.00003542,0.00085431,0.00104094,0.00015424,-0.0041
 5711,-0.00227239,0.00076058,0.00075351,0.00009726,0.00001395,-0.000159
 22,0.00051921,0.00001706,-0.24099459,-0.03722286,0.11903759,-0.0200164
 1,-0.00378234,0.01264189,0.25707158,0.00003407,-0.00009345,0.00012294,
 -0.00002756,-0.00012341,-0.00000631,0.00004729,0.00004608,-0.00003133,
 -0.00002624,0.00001852,-0.00002975,-0.00001774,0.00005510,-0.00000221,
 0.00004286,0.00005237,0.00004433,-0.00021245,-0.00011020,-0.00016741,0
 .00001975,-0.00005840,0.,0.00002208,0.00005608,0.00000498,0.00001809,-
 0.00008149,0.00006267,-0.00000970,0.00006596,-0.00000131,0.00000575,0.
 00000665,0.00000011,0.00005049,-0.00006870,0.00007394,-0.00004098,0.00
 003459,-0.00004498,-0.00006146,0.00004018,-0.00002754,0.00155887,0.000
 37636,-0.00024842,0.00004778,-0.00039591,-0.00047529,0.00000501,-0.000
 09849,-0.00003111,0.00028545,-0.00016180,0.00002313,-0.00005578,-0.000
 01007,0.00006557,-0.00007472,0.00006285,0.00000099,-0.00058571,-0.0001
 7857,-0.00063428,-0.00015907,0.00003205,0.00010458,0.00011809,-0.00000
 709,0.00005194,-0.00032681,-0.00036885,0.00046378,0.00044254,-0.004757
 50,-0.00385440,0.02341571,0.00576435,-0.01354133,-0.00024249,0.0009944
 4,-0.00000030,0.00023229,0.00024523,0.00079047,-0.03644811,-0.05635290
 ,0.02308572,-0.00291284,-0.00108153,0.00193334,0.03917495,0.06552224,0
 .00010143,0.00009867,0.00010549,-0.00002059,0.00000419,-0.00002914,0.0
 0002923,0.00000316,-0.00001018,-0.00007904,-0.00003114,0.00006054,0.00
 000709,-0.00001262,0.00000808,-0.00000755,0.00001068,-0.00001323,0.000
 15413,0.00001119,0.00010046,0.00010405,-0.00000586,0.00001069,0.000008
 13,0.00001475,-0.00001904,-0.00008283,-0.00000049,0.00001012,0.0000008
 0,-0.00000053,-0.00002846,0.00000254,-0.00000994,0.00002106,0.00011306
 ,0.00003140,0.00004077,-0.00003343,0.00000347,-0.00000368,-0.00008062,
 0.00000581,-0.00000420,0.00119691,0.00000244,0.00003311,0.00001092,-0.
 00024567,-0.00030319,0.00001521,-0.00012097,-0.00006938,-0.00014016,-0
 .00001772,-0.00000371,0.00002797,-0.00000323,0.00000701,0.00001143,0.0
 0000568,0.00000529,-0.00071805,-0.00023621,-0.00046247,0.00019290,0.00
 016045,0.00024536,0.00010665,0.00007339,0.00019520,0.00004287,-0.00000
 926,0.00003656,-0.00005519,-0.00392983,-0.00237397,0.01635436,0.004216
 22,-0.01049159,-0.00008678,0.00061665,-0.00024679,-0.00018562,0.000011
 74,0.00061992,0.11732012,0.02281597,-0.12057428,-0.01951254,-0.0039292
 5,0.01207999,-0.12823913,-0.02481637,0.13071851,0.00008062,0.00012126,
 0.00019270,-0.00055428,-0.00034826,-0.00007721,0.00004956,-0.00001159,
 -0.00001110,-0.00002517,0.00000905,0.00001233,-0.00002333,0.00012922,0
 .00018127,-0.00010301,0.00035551,0.00030903,-0.00042212,-0.00030494,0.
 00277937,0.00128524,-0.00166257,-0.00163335,0.00015343,0.00023133,-0.0
 0047970,-0.00112470,-0.00009419,-0.00002253,0.00002352,-0.00014247,-0.
 00019411,-0.00011908,0.00033638,0.00021418,0.00021445,-0.00002884,0.00
 008411,-0.00006685,0.00004066,-0.00003248,-0.00008151,-0.00002666,0.00
 000326,0.00017966,0.00016759,0.00071739,-0.00000978,-0.00007411,-0.000
 05239,-0.00006950,-0.00028650,-0.00011295,-0.00087863,0.00010790,-0.00
 081852,0.00029459,-0.00004807,-0.00001352,0.00028014,-0.00000894,0.000
 00006,-0.00100830,0.00012885,-0.00036357,0.00008277,0.00023342,-0.0001
 1167,0.00010452,-0.00014728,0.00004206,0.00412427,0.00742120,0.0052123
 9,0.00091425,-0.00100727,-0.00157746,-0.00098191,0.00596754,-0.0030550
 1,0.00028712,-0.00108833,0.00039568,0.00064836,0.00078173,0.00064311,-
 0.08460289,0.01362971,-0.00923101,-0.00299037,0.02299094,-0.01306092,0
 .00437154,-0.02445606,0.01386008,0.55027784,0.00014112,0.00033878,0.00
 002416,-0.00015539,0.00001779,-0.00052257,-0.00001044,-0.00008990,0.00
 005016,-0.00007898,-0.00004963,0.00008838,0.00007928,-0.00010003,0.000
 04251,-0.00001036,-0.00010832,0.00008076,0.00064405,0.00018333,-0.0008
 4213,0.00095269,0.00020522,-0.00229079,-0.00000799,0.00009942,-0.00026
 972,0.00049738,0.00047262,-0.00034154,-0.00002090,-0.00004951,0.000022
 40,0.00002631,-0.00020011,-0.00007811,0.00000876,0.00023466,-0.0000754
 1,0.00001809,-0.00006598,0.00007044,-0.00003189,-0.00004835,0.00002015
 ,-0.00055001,-0.00008929,-0.00032168,-0.00007068,0.00019513,0.00014494
 ,0.00002243,0.00019157,0.00011379,-0.00068598,0.00011228,-0.00259141,0
 .00051414,-0.00003466,-0.00033443,0.00072773,-0.00039622,-0.00034755,0
 .00003704,-0.00019731,-0.00031166,0.00026290,0.00012206,0.00027526,-0.
 00022249,0.00004573,0.00010868,0.01505970,0.00245360,-0.00626191,-0.00
 092238,0.00194091,0.00178247,0.00360777,-0.02754468,0.01298891,-0.0004
 1967,0.00136945,0.00063147,0.00069575,-0.00248589,-0.00299333,0.016816
 53,-0.16444278,0.05065881,-0.00053049,-0.00067982,-0.00016034,0.001995
 14,-0.00534127,0.00301615,-0.00384581,0.51960589,0.00016948,-0.0000383
 2,0.00035518,-0.00098259,-0.00057642,-0.00018763,0.00006536,-0.0000068
 4,-0.00001696,-0.00003300,0.00015878,-0.00003159,-0.00007365,0.0002982
 9,0.00033360,0.00023060,0.00056899,0.00073248,0.00139664,-0.00085959,-
 0.00012518,0.00131476,-0.00163720,-0.00472770,0.00008249,0.00019652,0.
 00005455,0.00043801,0.00018182,-0.00006573,-0.00002605,0.00008980,-0.0
 0000021,0.00001225,-0.00004418,-0.00000110,0.00003487,-0.00000129,0.00
 004942,0.00000213,0.00003136,-0.00004747,0.00005768,-0.00001688,0.0000
 5152,0.00022602,-0.00006305,0.00023734,0.00002474,0.00000212,-0.000199
 12,-0.00005652,0.00016663,0.00001060,-0.00173967,0.00123221,-0.0026488
 1,0.00038384,-0.00001565,-0.00012338,0.00075650,-0.00042491,-0.0002445
 2,-0.00033661,-0.00028163,-0.00049963,-0.00001636,0.00004969,0.0001202
 2,0.00001410,0.00012463,0.00004466,0.02099638,0.00485593,-0.01746926,-
 0.00047251,0.00093789,0.00060635,0.00137329,-0.01601860,0.01571210,0.0
 0025020,0.00006500,0.00071098,0.00125339,-0.00493344,-0.00242151,-0.01
 008856,0.04471585,-0.11149549,-0.00101787,0.02148389,-0.01206615,-0.00
 410425,0.01438506,-0.00920746,0.05791447,0.04837273,0.54057902,-0.0000
 3119,-0.00005978,-0.00003442,0.00014590,0.00008100,0.00014059,-0.00000
 960,0.00003166,-0.00000840,0.00000907,-0.00000541,-0.00000653,-0.00001
 363,-0.00000353,-0.00004111,0.00003239,-0.00003905,-0.00007064,-0.0008
 2321,-0.00091585,-0.00105113,0.00020963,0.00049325,-0.00014175,0.00009
 709,0.00006344,-0.00001464,0.00036158,0.00014580,-0.00006479,-0.000004
 33,0.00004141,0.00002957,0.00002553,-0.00013338,-0.00012032,-0.0000505
 7,0.00000955,-0.00001844,0.00001634,-0.00001238,-0.00000236,0.00002222
 ,0.00002200,0.00000767,-0.00001293,0.00003828,-0.00007849,0.00001669,-
 0.00001353,-0.00000524,0.00000102,0.00001454,0.00004566,0.00042784,-0.
 00014293,0.00090366,-0.00023279,0.00001275,0.00008472,-0.00025342,0.00
 013949,0.00009385,0.00006908,0.00003688,0.00010065,-0.00000307,-0.0000
 1760,-0.00001301,-0.00001784,0.00000034,-0.00002727,-0.00494089,-0.000
 92312,0.00168218,0.00012384,0.00008208,-0.00020548,0.00038815,0.000495
 13,-0.00036279,0.00004823,0.00028046,0.00014659,0.00016437,0.00006601,
 0.00016711,-0.00091632,0.00392163,0.00254180,-0.00009907,0.00039490,0.
 00042503,0.00014934,-0.00067864,-0.00014144,-0.05370914,0.02846277,0.0
 2732706,0.05926999,0.00000687,-0.00005152,0.00004807,0.00005181,-0.000
 06446,0.00001067,0.00003591,0.00003417,-0.00002529,0.00000180,0.000010
 98,-0.00000568,-0.00001055,0.00003304,-0.00003284,-0.00000927,0.000018
 10,-0.00003926,-0.00096088,-0.00043699,0.00005008,0.00022659,-0.000072
 74,-0.00016023,0.00010984,0.00009351,-0.00005481,0.00006795,-0.0000420
 1,0.00001925,-0.00000463,0.00005423,-0.00000053,-0.00000701,0.00000836
 ,-0.00003679,-0.00000708,-0.00005075,0.00004664,0.00000669,0.00002208,
 -0.00003851,0.00005221,0.00002387,0.00001595,0.00009603,0.00007425,0.0
 0013994,0.00004229,-0.00002678,-0.00010037,-0.00002526,0.00004707,-0.0
 0000808,0.00045823,-0.00014314,0.00057898,-0.00016247,0.00003263,0.000
 09678,-0.00018188,0.00010795,0.00005105,-0.00021253,-0.00006192,-0.000
 20476,-0.00002481,-0.00001305,0.00001649,0.00001410,0.00002187,0.00002
 774,-0.00303293,0.00110903,0.00383773,-0.00013250,0.00042606,0.0001412
 6,0.00030469,-0.00347281,0.00543334,-0.00012017,0.00038231,0.00019309,
 0.00048133,-0.00145371,-0.00105322,0.00404069,-0.02309043,-0.01953461,
 0.00065803,0.00095230,-0.00011015,-0.00059349,0.00030196,-0.00028098,0
 .02886731,-0.18051326,-0.13529507,-0.02801496,0.20067242,0.00001486,0.
 00005270,0.00000008,-0.00007381,-0.00000072,-0.00010325,-0.00000706,-0
 .00002786,0.00002019,-0.00001072,0.00000091,0.00000287,0.00002338,-0.0
 0002176,0.00003700,-0.00001186,0.00000170,0.00004242,0.00038607,-0.000
 14453,0.00017127,0.00028576,0.00047808,-0.00005335,0.00000347,0.000010
 32,-0.00004319,0.00023286,0.00022339,-0.00010614,-0.00000786,-0.000028
 52,0.00000639,0.00003184,-0.00011617,-0.00005418,-0.00000589,0.0000717
 6,-0.00005519,0.00001254,-0.00003797,0.00002168,-0.00001784,0.00000270
 ,0.00000724,-0.00011346,0.00000487,-0.00004494,-0.00001991,0.00001893,
 0.00005810,0.00001862,-0.00005498,0.00001017,-0.00048913,0.00019927,-0
 .00045156,0.00012638,-0.00000977,-0.00009072,0.00018723,-0.00010766,-0
 .00006910,0.00003848,-0.00001395,0.00002018,0.00000831,0.00001189,0.00
 000887,0.00002235,-0.00001647,0.00001091,0.00288488,0.00034771,-0.0010
 0428,0.00005450,-0.00022561,0.00010032,-0.00015950,0.00276073,-0.00204
 882,0.00011789,0.00003191,-0.00000616,-0.00012011,0.00082309,0.0004497
 6,-0.00327480,0.01487492,0.01158396,-0.00010767,-0.00015669,0.00081243
 ,0.00013077,-0.00043887,0.00058967,0.02889968,-0.13307525,-0.17548322,
 -0.03368227,0.13818241,0.19275222,0.00006914,-0.00003683,0.00009180,-0
 .00023146,-0.00023351,-0.00015537,0.00001237,-0.00000581,0.00000147,-0
 .00002041,0.00005951,0.00000120,-0.00000945,0.00010485,0.00014871,0.00
 010175,0.00022322,0.00027588,-0.00021392,-0.00127012,-0.00075049,0.000
 76498,0.00179316,0.00117664,0.00009036,0.00007421,0.00017136,0.0008581
 0,0.00047110,-0.00009316,-0.00001876,0.00005196,0.00003653,0.00008910,
 -0.00031997,-0.00025938,-0.00004585,0.00008331,-0.00010069,0.00003727,
 -0.00006622,0.00002966,0.00003157,0.00002057,0.00002584,-0.00012353,0.
 00001017,-0.00016907,0.00000861,0.00000723,-0.00000031,0.00002886,0.00
 000884,0.00005644,-0.00034114,0.00018606,-0.00010729,-0.00001273,0.000
 00117,-0.00001355,0.00005162,-0.00004199,-0.00001824,-0.00004341,-0.00
 022210,-0.00019478,0.00002069,0.00002190,0.00014427,0.00005186,0.00003
 141,0.00006446,0.00122465,-0.00001222,-0.00126410,0.00018062,0.0001284
 2,0.00040056,-0.00000486,-0.00001787,0.00002700,-0.00012484,0.00043014
 ,0.00011249,0.00008739,0.00004306,0.00011657,-0.00130587,-0.00033365,-
 0.00147840,0.00117307,0.00025628,-0.00002454,0.00060455,0.00020120,0.0
 0008321,-0.23358860,-0.00049843,-0.12579886,0.00415995,0.00014916,0.00
 258983,0.25089916,-0.00005807,-0.00012866,-0.00004810,-0.00014818,-0.0
 0013001,-0.00004689,-0.00001878,0.00000909,-0.00000103,0.00004426,0.00
 003813,-0.00004040,-0.00002469,0.00007362,0.00002318,0.00000542,0.0001
 0559,0.00009310,0.00072633,0.00007673,-0.00119364,0.00105661,-0.000340
 28,-0.00263811,-0.00003774,0.00002592,0.00030040,0.00003203,-0.0000941
 5,0.00009804,-0.00000702,0.00005210,0.00000948,-0.00001098,0.00002299,
 0.00000460,0.00006334,-0.00002032,-0.00001802,-0.00003253,0.00001474,0
 .00000447,-0.00002821,-0.00003465,-0.00000920,0.00007457,-0.00004336,0
 .00002568,-0.00000016,-0.00001688,-0.00002285,-0.00000416,0.00001195,-
 0.00001541,0.00024811,-0.00012318,-0.00004909,-0.00002093,0.00000033,0
 .00002852,-0.00005396,0.00003521,0.00001143,0.00013170,0.00016732,0.00
 022373,-0.00015838,-0.00009236,-0.00005123,-0.00001174,0.00002724,-0.0
 0002953,0.00012295,0.00055463,0.00037668,-0.00016485,-0.00001806,-0.00
 039173,0.00054958,0.00180927,0.00042403,-0.00049092,-0.00028728,-0.000
 64042,-0.00040729,0.00015206,-0.00010837,0.02466068,0.00169768,0.01783
 046,0.00071712,-0.00508083,0.00312792,-0.00032557,0.00113891,-0.000523
 28,-0.00117829,-0.04750273,0.00437502,-0.01998529,-0.00032693,-0.01288
 402,0.00112354,0.04960175,-0.00000674,0.00009943,-0.00001746,0.0001397
 6,0.00014857,0.00004197,-0.00000560,-0.00000858,0.00000006,-0.00002210
 ,-0.00004913,0.00003784,0.00000681,-0.00006906,-0.00008500,-0.00004317
 ,-0.00012471,-0.00015188,0.00193012,-0.00112216,-0.00295747,0.00171954
 ,-0.00216819,-0.00431466,-0.00029514,-0.00001500,0.00009978,0.00034972
 ,0.00008321,-0.00023104,-0.00001168,0.00002611,0.00006022,0.00003311,-
 0.00011950,-0.00004794,-0.00003762,0.00006711,0.00004192,0.00000376,0.
 00000675,0.00001082,-0.00002740,-0.00001123,0.00000038,-0.00004483,-0.
 00008115,-0.00007400,-0.00001618,0.00002112,0.00003785,0.00000941,0.00
 000547,0.00000439,0.00028962,-0.00021736,0.00022722,-0.00006357,0.0000
 0494,-0.00001797,-0.00010644,0.00004049,0.00002843,0.00003262,-0.00004
 297,-0.00010598,0.00009839,0.00007140,0.00001393,-0.00003080,-0.000013
 66,0.00000186,-0.00179901,-0.00101613,0.00035918,-0.00009419,0.0000976
 1,0.00009818,0.00066611,-0.00064001,0.00032586,-0.00003659,0.00035003,
 0.00043623,0.00008345,-0.00001140,0.00002153,-0.01175253,-0.00109823,-
 0.00997782,0.00005394,0.00354911,-0.00062525,0.00006344,-0.00000215,-0
 .00013973,-0.12703916,0.00295623,-0.13092922,-0.01978901,-0.00009855,-
 0.01306552,0.13641608,-0.00138624,0.15051920,-0.00041927,0.00032316,0.
 00035478,-0.00251648,-0.00119638,-0.00091130,-0.00000764,-0.00005245,0
 .00002918,0.00009757,-0.00000468,-0.00009546,0.00038369,0.00067566,0.0
 0034443,-0.00303426,0.00166857,0.00241571,0.00771110,0.00216070,-0.017
 11076,-0.00097348,-0.00178117,-0.00046156,-0.00239437,-0.00115495,-0.0
 0096170,-0.00320190,0.00043243,-0.00089045,0.00031351,-0.00099410,-0.0
 0043762,0.00009586,0.00016339,0.00019253,0.00014568,0.00004296,-0.0001
 5829,-0.00004379,-0.00009467,0.00007368,-0.00006598,-0.00003930,-0.000
 01027,-0.00043517,-0.00016202,0.00020144,-0.00000134,0.00003051,0.0000
 6714,0.00006984,-0.00016286,-0.00004609,-0.00075168,-0.00000234,0.0233
 5526,-0.00223769,-0.00026555,0.00106673,-0.00300115,0.00149636,0.00132
 267,-0.00015334,0.00077351,0.00022833,0.00024123,0.00030715,-0.0007888
 5,-0.00002714,-0.00023307,-0.00029549,-0.08778616,-0.00555785,-0.00668
 848,-0.00058528,-0.00038701,0.00012057,0.00074773,-0.00020090,-0.00093
 698,-0.00001190,-0.00004702,0.00006209,-0.00027635,0.00027060,0.000392
 83,0.00122205,-0.00514652,0.00079019,0.00098255,0.00172874,-0.00128725
 ,0.00047701,0.00111449,-0.00108378,-0.16029958,-0.03977385,0.03560353,
 -0.00539493,-0.00159976,0.00161654,-0.02134225,-0.00546435,0.01688477,
 0.57792917,-0.00044946,-0.00015694,-0.00014264,0.00019258,0.00153323,0
 .00111378,-0.00007431,0.00012784,-0.00005734,0.00002978,0.00010771,-0.
 00008300,-0.00040858,0.00011494,-0.00022086,0.00029684,0.00042421,-0.0
 0001353,0.00231015,-0.00522458,-0.01515582,0.00055775,0.00044516,-0.00
 076990,0.00007428,-0.00008399,-0.00018688,-0.00233712,-0.00013591,-0.0
 0100132,0.00020782,-0.00056719,-0.00031296,0.00009755,0.00017768,0.000
 10689,-0.00007260,0.00004046,-0.00012719,0.00002321,0.00002894,0.00008
 076,0.00000692,-0.00005489,-0.00000923,0.00004652,-0.00024837,-0.00081
 292,-0.00001547,0.00000797,0.00000293,-0.00003839,0.00040789,0.0001719
 5,0.00151006,-0.00359095,-0.00886470,0.00124653,-0.00038636,-0.0005292
 6,-0.00088315,0.00020420,-0.00003512,0.00082075,0.00003211,0.00110063,
 0.00000354,-0.00038149,-0.00032968,-0.00037340,0.00028066,-0.00035294,
 -0.00106341,-0.08259349,-0.02064524,-0.00004262,0.00006586,-0.00085092
 ,-0.00169082,0.00064745,0.00141333,-0.00000357,-0.00016373,-0.00002367
 ,0.00037880,0.00028182,-0.00030251,-0.02726015,-0.00749808,0.01566018,
 -0.00018985,0.00099450,-0.00056398,0.00115121,-0.00517290,0.00291304,-
 0.03508585,-0.09433570,0.02235116,0.01608518,0.00402622,-0.01108590,0.
 00036480,-0.00079464,-0.00033952,-0.02814943,0.59105095,-0.00051668,-0
 .00033011,-0.00019473,-0.00038123,-0.00008251,0.00032567,-0.00005009,0
 .00024284,-0.00016480,0.00016978,-0.00020316,0.00000027,-0.00056624,0.
 00017675,-0.00161261,-0.00067254,-0.00069906,-0.00067384,-0.01301859,-
 0.00968487,-0.01090911,0.00275108,0.00090399,-0.00052679,0.00068673,0.
 00028065,-0.00003645,0.00146330,0.00073161,-0.00009095,0.00003854,0.00
 057156,0.00009331,-0.00018174,-0.00009614,-0.00050139,-0.00008044,-0.0
 0034152,0.00072906,-0.00004757,0.00026991,-0.00018560,0.00011369,0.000
 07693,-0.00009018,0.00003106,-0.00046827,0.00047789,0.00016549,-0.0001
 4349,-0.00010207,-0.00004461,0.00003056,-0.00025478,0.01790077,-0.0050
 1867,-0.00423627,-0.00203411,0.00092012,0.00045091,-0.00128802,0.00018
 518,0.00035064,0.00011093,0.00079501,0.00088025,-0.00020177,0.00015117
 ,-0.00073476,-0.00013643,-0.00004395,-0.00032479,0.00156223,0.00466324
 ,-0.11598810,0.00029239,0.00123034,-0.00240686,-0.00086714,-0.00008386
 ,0.00172542,-0.00019925,0.00001582,-0.00004477,0.00031207,-0.00035256,
 -0.00059233,0.01257019,0.00637406,-0.01017324,0.00093610,-0.00025640,0
 .00008563,-0.00090312,0.00240576,-0.00047044,0.03269418,0.01932603,-0.
 09560486,0.02113396,0.00669190,-0.01366399,-0.01467500,-0.00797720,0.0
 1183304,0.06646243,-0.06372857,0.42824395,-0.00001849,0.00041111,-0.00
 050186,-0.00206724,0.00206292,0.00376304,-0.00005498,-0.00000770,0.000
 01421,0.00002548,-0.00030922,0.00005609,-0.00003300,-0.00022626,0.0001
 9111,-0.00543916,0.00008809,0.00215500,-0.00039666,-0.00007199,0.00036
 033,-0.00011893,0.00021024,0.00007807,0.00006460,-0.00003694,0.0000052
 4,0.00012724,0.00002246,-0.00008174,-0.00002976,0.00000834,0.00004185,
 -0.00003904,-0.00002864,0.00001394,-0.00006012,0.00005667,-0.00000382,
 0.00001639,0.00000308,0.00001874,-0.00001261,-0.00000602,-0.00000428,0
 .00003644,0.00006355,-0.00044842,-0.00003590,0.00003935,0.00007783,0.0
 0002274,0.00014666,0.00013020,-0.00106552,0.00021417,0.00073959,-0.000
 12195,0.00008630,-0.00025041,-0.00006186,0.00001242,-0.00009806,0.0006
 8264,0.00058207,-0.00019947,0.00024147,0.00062512,0.00006872,-0.000145
 25,-0.00002473,0.00011592,0.00510745,-0.00211104,0.00359962,-0.0003840
 8,0.00078754,0.00042448,-0.00022332,-0.00075695,0.00026212,-0.00001380
 ,0.00016762,0.00009450,0.00002712,-0.00002595,-0.00008775,0.00160446,0
 .00077993,-0.00175069,0.00028726,-0.00084842,0.00096474,0.00036723,0.0
 0064618,-0.00002952,-0.02355114,0.00586593,-0.01054502,-0.00031296,0.0
 0009647,0.00021070,-0.00269512,-0.00072268,0.00309964,-0.24339138,0.07
 829520,-0.12561372,0.26979802,0.00071366,-0.00048065,-0.00041529,0.001
 06639,0.00076997,-0.00008710,-0.00005002,-0.00001742,0.00002050,-0.000
 15713,-0.00009637,0.00017697,-0.00001819,-0.00029550,-0.00023382,0.000
 00938,0.00039808,-0.00062686,0.00079756,0.00000576,-0.00144076,-0.0000
 9138,-0.00000703,0.00013499,-0.00029493,-0.00019113,-0.00017381,-0.000
 33256,0.00015237,-0.00018025,0.00003303,-0.00016083,-0.00006445,0.0000
 1297,-0.00001388,0.00001835,-0.00000060,0.00009154,0.00002344,0.000021
 44,-0.00004328,0.00005252,-0.00000232,-0.00001667,0.00000489,0.0000495
 5,-0.00016248,-0.00018677,-0.00002674,0.00002026,0.00002097,-0.0000008
 8,0.00001989,0.00003732,0.00023747,0.00108728,0.00023836,-0.00029211,0
 .00004017,-0.00004675,0.00003604,-0.00007514,0.00016165,0.00089007,-0.
 00360322,-0.00024817,0.00054014,-0.00147687,0.00110856,-0.00005169,0.0
 0028107,0.00019260,-0.01126805,0.00211262,-0.00869530,-0.00011731,-0.0
 0206381,-0.00051772,-0.00033843,-0.00041419,-0.00001292,0.00010925,0.0
 0009612,0.00004301,0.00000470,0.00000958,0.00002131,-0.00076753,0.0005
 9177,-0.00116091,-0.00000771,0.00027096,0.00038988,0.00018290,0.000150
 96,-0.00003976,-0.01253114,0.00461486,-0.00559673,0.00000844,-0.000046
 00,0.00017087,-0.00261301,-0.00046982,0.00118936,0.08076084,-0.0799117
 5,0.04986028,-0.08458047,0.08751033,0.00026624,-0.00046572,0.00030399,
 -0.00027017,-0.00089421,0.00012288,-0.00006517,0.00005811,0.00000034,-
 0.00000877,0.00023723,-0.00010455,-0.00024796,0.00043679,0.00045237,0.
 00198084,0.00026395,0.00091930,0.00200606,0.00176351,-0.00179101,0.000
 08882,-0.00026722,0.00005034,-0.00063410,-0.00038329,-0.00027024,-0.00
 061874,0.00021931,-0.00013898,0.00008863,-0.00026656,-0.00010446,0.000
 05395,0.00001086,0.00001404,0.00002440,0.00002600,-0.00008647,0.000005
 54,-0.00005051,0.00002659,0.00002528,-0.00001283,0.00001122,-0.0001235
 1,0.00001860,-0.00015588,0.00001190,-0.00000377,-0.00002976,0.00004294
 ,0.00002669,0.00008220,-0.00307397,0.00049967,-0.00035662,0.00012826,-
 0.00000339,0.00002713,-0.00002200,-0.00003060,0.00020067,-0.00018497,0
 .00050247,0.00063543,-0.00024370,0.00077402,-0.00022100,0.00012504,-0.
 00001078,-0.00009943,-0.02195956,0.00672221,-0.02587257,0.00005849,0.0
 0003856,-0.00030160,-0.00022502,0.00015633,0.00003487,0.00005742,-0.00
 005348,-0.00012583,0.00002207,0.00002985,-0.00003796,0.00128280,-0.000
 12724,0.00148138,-0.00032746,-0.00022427,-0.00054816,-0.00004666,-0.00
 003313,-0.00006507,0.01377235,-0.00175517,0.00912997,-0.00087276,-0.00
 045640,0.00009859,0.00267480,0.00112946,-0.00177175,-0.11470640,0.0425
 5858,-0.11464829,0.12064613,-0.04939129,0.13468797,0.00021468,-0.00020
 566,-0.00020026,0.00017324,0.00005302,0.00040580,-0.00000925,0.0000175
 2,-0.00000154,-0.00001297,-0.00005713,0.00004345,-0.00002787,-0.000016
 01,0.00007477,0.00021162,-0.00001562,-0.00030977,-0.00031712,0.0000249
 0,-0.00039929,0.00008265,0.00001157,0.00013579,-0.00005200,-0.00002824
 ,-0.00015694,0.00003984,0.00001078,-0.00014702,-0.00000386,-0.00000174
 ,-0.00000808,-0.00001484,-0.00000429,0.00000070,-0.00003124,-0.0000029
 0,0.00005856,0.00000899,0.00001143,-0.00000830,0.00002288,0.00000017,0
 .00000673,0.00010180,0.00011301,-0.00020020,0.00000281,-0.00001008,-0.
 00002419,-0.00000948,0.00007797,0.00007814,-0.00030928,-0.00002263,0.0
 0014747,-0.00001659,-0.00000695,0.00006899,-0.00007330,0.00003353,0.00
 017571,0.00019205,-0.00026735,-0.00014073,-0.00003466,-0.00004240,0.00
 026611,-0.00000020,0.00004832,0.00009992,0.00034065,0.00147622,0.00113
 745,0.00026823,0.00059130,0.00007570,-0.00044415,0.00010001,0.00050812
 ,0.00003113,0.00000261,-0.00000035,0.00012464,-0.00010106,-0.00016141,
 -0.00463757,0.00026146,0.00107212,0.00013146,0.00009386,0.00015275,0.0
 0029664,-0.00111720,0.00074826,0.00062627,-0.02878282,0.00466456,0.001
 18357,-0.00066451,0.00013535,-0.00017857,0.00000314,-0.00063843,-0.053
 50778,-0.00121062,-0.00199544,0.00228606,0.02778396,0.00028466,0.05164
 197,-0.00009283,0.00003990,0.00017085,-0.00004967,-0.00006450,-0.00043
 145,0.00002957,0.00001449,-0.00001137,0.00000518,0.00006430,-0.0000339
 4,0.00003402,0.00001540,-0.00003948,0.00005295,-0.00007647,0.00013075,
 0.00077202,0.00001077,-0.00042450,0.00014706,0.00000747,0.00013918,-0.
 00004051,-0.00002092,-0.00015335,-0.00018461,0.00008702,-0.00004554,0.
 00000620,-0.00003858,-0.00003071,0.00001807,0.00001440,0.00000191,0.00
 001692,-0.00000412,-0.00001380,-0.00000650,0.00000805,-0.00002166,0.00
 000528,0.00001372,0.00000787,0.00000460,0.00005226,0.00045978,0.000027
 68,-0.00001740,-0.00004823,-0.00001385,-0.00012091,-0.00008595,-0.0004
 6153,-0.00029328,-0.00057076,0.00019154,0.00000320,-0.00005342,0.00008
 986,-0.00005110,-0.00015073,-0.00042890,0.00015356,-0.00014035,-0.0000
 2770,0.00001328,-0.00006108,0.00006223,-0.00003202,0.00003032,0.000414
 76,-0.00559566,0.00053380,0.00027203,-0.00106056,-0.00056930,0.0002418
 4,0.00032990,-0.00014899,-0.00001632,-0.00001152,-0.00000276,-0.000010
 88,-0.00006048,0.00005858,-0.00237940,0.00118943,0.00053588,0.00005404
 ,0.00011512,-0.00011768,0.00012314,-0.00065968,0.00021087,0.00143529,-
 0.00786667,0.00173178,0.00001960,0.00135783,0.00034168,-0.00016026,-0.
 00015690,-0.00011245,0.00021450,-0.32473208,0.00230312,-0.00148773,-0.
 00874610,0.00041098,0.00116060,0.34417894,0.00015951,0.00002590,-0.000
 10704,-0.00008753,0.00020068,0.00017253,-0.00002661,-0.00003002,0.0000
 3707,-0.00004836,-0.00000449,0.00003859,0.00001278,-0.00004386,0.00016
 136,0.00021809,-0.00008942,0.00010802,0.00302278,-0.00091266,-0.002144
 99,0.00002447,0.00003395,-0.00004312,-0.00024580,-0.00015483,-0.000231
 96,-0.00117956,0.00011236,-0.00049551,0.00007942,-0.00039054,-0.000169
 33,0.00008104,0.00004545,0.00011558,0.00000247,0.00014723,-0.00014711,
 0.00002698,-0.00006095,0.00007123,-0.00002786,-0.00003208,0.00001233,-
 0.00005475,0.00002159,-0.00045949,-0.00004834,0.00005159,0.00005451,0.
 00004407,0.00011847,0.00011428,-0.00186658,-0.00080761,-0.00187634,0.0
 0074744,-0.00014984,-0.00038051,0.00024483,-0.00016806,-0.00018200,0.0
 0029805,-0.00022668,-0.00004830,0.00007143,-0.00001936,0.00021375,-0.0
 0003022,0.00004167,0.00005114,0.00189522,-0.03551649,-0.01863513,-0.00
 031133,0.00052077,0.00088099,0.00001149,-0.00036642,-0.00041241,0.0000
 6290,0.00002009,0.00000805,-0.00006880,0.00018762,0.00008045,0.0030167
 1,0.00058719,0.00012276,-0.00001645,-0.00025428,0.00023003,0.00008448,
 0.00075435,-0.00038270,0.00140164,0.01300902,-0.00329154,0.00156024,0.
 00199388,-0.00022847,0.00047895,0.00000538,0.00002257,-0.00489854,0.01
 245523,-0.04649306,0.00181974,0.01632093,0.00169870,-0.00656866,-0.002
 68185,0.07196550,-0.00012383,0.00013122,-0.00019899,-0.00126423,0.0010
 0648,0.00219479,-0.00000143,0.00002681,-0.00008699,0.00004274,-0.00010
 887,0.00001368,-0.00038781,-0.00001438,-0.00018539,0.00019749,-0.00013
 274,-0.00018204,-0.00550025,-0.02706458,0.00596687,-0.00241411,-0.0015
 8440,-0.00121874,-0.00095701,-0.00208851,-0.00179149,-0.00195655,0.000
 16620,0.00026495,-0.00004797,-0.00020074,-0.00022807,0.00005764,0.0002
 5682,0.00010740,-0.00006424,-0.00022369,-0.00001751,0.00005443,-0.0000
 5604,0.00000220,0.00003219,0.00003979,-0.00000023,-0.00005223,0.000158
 54,-0.00011152,0.00000998,-0.00000500,-0.00000837,0.00003038,0.0000319
 1,-0.00000041,-0.01170866,0.03152171,-0.01059552,-0.00315990,0.0006541
 1,0.00071050,-0.00156278,0.00092901,0.00063016,0.00004667,-0.00019094,
 0.00010395,0.00000180,0.00000314,0.00000549,-0.00002399,-0.00000715,0.
 00000458,-0.04708445,0.01764197,-0.00848992,0.00013500,0.00009549,0.00
 001203,-0.00005261,0.00003951,-0.00006252,0.00002898,0.00000901,-0.000
 00015,0.00002548,0.00001337,0.00003149,-0.00012816,-0.00004225,-0.0000
 5377,-0.00001435,0.00005619,-0.00004337,-0.00001001,-0.00002937,0.0000
 0493,0.00021172,0.00018304,0.00069916,-0.00009593,-0.00000326,0.000069
 60,-0.00024490,-0.00020461,-0.00002011,0.00144332,-0.00435066,0.004078
 77,-0.00042232,0.00028439,-0.00001572,0.00169955,-0.00003829,0.0001146
 4,0.07326037,-0.00014949,-0.00018143,-0.00009108,0.00025959,0.00008257
 ,-0.00062151,0.00002810,0.00009632,-0.00006213,0.00000117,-0.00000201,
 -0.00000049,0.00008021,0.00012546,0.00007923,-0.00012301,0.00011671,-0
 .00014117,-0.00160019,-0.01698526,0.00632639,-0.00084506,-0.00026185,-
 0.00113214,0.00102139,0.00356777,0.00001914,-0.00138180,0.00009319,-0.
 00019517,0.00006012,-0.00007146,-0.00025705,0.00016689,0.00007724,-0.0
 0001211,0.00003783,-0.00005463,0.00020149,-0.00002029,0.00006742,-0.00
 006707,0.00001288,0.00005164,-0.00002657,-0.00001917,0.00008579,0.0005
 2450,0.00002102,-0.00004001,-0.00004171,-0.00002082,-0.00019513,-0.000
 15823,0.00182605,-0.00919832,0.00502964,0.00089310,0.00003024,-0.00032
 374,-0.00160848,0.00338563,-0.00014555,-0.00038863,-0.00035218,-0.0001
 7088,0.00004650,0.00001038,0.00006548,0.00019546,-0.00002872,0.0001440
 1,0.01751120,-0.36411288,0.15645147,0.00002970,-0.00111425,0.00062159,
 0.00046902,-0.00038118,-0.00006337,-0.00006102,-0.00001712,0.00002091,
 -0.00017826,-0.00005463,0.00017151,0.00024802,-0.00002893,-0.00015251,
 0.00000232,-0.00000671,0.00003404,0.00001918,0.00015734,-0.00001280,-0
 .00057772,-0.00006118,-0.00056535,-0.00000113,0.00005623,-0.00016314,-
 0.00001329,0.00004580,0.00003042,0.00030665,0.00503325,-0.00869650,-0.
 00002669,0.00006857,-0.00145333,0.00068185,0.00193991,-0.00474393,-0.0
 1690324,0.37805643,0.00016695,-0.00005834,0.00000941,-0.00001779,-0.00
 024134,-0.00052352,-0.00001591,-0.00005035,0.00006237,-0.00001584,-0.0
 0001918,0.00001314,0.00007365,-0.00007268,-0.00000380,-0.00010192,0.00
 002579,-0.00019128,-0.00497537,-0.01643730,0.00451466,-0.00103364,-0.0
 0076963,-0.00088963,-0.00207856,-0.00211440,0.00055148,-0.00153184,-0.
 00026619,0.00012069,-0.00005737,-0.00018697,-0.00014931,0.00024222,-0.
 00012724,-0.00002995,0.00009767,-0.00015717,-0.00017360,0.00005852,-0.
 00009436,0.00003657,0.00003186,0.00008105,-0.00003119,0.00004379,0.000
 13299,-0.00033205,-0.00002496,0.00002643,0.00003776,-0.00002516,0.0000
 9337,0.00006851,0.00505706,-0.00749186,0.00284700,0.00120209,-0.000991
 01,-0.00044727,0.00305035,-0.00154745,0.00136645,0.00022365,0.00022151
 ,0.00000186,-0.00001359,0.00000320,-0.00000699,-0.00012556,0.00004744,
 -0.00004397,-0.00878967,0.15649619,-0.12290147,-0.00008379,0.00062027,
 -0.00018446,-0.00023016,-0.00005666,0.00013345,0.00003461,0.00001157,-
 0.00000878,0.00009845,0.00001137,-0.00006767,0.00001235,0.00020833,-0.
 00014048,0.00001353,-0.00005249,0.00007506,0.00005289,0.00001282,0.000
 01088,-0.00144269,-0.00121046,-0.00184023,0.00036192,-0.00003915,-0.00
 023222,-0.00002051,-0.00001680,0.00029023,0.00018445,0.02661713,-0.024
 47096,0.00066319,-0.00106811,-0.00324835,0.00061950,-0.00111803,-0.000
 43040,0.00829563,-0.15042231,0.14620805\\-0.00011057,-0.00006006,-0.00
 007062,0.00001977,-0.00002175,-0.00004778,-0.00002042,0.00001386,-0.00
 005586,0.00007455,-0.00002280,-0.00001010,0.00004199,0.00005384,0.0000
 3031,0.00007694,-0.00000990,-0.00001089,-0.00009977,0.00010550,-0.0001
 5583,0.00009478,0.00005278,0.00021636,-0.00003711,0.00000432,0.0000470
 1,0.00003208,-0.00006428,0.00000880,0.00000255,0.00000363,0.00009955,0
 .00002219,-0.00000095,-0.00006798,0.00000676,-0.00011418,0.00012705,-0
 .00009833,0.00000073,-0.00006186,0.00009581,0.00004764,-0.00004324,0.0
 0000159,-0.00005420,-0.00009998,-0.00000594,0.00010006,0.00011812,-0.0
 0003765,0.00001172,-0.00002044,-0.00015896,0.00008737,-0.00002627,0.00
 013280,-0.00002916,-0.00011542,0.00002152,0.00002976,0.00006873,-0.000
 09450,0.00011472,0.00013855,0.00009361,-0.00003578,0.00008176,-0.00006
 914,-0.00001232,-0.00002329,0.00000337,-0.00015585,-0.00001005,0.00004
 580,-0.00010370,-0.00016123,0.00021611,-0.00013658,-0.00000212,-0.0000
 6157,0.00013251,0.00009592,-0.00010585,-0.00000498,0.00002429,-0.00000
 889,0.00027587,-0.00007997,0.00003004,-0.00003128,0.00003237,0.0000023
 3,-0.00009669,-0.00006640,0.00004725,0.00012826,0.00005848,-0.00002506
 ,-0.00002262,0.00004624,0.00003106,-0.00003413,-0.00005272,-0.00004272
 ,-0.00020460,-0.00011831,-0.00021587,0.00002039,0.00012715,0.00009365,
 -0.00000485,-0.00002715,0.00000579,0.00003769,0.00000683\\\@


 REPARTEE - WHAT YOU THINK OF AFTER YOU BECOME A DEPARTEE.
 Job cpu time:       0 days  1 hours 46 minutes  7.4 seconds.
 File lengths (MBytes):  RWF=    444 Int=      0 D2E=      0 Chk=     10 Scr=      1
 Normal termination of Gaussian 09 at Wed Jun 28 17:20:39 2023.
