# Supplementary material for: An organic proton cage that is ultra-resistant to hydroxide-promoted degradation
Source: Nat Commun. 2024 Apr 22;15:3395. doi: 10.1038/s41467-024-47809-0 (PMC11035699; doi:10.1038/s41467-024-47809-0)
Supplement: Supplementary file 3 — Source Data [file 41467_2024_47809_MOESM3_ESM.zip › Paper/protonsponge-in-wb97xd.out]

 Entering Gaussian System, Link 0=g09
 Initial command:
 /opt/software/gaussian/g09.e01/l1.exe "/localscratch/clr426.8209999.0/Gau-127663.inp" -scrdir="/localscratch/clr426.8209999.0/"
 Entering Link 1 = /opt/software/gaussian/g09.e01/l1.exe PID=    127690.
  
 Copyright (c) 1988,1990,1992,1993,1995,1998,2003,2009,2015,
            Gaussian, Inc.  All Rights Reserved.
  
 This is part of the Gaussian(R) 09 program.  It is based on
 the Gaussian(R) 03 system (copyright 2003, Gaussian, Inc.),
 the Gaussian(R) 98 system (copyright 1998, Gaussian, Inc.),
 the Gaussian(R) 94 system (copyright 1995, Gaussian, Inc.),
 the Gaussian 92(TM) system (copyright 1992, Gaussian, Inc.),
 the Gaussian 90(TM) system (copyright 1990, Gaussian, Inc.),
 the Gaussian 88(TM) system (copyright 1988, Gaussian, Inc.),
 the Gaussian 86(TM) system (copyright 1986, Carnegie Mellon
 University), and the Gaussian 82(TM) system (copyright 1983,
 Carnegie Mellon University). Gaussian is a federally registered
 trademark of Gaussian, Inc.
  
 This software contains proprietary and confidential information,
 including trade secrets, belonging to Gaussian, Inc.
  
 This software is provided under written license and may be
 used, copied, transmitted, or stored only in accord with that
 written license.
  
 The following legend is applicable only to US Government
 contracts under FAR:
  
                    RESTRICTED RIGHTS LEGEND
  
 Use, reproduction and disclosure by the US Government is
 subject to restrictions as set forth in subparagraphs (a)
 and (c) of the Commercial Computer Software - Restricted
 Rights clause in FAR 52.227-19.
  
 Gaussian, Inc.
 340 Quinnipiac St., Bldg. 40, Wallingford CT 06492
  
  
 ---------------------------------------------------------------
 Warning -- This program may not be used in any manner that
 competes with the business of Gaussian, Inc. or will provide
 assistance to any competitor of Gaussian, Inc.  The licensee
 of this program is prohibited from giving any competitor of
 Gaussian, Inc. access to this program.  By using this program,
 the user acknowledges that Gaussian, Inc. is engaged in the
 business of creating and licensing software in the field of
 computational chemistry and represents and warrants to the
 licensee that it is not a competitor of Gaussian, Inc. and that
 it will not use this program in any manner prohibited above.
 ---------------------------------------------------------------
  

 Cite this work as:
 Gaussian 09, Revision E.01,
 M. J. Frisch, G. W. Trucks, H. B. Schlegel, G. E. Scuseria, 
 M. A. Robb, J. R. Cheeseman, G. Scalmani, V. Barone, B. Mennucci, 
 G. A. Petersson, H. Nakatsuji, M. Caricato, X. Li, H. P. Hratchian, 
 A. F. Izmaylov, J. Bloino, G. Zheng, J. L. Sonnenberg, M. Hada, 
 M. Ehara, K. Toyota, R. Fukuda, J. Hasegawa, M. Ishida, T. Nakajima, 
 Y. Honda, O. Kitao, H. Nakai, T. Vreven, J. A. Montgomery, Jr., 
 J. E. Peralta, F. Ogliaro, M. Bearpark, J. J. Heyd, E. Brothers, 
 K. N. Kudin, V. N. Staroverov, T. Keith, R. Kobayashi, J. Normand, 
 K. Raghavachari, A. Rendell, J. C. Burant, S. S. Iyengar, J. Tomasi, 
 M. Cossi, N. Rega, J. M. Millam, M. Klene, J. E. Knox, J. B. Cross, 
 V. Bakken, C. Adamo, J. Jaramillo, R. Gomperts, R. E. Stratmann, 
 O. Yazyev, A. J. Austin, R. Cammi, C. Pomelli, J. W. Ochterski, 
 R. L. Martin, K. Morokuma, V. G. Zakrzewski, G. A. Voth, 
 P. Salvador, J. J. Dannenberg, S. Dapprich, A. D. Daniels, 
 O. Farkas, J. B. Foresman, J. V. Ortiz, J. Cioslowski, 
 and D. J. Fox, Gaussian, Inc., Wallingford CT, 2013.
 
 ******************************************
 Gaussian 09:  EM64L-G09RevE.01 30-Nov-2015
                25-Jul-2023 
 ******************************************
 %chk=protsponge-in-wb97xd.chk
 %mem=10GB
 ----------------------------
 # opt freq wb97xd/6-31g(d,p)
 ----------------------------
 1/14=-1,18=20,19=15,26=3,38=1/1,3;
 2/9=110,12=2,17=6,18=5,40=1/2;
 3/5=1,6=6,7=101,11=2,16=1,25=1,30=1,71=1,74=-58/1,2,3;
 4//1;
 5/5=2,38=5/2;
 6/7=2,8=2,9=2,10=2,28=1/1;
 7//1,2,3,16;
 1/14=-1,18=20,19=15,26=3/3(2);
 2/9=110/2;
 99//99;
 2/9=110/2;
 3/5=1,6=6,7=101,11=2,16=1,25=1,30=1,71=1,74=-58/1,2,3;
 4/5=5,16=3,69=1/1;
 5/5=2,38=5/2;
 7//1,2,3,16;
 1/14=-1,18=20,19=15,26=3/3(-5);
 2/9=110/2;
 6/7=2,8=2,9=2,10=2,19=2,28=1/1;
 99/9=1/99;
 -------------------
 Title Card Required
 -------------------
 Symbolic Z-matrix:
 Charge =  1 Multiplicity = 1
 C                    -5.48996  -1.25286   0.88967 
 C                    -4.18496  -1.2929    0.46547 
 C                    -3.53382  -0.1096    0.02059 
 C                    -4.25123   1.11454   0.02117 
 C                    -5.60156   1.12715   0.46584 
 C                    -6.20563  -0.03099   0.88996 
 H                    -1.63552  -1.07636  -0.42061 
 H                    -5.99588  -2.16683   1.23419 
 H                    -3.62104  -2.23773   0.46172 
 C                    -2.18323  -0.12207  -0.42432 
 C                    -3.59927   2.29745  -0.42379 
 H                    -7.25017  -0.02482   1.23462 
 C                    -2.29429   2.25742  -0.84827 
 C                    -1.57873   1.03527  -0.84871 
 H                    -1.78849   3.17133  -1.19302 
 H                    -0.53422   1.02918  -1.19346 
 N                    -4.3522    3.55998  -0.41892 
 N                    -6.33318   2.40215   0.46099 
 C                    -4.01878   4.32467   0.79144 
 H                    -3.07251   4.80643   0.65958 
 H                    -4.7735    5.06275   0.96621 
 H                    -3.96764   3.66145   1.62955 
 C                    -7.16926   2.49192   1.66672 
 H                    -7.44341   3.51234   1.83549 
 H                    -8.0524    1.90277   1.53304 
 H                    -6.62056   2.12599   2.50929 
 C                    -7.18687   2.47267  -0.73364 
 H                    -8.0188    1.80994  -0.61713 
 H                    -7.54319   3.47381  -0.85878 
 H                    -6.62002   2.18561  -1.59455 
 C                    -3.99731   4.34674  -1.60886 
 H                    -4.71045   5.13323  -1.74215 
 H                    -3.022     4.76763  -1.48031 
 H                    -4.00116   3.71203  -2.47027 
 H                    -5.33264   3.36343  -0.4295 
 

 GradGradGradGradGradGradGradGradGradGradGradGradGradGradGradGradGradGrad
 Berny optimization.
 Initialization pass.
                           ----------------------------
                           !    Initial Parameters    !
                           ! (Angstroms and Degrees)  !
 --------------------------                            --------------------------
 ! Name  Definition              Value          Derivative Info.                !
 --------------------------------------------------------------------------------
 ! R1    R(1,2)                  1.3728         estimate D2E/DX2                !
 ! R2    R(1,6)                  1.416          estimate D2E/DX2                !
 ! R3    R(1,8)                  1.1            estimate D2E/DX2                !
 ! R4    R(2,3)                  1.422          estimate D2E/DX2                !
 ! R5    R(2,9)                  1.1003         estimate D2E/DX2                !
 ! R6    R(3,4)                  1.4189         estimate D2E/DX2                !
 ! R7    R(3,10)                 1.422          estimate D2E/DX2                !
 ! R8    R(4,5)                  1.4217         estimate D2E/DX2                !
 ! R9    R(4,11)                 1.4221         estimate D2E/DX2                !
 ! R10   R(5,6)                  1.3733         estimate D2E/DX2                !
 ! R11   R(5,18)                 1.47           estimate D2E/DX2                !
 ! R12   R(6,12)                 1.1            estimate D2E/DX2                !
 ! R13   R(7,10)                 1.1003         estimate D2E/DX2                !
 ! R14   R(10,14)                1.3729         estimate D2E/DX2                !
 ! R15   R(11,13)                1.3729         estimate D2E/DX2                !
 ! R16   R(11,17)                1.47           estimate D2E/DX2                !
 ! R17   R(13,14)                1.4162         estimate D2E/DX2                !
 ! R18   R(13,15)                1.1            estimate D2E/DX2                !
 ! R19   R(14,16)                1.0999         estimate D2E/DX2                !
 ! R20   R(17,19)                1.47           estimate D2E/DX2                !
 ! R21   R(17,31)                1.47           estimate D2E/DX2                !
 ! R22   R(17,35)                1.0            estimate D2E/DX2                !
 ! R23   R(18,23)                1.47           estimate D2E/DX2                !
 ! R24   R(18,27)                1.47           estimate D2E/DX2                !
 ! R25   R(19,20)                1.07           estimate D2E/DX2                !
 ! R26   R(19,21)                1.07           estimate D2E/DX2                !
 ! R27   R(19,22)                1.07           estimate D2E/DX2                !
 ! R28   R(23,24)                1.07           estimate D2E/DX2                !
 ! R29   R(23,25)                1.07           estimate D2E/DX2                !
 ! R30   R(23,26)                1.07           estimate D2E/DX2                !
 ! R31   R(27,28)                1.07           estimate D2E/DX2                !
 ! R32   R(27,29)                1.07           estimate D2E/DX2                !
 ! R33   R(27,30)                1.07           estimate D2E/DX2                !
 ! R34   R(31,32)                1.07           estimate D2E/DX2                !
 ! R35   R(31,33)                1.07           estimate D2E/DX2                !
 ! R36   R(31,34)                1.07           estimate D2E/DX2                !
 ! A1    A(2,1,6)              120.3763         estimate D2E/DX2                !
 ! A2    A(2,1,8)              120.6477         estimate D2E/DX2                !
 ! A3    A(6,1,8)              118.976          estimate D2E/DX2                !
 ! A4    A(1,2,3)              120.5099         estimate D2E/DX2                !
 ! A5    A(1,2,9)              120.8832         estimate D2E/DX2                !
 ! A6    A(3,2,9)              118.6069         estimate D2E/DX2                !
 ! A7    A(2,3,4)              119.0959         estimate D2E/DX2                !
 ! A8    A(2,3,10)             121.7004         estimate D2E/DX2                !
 ! A9    A(4,3,10)             119.2037         estimate D2E/DX2                !
 ! A10   A(3,4,5)              119.2103         estimate D2E/DX2                !
 ! A11   A(3,4,11)             119.0596         estimate D2E/DX2                !
 ! A12   A(5,4,11)             121.73           estimate D2E/DX2                !
 ! A13   A(4,5,6)              120.4559         estimate D2E/DX2                !
 ! A14   A(4,5,18)             118.6441         estimate D2E/DX2                !
 ! A15   A(6,5,18)             120.8999         estimate D2E/DX2                !
 ! A16   A(1,6,5)              120.3516         estimate D2E/DX2                !
 ! A17   A(1,6,12)             119.0027         estimate D2E/DX2                !
 ! A18   A(5,6,12)             120.6457         estimate D2E/DX2                !
 ! A19   A(3,10,7)             118.6409         estimate D2E/DX2                !
 ! A20   A(3,10,14)            120.4968         estimate D2E/DX2                !
 ! A21   A(7,10,14)            120.8623         estimate D2E/DX2                !
 ! A22   A(4,11,13)            120.5491         estimate D2E/DX2                !
 ! A23   A(4,11,17)            118.5913         estimate D2E/DX2                !
 ! A24   A(13,11,17)           120.8596         estimate D2E/DX2                !
 ! A25   A(11,13,14)           120.3669         estimate D2E/DX2                !
 ! A26   A(11,13,15)           120.6492         estimate D2E/DX2                !
 ! A27   A(14,13,15)           118.9839         estimate D2E/DX2                !
 ! A28   A(10,14,13)           120.3239         estimate D2E/DX2                !
 ! A29   A(10,14,16)           120.685          estimate D2E/DX2                !
 ! A30   A(13,14,16)           118.991          estimate D2E/DX2                !
 ! A31   A(11,17,19)           109.4712         estimate D2E/DX2                !
 ! A32   A(11,17,31)           109.4712         estimate D2E/DX2                !
 ! A33   A(11,17,35)           109.4712         estimate D2E/DX2                !
 ! A34   A(19,17,31)           109.4713         estimate D2E/DX2                !
 ! A35   A(19,17,35)           109.4712         estimate D2E/DX2                !
 ! A36   A(31,17,35)           109.4712         estimate D2E/DX2                !
 ! A37   A(5,18,23)            109.4712         estimate D2E/DX2                !
 ! A38   A(5,18,27)            109.4712         estimate D2E/DX2                !
 ! A39   A(23,18,27)           109.4713         estimate D2E/DX2                !
 ! A40   A(17,19,20)           109.4712         estimate D2E/DX2                !
 ! A41   A(17,19,21)           109.4712         estimate D2E/DX2                !
 ! A42   A(17,19,22)           109.4712         estimate D2E/DX2                !
 ! A43   A(20,19,21)           109.4713         estimate D2E/DX2                !
 ! A44   A(20,19,22)           109.4712         estimate D2E/DX2                !
 ! A45   A(21,19,22)           109.4712         estimate D2E/DX2                !
 ! A46   A(18,23,24)           109.4712         estimate D2E/DX2                !
 ! A47   A(18,23,25)           109.4712         estimate D2E/DX2                !
 ! A48   A(18,23,26)           109.4712         estimate D2E/DX2                !
 ! A49   A(24,23,25)           109.4713         estimate D2E/DX2                !
 ! A50   A(24,23,26)           109.4712         estimate D2E/DX2                !
 ! A51   A(25,23,26)           109.4712         estimate D2E/DX2                !
 ! A52   A(18,27,28)           109.4712         estimate D2E/DX2                !
 ! A53   A(18,27,29)           109.4712         estimate D2E/DX2                !
 ! A54   A(18,27,30)           109.4712         estimate D2E/DX2                !
 ! A55   A(28,27,29)           109.4713         estimate D2E/DX2                !
 ! A56   A(28,27,30)           109.4712         estimate D2E/DX2                !
 ! A57   A(29,27,30)           109.4712         estimate D2E/DX2                !
 ! A58   A(17,31,32)           109.4712         estimate D2E/DX2                !
 ! A59   A(17,31,33)           109.4712         estimate D2E/DX2                !
 ! A60   A(17,31,34)           109.4712         estimate D2E/DX2                !
 ! A61   A(32,31,33)           109.4713         estimate D2E/DX2                !
 ! A62   A(32,31,34)           109.4712         estimate D2E/DX2                !
 ! A63   A(33,31,34)           109.4712         estimate D2E/DX2                !
 ! D1    D(6,1,2,3)             -0.011          estimate D2E/DX2                !
 ! D2    D(6,1,2,9)           -179.9971         estimate D2E/DX2                !
 ! D3    D(8,1,2,3)            179.9952         estimate D2E/DX2                !
 ! D4    D(8,1,2,9)              0.009          estimate D2E/DX2                !
 ! D5    D(2,1,6,5)             -0.0029         estimate D2E/DX2                !
 ! D6    D(2,1,6,12)          -179.9936         estimate D2E/DX2                !
 ! D7    D(8,1,6,5)            179.991          estimate D2E/DX2                !
 ! D8    D(8,1,6,12)             0.0003         estimate D2E/DX2                !
 ! D9    D(1,2,3,4)              0.0171         estimate D2E/DX2                !
 ! D10   D(1,2,3,10)          -179.9875         estimate D2E/DX2                !
 ! D11   D(9,2,3,4)           -179.9964         estimate D2E/DX2                !
 ! D12   D(9,2,3,10)            -0.0011         estimate D2E/DX2                !
 ! D13   D(2,3,4,5)             -0.0096         estimate D2E/DX2                !
 ! D14   D(2,3,4,11)           179.9947         estimate D2E/DX2                !
 ! D15   D(10,3,4,5)           179.995          estimate D2E/DX2                !
 ! D16   D(10,3,4,11)           -0.0008         estimate D2E/DX2                !
 ! D17   D(2,3,10,7)            -0.0135         estimate D2E/DX2                !
 ! D18   D(2,3,10,14)         -179.9995         estimate D2E/DX2                !
 ! D19   D(4,3,10,7)           179.9818         estimate D2E/DX2                !
 ! D20   D(4,3,10,14)           -0.0042         estimate D2E/DX2                !
 ! D21   D(3,4,5,6)             -0.004          estimate D2E/DX2                !
 ! D22   D(3,4,5,18)          -179.9878         estimate D2E/DX2                !
 ! D23   D(11,4,5,6)           179.9916         estimate D2E/DX2                !
 ! D24   D(11,4,5,18)            0.0078         estimate D2E/DX2                !
 ! D25   D(3,4,11,13)            0.0014         estimate D2E/DX2                !
 ! D26   D(3,4,11,17)          179.9984         estimate D2E/DX2                !
 ! D27   D(5,4,11,13)         -179.9942         estimate D2E/DX2                !
 ! D28   D(5,4,11,17)            0.0027         estimate D2E/DX2                !
 ! D29   D(4,5,6,1)              0.0104         estimate D2E/DX2                !
 ! D30   D(4,5,6,12)          -179.999          estimate D2E/DX2                !
 ! D31   D(18,5,6,1)           179.9938         estimate D2E/DX2                !
 ! D32   D(18,5,6,12)           -0.0156         estimate D2E/DX2                !
 ! D33   D(4,5,18,23)         -140.3963         estimate D2E/DX2                !
 ! D34   D(4,5,18,27)           99.6037         estimate D2E/DX2                !
 ! D35   D(6,5,18,23)           39.62           estimate D2E/DX2                !
 ! D36   D(6,5,18,27)          -80.38           estimate D2E/DX2                !
 ! D37   D(3,10,14,13)           0.0084         estimate D2E/DX2                !
 ! D38   D(3,10,14,16)         179.9987         estimate D2E/DX2                !
 ! D39   D(7,10,14,13)        -179.9773         estimate D2E/DX2                !
 ! D40   D(7,10,14,16)           0.013          estimate D2E/DX2                !
 ! D41   D(4,11,13,14)           0.0027         estimate D2E/DX2                !
 ! D42   D(4,11,13,15)         179.9839         estimate D2E/DX2                !
 ! D43   D(17,11,13,14)       -179.9941         estimate D2E/DX2                !
 ! D44   D(17,11,13,15)         -0.013          estimate D2E/DX2                !
 ! D45   D(4,11,17,19)          98.3031         estimate D2E/DX2                !
 ! D46   D(4,11,17,31)        -141.6969         estimate D2E/DX2                !
 ! D47   D(4,11,17,35)         -21.6969         estimate D2E/DX2                !
 ! D48   D(13,11,17,19)        -81.7            estimate D2E/DX2                !
 ! D49   D(13,11,17,31)         38.3            estimate D2E/DX2                !
 ! D50   D(13,11,17,35)        158.3            estimate D2E/DX2                !
 ! D51   D(11,13,14,10)         -0.0078         estimate D2E/DX2                !
 ! D52   D(11,13,14,16)       -179.9982         estimate D2E/DX2                !
 ! D53   D(15,13,14,10)       -179.9892         estimate D2E/DX2                !
 ! D54   D(15,13,14,16)          0.0203         estimate D2E/DX2                !
 ! D55   D(11,17,19,20)         78.4618         estimate D2E/DX2                !
 ! D56   D(11,17,19,21)       -161.5381         estimate D2E/DX2                !
 ! D57   D(11,17,19,22)        -41.5382         estimate D2E/DX2                !
 ! D58   D(31,17,19,20)        -41.5381         estimate D2E/DX2                !
 ! D59   D(31,17,19,21)         78.4619         estimate D2E/DX2                !
 ! D60   D(31,17,19,22)       -161.5381         estimate D2E/DX2                !
 ! D61   D(35,17,19,20)       -161.5381         estimate D2E/DX2                !
 ! D62   D(35,17,19,21)        -41.5381         estimate D2E/DX2                !
 ! D63   D(35,17,19,22)         78.4619         estimate D2E/DX2                !
 ! D64   D(11,17,31,32)        165.6471         estimate D2E/DX2                !
 ! D65   D(11,17,31,33)        -74.3529         estimate D2E/DX2                !
 ! D66   D(11,17,31,34)         45.6471         estimate D2E/DX2                !
 ! D67   D(19,17,31,32)        -74.353          estimate D2E/DX2                !
 ! D68   D(19,17,31,33)         45.6471         estimate D2E/DX2                !
 ! D69   D(19,17,31,34)        165.6471         estimate D2E/DX2                !
 ! D70   D(35,17,31,32)         45.6471         estimate D2E/DX2                !
 ! D71   D(35,17,31,33)        165.6471         estimate D2E/DX2                !
 ! D72   D(35,17,31,34)        -74.3529         estimate D2E/DX2                !
 ! D73   D(5,18,23,24)         161.5177         estimate D2E/DX2                !
 ! D74   D(5,18,23,25)         -78.4822         estimate D2E/DX2                !
 ! D75   D(5,18,23,26)          41.5177         estimate D2E/DX2                !
 ! D76   D(27,18,23,24)        -78.4823         estimate D2E/DX2                !
 ! D77   D(27,18,23,25)         41.5177         estimate D2E/DX2                !
 ! D78   D(27,18,23,26)        161.5177         estimate D2E/DX2                !
 ! D79   D(5,18,27,28)          72.8762         estimate D2E/DX2                !
 ! D80   D(5,18,27,29)        -167.1238         estimate D2E/DX2                !
 ! D81   D(5,18,27,30)         -47.1238         estimate D2E/DX2                !
 ! D82   D(23,18,27,28)        -47.1238         estimate D2E/DX2                !
 ! D83   D(23,18,27,29)         72.8762         estimate D2E/DX2                !
 ! D84   D(23,18,27,30)       -167.1238         estimate D2E/DX2                !
 --------------------------------------------------------------------------------
 Trust Radius=3.00D-01 FncErr=1.00D-07 GrdErr=1.00D-06
 Number of steps in this run=    193 maximum allowed number of steps=    210.
 GradGradGradGradGradGradGradGradGradGradGradGradGradGradGradGradGradGrad

                          Input orientation:                          
 ---------------------------------------------------------------------
 Center     Atomic      Atomic             Coordinates (Angstroms)
 Number     Number       Type             X           Y           Z
 ---------------------------------------------------------------------
      1          6           0       -5.489961   -1.252857    0.889666
      2          6           0       -4.184955   -1.292899    0.465475
      3          6           0       -3.533815   -0.109595    0.020587
      4          6           0       -4.251229    1.114538    0.021169
      5          6           0       -5.601559    1.127150    0.465844
      6          6           0       -6.205625   -0.030991    0.889962
      7          1           0       -1.635524   -1.076364   -0.420610
      8          1           0       -5.995877   -2.166827    1.234193
      9          1           0       -3.621038   -2.237735    0.461715
     10          6           0       -2.183228   -0.122069   -0.424316
     11          6           0       -3.599271    2.297451   -0.423790
     12          1           0       -7.250169   -0.024819    1.234615
     13          6           0       -2.294294    2.257425   -0.848267
     14          6           0       -1.578730    1.035270   -0.848715
     15          1           0       -1.788494    3.171334   -1.193020
     16          1           0       -0.534222    1.029180   -1.193458
     17          7           0       -4.352202    3.559976   -0.418918
     18          7           0       -6.333175    2.402146    0.460989
     19          6           0       -4.018783    4.324669    0.791444
     20          1           0       -3.072514    4.806425    0.659582
     21          1           0       -4.773498    5.062749    0.966211
     22          1           0       -3.967643    3.661447    1.629549
     23          6           0       -7.169265    2.491917    1.666723
     24          1           0       -7.443414    3.512339    1.835485
     25          1           0       -8.052400    1.902765    1.533036
     26          1           0       -6.620561    2.125990    2.509292
     27          6           0       -7.186873    2.472672   -0.733635
     28          1           0       -8.018803    1.809936   -0.617132
     29          1           0       -7.543194    3.473808   -0.858782
     30          1           0       -6.620020    2.185607   -1.594548
     31          6           0       -3.997311    4.346737   -1.608859
     32          1           0       -4.710448    5.133229   -1.742147
     33          1           0       -3.022004    4.767629   -1.480307
     34          1           0       -4.001158    3.712029   -2.470271
     35          1           0       -5.332639    3.363426   -0.429496
 ---------------------------------------------------------------------
                    Distance matrix (angstroms):
                    1          2          3          4          5
     1  C    0.000000
     2  C    1.372801   0.000000
     3  C    2.426696   1.422011   0.000000
     4  C    2.809503   2.448990   1.418868   0.000000
     5  C    2.420024   2.804177   2.450175   1.421719   0.000000
     6  C    1.416027   2.419857   2.810793   2.426253   1.373340
     7  H    4.074882   2.707699   2.175502   3.440514   4.622847
     8  H    1.099995   2.152700   3.430275   3.909294   3.405310
     9  H    2.155458   1.100332   2.175127   3.439325   3.904476
    10  C    3.733593   2.483844   1.422034   2.450364   3.746722
    11  C    4.231379   3.744921   2.448597   1.422083   2.483991
    12  H    2.173799   3.405164   3.910542   3.429902   2.153127
    13  C    5.055174   4.231468   2.809645   2.427284   3.733954
    14  C    4.853373   3.733614   2.426677   2.811625   4.233162
    15  H    6.132855   5.331323   3.909410   3.430704   4.633571
    16  H    5.840073   4.633785   3.430492   3.911361   5.332991
    17  N    5.115687   4.935638   3.785324   2.486773   2.874429
    18  N    3.775424   4.274135   3.786716   2.487142   1.470000
    19  C    5.769127   5.629471   4.526822   3.309426   3.582642
    20  H    6.527779   6.202980   4.978792   3.927718   4.468855
    21  H    6.356577   6.402452   5.402237   4.093194   4.052776
    22  H    5.197622   5.093902   4.122830   3.025567   3.232113
    23  C    4.176986   4.967286   4.763835   3.622147   2.400500
    24  H    5.236187   5.965300   5.630029   4.385343   3.310207
    25  H    4.115577   5.129238   5.172495   4.166046   2.783360
    26  H    3.913829   4.668851   4.551867   3.581554   2.492334
    27  C    4.403883   4.962752   4.536715   3.321485   2.400500
    28  H    4.248081   5.049556   4.920001   3.884021   2.735343
    29  H    5.441893   5.979375   5.448779   4.144575   3.321353
    30  H    4.389919   4.719453   4.171483   3.060866   2.530377
    31  C    6.310792   6.011952   4.767475   3.628853   4.152559
    32  H    6.950984   6.815047   5.654989   4.412487   4.660254
    33  H    6.924872   6.470589   5.128543   4.136484   4.867720
    34  H    6.177039   5.805315   4.585586   3.607876   4.226541
    35  H    4.803646   4.878475   3.937032   2.535753   2.423815
                    6          7          8          9         10
     6  C    0.000000
     7  H    4.867877   0.000000
     8  H    2.173542   4.789589   0.000000
     9  H    3.425376   2.463645   2.498322   0.000000
    10  C    4.232647   1.100306   4.633355   2.707100   0.000000
    11  C    3.733721   3.903709   5.331267   4.620877   2.803436
    12  H    1.099953   5.947249   2.482226   4.320297   5.332486
    13  C    4.853535   3.425058   6.132892   4.866494   2.419517
    14  C    5.056488   2.155342   5.839788   4.074409   1.372941
    15  H    5.839927   4.320065   7.217299   5.945956   3.404883
    16  H    6.134282   2.498695   6.777730   4.789652   2.153178
    17  N    4.247751   5.373639   6.183099   5.909617   4.273399
    18  N    2.473953   5.911445   4.646195   5.374401   4.937357
    19  C    4.874809   6.026621   6.800328   6.582710   4.961937
    20  H    5.768020   6.151339   7.583038   7.068254   5.124034
    21  H    5.291786   7.032700   7.337084   7.408086   5.960319
    22  H    4.380599   5.664697   6.183754   6.023647   4.660203
    23  C    2.810164   6.907379   4.823672   6.034199   6.005492
    24  H    3.870572   7.738072   5.891506   7.039968   6.781237
    25  H    2.750188   7.339499   4.569483   6.158606   6.509866
    26  H    2.728914   6.609841   4.521547   5.677306   5.774925
    27  C    3.141217   6.596296   5.178395   6.027601   5.644894
    28  H    2.991314   7.008253   4.830557   6.073540   6.150103
    29  H    4.138939   7.469715   6.212205   7.053279   6.469029
    30  H    3.355268   6.071556   5.228290   5.726086   5.136140
    31  C    5.503205   6.033242   7.382664   6.912606   4.966313
    32  H    5.986044   7.054124   7.987599   7.770131   5.978434
    33  H    6.227389   6.098979   8.018673   7.294204   5.072259
    34  H    5.491906   5.720668   7.229308   6.643848   4.710744
    35  H    3.745016   5.777584   5.813041   5.924258   4.697605
                   11         12         13         14         15
    11  C    0.000000
    12  H    4.633822   0.000000
    13  C    1.372861   5.840183   0.000000
    14  C    2.419968   6.134271   1.416225   0.000000
    15  H    2.152742   6.777810   1.099963   2.173779   0.000000
    16  H    3.405205   7.218754   2.173843   1.099946   2.482342
    17  N    1.470000   4.897259   2.473048   3.775051   2.706081
    18  N    2.875418   2.707311   4.248254   5.117463   4.897093
    19  C    2.400500   5.436571   3.152144   4.411816   3.200386
    20  H    2.783185   6.412830   3.062130   4.327581   2.784666
    21  H    3.310255   5.664741   4.160364   5.451705   4.141253
    22  H    2.492466   4.951718   3.303173   4.329608   3.599417
    23  C    4.141608   2.554843   5.490492   6.301057   6.131267
    24  H    4.621441   3.593031   5.940604   6.909075   6.423881
    25  H    4.880093   2.109078   6.241167   6.952243   6.948177
    26  H    4.214329   2.578214   5.477871   6.155156   6.176466
    27  C    3.605218   3.180484   4.898653   5.790564   5.462752
    28  H    4.450542   2.717737   5.746623   6.490630   6.403265
    29  H    4.138547   4.087611   5.388011   6.443710   5.772329
    30  H    3.241621   3.645166   4.390216   5.224380   4.947375
    31  C    2.400500   6.146295   2.800713   4.170511   2.536408
    32  H    3.318798   6.474315   3.860968   5.234419   3.562076
    33  H    2.747953   6.943756   2.688896   4.051228   2.037704
    34  H    2.520045   6.184358   2.767699   3.957605   2.611437
    35  H    2.034920   4.233957   3.260391   4.437103   3.630541
                   16         17         18         19         20
    16  H    0.000000
    17  N    4.645623   0.000000
    18  N    6.184666   2.457450   0.000000
    19  C    5.190592   1.470000   3.026832   0.000000
    20  H    4.913681   2.086720   4.056095   1.070000   0.000000
    21  H    6.237412   2.086720   3.125164   1.070000   1.747303
    22  H    5.165906   2.086720   2.923545   1.070000   1.747303
    23  C    7.371840   3.664218   1.470000   3.748417   4.811927
    24  H    7.942135   3.826251   2.086720   3.671240   4.707671
    25  H    8.044869   4.499771   2.086720   4.762945   5.830388
    26  H    7.208112   3.971925   2.086720   3.815029   4.816098
    27  C    6.822966   3.052317   1.470000   3.973985   4.931065
    28  H    7.547231   4.067664   2.086720   4.930328   5.922392
    29  H    7.430606   3.222319   2.086720   3.983552   4.905943
    30  H    6.207667   2.900688   2.086720   4.127345   4.953240
    31  C    4.813702   1.470000   3.677223   2.400500   2.492466
    32  H    5.880913   2.086720   3.865988   2.747954   2.925394
    33  H    4.499705   2.086720   4.508658   2.520046   2.140837
    34  H    4.565915   2.086720   3.968171   3.318798   3.443264
    35  H    5.390468   1.000000   1.648665   2.034920   2.894218
                   21         22         23         24         25
    21  H    0.000000
    22  H    1.747303   0.000000
    23  C    3.583238   3.408748   0.000000
    24  H    3.207470   3.485057   1.070000   0.000000
    25  H    4.588898   4.448316   1.070000   1.747303   0.000000
    26  H    3.797012   3.188973   1.070000   1.747303   1.747303
    27  C    3.927131   4.166685   2.400500   2.783362   2.492334
    28  H    4.860018   4.988744   2.530377   3.040490   2.152433
    29  H    3.677846   4.360225   2.735344   2.696389   2.906588
    30  H    4.271426   4.428093   3.321353   3.768730   3.451593
    31  C    2.783186   3.310256   4.922508   4.943213   5.682275
    32  H    2.710008   3.753164   4.964142   4.784960   5.686067
    33  H    3.023289   3.433523   5.681763   5.667371   6.526298
    34  H    3.772315   4.100269   5.351663   5.516207   5.975990
    35  H    2.268994   2.488312   2.920078   3.099627   3.658163
                   26         27         28         29         30
    26  H    0.000000
    27  C    3.310208   0.000000
    28  H    3.439404   1.070000   0.000000
    29  H    3.743232   1.070000   1.747303   0.000000
    30  H    4.104273   1.070000   1.747303   1.747303   0.000000
    31  C    5.363985   3.801505   4.857086   3.727990   3.398424
    32  H    5.546779   3.772047   4.822359   3.399774   3.515213
    33  H    5.987051   4.813573   5.870351   4.743567   4.430080
    34  H    5.845754   3.834147   4.815968   3.898675   3.155200
    35  H    3.438963   2.079454   3.108700   2.254557   2.098083
                   31         32         33         34         35
    31  C    0.000000
    32  H    1.070000   0.000000
    33  H    1.070000   1.747303   0.000000
    34  H    1.070000   1.747303   1.747303   0.000000
    35  H    2.034920   2.289624   2.900866   2.461530   0.000000
 Stoichiometry    C14H19N2(1+)
 Framework group  C1[X(C14H19N2)]
 Deg. of freedom    99
 Full point group                 C1      NOp   1
 Largest Abelian subgroup         C1      NOp   1
 Largest concise Abelian subgroup C1      NOp   1
                         Standard orientation:                         
 ---------------------------------------------------------------------
 Center     Atomic      Atomic             Coordinates (Angstroms)
 Number     Number       Type             X           Y           Z
 ---------------------------------------------------------------------
      1          6           0       -2.128560    2.390036   -0.007373
      2          6           0       -2.800544    1.192953   -0.003686
      3          6           0       -2.085621   -0.036269    0.000154
      4          6           0       -0.667009   -0.009362    0.000497
      5          6           0        0.003159    1.244491   -0.003212
      6          6           0       -0.712780    2.416446   -0.007165
      7          1           0       -3.856053   -1.300534    0.003763
      8          1           0       -2.679301    3.342225   -0.010428
      9          1           0       -3.900461    1.162698   -0.003864
     10          6           0       -2.755793   -1.290477    0.003755
     11          6           0        0.047172   -1.239098    0.004454
     12          1           0       -0.197501    3.388237   -0.010057
     13          6           0       -0.624782   -2.436267    0.007868
     14          6           0       -2.040764   -2.462520    0.007434
     15          1           0       -0.074035   -3.388417    0.010665
     16          1           0       -2.555952   -3.434351    0.010246
     17          7           0        1.516631   -1.199211    0.004736
     18          7           0        1.473098    1.257841   -0.003086
     19          6           0        2.011504   -1.381787    1.376838
     20          1           0        1.968226   -2.418884    1.636562
     21          1           0        3.023652   -1.040391    1.439331
     22          1           0        1.402847   -0.818981    2.053364
     23          6           0        1.953280    2.332729    0.877223
     24          1           0        2.975882    2.152284    1.135339
     25          1           0        1.873773    3.271473    0.369938
     26          1           0        1.359704    2.356830    1.767159
     27          6           0        1.961132    1.489375   -1.370242
     28          1           0        1.790722    2.510248   -1.641680
     29          1           0        3.009178    1.278501   -1.415329
     30          1           0        1.438732    0.847907   -2.048855
     31          6           0        2.036197   -2.275735   -0.850862
     32          1           0        3.072200   -2.101415   -1.053863
     33          1           0        1.923903   -3.214762   -0.350344
     34          1           0        1.490674   -2.294620   -1.771160
     35          1           0        1.826168   -0.315545   -0.346437
 ---------------------------------------------------------------------
 Rotational constants (GHZ):      0.6534984      0.6261522      0.3610289
 Standard basis: 6-31G(d,p) (6D, 7F)
 There are   335 symmetry adapted cartesian basis functions of A   symmetry.
 There are   335 symmetry adapted basis functions of A   symmetry.
   335 basis functions,   581 primitive gaussians,   335 cartesian basis functions
    58 alpha electrons       58 beta electrons
       nuclear repulsion energy      1151.8986255273 Hartrees.
 NAtoms=   35 NActive=   35 NUniq=   35 SFac= 1.00D+00 NAtFMM=   60 NAOKFM=F Big=F
 Integral buffers will be    131072 words long.
 Raffenetti 2 integral format.
 Two-electron integral symmetry is turned on.
 Nuclear repulsion after empirical dispersion term =     1151.8684403752 Hartrees.
 One-electron integrals computed using PRISM.
 NBasis=   335 RedAO= T EigKep=  2.22D-04  NBF=   335
 NBsUse=   335 1.00D-06 EigRej= -1.00D+00 NBFU=   335
 ExpMin= 1.61D-01 ExpMax= 4.17D+03 ExpMxC= 6.27D+02 IAcc=1 IRadAn=         1 AccDes= 0.00D+00
 Harris functional with IExCor= 4639 and IRadAn=       1 diagonalized for initial guess.
 HarFok:  IExCor= 4639 AccDes= 0.00D+00 IRadAn=         1 IDoV= 1 UseB2=F ITyADJ=14
 ICtDFT=  3500011 ScaDFX=  1.000000  1.000000  1.000000  1.000000
 FoFCou: FMM=F IPFlag=           0 FMFlag=      100000 FMFlg1=           0
         NFxFlg=           0 DoJE=T BraDBF=F KetDBF=T FulRan=T
         wScrn=  0.000000 ICntrl=     500 IOpCl=  0 I1Cent=   200000004 NGrid=           0
         NMat0=    1 NMatS0=      1 NMatT0=    0 NMatD0=    1 NMtDS0=    0 NMtDT0=    0
 Petite list used in FoFCou.
 Requested convergence on RMS density matrix=1.00D-08 within 128 cycles.
 Requested convergence on MAX density matrix=1.00D-06.
 Requested convergence on             energy=1.00D-06.
 No special actions if energy rises.
 Integral accuracy reduced to 1.0D-05 until final iterations.
 Initial convergence to 1.0D-05 achieved.  Increase integral accuracy.
 SCF Done:  E(RwB97XD) =  -654.008123424     A.U. after   15 cycles
            NFock= 15  Conv=0.68D-08     -V/T= 2.0087

 **********************************************************************

            Population analysis using the SCF density.

 **********************************************************************

 Orbital symmetries:
       Occupied  (A) (A) (A) (A) (A) (A) (A) (A) (A) (A) (A) (A)
                 (A) (A) (A) (A) (A) (A) (A) (A) (A) (A) (A) (A)
                 (A) (A) (A) (A) (A) (A) (A) (A) (A) (A) (A) (A)
                 (A) (A) (A) (A) (A) (A) (A) (A) (A) (A) (A) (A)
                 (A) (A) (A) (A) (A) (A) (A) (A) (A) (A)
       Virtual   (A) (A) (A) (A) (A) (A) (A) (A) (A) (A) (A) (A)
                 (A) (A) (A) (A) (A) (A) (A) (A) (A) (A) (A) (A)
                 (A) (A) (A) (A) (A) (A) (A) (A) (A) (A) (A) (A)
                 (A) (A) (A) (A) (A) (A) (A) (A) (A) (A) (A) (A)
                 (A) (A) (A) (A) (A) (A) (A) (A) (A) (A) (A) (A)
                 (A) (A) (A) (A) (A) (A) (A) (A) (A) (A) (A) (A)
                 (A) (A) (A) (A) (A) (A) (A) (A) (A) (A) (A) (A)
                 (A) (A) (A) (A) (A) (A) (A) (A) (A) (A) (A) (A)
                 (A) (A) (A) (A) (A) (A) (A) (A) (A) (A) (A) (A)
                 (A) (A) (A) (A) (A) (A) (A) (A) (A) (A) (A) (A)
                 (A) (A) (A) (A) (A) (A) (A) (A) (A) (A) (A) (A)
                 (A) (A) (A) (A) (A) (A) (A) (A) (A) (A) (A) (A)
                 (A) (A) (A) (A) (A) (A) (A) (A) (A) (A) (A) (A)
                 (A) (A) (A) (A) (A) (A) (A) (A) (A) (A) (A) (A)
                 (A) (A) (A) (A) (A) (A) (A) (A) (A) (A) (A) (A)
                 (A) (A) (A) (A) (A) (A) (A) (A) (A) (A) (A) (A)
                 (A) (A) (A) (A) (A) (A) (A) (A) (A) (A) (A) (A)
                 (A) (A) (A) (A) (A) (A) (A) (A) (A) (A) (A) (A)
                 (A) (A) (A) (A) (A) (A) (A) (A) (A) (A) (A) (A)
                 (A) (A) (A) (A) (A) (A) (A) (A) (A) (A) (A) (A)
                 (A) (A) (A) (A) (A) (A) (A) (A) (A) (A) (A) (A)
                 (A) (A) (A) (A) (A) (A) (A) (A) (A) (A) (A) (A)
                 (A) (A) (A) (A) (A) (A) (A) (A) (A) (A) (A) (A)
                 (A)
 The electronic state is 1-A.
 Alpha  occ. eigenvalues --  -14.70914 -14.60302 -10.49401 -10.48537 -10.48370
 Alpha  occ. eigenvalues --  -10.46933 -10.45526 -10.45441 -10.45011 -10.44633
 Alpha  occ. eigenvalues --  -10.43820 -10.43792 -10.43738 -10.43391 -10.42931
 Alpha  occ. eigenvalues --  -10.42839  -1.27846  -1.18110  -1.10985  -1.05407
 Alpha  occ. eigenvalues --   -1.01265  -0.99840  -0.98091  -0.96075  -0.94909
 Alpha  occ. eigenvalues --   -0.93745  -0.88197  -0.86407  -0.84257  -0.82066
 Alpha  occ. eigenvalues --   -0.78581  -0.75855  -0.74250  -0.73819  -0.72079
 Alpha  occ. eigenvalues --   -0.70749  -0.68712  -0.68201  -0.67452  -0.66703
 Alpha  occ. eigenvalues --   -0.65601  -0.65504  -0.63616  -0.63363  -0.62815
 Alpha  occ. eigenvalues --   -0.61974  -0.60987  -0.60915  -0.59836  -0.58788
 Alpha  occ. eigenvalues --   -0.58424  -0.55521  -0.54943  -0.54326  -0.49990
 Alpha  occ. eigenvalues --   -0.46087  -0.45044  -0.41688
 Alpha virt. eigenvalues --   -0.11080  -0.07820  -0.03012   0.00021   0.02819
 Alpha virt. eigenvalues --    0.03946   0.04550   0.05612   0.06494   0.07257
 Alpha virt. eigenvalues --    0.07394   0.08345   0.09745   0.10336   0.10681
 Alpha virt. eigenvalues --    0.11058   0.11797   0.12562   0.13185   0.13718
 Alpha virt. eigenvalues --    0.14516   0.15165   0.15875   0.16118   0.16816
 Alpha virt. eigenvalues --    0.18268   0.18632   0.19028   0.19904   0.21197
 Alpha virt. eigenvalues --    0.22738   0.23825   0.27032   0.28028   0.28502
 Alpha virt. eigenvalues --    0.32188   0.33344   0.39158   0.39916   0.41746
 Alpha virt. eigenvalues --    0.43332   0.43536   0.45536   0.46219   0.48218
 Alpha virt. eigenvalues --    0.49230   0.49594   0.50130   0.50680   0.51926
 Alpha virt. eigenvalues --    0.52525   0.53120   0.55057   0.55614   0.56174
 Alpha virt. eigenvalues --    0.56388   0.57468   0.57673   0.57956   0.58411
 Alpha virt. eigenvalues --    0.59140   0.59628   0.60628   0.62273   0.65364
 Alpha virt. eigenvalues --    0.66154   0.66904   0.69710   0.70487   0.71837
 Alpha virt. eigenvalues --    0.72407   0.73632   0.74748   0.75908   0.76774
 Alpha virt. eigenvalues --    0.77428   0.78162   0.79157   0.79775   0.80526
 Alpha virt. eigenvalues --    0.80652   0.81865   0.81998   0.82918   0.83684
 Alpha virt. eigenvalues --    0.84725   0.85386   0.85818   0.87909   0.88350
 Alpha virt. eigenvalues --    0.90235   0.90638   0.91638   0.91883   0.93014
 Alpha virt. eigenvalues --    0.93799   0.95157   0.96013   0.97765   0.98727
 Alpha virt. eigenvalues --    0.99243   1.02933   1.03784   1.05455   1.06259
 Alpha virt. eigenvalues --    1.09180   1.09898   1.10211   1.13506   1.16169
 Alpha virt. eigenvalues --    1.16405   1.17775   1.18966   1.21383   1.24477
 Alpha virt. eigenvalues --    1.26793   1.28516   1.29619   1.32460   1.34255
 Alpha virt. eigenvalues --    1.35080   1.35827   1.37635   1.38378   1.40254
 Alpha virt. eigenvalues --    1.41912   1.43988   1.46317   1.47756   1.48921
 Alpha virt. eigenvalues --    1.56105   1.56367   1.58728   1.60982   1.63215
 Alpha virt. eigenvalues --    1.64456   1.67671   1.69828   1.71699   1.72507
 Alpha virt. eigenvalues --    1.73866   1.77051   1.77522   1.79778   1.80833
 Alpha virt. eigenvalues --    1.81697   1.83212   1.83593   1.84750   1.85431
 Alpha virt. eigenvalues --    1.86927   1.88536   1.89681   1.90588   1.91437
 Alpha virt. eigenvalues --    1.93543   1.94094   1.95041   1.96416   1.97036
 Alpha virt. eigenvalues --    1.97860   1.97942   1.98849   1.99704   2.01511
 Alpha virt. eigenvalues --    2.01609   2.02465   2.03567   2.04428   2.06398
 Alpha virt. eigenvalues --    2.06916   2.08529   2.08821   2.09921   2.11997
 Alpha virt. eigenvalues --    2.12460   2.13437   2.13883   2.17942   2.21034
 Alpha virt. eigenvalues --    2.21887   2.22642   2.23582   2.23771   2.24909
 Alpha virt. eigenvalues --    2.28891   2.29228   2.31149   2.32013   2.33513
 Alpha virt. eigenvalues --    2.34208   2.35606   2.36753   2.36785   2.39328
 Alpha virt. eigenvalues --    2.40680   2.41675   2.42569   2.44921   2.45778
 Alpha virt. eigenvalues --    2.48145   2.48881   2.51037   2.52253   2.52938
 Alpha virt. eigenvalues --    2.53922   2.54778   2.56392   2.57304   2.58076
 Alpha virt. eigenvalues --    2.59734   2.60464   2.61862   2.62993   2.66267
 Alpha virt. eigenvalues --    2.67087   2.67219   2.68736   2.69329   2.69553
 Alpha virt. eigenvalues --    2.71952   2.73433   2.74402   2.76728   2.79344
 Alpha virt. eigenvalues --    2.80700   2.81804   2.85582   2.87034   2.88520
 Alpha virt. eigenvalues --    2.91005   2.92040   2.93664   2.96168   2.99960
 Alpha virt. eigenvalues --    3.01384   3.02564   3.07950   3.14073   3.15272
 Alpha virt. eigenvalues --    3.18460   3.19261   3.19710   3.22664   3.23368
 Alpha virt. eigenvalues --    3.25831   3.26801   3.32244   3.33586   3.34770
 Alpha virt. eigenvalues --    3.36098   3.38512   3.42365   3.42615   3.44534
 Alpha virt. eigenvalues --    3.45547   3.48814   3.51453   3.66914   3.71435
 Alpha virt. eigenvalues --    3.79540   4.08148   4.11854   4.13080   4.15634
 Alpha virt. eigenvalues --    4.19566   4.25017   4.33697   4.38613   4.41225
 Alpha virt. eigenvalues --    4.44814   4.46933   4.50726   4.56383   4.58887
 Alpha virt. eigenvalues --    4.61150   4.89384
          Condensed to atoms (all electrons):
               1          2          3          4          5          6
     1  C    4.868055   0.529634  -0.012190  -0.041636  -0.010272   0.468638
     2  C    0.529634   4.970796   0.460075  -0.024838  -0.062171  -0.030965
     3  C   -0.012190   0.460075   4.759893   0.516377  -0.036376  -0.045085
     4  C   -0.041636  -0.024838   0.516377   4.731422   0.478043  -0.022810
     5  C   -0.010272  -0.062171  -0.036376   0.478043   4.922598   0.525143
     6  C    0.468638  -0.030965  -0.045085  -0.022810   0.525143   4.959969
     7  H    0.000273  -0.003764  -0.033868   0.002273  -0.000135   0.000004
     8  H    0.373163  -0.023160   0.001313   0.001290   0.001611  -0.026180
     9  H   -0.027844   0.378485  -0.035663   0.002313   0.000812   0.003094
    10  C    0.007243  -0.076157   0.452879  -0.022557   0.013952  -0.000612
    11  C   -0.001975   0.014540  -0.039891   0.443729  -0.088766   0.012379
    12  H   -0.024518   0.003111   0.000863   0.002211  -0.036141   0.378174
    13  C    0.000113  -0.000424  -0.044993  -0.013422   0.010166  -0.000387
    14  C   -0.000431   0.007103  -0.011045  -0.042880  -0.001729   0.000113
    15  H   -0.000000   0.000007   0.000820   0.001982  -0.000125   0.000002
    16  H    0.000003  -0.000161   0.001141   0.001362   0.000013  -0.000001
    17  N    0.000016  -0.000110   0.005081  -0.043183  -0.012394  -0.000343
    18  N    0.004951   0.000012   0.005862  -0.042071   0.215505  -0.083102
    19  C   -0.000002   0.000007  -0.000347  -0.009143   0.001495   0.000097
    20  H   -0.000000   0.000000   0.000032   0.000184  -0.000139   0.000000
    21  H    0.000000  -0.000000   0.000004   0.000204  -0.000138  -0.000001
    22  H   -0.000006   0.000002  -0.000213  -0.000200   0.001574   0.000029
    23  C    0.000139  -0.000011  -0.000104   0.001312  -0.055146  -0.004733
    24  H   -0.000005   0.000000   0.000001  -0.000019   0.005331   0.000351
    25  H    0.000116  -0.000009   0.000021  -0.000431  -0.010220   0.002624
    26  H   -0.000226  -0.000006  -0.000087   0.000262   0.001410  -0.000728
    27  C    0.000002   0.000017  -0.000465  -0.007884  -0.051696  -0.002177
    28  H   -0.000165  -0.000009   0.000038   0.000180  -0.003942   0.003429
    29  H    0.000004  -0.000000   0.000006   0.000259   0.005630  -0.000130
    30  H   -0.000013  -0.000004  -0.000260  -0.000361  -0.001226   0.000152
    31  C   -0.000000   0.000003  -0.000031   0.001652  -0.000071   0.000015
    32  H    0.000000  -0.000000  -0.000000  -0.000091   0.000001   0.000000
    33  H    0.000000   0.000000   0.000015  -0.000277  -0.000028  -0.000000
    34  H   -0.000000   0.000001  -0.000052   0.000331   0.000026   0.000001
    35  H   -0.000029  -0.000012   0.000103  -0.006487  -0.007067   0.000973
               7          8          9         10         11         12
     1  C    0.000273   0.373163  -0.027844   0.007243  -0.001975  -0.024518
     2  C   -0.003764  -0.023160   0.378485  -0.076157   0.014540   0.003111
     3  C   -0.033868   0.001313  -0.035663   0.452879  -0.039891   0.000863
     4  C    0.002273   0.001290   0.002313  -0.022557   0.443729   0.002211
     5  C   -0.000135   0.001611   0.000812   0.013952  -0.088766  -0.036141
     6  C    0.000004  -0.026180   0.003094  -0.000612   0.012379   0.378174
     7  H    0.510048  -0.000007   0.003608   0.377695   0.000842   0.000000
     8  H   -0.000007   0.507759  -0.003048  -0.000163   0.000014  -0.003089
     9  H    0.003608  -0.003048   0.517068  -0.003943  -0.000137  -0.000134
    10  C    0.377695  -0.000163  -0.003943   4.967075  -0.063063   0.000007
    11  C    0.000842   0.000014  -0.000137  -0.063063   5.080425  -0.000144
    12  H    0.000000  -0.003089  -0.000134   0.000007  -0.000144   0.532444
    13  C    0.003225  -0.000000  -0.000001  -0.031407   0.527222   0.000002
    14  C   -0.028561   0.000003   0.000299   0.528271  -0.014392  -0.000000
    15  H   -0.000133  -0.000000   0.000000   0.003071  -0.042165  -0.000000
    16  H   -0.002934  -0.000000  -0.000006  -0.021599   0.001799  -0.000000
    17  N    0.000005  -0.000000   0.000001  -0.000016   0.178121  -0.000006
    18  N    0.000001  -0.000101   0.000004  -0.000111  -0.021636  -0.008177
    19  C    0.000000   0.000000   0.000000   0.000006  -0.044370   0.000000
    20  H   -0.000000   0.000000  -0.000000  -0.000008  -0.005934   0.000000
    21  H    0.000000   0.000000   0.000000  -0.000000   0.005219   0.000000
    22  H   -0.000000   0.000000  -0.000000   0.000001   0.000850   0.000000
    23  C   -0.000000   0.000005  -0.000000   0.000003   0.000167   0.002277
    24  H    0.000000  -0.000000  -0.000000  -0.000000  -0.000027   0.000047
    25  H    0.000000   0.000009   0.000000   0.000000  -0.000024   0.000577
    26  H   -0.000000  -0.000001   0.000000   0.000001   0.000106  -0.000218
    27  C    0.000000  -0.000000   0.000000   0.000007   0.002496   0.000018
    28  H   -0.000000   0.000005  -0.000000  -0.000000  -0.000137   0.000848
    29  H    0.000000  -0.000000   0.000000  -0.000000  -0.000179  -0.000033
    30  H   -0.000000  -0.000000  -0.000000   0.000004   0.002008   0.000057
    31  C   -0.000000   0.000000  -0.000000  -0.000026  -0.048687   0.000000
    32  H   -0.000000   0.000000   0.000000   0.000001   0.005675  -0.000000
    33  H   -0.000000  -0.000000   0.000000  -0.000011  -0.011307  -0.000000
    34  H    0.000000  -0.000000  -0.000000  -0.000008   0.002741   0.000000
    35  H   -0.000000   0.000000  -0.000000   0.000000  -0.025119   0.000005
              13         14         15         16         17         18
     1  C    0.000113  -0.000431  -0.000000   0.000003   0.000016   0.004951
     2  C   -0.000424   0.007103   0.000007  -0.000161  -0.000110   0.000012
     3  C   -0.044993  -0.011045   0.000820   0.001141   0.005081   0.005862
     4  C   -0.013422  -0.042880   0.001982   0.001362  -0.043183  -0.042071
     5  C    0.010166  -0.001729  -0.000125   0.000013  -0.012394   0.215505
     6  C   -0.000387   0.000113   0.000002  -0.000001  -0.000343  -0.083102
     7  H    0.003225  -0.028561  -0.000133  -0.002934   0.000005   0.000001
     8  H   -0.000000   0.000003  -0.000000  -0.000000  -0.000000  -0.000101
     9  H   -0.000001   0.000299   0.000000  -0.000006   0.000001   0.000004
    10  C   -0.031407   0.528271   0.003071  -0.021599  -0.000016  -0.000111
    11  C    0.527222  -0.014392  -0.042165   0.001799   0.178121  -0.021636
    12  H    0.000002  -0.000000  -0.000000  -0.000000  -0.000006  -0.008177
    13  C    4.929790   0.482884   0.376659  -0.027132  -0.075071  -0.000071
    14  C    0.482884   4.860240  -0.018281   0.374240   0.003979   0.000006
    15  H    0.376659  -0.018281   0.538414  -0.003290  -0.006155  -0.000002
    16  H   -0.027132   0.374240  -0.003290   0.501938  -0.000093  -0.000000
    17  N   -0.075071   0.003979  -0.006155  -0.000093   6.988838  -0.122435
    18  N   -0.000071   0.000006  -0.000002  -0.000000  -0.122435   7.329341
    19  C   -0.000372   0.000042  -0.000183  -0.000000   0.222470   0.007120
    20  H    0.002144   0.000028  -0.000141   0.000001  -0.030338   0.000355
    21  H   -0.000034   0.000000   0.000002  -0.000000  -0.029742   0.001279
    22  H   -0.000082  -0.000038   0.000077   0.000000  -0.031131   0.000473
    23  C    0.000012  -0.000000  -0.000000   0.000000   0.001745   0.272392
    24  H   -0.000000   0.000000  -0.000000   0.000000   0.000384  -0.038971
    25  H   -0.000000   0.000000  -0.000000  -0.000000  -0.000178  -0.043911
    26  H    0.000002  -0.000000   0.000000  -0.000000  -0.000070  -0.035242
    27  C    0.000066  -0.000001  -0.000000  -0.000000   0.000165   0.227476
    28  H   -0.000001   0.000000  -0.000000   0.000000  -0.000075  -0.040017
    29  H   -0.000003   0.000000  -0.000000   0.000000   0.001129  -0.042654
    30  H    0.000044  -0.000006  -0.000000  -0.000000  -0.001290  -0.039749
    31  C   -0.005612   0.000267   0.000337   0.000006   0.227511   0.003501
    32  H    0.000444  -0.000011   0.000192  -0.000000  -0.032382   0.000153
    33  H    0.002960   0.000394  -0.000910   0.000003  -0.026960  -0.000198
    34  H   -0.001738  -0.000257  -0.000371  -0.000001  -0.032424  -0.000027
    35  H    0.003450  -0.000013  -0.000014   0.000002   0.299283   0.073986
              19         20         21         22         23         24
     1  C   -0.000002  -0.000000   0.000000  -0.000006   0.000139  -0.000005
     2  C    0.000007   0.000000  -0.000000   0.000002  -0.000011   0.000000
     3  C   -0.000347   0.000032   0.000004  -0.000213  -0.000104   0.000001
     4  C   -0.009143   0.000184   0.000204  -0.000200   0.001312  -0.000019
     5  C    0.001495  -0.000139  -0.000138   0.001574  -0.055146   0.005331
     6  C    0.000097   0.000000  -0.000001   0.000029  -0.004733   0.000351
     7  H    0.000000  -0.000000   0.000000  -0.000000  -0.000000   0.000000
     8  H    0.000000   0.000000   0.000000   0.000000   0.000005  -0.000000
     9  H    0.000000  -0.000000   0.000000  -0.000000  -0.000000  -0.000000
    10  C    0.000006  -0.000008  -0.000000   0.000001   0.000003  -0.000000
    11  C   -0.044370  -0.005934   0.005219   0.000850   0.000167  -0.000027
    12  H    0.000000   0.000000   0.000000   0.000000   0.002277   0.000047
    13  C   -0.000372   0.002144  -0.000034  -0.000082   0.000012  -0.000000
    14  C    0.000042   0.000028   0.000000  -0.000038  -0.000000   0.000000
    15  H   -0.000183  -0.000141   0.000002   0.000077  -0.000000  -0.000000
    16  H   -0.000000   0.000001  -0.000000   0.000000   0.000000   0.000000
    17  N    0.222470  -0.030338  -0.029742  -0.031131   0.001745   0.000384
    18  N    0.007120   0.000355   0.001279   0.000473   0.272392  -0.038971
    19  C    4.957658   0.402809   0.390334   0.399207  -0.000579  -0.000018
    20  H    0.402809   0.484670  -0.023182  -0.022315   0.000009  -0.000005
    21  H    0.390334  -0.023182   0.493401  -0.020735   0.000107   0.000171
    22  H    0.399207  -0.022315  -0.020735   0.469590  -0.000044  -0.000036
    23  C   -0.000579   0.000009   0.000107  -0.000044   4.865209   0.400763
    24  H   -0.000018  -0.000005   0.000171  -0.000036   0.400763   0.531559
    25  H    0.000049   0.000000   0.000006   0.000007   0.397694  -0.032988
    26  H   -0.000049  -0.000002  -0.000034   0.000291   0.402644  -0.021883
    27  C   -0.000094  -0.000031  -0.000087   0.000079  -0.053745   0.000575
    28  H    0.000016   0.000000   0.000001   0.000002  -0.007543  -0.000919
    29  H   -0.000190  -0.000005   0.000112  -0.000014  -0.001043   0.001871
    30  H    0.000126  -0.000002  -0.000017  -0.000009   0.005200  -0.000073
    31  C   -0.050788  -0.006058  -0.000308   0.003986  -0.000043  -0.000009
    32  H   -0.000348  -0.000514   0.000980  -0.000055  -0.000005   0.000000
    33  H   -0.005461   0.004119  -0.000310   0.000170   0.000002   0.000000
    34  H    0.004346   0.000263  -0.000142  -0.000189  -0.000000   0.000000
    35  H   -0.024002   0.003932  -0.004347  -0.001205  -0.001071  -0.001121
              25         26         27         28         29         30
     1  C    0.000116  -0.000226   0.000002  -0.000165   0.000004  -0.000013
     2  C   -0.000009  -0.000006   0.000017  -0.000009  -0.000000  -0.000004
     3  C    0.000021  -0.000087  -0.000465   0.000038   0.000006  -0.000260
     4  C   -0.000431   0.000262  -0.007884   0.000180   0.000259  -0.000361
     5  C   -0.010220   0.001410  -0.051696  -0.003942   0.005630  -0.001226
     6  C    0.002624  -0.000728  -0.002177   0.003429  -0.000130   0.000152
     7  H    0.000000  -0.000000   0.000000  -0.000000   0.000000  -0.000000
     8  H    0.000009  -0.000001  -0.000000   0.000005  -0.000000  -0.000000
     9  H    0.000000   0.000000   0.000000  -0.000000   0.000000  -0.000000
    10  C    0.000000   0.000001   0.000007  -0.000000  -0.000000   0.000004
    11  C   -0.000024   0.000106   0.002496  -0.000137  -0.000179   0.002008
    12  H    0.000577  -0.000218   0.000018   0.000848  -0.000033   0.000057
    13  C   -0.000000   0.000002   0.000066  -0.000001  -0.000003   0.000044
    14  C    0.000000  -0.000000  -0.000001   0.000000   0.000000  -0.000006
    15  H   -0.000000   0.000000  -0.000000  -0.000000  -0.000000  -0.000000
    16  H   -0.000000  -0.000000  -0.000000   0.000000   0.000000  -0.000000
    17  N   -0.000178  -0.000070   0.000165  -0.000075   0.001129  -0.001290
    18  N   -0.043911  -0.035242   0.227476  -0.040017  -0.042654  -0.039749
    19  C    0.000049  -0.000049  -0.000094   0.000016  -0.000190   0.000126
    20  H    0.000000  -0.000002  -0.000031   0.000000  -0.000005  -0.000002
    21  H    0.000006  -0.000034  -0.000087   0.000001   0.000112  -0.000017
    22  H    0.000007   0.000291   0.000079   0.000002  -0.000014  -0.000009
    23  C    0.397694   0.402644  -0.053745  -0.007543  -0.001043   0.005200
    24  H   -0.032988  -0.021883   0.000575  -0.000919   0.001871  -0.000073
    25  H    0.574951  -0.029725  -0.008443   0.011792  -0.001354   0.000037
    26  H   -0.029725   0.511807   0.004760   0.000081  -0.000103  -0.000232
    27  C   -0.008443   0.004760   4.949497   0.402053   0.396836   0.396135
    28  H    0.011792   0.000081   0.402053   0.518873  -0.026950  -0.023206
    29  H   -0.001354  -0.000103   0.396836  -0.026950   0.538642  -0.029995
    30  H    0.000037  -0.000232   0.396135  -0.023206  -0.029995   0.539612
    31  C    0.000003  -0.000001   0.000186   0.000017   0.000083  -0.000007
    32  H    0.000000   0.000000   0.000141   0.000000   0.000120  -0.000051
    33  H   -0.000000  -0.000000   0.000019  -0.000001   0.000007   0.000010
    34  H   -0.000000  -0.000000   0.000072  -0.000000  -0.000029   0.000400
    35  H    0.000616  -0.000054  -0.002154   0.000731  -0.002090   0.001488
              31         32         33         34         35
     1  C   -0.000000   0.000000   0.000000  -0.000000  -0.000029
     2  C    0.000003  -0.000000   0.000000   0.000001  -0.000012
     3  C   -0.000031  -0.000000   0.000015  -0.000052   0.000103
     4  C    0.001652  -0.000091  -0.000277   0.000331  -0.006487
     5  C   -0.000071   0.000001  -0.000028   0.000026  -0.007067
     6  C    0.000015   0.000000  -0.000000   0.000001   0.000973
     7  H   -0.000000  -0.000000  -0.000000   0.000000  -0.000000
     8  H    0.000000   0.000000  -0.000000  -0.000000   0.000000
     9  H   -0.000000   0.000000   0.000000  -0.000000  -0.000000
    10  C   -0.000026   0.000001  -0.000011  -0.000008   0.000000
    11  C   -0.048687   0.005675  -0.011307   0.002741  -0.025119
    12  H    0.000000  -0.000000  -0.000000   0.000000   0.000005
    13  C   -0.005612   0.000444   0.002960  -0.001738   0.003450
    14  C    0.000267  -0.000011   0.000394  -0.000257  -0.000013
    15  H    0.000337   0.000192  -0.000910  -0.000371  -0.000014
    16  H    0.000006  -0.000000   0.000003  -0.000001   0.000002
    17  N    0.227511  -0.032382  -0.026960  -0.032424   0.299283
    18  N    0.003501   0.000153  -0.000198  -0.000027   0.073986
    19  C   -0.050788  -0.000348  -0.005461   0.004346  -0.024002
    20  H   -0.006058  -0.000514   0.004119   0.000263   0.003932
    21  H   -0.000308   0.000980  -0.000310  -0.000142  -0.004347
    22  H    0.003986  -0.000055   0.000170  -0.000189  -0.001205
    23  C   -0.000043  -0.000005   0.000002  -0.000000  -0.001071
    24  H   -0.000009   0.000000   0.000000   0.000000  -0.001121
    25  H    0.000003   0.000000  -0.000000  -0.000000   0.000616
    26  H   -0.000001   0.000000  -0.000000  -0.000000  -0.000054
    27  C    0.000186   0.000141   0.000019   0.000072  -0.002154
    28  H    0.000017   0.000000  -0.000001  -0.000000   0.000731
    29  H    0.000083   0.000120   0.000007  -0.000029  -0.002090
    30  H   -0.000007  -0.000051   0.000010   0.000400   0.001488
    31  C    4.968693   0.397225   0.399247   0.399780  -0.023599
    32  H    0.397225   0.488929  -0.024501  -0.020496  -0.004568
    33  H    0.399247  -0.024501   0.501825  -0.023331   0.003109
    34  H    0.399780  -0.020496  -0.023331   0.470833  -0.002026
    35  H   -0.023599  -0.004568   0.003109  -0.002026   0.334829
 Mulliken charges:
               1
     1  C   -0.133037
     2  C   -0.141992
     3  C    0.056149
     4  C    0.092902
     5  C    0.194474
     6  C   -0.137929
     7  H    0.171427
     8  H    0.170578
     9  H    0.165093
    10  C   -0.130533
    11  C    0.129624
    12  H    0.151819
    13  C   -0.138430
    14  C   -0.140223
    15  H    0.150209
    16  H    0.174712
    17  N   -0.484330
    18  N   -0.623939
    19  C   -0.249838
    20  H    0.190128
    21  H    0.187258
    22  H    0.199933
    23  C   -0.225611
    24  H    0.155022
    25  H    0.138782
    26  H    0.167299
    27  C   -0.253821
    28  H    0.164896
    29  H    0.160074
    30  H    0.151228
    31  C   -0.267271
    32  H    0.189164
    33  H    0.181414
    34  H    0.202298
    35  H    0.382471
 Sum of Mulliken charges =   1.00000
 Mulliken charges with hydrogens summed into heavy atoms:
               1
     1  C    0.037541
     2  C    0.023101
     3  C    0.056149
     4  C    0.092902
     5  C    0.194474
     6  C    0.013890
    10  C    0.040894
    11  C    0.129624
    13  C    0.011779
    14  C    0.034489
    17  N   -0.101858
    18  N   -0.623939
    19  C    0.327481
    23  C    0.235492
    27  C    0.222378
    31  C    0.305605
 Electronic spatial extent (au):  <R**2>=           3246.3565
 Charge=              1.0000 electrons
 Dipole moment (field-independent basis, Debye):
    X=              4.0198    Y=             -2.2597    Z=             -0.0904  Tot=              4.6123
 Quadrupole moment (field-independent basis, Debye-Ang):
   XX=            -61.8550   YY=            -63.1068   ZZ=            -90.7212
   XY=             -4.3798   XZ=             -0.2732   YZ=              0.0515
 Traceless Quadrupole moment (field-independent basis, Debye-Ang):
   XX=             10.0393   YY=              8.7876   ZZ=            -18.8269
   XY=             -4.3798   XZ=             -0.2732   YZ=              0.0515
 Octapole moment (field-independent basis, Debye-Ang**2):
  XXX=              1.0225  YYY=            -12.6377  ZZZ=              2.3898  XYY=             10.1637
  XXY=            -11.8873  XXZ=             -0.1716  XZZ=             26.4642  YZZ=             -3.3738
  YYZ=             -0.2118  XYZ=             -0.1538
 Hexadecapole moment (field-independent basis, Debye-Ang**3):
 XXXX=          -1675.6168 YYYY=          -1632.7454 ZZZZ=           -342.3569 XXXY=            -23.2170
 XXXZ=              0.5626 YYYX=            -24.7792 YYYZ=              2.0897 ZZZX=              4.4349
 ZZZY=              1.1483 XXYY=           -529.5541 XXZZ=           -391.4253 YYZZ=           -381.6633
 XXYZ=              1.0979 YYXZ=             -0.8538 ZZXY=             -7.9270
 N-N= 1.151868440375D+03 E-N=-3.801231607938D+03  KE= 6.483456261383D+02
 Calling FoFJK, ICntrl=      2127 FMM=F ISym2X=0 I1Cent= 0 IOpClX= 0 NMat=1 NMatS=1 NMatT=0.
 ***** Axes restored to original set *****
 -------------------------------------------------------------------
 Center     Atomic                   Forces (Hartrees/Bohr)
 Number     Number              X              Y              Z
 -------------------------------------------------------------------
      1        6          -0.002990820   -0.006330696    0.002471765
      2        6           0.002780442   -0.005593289   -0.000019898
      3        6           0.002998911   -0.004158636   -0.000377106
      4        6          -0.008380940    0.009321970    0.000900916
      5        6          -0.009861340    0.004816419    0.001496653
      6        6          -0.003165804   -0.005164725    0.001151339
      7        1          -0.004518566    0.009270131   -0.000419879
      8        1           0.005542265    0.008451332   -0.003513435
      9        1          -0.005621097    0.008675929    0.000211155
     10        6           0.002825344   -0.003832206    0.000005795
     11        6           0.005792339   -0.019992926   -0.002437043
     12        1           0.010752502   -0.000843390   -0.003706307
     13        6           0.003774016    0.009114353   -0.001402722
     14        6           0.006860716   -0.000682918   -0.001337888
     15        1          -0.002893506   -0.010874702    0.003319350
     16        1          -0.010570350    0.000101896    0.003457069
     17        7           0.067388259    0.015021136   -0.023013961
     18        7          -0.009473909   -0.030599729    0.009352083
     19        6          -0.008924103    0.000522211    0.008453851
     20        1           0.012924948    0.004085190   -0.001724869
     21        1          -0.010801967    0.010909986    0.001730765
     22        1          -0.001367757   -0.008405862    0.010366120
     23        6           0.011647846    0.007289682   -0.012016883
     24        1          -0.006005860    0.014923932    0.002198260
     25        1          -0.017499973   -0.007587797    0.003500291
     26        1           0.006957303   -0.002674008    0.012114787
     27        6           0.006101402   -0.001723025    0.012019057
     28        1          -0.015803794   -0.011229892   -0.004612152
     29        1          -0.008252511    0.015871037   -0.002094574
     30        1           0.006640579   -0.005045565   -0.015169992
     31        6          -0.004724735    0.004465736   -0.006467375
     32        1          -0.009498332    0.012017551    0.000218708
     33        1           0.010509074    0.007001519   -0.001323522
     34        1          -0.001355447   -0.007903388   -0.011287032
     35        1          -0.021785140   -0.009217255    0.017956675
 -------------------------------------------------------------------
 Cartesian Forces:  Max     0.067388259 RMS     0.011071476

 GradGradGradGradGradGradGradGradGradGradGradGradGradGradGradGradGradGrad
 Berny optimization.
 FormGI is forming the generalized inverse of G from B-inverse, IUseBI=4.
 Internal  Forces:  Max     0.055310716 RMS     0.011212393
 Search for a local minimum.
 Step number   1 out of a maximum of  193
 All quantities printed in internal units (Hartrees-Bohrs-Radians)
 Mixed Optimization -- RFO/linear search
 Second derivative matrix not updated -- first step.
 ITU=  0
     Eigenvalues ---    0.00766   0.00766   0.00766   0.00766   0.00766
     Eigenvalues ---    0.00766   0.01578   0.01698   0.01806   0.01817
     Eigenvalues ---    0.01818   0.01995   0.02050   0.02051   0.02062
     Eigenvalues ---    0.02155   0.02156   0.02187   0.02212   0.02287
     Eigenvalues ---    0.02305   0.03454   0.04690   0.05024   0.05806
     Eigenvalues ---    0.06065   0.06065   0.06065   0.06065   0.07537
     Eigenvalues ---    0.07537   0.07537   0.07537   0.16000   0.16000
     Eigenvalues ---    0.16000   0.16000   0.16000   0.16000   0.16000
     Eigenvalues ---    0.16000   0.16000   0.16000   0.16000   0.16000
     Eigenvalues ---    0.16000   0.16000   0.16000   0.16000   0.16000
     Eigenvalues ---    0.16000   0.16238   0.16276   0.17555   0.17820
     Eigenvalues ---    0.22061   0.22129   0.23313   0.23711   0.24880
     Eigenvalues ---    0.24947   0.25000   0.25000   0.33645   0.33648
     Eigenvalues ---    0.33683   0.33686   0.33687   0.33688   0.35740
     Eigenvalues ---    0.35740   0.35740   0.35740   0.35740   0.35740
     Eigenvalues ---    0.37230   0.37230   0.37230   0.37230   0.37230
     Eigenvalues ---    0.37230   0.37230   0.37230   0.37230   0.37230
     Eigenvalues ---    0.37230   0.37230   0.37469   0.39820   0.40220
     Eigenvalues ---    0.41035   0.42246   0.42558   0.42923   0.47688
     Eigenvalues ---    0.48446   0.48654   0.49799   0.49828
 RFO step:  Lambda=-7.38180239D-02 EMin= 7.65814431D-03
 Linear search not attempted -- first point.
 Maximum step size (   0.300) exceeded in Quadratic search.
    -- Step size scaled by   0.729
 Iteration  1 RMS(Cart)=  0.21543834 RMS(Int)=  0.00564366
 Iteration  2 RMS(Cart)=  0.01677339 RMS(Int)=  0.00031039
 Iteration  3 RMS(Cart)=  0.00015168 RMS(Int)=  0.00030591
 Iteration  4 RMS(Cart)=  0.00000006 RMS(Int)=  0.00030591
 Variable       Old X    -DE/DX   Delta X   Delta X   Delta X     New X
                                 (Linear)    (Quad)   (Total)
    R1        2.59422  -0.01557   0.00000  -0.02213  -0.02229   2.57193
    R2        2.67590  -0.01151   0.00000  -0.01908  -0.01922   2.65669
    R3        2.07869  -0.01067   0.00000  -0.01894  -0.01894   2.05975
    R4        2.68721  -0.00601   0.00000  -0.00933  -0.00934   2.67787
    R5        2.07933  -0.01033   0.00000  -0.01836  -0.01836   2.06096
    R6        2.68127   0.01872   0.00000   0.03220   0.03254   2.71381
    R7        2.68725  -0.00479   0.00000  -0.00742  -0.00741   2.67985
    R8        2.68666   0.04046   0.00000   0.06238   0.06252   2.74918
    R9        2.68735   0.03764   0.00000   0.05819   0.05836   2.74570
   R10        2.59524   0.00220   0.00000   0.00313   0.00313   2.59837
   R11        2.77790  -0.00523   0.00000  -0.00884  -0.00884   2.76906
   R12        2.07861  -0.01137   0.00000  -0.02019  -0.02019   2.05842
   R13        2.07928  -0.01029   0.00000  -0.01828  -0.01828   2.06100
   R14        2.59448  -0.01536   0.00000  -0.02178  -0.02196   2.57252
   R15        2.59433  -0.00094   0.00000  -0.00092  -0.00094   2.59339
   R16        2.77790   0.00786   0.00000   0.01328   0.01328   2.79118
   R17        2.67628  -0.01366   0.00000  -0.02219  -0.02238   2.65389
   R18        2.07863  -0.01141   0.00000  -0.02025  -0.02025   2.05838
   R19        2.07860  -0.01112   0.00000  -0.01974  -0.01974   2.05885
   R20        2.77790   0.01735   0.00000   0.02934   0.02934   2.80724
   R21        2.77790   0.02238   0.00000   0.03783   0.03783   2.81573
   R22        1.88973   0.02298   0.00000   0.03042   0.03042   1.92014
   R23        2.77790   0.00827   0.00000   0.01398   0.01398   2.79187
   R24        2.77790   0.01448   0.00000   0.02449   0.02449   2.80239
   R25        2.02201   0.01348   0.00000   0.02203   0.02203   2.04404
   R26        2.02201   0.01542   0.00000   0.02521   0.02521   2.04721
   R27        2.02201   0.01327   0.00000   0.02168   0.02168   2.04369
   R28        2.02201   0.01612   0.00000   0.02634   0.02634   2.04835
   R29        2.02201   0.01818   0.00000   0.02972   0.02972   2.05172
   R30        2.02201   0.01402   0.00000   0.02291   0.02291   2.04492
   R31        2.02201   0.01874   0.00000   0.03062   0.03062   2.05263
   R32        2.02201   0.01785   0.00000   0.02916   0.02916   2.05117
   R33        2.02201   0.01708   0.00000   0.02791   0.02791   2.04992
   R34        2.02201   0.01513   0.00000   0.02473   0.02473   2.04674
   R35        2.02201   0.01218   0.00000   0.01990   0.01990   2.04191
   R36        2.02201   0.01378   0.00000   0.02252   0.02252   2.04452
    A1        2.10096  -0.00126   0.00000  -0.01156  -0.01190   2.08907
    A2        2.10570  -0.00017   0.00000   0.00329   0.00341   2.10911
    A3        2.07652   0.00143   0.00000   0.00828   0.00839   2.08492
    A4        2.10330   0.00518   0.00000   0.00781   0.00764   2.11094
    A5        2.10981  -0.00303   0.00000  -0.00528  -0.00520   2.10461
    A6        2.07008  -0.00215   0.00000  -0.00253  -0.00245   2.06763
    A7        2.07862   0.01251   0.00000   0.03002   0.03005   2.10867
    A8        2.12407  -0.02493   0.00000  -0.06021  -0.06039   2.06369
    A9        2.08050   0.01242   0.00000   0.03019   0.03033   2.11083
   A10        2.08061  -0.02489   0.00000  -0.05138  -0.05128   2.02934
   A11        2.07798  -0.03042   0.00000  -0.06396  -0.06372   2.01426
   A12        2.12459   0.05531   0.00000   0.11534   0.11499   2.23958
   A13        2.10235  -0.00386   0.00000  -0.00283  -0.00281   2.09954
   A14        2.07073   0.03631   0.00000   0.07881   0.07856   2.14929
   A15        2.11010  -0.03245   0.00000  -0.07599  -0.07617   2.03393
   A16        2.10053   0.01232   0.00000   0.02795   0.02776   2.12829
   A17        2.07699  -0.00693   0.00000  -0.01636  -0.01634   2.06065
   A18        2.10566  -0.00540   0.00000  -0.01159  -0.01158   2.09408
   A19        2.07068  -0.00259   0.00000  -0.00362  -0.00353   2.06714
   A20        2.10307   0.00680   0.00000   0.01231   0.01213   2.11520
   A21        2.10944  -0.00421   0.00000  -0.00869  -0.00860   2.10085
   A22        2.10398   0.00482   0.00000   0.01646   0.01642   2.12040
   A23        2.06981   0.03341   0.00000   0.07242   0.07215   2.14196
   A24        2.10940  -0.03823   0.00000  -0.08888  -0.08908   2.02032
   A25        2.10080   0.00812   0.00000   0.01744   0.01715   2.11795
   A26        2.10573  -0.00121   0.00000   0.00016   0.00022   2.10594
   A27        2.07666  -0.00691   0.00000  -0.01760  -0.01753   2.05913
   A28        2.10005  -0.00173   0.00000  -0.01244  -0.01286   2.08719
   A29        2.10635   0.00091   0.00000   0.00634   0.00651   2.11286
   A30        2.07679   0.00083   0.00000   0.00609   0.00626   2.08304
   A31        1.91063  -0.00232   0.00000  -0.00065  -0.00209   1.90854
   A32        1.91063   0.01046   0.00000   0.04742   0.04709   1.95773
   A33        1.91063  -0.00486   0.00000  -0.02779  -0.02846   1.88217
   A34        1.91063   0.00265   0.00000   0.01849   0.01796   1.92860
   A35        1.91063  -0.00635   0.00000  -0.04306  -0.04334   1.86730
   A36        1.91063   0.00043   0.00000   0.00559   0.00611   1.91674
   A37        1.91063   0.01438   0.00000   0.05045   0.05052   1.96115
   A38        1.91063  -0.00731   0.00000  -0.01638  -0.01672   1.89391
   A39        1.91063  -0.00228   0.00000  -0.00044  -0.00046   1.91017
   A40        1.91063  -0.00092   0.00000  -0.00255  -0.00255   1.90808
   A41        1.91063  -0.00039   0.00000  -0.00113  -0.00113   1.90950
   A42        1.91063  -0.00074   0.00000  -0.00272  -0.00273   1.90790
   A43        1.91063   0.00110   0.00000   0.00423   0.00423   1.91487
   A44        1.91063   0.00074   0.00000   0.00212   0.00211   1.91275
   A45        1.91063   0.00022   0.00000   0.00005   0.00005   1.91068
   A46        1.91063  -0.00135   0.00000  -0.00576  -0.00577   1.90487
   A47        1.91063   0.00977   0.00000   0.03176   0.03168   1.94231
   A48        1.91063   0.00036   0.00000   0.00141   0.00130   1.91194
   A49        1.91063  -0.00461   0.00000  -0.01493  -0.01492   1.89572
   A50        1.91063  -0.00132   0.00000  -0.00670  -0.00672   1.90391
   A51        1.91063  -0.00286   0.00000  -0.00578  -0.00595   1.90468
   A52        1.91063   0.00843   0.00000   0.02635   0.02627   1.93690
   A53        1.91063   0.00019   0.00000   0.00077   0.00073   1.91136
   A54        1.91063   0.00209   0.00000   0.00628   0.00623   1.91686
   A55        1.91063  -0.00400   0.00000  -0.01203  -0.01209   1.89854
   A56        1.91063  -0.00549   0.00000  -0.01745  -0.01754   1.89309
   A57        1.91063  -0.00122   0.00000  -0.00393  -0.00393   1.90670
   A58        1.91063  -0.00290   0.00000  -0.01035  -0.01034   1.90030
   A59        1.91063   0.00546   0.00000   0.01769   0.01768   1.92832
   A60        1.91063  -0.00021   0.00000   0.00002  -0.00003   1.91061
   A61        1.91063  -0.00200   0.00000  -0.00756  -0.00750   1.90313
   A62        1.91063   0.00084   0.00000   0.00132   0.00130   1.91193
   A63        1.91063  -0.00120   0.00000  -0.00111  -0.00118   1.90946
    D1       -0.00019   0.00198   0.00000   0.01538   0.01557   0.01538
    D2       -3.14154   0.00141   0.00000   0.01123   0.01144  -3.13010
    D3        3.14151   0.00011   0.00000   0.00045   0.00063  -3.14105
    D4        0.00016  -0.00046   0.00000  -0.00370  -0.00350  -0.00334
    D5       -0.00005  -0.00072   0.00000  -0.00629  -0.00616  -0.00622
    D6       -3.14148  -0.00323   0.00000  -0.02593  -0.02578   3.11593
    D7        3.14144   0.00112   0.00000   0.00839   0.00857  -3.13318
    D8        0.00001  -0.00139   0.00000  -0.01125  -0.01105  -0.01104
    D9        0.00030   0.00008   0.00000   0.00125   0.00145   0.00174
   D10       -3.14138  -0.00016   0.00000  -0.00075  -0.00051   3.14130
   D11       -3.14153   0.00064   0.00000   0.00530   0.00549  -3.13604
   D12       -0.00002   0.00039   0.00000   0.00330   0.00353   0.00351
   D13       -0.00017  -0.00333   0.00000  -0.02643  -0.02622  -0.02639
   D14        3.14150  -0.00389   0.00000  -0.03079  -0.03024   3.11126
   D15        3.14150  -0.00309   0.00000  -0.02448  -0.02420   3.11730
   D16       -0.00001  -0.00364   0.00000  -0.02884  -0.02822  -0.02823
   D17       -0.00024   0.00090   0.00000   0.00745   0.00762   0.00739
   D18       -3.14158   0.00073   0.00000   0.00644   0.00664  -3.13494
   D19        3.14128   0.00065   0.00000   0.00545   0.00566  -3.13625
   D20       -0.00007   0.00048   0.00000   0.00444   0.00468   0.00461
   D21       -0.00007   0.00461   0.00000   0.03577   0.03524   0.03517
   D22       -3.14138   0.00845   0.00000   0.06650   0.06725  -3.07413
   D23        3.14145   0.00518   0.00000   0.04024   0.03986  -3.10188
   D24        0.00014   0.00902   0.00000   0.07097   0.07187   0.07200
   D25        0.00003   0.00469   0.00000   0.03615   0.03552   0.03554
   D26        3.14156   0.00889   0.00000   0.07025   0.07131  -3.07031
   D27       -3.14149   0.00412   0.00000   0.03168   0.03094  -3.11056
   D28        0.00005   0.00832   0.00000   0.06578   0.06673   0.06678
   D29        0.00018  -0.00260   0.00000  -0.01954  -0.02012  -0.01994
   D30       -3.14158  -0.00005   0.00000   0.00042  -0.00014   3.14147
   D31        3.14149  -0.00652   0.00000  -0.05094  -0.05006   3.09143
   D32       -0.00027  -0.00397   0.00000  -0.03098  -0.03008  -0.03035
   D33       -2.45038   0.00552   0.00000   0.05448   0.05442  -2.39596
   D34        1.73841   0.00399   0.00000   0.03416   0.03420   1.77261
   D35        0.69150   0.00937   0.00000   0.08534   0.08530   0.77680
   D36       -1.40290   0.00784   0.00000   0.06502   0.06508  -1.33781
   D37        0.00015   0.00174   0.00000   0.01352   0.01370   0.01385
   D38        3.14157  -0.00009   0.00000  -0.00116  -0.00102   3.14055
   D39       -3.14120   0.00157   0.00000   0.01249   0.01270  -3.12849
   D40        0.00023  -0.00026   0.00000  -0.00219  -0.00202  -0.00180
   D41        0.00005  -0.00252   0.00000  -0.01862  -0.01927  -0.01922
   D42        3.14131   0.00004   0.00000   0.00142   0.00087  -3.14100
   D43       -3.14149  -0.00682   0.00000  -0.05350  -0.05271   3.08899
   D44       -0.00023  -0.00425   0.00000  -0.03346  -0.03256  -0.03279
   D45        1.71571  -0.00516   0.00000  -0.02411  -0.02392   1.69179
   D46       -2.47308   0.00306   0.00000   0.02718   0.02758  -2.44549
   D47       -0.37868   0.00701   0.00000   0.04604   0.04592  -0.33276
   D48       -1.42593  -0.00095   0.00000   0.01009   0.00997  -1.41596
   D49        0.66846   0.00727   0.00000   0.06138   0.06148   0.72994
   D50        2.76286   0.01122   0.00000   0.08025   0.07981   2.84267
   D51       -0.00014  -0.00073   0.00000  -0.00652  -0.00646  -0.00659
   D52       -3.14156   0.00107   0.00000   0.00791   0.00802  -3.13354
   D53       -3.14140  -0.00326   0.00000  -0.02623  -0.02608   3.11570
   D54        0.00035  -0.00146   0.00000  -0.01180  -0.01160  -0.01125
   D55        1.36942   0.00689   0.00000   0.03335   0.03312   1.40254
   D56       -2.81937   0.00744   0.00000   0.03628   0.03605  -2.78332
   D57       -0.72498   0.00701   0.00000   0.03399   0.03375  -0.69122
   D58       -0.72498  -0.00611   0.00000  -0.03566  -0.03561  -0.76059
   D59        1.36942  -0.00557   0.00000  -0.03272  -0.03268   1.33674
   D60       -2.81937  -0.00600   0.00000  -0.03502  -0.03498  -2.85435
   D61       -2.81937  -0.00437   0.00000  -0.02746  -0.02727  -2.84664
   D62       -0.72498  -0.00383   0.00000  -0.02452  -0.02434  -0.74931
   D63        1.36942  -0.00425   0.00000  -0.02682  -0.02663   1.34278
   D64        2.89109  -0.00095   0.00000  -0.00890  -0.00911   2.88198
   D65       -1.29770  -0.00183   0.00000  -0.01366  -0.01393  -1.31163
   D66        0.79669  -0.00008   0.00000  -0.00418  -0.00440   0.79229
   D67       -1.29770   0.00423   0.00000   0.03067   0.03104  -1.26667
   D68        0.79669   0.00335   0.00000   0.02591   0.02622   0.82291
   D69        2.89109   0.00510   0.00000   0.03539   0.03574   2.92683
   D70        0.79669  -0.00166   0.00000  -0.00732  -0.00741   0.78928
   D71        2.89109  -0.00254   0.00000  -0.01208  -0.01223   2.87886
   D72       -1.29770  -0.00079   0.00000  -0.00261  -0.00270  -1.30041
   D73        2.81902   0.00113   0.00000   0.00032   0.00018   2.81920
   D74       -1.36977   0.00065   0.00000  -0.00204  -0.00227  -1.37204
   D75        0.72462   0.00336   0.00000   0.01119   0.01110   0.73572
   D76       -1.36977  -0.00041   0.00000   0.01089   0.01105  -1.35872
   D77        0.72462  -0.00089   0.00000   0.00853   0.00860   0.73323
   D78        2.81902   0.00182   0.00000   0.02176   0.02197   2.84099
   D79        1.27193   0.00469   0.00000   0.01615   0.01608   1.28801
   D80       -2.91686   0.00508   0.00000   0.01803   0.01797  -2.89889
   D81       -0.82247   0.00498   0.00000   0.01753   0.01742  -0.80505
   D82       -0.82247  -0.00704   0.00000  -0.03534  -0.03524  -0.85771
   D83        1.27193  -0.00666   0.00000  -0.03346  -0.03336   1.23857
   D84       -2.91686  -0.00676   0.00000  -0.03396  -0.03391  -2.95077
         Item               Value     Threshold  Converged?
 Maximum Force            0.055311     0.000450     NO 
 RMS     Force            0.011212     0.000300     NO 
 Maximum Displacement     0.868768     0.001800     NO 
 RMS     Displacement     0.226494     0.001200     NO 
 Predicted change in Energy=-4.061945D-02
 GradGradGradGradGradGradGradGradGradGradGradGradGradGradGradGradGradGrad

                          Input orientation:                          
 ---------------------------------------------------------------------
 Center     Atomic      Atomic             Coordinates (Angstroms)
 Number     Number       Type             X           Y           Z
 ---------------------------------------------------------------------
      1          6           0       -5.478746   -1.239928    0.911936
      2          6           0       -4.192282   -1.230258    0.467795
      3          6           0       -3.587192   -0.032135    0.013426
      4          6           0       -4.315849    1.205363    0.011681
      5          6           0       -5.696722    1.140218    0.464895
      6          6           0       -6.227153   -0.049860    0.904183
      7          1           0       -1.730430   -1.050050   -0.422333
      8          1           0       -5.942315   -2.162386    1.261523
      9          1           0       -3.601898   -2.147199    0.457390
     10          6           0       -2.243512   -0.087750   -0.436553
     11          6           0       -3.570113    2.367297   -0.440968
     12          1           0       -7.261656   -0.092807    1.242510
     13          6           0       -2.272418    2.261813   -0.874831
     14          6           0       -1.601216    1.028217   -0.878446
     15          1           0       -1.725751    3.142010   -1.210783
     16          1           0       -0.568540    0.983177   -1.222768
     17          7           0       -4.132478    3.732983   -0.424889
     18          7           0       -6.601053    2.293058    0.447046
     19          6           0       -3.684500    4.435348    0.805065
     20          1           0       -2.678466    4.805181    0.659782
     21          1           0       -4.352208    5.263441    1.010131
     22          1           0       -3.700379    3.744804    1.637219
     23          6           0       -7.410626    2.391632    1.678944
     24          1           0       -7.804122    3.397860    1.766076
     25          1           0       -8.242732    1.694450    1.660584
     26          1           0       -6.788860    2.179157    2.538742
     27          6           0       -7.499984    2.168251   -0.725776
     28          1           0       -8.249067    1.399028   -0.561438
     29          1           0       -8.002927    3.114332   -0.899396
     30          1           0       -6.922794    1.903463   -1.605245
     31          6           0       -3.753616    4.511365   -1.637633
     32          1           0       -4.389750    5.385281   -1.706034
     33          1           0       -2.722852    4.829597   -1.575958
     34          1           0       -3.887839    3.896198   -2.517459
     35          1           0       -5.143851    3.652541   -0.369155
 ---------------------------------------------------------------------
                    Distance matrix (angstroms):
                    1          2          3          4          5
     1  C    0.000000
     2  C    1.361008   0.000000
     3  C    2.417449   1.417069   0.000000
     4  C    2.853460   2.481040   1.436087   0.000000
     5  C    2.431553   2.807580   2.455271   1.454805   0.000000
     6  C    1.405857   2.392587   2.786245   2.454634   1.374997
     7  H    3.983240   2.624027   2.161851   3.458272   4.616916
     8  H    1.089971   2.135762   3.412085   3.943252   3.406189
     9  H    2.133615   1.090616   2.161207   3.456596   3.898135
    10  C    3.689536   2.433285   1.418114   2.483472   3.774277
    11  C    4.299454   3.762360   2.442139   1.452964   2.617018
    12  H    2.145679   3.363783   3.875051   3.446442   2.138703
    13  C    5.072994   4.205127   2.789235   2.465279   3.844308
    14  C    4.835823   3.691437   2.421545   2.862331   4.311645
    15  H    6.147543   5.293216   3.877996   3.457402   4.752229
    16  H    5.797351   4.570428   3.416327   3.951652   5.401030
    17  N    5.322536   5.043236   3.829566   2.571592   3.156107
    18  N    3.735999   4.268064   3.831176   2.568031   1.465324
    19  C    5.953108   5.698306   4.538124   3.385390   3.875905
    20  H    6.666970   6.225354   4.964191   4.007461   4.751822
    21  H    6.600950   6.518269   5.442591   4.179261   4.371038
    22  H    5.341926   5.134274   4.112759   3.077326   3.484767
    23  C    4.184338   4.994267   4.823614   3.710073   2.444876
    24  H    5.257947   6.012520   5.711318   4.478057   3.351291
    25  H    4.100081   5.136419   5.231470   4.287015   2.866882
    26  H    4.006624   4.759742   4.638718   3.667436   2.563786
    27  C    4.287562   4.890334   4.549512   3.407303   2.392970
    28  H    4.099951   4.942668   4.910374   3.979469   2.763115
    29  H    5.349018   5.938492   5.498383   4.250737   3.328212
    30  H    4.278129   4.644718   4.182450   3.146102   2.524139
    31  C    6.523323   6.131190   4.837054   3.737110   4.422773
    32  H    7.206461   6.966340   5.740126   4.519704   4.943852
    33  H    7.115033   6.561859   5.187453   4.265361   5.159506
    34  H    6.377423   5.940117   4.682689   3.717571   4.445439
    35  H    5.068491   5.044572   4.018258   2.611380   2.704270
                    6          7          8          9         10
     6  C    0.000000
     7  H    4.793803   0.000000
     8  H    2.161387   4.670400   0.000000
     9  H    3.389752   2.340948   2.474755   0.000000
    10  C    4.203380   1.090632   4.568229   2.624057   0.000000
    11  C    3.835616   3.881113   5.389235   4.603122   2.790545
    12  H    1.089269   5.855124   2.454421   4.269751   5.291602
    13  C    4.914128   3.386288   6.132348   4.793925   2.390265
    14  C    5.073393   2.131650   5.796944   3.983774   1.361322
    15  H    5.909631   4.265565   7.213067   5.854781   3.361377
    16  H    6.132780   2.474813   6.704009   4.671557   2.137885
    17  N    4.523716   5.352312   6.393347   5.969629   4.262198
    18  N    2.416204   5.971194   4.576931   5.358258   5.043526
    19  C    5.156744   5.951008   6.988289   6.592240   4.906779
    20  H    6.018666   6.029384   7.717629   7.016358   5.033081
    21  H    5.635407   6.984686   7.598325   7.469007   5.930829
    22  H    4.617511   5.577909   6.329480   6.009775   4.594720
    23  C    2.821656   6.966001   4.803047   6.049760   6.109151
    24  H    3.887990   7.839819   5.885341   7.079479   6.922530
    25  H    2.770797   7.367557   4.508476   6.143556   6.600367
    26  H    2.820605   6.692043   4.604011   5.762474   5.886546
    27  C    3.032636   6.613417   5.012994   5.934481   5.727450
    28  H    2.887119   6.964909   4.618221   5.933794   6.188116
    29  H    4.051960   7.544129   6.062957   6.992398   6.605937
    30  H    3.255245   6.089595   5.070585   5.629448   5.217897
    31  C    5.777888   6.041487   7.598320   6.982020   4.987470
    32  H    6.303177   7.080491   8.257369   7.876508   6.014315
    33  H    6.499256   6.073384   8.203906   7.320034   5.070336
    34  H    5.722884   5.788725   7.430210   6.741968   4.786002
    35  H    4.062353   5.811079   6.091801   6.057870   4.733528
                   11         12         13         14         15
    11  C    0.000000
    12  H    4.744861   0.000000
    13  C    1.372361   5.909304   0.000000
    14  C    2.420966   6.147823   1.404380   0.000000
    15  H    2.143470   6.865052   1.089245   2.143380   0.000000
    16  H    3.396533   7.213400   2.158511   1.089498   2.449457
    17  N    1.477028   5.216191   2.413838   3.732125   2.599849
    18  N    3.159221   2.600291   4.526082   5.324953   5.218974
    19  C    2.417130   5.787192   3.088735   4.333916   3.094037
    20  H    2.819568   6.733163   2.998105   4.218065   2.678212
    21  H    3.332418   6.099859   4.109547   5.391827   4.041189
    22  H    2.496669   5.250309   3.247881   4.256160   3.517617
    23  C    4.386817   2.526875   5.739321   6.492179   6.421168
    24  H    4.884663   3.571154   6.234159   7.147359   6.773016
    25  H    5.167457   2.081245   6.511135   7.141447   7.267133
    26  H    4.390262   2.658114   5.661939   6.317712   6.373468
    27  C    3.945202   3.007214   5.230527   6.009862   5.875815
    28  H    4.779610   2.540626   6.046730   6.665726   6.783309
    29  H    4.518634   3.927210   5.793628   6.733068   6.284956
    30  H    3.579268   3.494228   4.721008   5.441827   5.357132
    31  C    2.462256   6.465289   2.799338   4.164313   2.483862
    32  H    3.373488   6.852095   3.863942   5.238781   3.517731
    33  H    2.840593   7.264610   2.699626   4.024310   1.993868
    34  H    2.598134   6.436783   2.824717   4.017502   2.636442
    35  H    2.033141   4.594583   3.230319   4.438098   3.557020
                   16         17         18         19         20
    16  H    0.000000
    17  N    4.571619   0.000000
    18  N    6.394942   2.987895   0.000000
    19  C    5.073342   1.485526   3.636463   0.000000
    20  H    4.754314   2.107195   4.662907   1.081660   0.000000
    21  H    6.133730   2.109470   3.767962   1.083339   1.770356
    22  H    5.061079   2.106926   3.455139   1.081473   1.767509
    23  C    7.564246   4.119660   1.477396   4.338716   5.408997
    24  H    8.192529   4.288777   2.099476   4.355595   5.429253
    25  H    8.228782   5.039742   2.127467   5.387199   6.452852
    26  H    7.366933   4.272452   2.103197   4.211067   5.227029
    27  C    7.049561   3.725455   1.482958   4.694797   5.667469
    28  H    7.720154   4.734163   2.128915   5.649942   6.642654
    29  H    7.740575   3.948197   2.110129   4.826912   5.799990
    30  H    6.431933   3.539244   2.113575   4.765142   5.618241
    31  C    4.771260   1.490021   4.168293   2.444858   2.553506
    32  H    5.849249   2.106563   4.368919   2.775854   2.976927
    33  H    4.422753   2.124751   5.056383   2.597974   2.236314
    34  H    4.602136   2.113134   4.326647   3.372120   3.519048
    35  H    5.365411   1.016097   2.153558   2.030095   2.909539
                   21         22         23         24         25
    21  H    0.000000
    22  H    1.767591   0.000000
    23  C    4.248355   3.949525   0.000000
    24  H    3.995942   4.120398   1.083940   0.000000
    25  H    5.319488   4.983720   1.085725   1.762133   0.000000
    26  H    4.217432   3.578087   1.082123   1.764372   1.766308
    27  C    4.743634   4.744077   2.416726   2.795312   2.543793
    28  H    5.708680   5.570217   2.589896   3.100102   2.241584
    29  H    4.646795   5.034265   2.742436   2.687871   2.937187
    30  H    4.973686   4.928293   3.355918   3.791538   3.528677
    31  C    2.816840   3.363794   5.372772   5.406638   6.242228
    32  H    2.719156   3.787313   5.435596   5.259594   6.308868
    33  H    3.087212   3.529425   6.205908   6.248069   7.125547
    34  H    3.811678   4.161660   5.681862   5.825314   6.424082
    35  H    2.263653   2.473391   3.304977   3.420689   4.190110
                   26         27         28         29         30
    26  H    0.000000
    27  C    3.341092   0.000000
    28  H    3.514530   1.086203   0.000000
    29  H    3.764213   1.085433   1.765522   0.000000
    30  H    4.155306   1.084769   1.761529   1.769495   0.000000
    31  C    5.665157   4.511866   5.572604   4.533579   4.104375
    32  H    5.835502   4.580801   5.665213   4.343146   4.306916
    33  H    6.363018   5.534127   6.583092   5.592769   5.118851
    34  H    6.076950   4.386743   5.392790   4.490367   3.743539
    35  H    3.651408   2.807429   3.841570   2.957218   2.784211
                   31         32         33         34         35
    31  C    0.000000
    32  H    1.083086   0.000000
    33  H    1.080532   1.761890   0.000000
    34  H    1.081914   1.768529   1.764895   0.000000
    35  H    2.068664   2.314801   2.950097   2.500429   0.000000
 Stoichiometry    C14H19N2(1+)
 Framework group  C1[X(C14H19N2)]
 Deg. of freedom    99
 Full point group                 C1      NOp   1
 Largest Abelian subgroup         C1      NOp   1
 Largest concise Abelian subgroup C1      NOp   1
                         Standard orientation:                         
 ---------------------------------------------------------------------
 Center     Atomic      Atomic             Coordinates (Angstroms)
 Number     Number       Type             X           Y           Z
 ---------------------------------------------------------------------
      1          6           0       -2.426435   -2.083336    0.119416
      2          6           0       -1.230665   -2.731081    0.065514
      3          6           0       -0.012980   -2.009072    0.002018
      4          6           0       -0.008653   -0.573009   -0.004984
      5          6           0       -1.310887    0.075011    0.021746
      6          6           0       -2.459061   -0.678098    0.093438
      7          1           0        1.148668   -3.831580   -0.049361
      8          1           0       -3.362004   -2.640397    0.168728
      9          1           0       -1.189006   -3.820868    0.073940
     10          6           0        1.199765   -2.742148   -0.051802
     11          6           0        1.305403    0.046333   -0.032901
     12          1           0       -3.431433   -0.187584    0.113275
     13          6           0        2.451464   -0.706233   -0.092612
     14          6           0        2.404045   -2.109745   -0.106315
     15          1           0        3.429792   -0.227756   -0.112367
     16          1           0        3.334494   -2.675119   -0.146627
     17          7           0        1.500903    1.508298    0.044860
     18          7           0       -1.484947    1.527433   -0.063980
     19          6           0        1.802103    1.890684    1.448373
     20          1           0        2.845816    1.696963    1.656036
     21          1           0        1.591209    2.944135    1.587612
     22          1           0        1.184799    1.307793    2.118267
     23          6           0       -2.497927    2.029346    0.887153
     24          1           0       -2.361505    3.096240    1.021512
     25          1           0       -3.504516    1.852043    0.520900
     26          1           0       -2.375382    1.534005    1.841412
     27          6           0       -1.893207    1.871910   -1.447391
     28          1           0       -2.926639    1.591160   -1.629146
     29          1           0       -1.789645    2.941522   -1.600260
     30          1           0       -1.264337    1.346577   -2.158215
     31          6           0        2.579945    1.980591   -0.867703
     32          1           0        2.506078    3.056249   -0.970562
     33          1           0        3.551342    1.730770   -0.465800
     34          1           0        2.461600    1.515287   -1.837253
     35          1           0        0.621524    1.953528   -0.201951
 ---------------------------------------------------------------------
 Rotational constants (GHZ):      0.6337384      0.5723645      0.3407796
 Standard basis: 6-31G(d,p) (6D, 7F)
 There are   335 symmetry adapted cartesian basis functions of A   symmetry.
 There are   335 symmetry adapted basis functions of A   symmetry.
   335 basis functions,   581 primitive gaussians,   335 cartesian basis functions
    58 alpha electrons       58 beta electrons
       nuclear repulsion energy      1127.4713231722 Hartrees.
 NAtoms=   35 NActive=   35 NUniq=   35 SFac= 1.00D+00 NAtFMM=   60 NAOKFM=F Big=F
 Integral buffers will be    131072 words long.
 Raffenetti 2 integral format.
 Two-electron integral symmetry is turned on.
 Nuclear repulsion after empirical dispersion term =     1127.4431219181 Hartrees.
 One-electron integrals computed using PRISM.
 NBasis=   335 RedAO= T EigKep=  2.27D-04  NBF=   335
 NBsUse=   335 1.00D-06 EigRej= -1.00D+00 NBFU=   335
 Initial guess from the checkpoint file:  "protsponge-in-wb97xd.chk"
 B after Tr=    -0.000000    0.000000   -0.000000
         Rot=    0.715158   -0.010464   -0.012902   -0.698766 Ang= -88.69 deg.
 ExpMin= 1.61D-01 ExpMax= 4.17D+03 ExpMxC= 6.27D+02 IAcc=1 IRadAn=         1 AccDes= 0.00D+00
 Harris functional with IExCor= 4639 and IRadAn=       1 diagonalized for initial guess.
 HarFok:  IExCor= 4639 AccDes= 0.00D+00 IRadAn=         1 IDoV= 1 UseB2=F ITyADJ=14
 ICtDFT=  3500011 ScaDFX=  1.000000  1.000000  1.000000  1.000000
 FoFCou: FMM=F IPFlag=           0 FMFlag=      100000 FMFlg1=           0
         NFxFlg=           0 DoJE=T BraDBF=F KetDBF=T FulRan=T
         wScrn=  0.000000 ICntrl=     500 IOpCl=  0 I1Cent=   200000004 NGrid=           0
         NMat0=    1 NMatS0=      1 NMatT0=    0 NMatD0=    1 NMtDS0=    0 NMtDT0=    0
 Petite list used in FoFCou.
 Requested convergence on RMS density matrix=1.00D-08 within 128 cycles.
 Requested convergence on MAX density matrix=1.00D-06.
 Requested convergence on             energy=1.00D-06.
 No special actions if energy rises.
 Integral accuracy reduced to 1.0D-05 until final iterations.
 Initial convergence to 1.0D-05 achieved.  Increase integral accuracy.
 SCF Done:  E(RwB97XD) =  -654.018842353     A.U. after   15 cycles
            NFock= 15  Conv=0.39D-08     -V/T= 2.0095
 Calling FoFJK, ICntrl=      2127 FMM=F ISym2X=0 I1Cent= 0 IOpClX= 0 NMat=1 NMatS=1 NMatT=0.
 ***** Axes restored to original set *****
 -------------------------------------------------------------------
 Center     Atomic                   Forces (Hartrees/Bohr)
 Number     Number              X              Y              Z
 -------------------------------------------------------------------
      1        6          -0.005097127   -0.005531673    0.003333413
      2        6           0.004184170   -0.003424589   -0.000765430
      3        6           0.000274377    0.001876480   -0.000485865
      4        6          -0.008577653    0.008381468    0.001560639
      5        6          -0.002217812    0.007170453    0.001884237
      6        6           0.003706624   -0.004621571   -0.001216716
      7        1          -0.002016395    0.003307347    0.000030292
      8        1           0.002069131    0.003117509   -0.001155341
      9        1          -0.001819693    0.003469935   -0.000244244
     10        6           0.000335518   -0.004148915    0.000780741
     11        6          -0.002640226   -0.021114690   -0.001986151
     12        1           0.003906387    0.001115960   -0.001808562
     13        6           0.001028070    0.003617925    0.001677336
     14        6           0.007684759    0.000469112   -0.002345323
     15        1          -0.001539404   -0.004396841    0.001689385
     16        1          -0.003986396    0.000161269    0.001007531
     17        7           0.016609729   -0.003302046   -0.001200866
     18        7           0.015065564   -0.002239073   -0.010596974
     19        6          -0.004779262    0.004917000    0.008445355
     20        1           0.005390995   -0.000020235   -0.000918622
     21        1          -0.002879986    0.004907551   -0.000349753
     22        1          -0.001654778   -0.003772801    0.003122998
     23        6           0.010251915    0.005479630   -0.008684352
     24        1          -0.003070424    0.005108768   -0.000119043
     25        1          -0.006816915   -0.003589778    0.002144823
     26        1           0.003049741    0.000119226    0.005262361
     27        6           0.008585278    0.006792809    0.006584344
     28        1          -0.005614095   -0.006313191   -0.000382598
     29        1          -0.003250058    0.004499421   -0.000669113
     30        1           0.002717021   -0.000235608   -0.004425136
     31        6          -0.010083517    0.003531261   -0.005175449
     32        1          -0.003080821    0.004450439    0.001512505
     33        1           0.003512922    0.001787565    0.001656257
     34        1          -0.001852466   -0.003522399   -0.003154941
     35        1          -0.017395170   -0.008047719    0.004992257
 -------------------------------------------------------------------
 Cartesian Forces:  Max     0.021114690 RMS     0.005430432

 GradGradGradGradGradGradGradGradGradGradGradGradGradGradGradGradGradGrad
 Berny optimization.
 Using GEDIIS/GDIIS optimizer.
 FormGI is forming the generalized inverse of G from B-inverse, IUseBI=4.
 Internal  Forces:  Max     0.045158737 RMS     0.008920106
 Search for a local minimum.
 Step number   2 out of a maximum of  193
 All quantities printed in internal units (Hartrees-Bohrs-Radians)
 Mixed Optimization -- RFO/linear search
 Update second derivatives using D2CorX and points    1    2
 DE= -1.07D-02 DEPred=-4.06D-02 R= 2.64D-01
 Trust test= 2.64D-01 RLast= 4.18D-01 DXMaxT set to 3.00D-01
 ITU=  0  0
 Use linear search instead of GDIIS.
     Eigenvalues ---    0.00764   0.00766   0.00766   0.00766   0.00766
     Eigenvalues ---    0.00788   0.01580   0.01688   0.01806   0.01819
     Eigenvalues ---    0.01860   0.02050   0.02054   0.02057   0.02077
     Eigenvalues ---    0.02156   0.02157   0.02188   0.02225   0.02299
     Eigenvalues ---    0.02307   0.03213   0.04176   0.05028   0.05964
     Eigenvalues ---    0.06002   0.06080   0.06094   0.06112   0.07314
     Eigenvalues ---    0.07349   0.07474   0.07547   0.15685   0.15997
     Eigenvalues ---    0.15997   0.15999   0.15999   0.16000   0.16000
     Eigenvalues ---    0.16000   0.16000   0.16000   0.16000   0.16000
     Eigenvalues ---    0.16000   0.16000   0.16000   0.16000   0.16000
     Eigenvalues ---    0.16014   0.16253   0.16635   0.18095   0.18268
     Eigenvalues ---    0.22058   0.22143   0.23203   0.23691   0.24399
     Eigenvalues ---    0.24877   0.24986   0.31331   0.33647   0.33658
     Eigenvalues ---    0.33683   0.33686   0.33688   0.33900   0.34796
     Eigenvalues ---    0.35740   0.35740   0.35740   0.35740   0.35856
     Eigenvalues ---    0.36346   0.37230   0.37230   0.37230   0.37230
     Eigenvalues ---    0.37230   0.37230   0.37230   0.37230   0.37230
     Eigenvalues ---    0.37230   0.37231   0.38453   0.40193   0.41080
     Eigenvalues ---    0.41920   0.42549   0.42918   0.47036   0.48437
     Eigenvalues ---    0.48666   0.49721   0.49809   0.88844
 RFO step:  Lambda=-1.36655692D-02 EMin= 7.64488656D-03
 Quartic linear search produced a step of -0.39017.
 Iteration  1 RMS(Cart)=  0.16066211 RMS(Int)=  0.00502319
 Iteration  2 RMS(Cart)=  0.01857703 RMS(Int)=  0.00028761
 Iteration  3 RMS(Cart)=  0.00011291 RMS(Int)=  0.00028319
 Iteration  4 RMS(Cart)=  0.00000005 RMS(Int)=  0.00028319
 Variable       Old X    -DE/DX   Delta X   Delta X   Delta X     New X
                                 (Linear)    (Quad)   (Total)
    R1        2.57193   0.00923   0.00870  -0.00432   0.00441   2.57634
    R2        2.65669   0.00729   0.00750  -0.00270   0.00481   2.66149
    R3        2.05975  -0.00389   0.00739  -0.02047  -0.01308   2.04667
    R4        2.67787   0.00113   0.00364  -0.00505  -0.00139   2.67648
    R5        2.06096  -0.00390   0.00716  -0.02007  -0.01290   2.04806
    R6        2.71381  -0.01251  -0.01270   0.00355  -0.00923   2.70458
    R7        2.67985   0.00192   0.00289  -0.00249   0.00039   2.68024
    R8        2.74918  -0.03478  -0.02439  -0.00295  -0.02737   2.72181
    R9        2.74570  -0.03624  -0.02277  -0.00817  -0.03099   2.71472
   R10        2.59837   0.00100  -0.00122   0.00324   0.00201   2.60037
   R11        2.76906  -0.00521   0.00345  -0.01485  -0.01140   2.75766
   R12        2.05842  -0.00432   0.00788  -0.02210  -0.01423   2.04419
   R13        2.06100  -0.00387   0.00713  -0.01995  -0.01282   2.04818
   R14        2.57252   0.00922   0.00857  -0.00404   0.00459   2.57711
   R15        2.59339  -0.00104   0.00037  -0.00221  -0.00183   2.59156
   R16        2.79118   0.00713  -0.00518   0.02119   0.01601   2.80719
   R17        2.65389   0.00682   0.00873  -0.00569   0.00311   2.65701
   R18        2.05838  -0.00485   0.00790  -0.02305  -0.01515   2.04323
   R19        2.05885  -0.00410   0.00770  -0.02142  -0.01371   2.04514
   R20        2.80724   0.01020  -0.01145   0.03794   0.02649   2.83373
   R21        2.81573   0.00454  -0.01476   0.03515   0.02039   2.83612
   R22        1.92014   0.01823  -0.01187   0.04501   0.03314   1.95329
   R23        2.79187  -0.00255  -0.00545   0.00622   0.00076   2.79264
   R24        2.80239  -0.00276  -0.00955   0.01363   0.00408   2.80646
   R25        2.04404   0.00513  -0.00860   0.02419   0.01560   2.05964
   R26        2.04721   0.00546  -0.00983   0.02705   0.01721   2.06442
   R27        2.04369   0.00484  -0.00846   0.02348   0.01502   2.05871
   R28        2.04835   0.00585  -0.01028   0.02848   0.01820   2.06655
   R29        2.05172   0.00749  -0.01159   0.03351   0.02191   2.07364
   R30        2.04492   0.00591  -0.00894   0.02605   0.01711   2.06202
   R31        2.05263   0.00829  -0.01195   0.03540   0.02345   2.07608
   R32        2.05117   0.00554  -0.01138   0.03009   0.01871   2.06988
   R33        2.04992   0.00509  -0.01089   0.02847   0.01758   2.06750
   R34        2.04674   0.00531  -0.00965   0.02646   0.01681   2.06355
   R35        2.04191   0.00397  -0.00777   0.02083   0.01307   2.05498
   R36        2.04452   0.00480  -0.00878   0.02404   0.01525   2.05977
    A1        2.08907  -0.00048   0.00464  -0.00214   0.00256   2.09163
    A2        2.10911  -0.00020  -0.00133  -0.00209  -0.00343   2.10568
    A3        2.08492   0.00068  -0.00327   0.00416   0.00088   2.08580
    A4        2.11094  -0.00437  -0.00298  -0.00141  -0.00434   2.10660
    A5        2.10461   0.00263   0.00203   0.00132   0.00332   2.10793
    A6        2.06763   0.00174   0.00096   0.00009   0.00102   2.06865
    A7        2.10867  -0.00860  -0.01172   0.00012  -0.01156   2.09711
    A8        2.06369   0.01653   0.02356  -0.00222   0.02138   2.08506
    A9        2.11083  -0.00793  -0.01184   0.00210  -0.00982   2.10102
   A10        2.02934   0.02081   0.02001   0.00655   0.02656   2.05590
   A11        2.01426   0.01542   0.02486  -0.01432   0.01044   2.02471
   A12        2.23958  -0.03622  -0.04486   0.00779  -0.03700   2.20258
   A13        2.09954  -0.00315   0.00110  -0.01420  -0.01309   2.08645
   A14        2.14929  -0.04087  -0.03065  -0.03390  -0.06446   2.08483
   A15        2.03393   0.04400   0.02972   0.04774   0.07752   2.11145
   A16        2.12829  -0.00421  -0.01083   0.01083   0.00002   2.12831
   A17        2.06065   0.00315   0.00638  -0.00341   0.00298   2.06363
   A18        2.09408   0.00105   0.00452  -0.00749  -0.00295   2.09114
   A19        2.06714   0.00122   0.00138  -0.00199  -0.00064   2.06650
   A20        2.11520  -0.00293  -0.00473   0.00564   0.00096   2.11616
   A21        2.10085   0.00171   0.00336  -0.00365  -0.00032   2.10053
   A22        2.12040   0.00448  -0.00641   0.01656   0.01018   2.13058
   A23        2.14196  -0.04516  -0.02815  -0.04818  -0.07623   2.06573
   A24        2.02032   0.04064   0.03476   0.03093   0.06572   2.08604
   A25        2.11795  -0.00804  -0.00669  -0.00620  -0.01278   2.10518
   A26        2.10594   0.00501  -0.00008   0.01224   0.01213   2.11807
   A27        2.05913   0.00302   0.00684  -0.00617   0.00065   2.05977
   A28        2.08719  -0.00100   0.00502  -0.00391   0.00125   2.08844
   A29        2.11286   0.00055  -0.00254   0.00218  -0.00042   2.11244
   A30        2.08304   0.00046  -0.00244   0.00170  -0.00080   2.08224
   A31        1.90854  -0.00065   0.00082   0.01195   0.01119   1.91973
   A32        1.95773   0.00892  -0.01837   0.07200   0.05290   2.01063
   A33        1.88217  -0.00600   0.01110  -0.06099  -0.04913   1.83304
   A34        1.92860   0.00017  -0.00701   0.02756   0.01914   1.94774
   A35        1.86730  -0.00051   0.01691  -0.03908  -0.02197   1.84533
   A36        1.91674  -0.00252  -0.00238  -0.01878  -0.02048   1.89626
   A37        1.96115   0.00431  -0.01971   0.06181   0.04142   2.00257
   A38        1.89391  -0.00007   0.00652   0.00391   0.00926   1.90317
   A39        1.91017   0.00179   0.00018   0.01866   0.01782   1.92799
   A40        1.90808  -0.00089   0.00099  -0.00497  -0.00399   1.90410
   A41        1.90950  -0.00042   0.00044  -0.00175  -0.00131   1.90820
   A42        1.90790  -0.00173   0.00106  -0.00786  -0.00681   1.90109
   A43        1.91487   0.00085  -0.00165   0.00601   0.00436   1.91923
   A44        1.91275   0.00103  -0.00082   0.00403   0.00319   1.91593
   A45        1.91068   0.00114  -0.00002   0.00446   0.00444   1.91512
   A46        1.90487  -0.00124   0.00225  -0.00920  -0.00693   1.89793
   A47        1.94231   0.00405  -0.01236   0.03500   0.02262   1.96493
   A48        1.91194   0.00074  -0.00051   0.00410   0.00356   1.91549
   A49        1.89572  -0.00195   0.00582  -0.01779  -0.01193   1.88378
   A50        1.90391  -0.00049   0.00262  -0.00704  -0.00442   1.89950
   A51        1.90468  -0.00121   0.00232  -0.00593  -0.00367   1.90101
   A52        1.93690   0.00203  -0.01025   0.02472   0.01448   1.95139
   A53        1.91136   0.00002  -0.00028   0.00025  -0.00003   1.91133
   A54        1.91686  -0.00026  -0.00243   0.00283   0.00041   1.91727
   A55        1.89854  -0.00073   0.00472  -0.00978  -0.00506   1.89349
   A56        1.89309  -0.00075   0.00684  -0.01354  -0.00668   1.88641
   A57        1.90670  -0.00036   0.00153  -0.00507  -0.00353   1.90316
   A58        1.90030  -0.00197   0.00403  -0.01436  -0.01035   1.88995
   A59        1.92832  -0.00076  -0.00690   0.00872   0.00182   1.93013
   A60        1.91061  -0.00122   0.00001  -0.00306  -0.00304   1.90756
   A61        1.90313   0.00061   0.00293  -0.00501  -0.00212   1.90101
   A62        1.91193   0.00154  -0.00051   0.00665   0.00612   1.91806
   A63        1.90946   0.00180   0.00046   0.00700   0.00748   1.91694
    D1        0.01538   0.00025  -0.00608   0.00556  -0.00055   0.01483
    D2       -3.13010   0.00022  -0.00446   0.00532   0.00087  -3.12923
    D3       -3.14105  -0.00008  -0.00025   0.00044   0.00009  -3.14096
    D4       -0.00334  -0.00010   0.00137   0.00020   0.00151  -0.00183
    D5       -0.00622  -0.00042   0.00241  -0.00525  -0.00297  -0.00918
    D6        3.11593  -0.00073   0.01006  -0.00969   0.00024   3.11617
    D7       -3.13318  -0.00010  -0.00334  -0.00015  -0.00356  -3.13674
    D8       -0.01104  -0.00041   0.00431  -0.00458  -0.00035  -0.01139
    D9        0.00174  -0.00004  -0.00056   0.00058   0.00002   0.00176
   D10        3.14130  -0.00012   0.00020  -0.00007   0.00021   3.14150
   D11       -3.13604  -0.00002  -0.00214   0.00081  -0.00138  -3.13742
   D12        0.00351  -0.00010  -0.00138   0.00017  -0.00119   0.00232
   D13       -0.02639  -0.00060   0.01023  -0.00699   0.00308  -0.02331
   D14        3.11126  -0.00053   0.01180  -0.00423   0.00740   3.11867
   D15        3.11730  -0.00054   0.00944  -0.00632   0.00285   3.12016
   D16       -0.02823  -0.00048   0.01101  -0.00356   0.00717  -0.02106
   D17        0.00739   0.00010  -0.00297   0.00150  -0.00158   0.00581
   D18       -3.13494   0.00019  -0.00259   0.00147  -0.00129  -3.13623
   D19       -3.13625   0.00002  -0.00221   0.00086  -0.00139  -3.13764
   D20        0.00461   0.00011  -0.00183   0.00082  -0.00110   0.00351
   D21        0.03517   0.00057  -0.01375   0.00700  -0.00647   0.02871
   D22       -3.07413   0.00067  -0.02624   0.01978  -0.00681  -3.08094
   D23       -3.10188   0.00033  -0.01555   0.00388  -0.01143  -3.11331
   D24        0.07200   0.00043  -0.02804   0.01666  -0.01177   0.06023
   D25        0.03554   0.00043  -0.01386   0.00338  -0.01027   0.02527
   D26       -3.07031   0.00104  -0.02782   0.02679  -0.00181  -3.07212
   D27       -3.11056   0.00068  -0.01207   0.00651  -0.00535  -3.11590
   D28        0.06678   0.00129  -0.02604   0.02992   0.00311   0.06989
   D29       -0.01994   0.00021   0.00785  -0.00118   0.00684  -0.01311
   D30        3.14147   0.00051   0.00006   0.00328   0.00351  -3.13821
   D31        3.09143  -0.00135   0.01953  -0.01453   0.00461   3.09604
   D32       -0.03035  -0.00106   0.01174  -0.01006   0.00129  -0.02906
   D33       -2.39596   0.00390  -0.02123   0.05017   0.02916  -2.36680
   D34        1.77261  -0.00106  -0.01334  -0.01552  -0.02905   1.74356
   D35        0.77680   0.00474  -0.03328   0.06350   0.03041   0.80721
   D36       -1.33781  -0.00022  -0.02539  -0.00219  -0.02780  -1.36562
   D37        0.01385   0.00008  -0.00535   0.00288  -0.00245   0.01140
   D38        3.14055  -0.00016   0.00040   0.00027   0.00063   3.14118
   D39       -3.12849   0.00017  -0.00496   0.00285  -0.00215  -3.13064
   D40       -0.00180  -0.00007   0.00079   0.00024   0.00093  -0.00087
   D41       -0.01922   0.00029   0.00752  -0.00009   0.00765  -0.01157
   D42       -3.14100   0.00076  -0.00034   0.00764   0.00761  -3.13339
   D43        3.08899  -0.00191   0.02056  -0.02349  -0.00367   3.08532
   D44       -0.03279  -0.00143   0.01271  -0.01575  -0.00370  -0.03649
   D45        1.69179  -0.00155   0.00933  -0.01560  -0.00659   1.68520
   D46       -2.44549   0.00429  -0.01076   0.07729   0.06693  -2.37856
   D47       -0.33276   0.00268  -0.01792   0.05778   0.03963  -0.29314
   D48       -1.41596  -0.00040  -0.00389   0.00672   0.00261  -1.41335
   D49        0.72994   0.00544  -0.02399   0.09961   0.07613   0.80607
   D50        2.84267   0.00383  -0.03114   0.08010   0.04883   2.89149
   D51       -0.00659  -0.00042   0.00252  -0.00338  -0.00091  -0.00750
   D52       -3.13354  -0.00018  -0.00313  -0.00083  -0.00394  -3.13749
   D53        3.11570  -0.00085   0.01017  -0.01071  -0.00074   3.11496
   D54       -0.01125  -0.00061   0.00453  -0.00816  -0.00378  -0.01503
   D55        1.40254   0.00508  -0.01292   0.04421   0.03132   1.43386
   D56       -2.78332   0.00533  -0.01407   0.04746   0.03342  -2.74990
   D57       -0.69122   0.00541  -0.01317   0.04707   0.03393  -0.65729
   D58       -0.76059  -0.00585   0.01389  -0.07355  -0.05962  -0.82021
   D59        1.33674  -0.00561   0.01275  -0.07030  -0.05751   1.27922
   D60       -2.85435  -0.00553   0.01365  -0.07068  -0.05701  -2.91136
   D61       -2.84664  -0.00260   0.01064  -0.04284  -0.03226  -2.87890
   D62       -0.74931  -0.00236   0.00950  -0.03959  -0.03016  -0.77947
   D63        1.34278  -0.00228   0.01039  -0.03998  -0.02965   1.31313
   D64        2.88198  -0.00253   0.00355  -0.03807  -0.03490   2.84708
   D65       -1.31163  -0.00347   0.00543  -0.04790  -0.04283  -1.35446
   D66        0.79229  -0.00250   0.00172  -0.03568  -0.03436   0.75793
   D67       -1.26667   0.00299  -0.01211   0.04751   0.03573  -1.23093
   D68        0.82291   0.00205  -0.01023   0.03768   0.02780   0.85072
   D69        2.92683   0.00302  -0.01395   0.04990   0.03628   2.96311
   D70        0.78928   0.00093   0.00289   0.00472   0.00765   0.79693
   D71        2.87886  -0.00001   0.00477  -0.00511  -0.00028   2.87858
   D72       -1.30041   0.00096   0.00106   0.00711   0.00819  -1.29221
   D73        2.81920  -0.00145  -0.00007  -0.01787  -0.01817   2.80103
   D74       -1.37204  -0.00214   0.00088  -0.02408  -0.02347  -1.39551
   D75        0.73572  -0.00054  -0.00433  -0.00620  -0.01074   0.72499
   D76       -1.35872   0.00252  -0.00431   0.04030   0.03624  -1.32249
   D77        0.73323   0.00183  -0.00336   0.03409   0.03093   0.76415
   D78        2.84099   0.00342  -0.00857   0.05198   0.04366   2.88465
   D79        1.28801   0.00223  -0.00627   0.02318   0.01686   1.30487
   D80       -2.89889   0.00263  -0.00701   0.02680   0.01976  -2.87914
   D81       -0.80505   0.00204  -0.00680   0.02247   0.01564  -0.78941
   D82       -0.85771  -0.00416   0.01375  -0.06720  -0.05342  -0.91113
   D83        1.23857  -0.00376   0.01302  -0.06358  -0.05052   1.18805
   D84       -2.95077  -0.00435   0.01323  -0.06791  -0.05463  -3.00540
         Item               Value     Threshold  Converged?
 Maximum Force            0.045159     0.000450     NO 
 RMS     Force            0.008920     0.000300     NO 
 Maximum Displacement     0.787215     0.001800     NO 
 RMS     Displacement     0.176751     0.001200     NO 
 Predicted change in Energy=-1.435099D-02
 GradGradGradGradGradGradGradGradGradGradGradGradGradGradGradGradGradGrad

                          Input orientation:                          
 ---------------------------------------------------------------------
 Center     Atomic      Atomic             Coordinates (Angstroms)
 Number     Number       Type             X           Y           Z
 ---------------------------------------------------------------------
      1          6           0       -5.454994   -1.275634    0.913987
      2          6           0       -4.164733   -1.287070    0.473764
      3          6           0       -3.545802   -0.097612    0.017572
      4          6           0       -4.271897    1.135726    0.016079
      5          6           0       -5.641347    1.109411    0.461543
      6          6           0       -6.189604   -0.074074    0.900082
      7          1           0       -1.683753   -1.091237   -0.423134
      8          1           0       -5.927254   -2.185593    1.263194
      9          1           0       -3.589180   -2.205380    0.467113
     10          6           0       -2.202146   -0.139467   -0.434606
     11          6           0       -3.549216    2.291603   -0.437137
     12          1           0       -7.218642   -0.099459    1.232646
     13          6           0       -2.250835    2.214430   -0.871846
     14          6           0       -1.568820    0.984895   -0.875648
     15          1           0       -1.715359    3.093262   -1.203476
     16          1           0       -0.543308    0.949080   -1.219579
     17          7           0       -4.223124    3.614012   -0.375537
     18          7           0       -6.438501    2.330335    0.403041
     19          6           0       -3.824482    4.334705    0.877586
     20          1           0       -2.862164    4.821051    0.718447
     21          1           0       -4.583633    5.081103    1.122572
     22          1           0       -3.742893    3.612951    1.689531
     23          6           0       -7.249483    2.597804    1.609135
     24          1           0       -7.519771    3.657358    1.622984
     25          1           0       -8.177176    2.012145    1.631541
     26          1           0       -6.666402    2.371307    2.503216
     27          6           0       -7.302072    2.287825   -0.804439
     28          1           0       -8.147689    1.598099   -0.677319
     29          1           0       -7.697778    3.288972   -1.006628
     30          1           0       -6.718136    1.953813   -1.667256
     31          6           0       -4.046747    4.478295   -1.589758
     32          1           0       -4.806326    5.262432   -1.565434
     33          1           0       -3.062509    4.940697   -1.590311
     34          1           0       -4.170073    3.870049   -2.485804
     35          1           0       -5.228046    3.397857   -0.266858
 ---------------------------------------------------------------------
                    Distance matrix (angstroms):
                    1          2          3          4          5
     1  C    0.000000
     2  C    1.363342   0.000000
     3  C    2.415845   1.416332   0.000000
     4  C    2.832069   2.467975   1.431202   0.000000
     5  C    2.434722   2.814900   2.458723   1.440321   0.000000
     6  C    1.408401   2.398586   2.787304   2.433655   1.376059
     7  H    4.005515   2.645380   2.156094   3.442494   4.613898
     8  H    1.083051   2.130029   3.403314   3.914928   3.403151
     9  H    2.131991   1.083789   2.155609   3.439843   3.898623
    10  C    3.700081   2.448239   1.418319   2.472469   3.767079
    11  C    4.264118   3.743728   2.432102   1.436566   2.565583
    12  H    2.143685   3.363433   3.868612   3.418921   2.131625
    13  C    5.063238   4.211196   2.795272   2.456970   3.807172
    14  C    4.838919   3.704255   2.424484   2.850360   4.288246
    15  H    6.128277   5.291491   3.875972   3.443131   4.703332
    16  H    5.798803   4.580665   3.411903   3.932437   5.370463
    17  N    5.204711   4.974468   3.793344   2.509511   2.997514
    18  N    3.772449   4.273248   3.796211   2.504197   1.459292
    19  C    5.842586   5.646521   4.523574   3.343029   3.725133
    20  H    6.628015   6.250256   5.015161   4.007778   4.643935
    21  H    6.419571   6.414832   5.396036   4.109441   4.162939
    22  H    5.237464   5.066187   4.074625   3.035940   3.373395
    23  C    4.325153   5.088910   4.849287   3.679880   2.473537
    24  H    5.394479   6.084765   5.698208   4.414686   3.371863
    25  H    4.328355   5.322121   5.339063   4.316136   2.935005
    26  H    4.158526   4.874499   4.691708   3.666901   2.609894
    27  C    4.366111   4.925097   4.524995   3.344031   2.397786
    28  H    4.247494   5.051053   4.953349   3.964386   2.795992
    29  H    5.436402   5.967758   5.454983   4.173614   3.336903
    30  H    4.322924   4.648350   4.136507   3.080092   2.530667
    31  C    6.431143   6.124662   4.875795   3.715127   4.254405
    32  H    7.022436   6.889553   5.729302   4.451572   4.696113
    33  H    7.116057   6.652848   5.310689   4.303593   5.053639
    34  H    6.299814   5.946003   4.732752   3.707602   4.297979
    35  H    4.825704   4.860833   3.889621   2.472147   2.436878
                    6          7          8          9         10
     6  C    0.000000
     7  H    4.805020   0.000000
     8  H    2.158516   4.695596   0.000000
     9  H    3.390005   2.380022   2.469966   0.000000
    10  C    4.205412   1.083849   4.576635   2.646687   0.000000
    11  C    3.788961   3.863127   5.347099   4.587168   2.779335
    12  H    1.081740   5.861759   2.453684   4.265435   5.286451
    13  C    4.887829   3.383838   6.118386   4.808190   2.394656
    14  C    5.062240   2.127981   5.798499   4.007832   1.363749
    15  H    5.871613   4.256755   7.189633   5.863248   3.358371
    16  H    6.117227   2.469379   6.706505   4.698178   2.133743
    17  N    4.369923   5.346966   6.262980   5.914158   4.263385
    18  N    2.467829   5.915856   4.625456   5.356813   4.974764
    19  C    5.003163   5.976239   6.861824   6.557177   4.936804
    20  H    5.921748   6.135716   7.667111   7.068412   5.135357
    21  H    5.404118   6.992588   7.391208   7.383184   5.945640
    22  H    4.494861   5.552729   6.210983   5.947345   4.578920
    23  C    2.960579   6.979720   4.974821   6.145943   6.094681
    24  H    4.026849   7.797106   6.066765   7.152432   6.850306
    25  H    2.972841   7.484465   4.776906   6.339804   6.678277
    26  H    2.962644   6.736432   4.780097   5.878867   5.904605
    27  C    3.117939   6.567265   5.116317   5.965845   5.660192
    28  H    3.019677   7.005684   4.797108   6.046171   6.198994
    29  H    4.149723   7.462921   6.185281   7.017150   6.502566
    30  H    3.314044   6.013749   5.133002   5.625369   5.127905
    31  C    5.613840   6.161529   7.488861   7.007966   5.104964
    32  H    6.039082   7.171082   8.045538   7.834596   6.102543
    33  H    6.413166   6.296626   8.193489   7.454984   5.280525
    34  H    5.576633   5.920368   7.335767   6.779970   4.914913
    35  H    3.786904   5.721748   5.831369   5.883949   4.657990
                   11         12         13         14         15
    11  C    0.000000
    12  H    4.687220   0.000000
    13  C    1.371394   5.870440   0.000000
    14  C    2.412829   6.127088   1.406028   0.000000
    15  H    2.143121   6.812803   1.081230   2.138727   0.000000
    16  H    3.383794   7.188388   2.153527   1.082241   2.443661
    17  N    1.485501   5.034804   2.468821   3.769310   2.691756
    18  N    3.009214   2.683424   4.378963   5.211434   5.046883
    19  C    2.445105   5.595373   3.167403   4.402620   3.212538
    20  H    2.864529   6.592019   3.114037   4.350858   2.827403
    21  H    3.359170   5.813228   4.199698   5.464512   4.193925
    22  H    2.511213   5.106032   3.277613   4.267718   3.570779
    23  C    4.239453   2.723587   5.593632   6.406680   6.227583
    24  H    4.677039   3.789026   6.005656   6.985631   6.480608
    25  H    5.076961   2.353036   6.436566   7.142241   7.138713
    26  H    4.285892   2.832666   5.559935   6.270901   6.226846
    27  C    3.770790   3.139395   5.052220   5.879870   5.658562
    28  H    4.656671   2.718970   5.932165   6.610360   6.624743
    29  H    4.304606   4.089668   5.553556   6.549049   5.988855
    30  H    3.416042   3.588295   4.545038   5.299140   5.151816
    31  C    2.521447   6.243614   2.977546   4.342109   2.739142
    32  H    3.417485   6.511404   4.037563   5.408749   3.793467
    33  H    2.929914   7.116579   2.933861   4.288381   2.318937
    34  H    2.659698   6.235194   3.004898   4.205143   2.876349
    35  H    2.017737   4.294439   3.260413   4.425262   3.648151
                   16         17         18         19         20
    16  H    0.000000
    17  N    4.621181   0.000000
    18  N    6.268498   2.676174   0.000000
    19  C    5.160103   1.499544   3.328031   0.000000
    20  H    4.911741   2.122723   4.369592   1.089914   0.000000
    21  H    6.235664   2.127593   3.394847   1.092446   1.787288
    22  H    5.079023   2.120172   3.250610   1.089422   1.782749
    23  C    7.462754   3.759049   1.477801   3.909299   4.998471
    24  H    8.005371   3.855366   2.101998   3.830089   4.885250
    25  H    8.217964   4.714750   2.152545   4.990860   6.080546
    26  H    7.305765   3.975065   2.112901   3.817606   4.864039
    27  C    6.902570   3.379742   1.485116   4.371792   5.333779
    28  H    7.651266   4.422351   2.150504   5.347603   6.346050
    29  H    7.530397   3.546427   2.119417   4.432409   5.357827
    30  H    6.272033   3.263416   2.122756   4.529691   5.364806
    31  C    4.986629   1.500809   3.782256   2.481493   2.616969
    32  H    6.074367   2.115010   3.890511   2.791602   3.031615
    33  H    4.734640   2.140746   4.710070   2.652988   2.320520
    34  H    4.825848   2.126405   3.982701   3.412877   3.589185
    35  H    5.371309   1.033636   1.747446   2.038978   2.931502
                   21         22         23         24         25
    21  H    0.000000
    22  H    1.784308   0.000000
    23  C    3.675633   3.651459   0.000000
    24  H    3.301268   3.777725   1.093573   0.000000
    25  H    4.753011   4.714744   1.097321   1.771717   0.000000
    26  H    3.686069   3.278821   1.091175   1.776788   1.780801
    27  C    4.348068   4.543523   2.433967   2.795603   2.603038
    28  H    5.298436   5.391088   2.652180   3.150590   2.345876
    29  H    4.176497   4.797431   2.742426   2.661250   2.969856
    30  H    4.703104   4.782554   3.381094   3.790826   3.607529
    31  C    2.829905   3.405126   4.901702   4.801827   5.789569
    32  H    2.703303   3.800851   4.811147   4.483865   5.669889
    33  H    3.113401   3.603220   5.766832   5.642642   6.716887
    34  H    3.828584   4.204997   5.279195   5.305455   6.038312
    35  H    2.275764   2.465645   2.871523   2.981752   3.771138
                   26         27         28         29         30
    26  H    0.000000
    27  C    3.369218   0.000000
    28  H    3.592751   1.098612   0.000000
    29  H    3.771584   1.095335   1.780425   0.000000
    30  H    4.191636   1.094074   1.774861   1.782913   0.000000
    31  C    5.296643   4.001503   5.093701   3.883884   3.676320
    32  H    5.326574   3.956785   5.037934   3.545039   3.822609
    33  H    6.028828   5.062531   6.153500   4.955260   4.721335
    34  H    5.776522   3.890995   4.924815   3.869149   3.291596
    35  H    3.285724   2.413037   3.454261   2.580444   2.503346
                   31         32         33         34         35
    31  C    0.000000
    32  H    1.091981   0.000000
    33  H    1.087447   1.773424   0.000000
    34  H    1.089986   1.786233   1.781822   0.000000
    35  H    2.076747   2.311014   2.970090   2.503197   0.000000
 Stoichiometry    C14H19N2(1+)
 Framework group  C1[X(C14H19N2)]
 Deg. of freedom    99
 Full point group                 C1      NOp   1
 Largest Abelian subgroup         C1      NOp   1
 Largest concise Abelian subgroup C1      NOp   1
                         Standard orientation:                         
 ---------------------------------------------------------------------
 Center     Atomic      Atomic             Coordinates (Angstroms)
 Number     Number       Type             X           Y           Z
 ---------------------------------------------------------------------
      1          6           0        2.088915   -2.442689    0.094874
      2          6           0        2.763809   -1.258957    0.050170
      3          6           0        2.063601   -0.028859   -0.000462
      4          6           0        0.632461   -0.015805   -0.003061
      5          6           0       -0.050792   -1.283587    0.017371
      6          6           0        0.680697   -2.447801    0.072755
      7          1           0        3.874896    1.139828   -0.046533
      8          1           0        2.625221   -3.382813    0.134163
      9          1           0        3.847382   -1.237874    0.054860
     10          6           0        2.792084    1.187222   -0.046171
     11          6           0        0.014393    1.280790   -0.026633
     12          1           0        0.172105   -3.402444    0.085118
     13          6           0        0.749821    2.437309   -0.074898
     14          6           0        2.155052    2.392268   -0.089362
     15          1           0        0.272651    3.407501   -0.084644
     16          1           0        2.714364    3.318137   -0.123787
     17          7           0       -1.466541    1.358173    0.060323
     18          7           0       -1.507612   -1.314908   -0.061551
     19          6           0       -1.884330    1.611440    1.478046
     20          1           0       -1.806039    2.678127    1.687718
     21          1           0       -2.915752    1.278916    1.616008
     22          1           0       -1.226373    1.055447    2.144982
     23          6           0       -2.158498   -2.243098    0.886451
     24          1           0       -3.206272   -1.951415    1.000433
     25          1           0       -2.133300   -3.284362    0.541125
     26          1           0       -1.667743   -2.180926    1.859055
     27          6           0       -1.910711   -1.629566   -1.455851
     28          1           0       -1.754445   -2.690073   -1.696379
     29          1           0       -2.972078   -1.395357   -1.591517
     30          1           0       -1.320775   -1.031802   -2.157030
     31          6           0       -2.112599    2.326191   -0.887294
     32          1           0       -3.175789    2.085391   -0.951057
     33          1           0       -2.003090    3.345957   -0.525873
     34          1           0       -1.651013    2.230591   -1.870080
     35          1           0       -1.798285    0.405170   -0.163581
 ---------------------------------------------------------------------
 Rotational constants (GHZ):      0.6257291      0.6096297      0.3522137
 Standard basis: 6-31G(d,p) (6D, 7F)
 There are   335 symmetry adapted cartesian basis functions of A   symmetry.
 There are   335 symmetry adapted basis functions of A   symmetry.
   335 basis functions,   581 primitive gaussians,   335 cartesian basis functions
    58 alpha electrons       58 beta electrons
       nuclear repulsion energy      1136.2586203105 Hartrees.
 NAtoms=   35 NActive=   35 NUniq=   35 SFac= 1.00D+00 NAtFMM=   60 NAOKFM=F Big=F
 Integral buffers will be    131072 words long.
 Raffenetti 2 integral format.
 Two-electron integral symmetry is turned on.
 Nuclear repulsion after empirical dispersion term =     1136.2290957729 Hartrees.
 One-electron integrals computed using PRISM.
 NBasis=   335 RedAO= T EigKep=  2.26D-04  NBF=   335
 NBsUse=   335 1.00D-06 EigRej= -1.00D+00 NBFU=   335
 Initial guess from the checkpoint file:  "protsponge-in-wb97xd.chk"
 B after Tr=     0.000000    0.000000    0.000000
         Rot=    0.709547   -0.003926    0.002121   -0.704644 Ang= -89.60 deg.
 ExpMin= 1.61D-01 ExpMax= 4.17D+03 ExpMxC= 6.27D+02 IAcc=1 IRadAn=         1 AccDes= 0.00D+00
 Harris functional with IExCor= 4639 and IRadAn=       1 diagonalized for initial guess.
 HarFok:  IExCor= 4639 AccDes= 0.00D+00 IRadAn=         1 IDoV= 1 UseB2=F ITyADJ=14
 ICtDFT=  3500011 ScaDFX=  1.000000  1.000000  1.000000  1.000000
 FoFCou: FMM=F IPFlag=           0 FMFlag=      100000 FMFlg1=           0
         NFxFlg=           0 DoJE=T BraDBF=F KetDBF=T FulRan=T
         wScrn=  0.000000 ICntrl=     500 IOpCl=  0 I1Cent=   200000004 NGrid=           0
         NMat0=    1 NMatS0=      1 NMatT0=    0 NMatD0=    1 NMtDS0=    0 NMtDT0=    0
 Petite list used in FoFCou.
 Requested convergence on RMS density matrix=1.00D-08 within 128 cycles.
 Requested convergence on MAX density matrix=1.00D-06.
 Requested convergence on             energy=1.00D-06.
 No special actions if energy rises.
 Integral accuracy reduced to 1.0D-05 until final iterations.
 Initial convergence to 1.0D-05 achieved.  Increase integral accuracy.
 SCF Done:  E(RwB97XD) =  -654.034134603     A.U. after   14 cycles
            NFock= 14  Conv=0.68D-08     -V/T= 2.0097
 Calling FoFJK, ICntrl=      2127 FMM=F ISym2X=0 I1Cent= 0 IOpClX= 0 NMat=1 NMatS=1 NMatT=0.
 ***** Axes restored to original set *****
 -------------------------------------------------------------------
 Center     Atomic                   Forces (Hartrees/Bohr)
 Number     Number              X              Y              Z
 -------------------------------------------------------------------
      1        6          -0.001525323   -0.000018810    0.000708545
      2        6           0.001447657    0.000385094   -0.000540178
      3        6           0.000005316    0.001519596   -0.000477001
      4        6          -0.001927024    0.003251575   -0.000240981
      5        6           0.002089147    0.002138128    0.003068664
      6        6           0.000977937    0.002674354   -0.001113945
      7        1           0.000372305   -0.000858946    0.000087818
      8        1          -0.000427577   -0.000434068    0.000404363
      9        1           0.000374456   -0.000810858   -0.000043915
     10        6          -0.001455820   -0.000875133    0.000743806
     11        6          -0.004818128   -0.004801857   -0.002445043
     12        1          -0.002584479    0.001613007    0.000673692
     13        6          -0.003234911    0.003459520    0.001988871
     14        6           0.001087457   -0.000126177   -0.000418924
     15        1          -0.000606965    0.003667085   -0.000723937
     16        1           0.000793171   -0.000144328   -0.000461157
     17        7           0.023060522    0.006666547   -0.005548901
     18        7          -0.002869010   -0.008553962   -0.009432931
     19        6          -0.002907184    0.002010364    0.001192137
     20        1           0.000614737   -0.001347188    0.000234935
     21        1           0.000693965   -0.000040231   -0.001754457
     22        1          -0.001398098   -0.000052682   -0.000839411
     23        6           0.005368671    0.002030052   -0.002753384
     24        1          -0.000780838   -0.000595089   -0.000209100
     25        1           0.000832781   -0.001035993   -0.000054340
     26        1           0.000406018    0.000652781   -0.000394754
     27        6           0.000295739    0.002555632    0.002033981
     28        1           0.001062375   -0.000193784   -0.000122787
     29        1          -0.000604705   -0.000865509    0.000661663
     30        1           0.000152005    0.001088128    0.000961719
     31        6          -0.003917975   -0.002663705    0.001058693
     32        1           0.000739395   -0.000556971    0.000980114
     33        1           0.001860340   -0.000914927    0.000696142
     34        1          -0.000651727   -0.000644294    0.001323081
     35        1          -0.012524230   -0.008177349    0.010756924
 -------------------------------------------------------------------
 Cartesian Forces:  Max     0.023060522 RMS     0.003641309

 GradGradGradGradGradGradGradGradGradGradGradGradGradGradGradGradGradGrad
 Berny optimization.
 Using GEDIIS/GDIIS optimizer.
 FormGI is forming the generalized inverse of G from B-inverse, IUseBI=4.
 Internal  Forces:  Max     0.015017577 RMS     0.002663276
 Search for a local minimum.
 Step number   3 out of a maximum of  193
 All quantities printed in internal units (Hartrees-Bohrs-Radians)
 Mixed Optimization -- RFO/linear search
 Update second derivatives using D2CorX and points    1    2    3
 DE= -1.53D-02 DEPred=-1.44D-02 R= 1.07D+00
 TightC=F SS=  1.41D+00  RLast= 3.17D-01 DXNew= 5.0454D-01 9.5012D-01
 Trust test= 1.07D+00 RLast= 3.17D-01 DXMaxT set to 5.05D-01
 ITU=  1  0  0
 Use linear search instead of GDIIS.
     Eigenvalues ---    0.00746   0.00766   0.00766   0.00766   0.00767
     Eigenvalues ---    0.00797   0.01607   0.01698   0.01802   0.01818
     Eigenvalues ---    0.01852   0.02043   0.02052   0.02054   0.02066
     Eigenvalues ---    0.02156   0.02158   0.02188   0.02223   0.02290
     Eigenvalues ---    0.02306   0.02979   0.04469   0.05071   0.05992
     Eigenvalues ---    0.06103   0.06110   0.06151   0.06186   0.07183
     Eigenvalues ---    0.07246   0.07465   0.07574   0.15723   0.15998
     Eigenvalues ---    0.15999   0.15999   0.15999   0.16000   0.16000
     Eigenvalues ---    0.16000   0.16000   0.16000   0.16000   0.16000
     Eigenvalues ---    0.16000   0.16000   0.16000   0.16000   0.16007
     Eigenvalues ---    0.16201   0.17151   0.18552   0.18957   0.18986
     Eigenvalues ---    0.22057   0.22281   0.22987   0.23595   0.24732
     Eigenvalues ---    0.24981   0.25436   0.32110   0.33647   0.33662
     Eigenvalues ---    0.33681   0.33686   0.33694   0.33966   0.34445
     Eigenvalues ---    0.35740   0.35740   0.35740   0.35832   0.36160
     Eigenvalues ---    0.37178   0.37230   0.37230   0.37230   0.37230
     Eigenvalues ---    0.37230   0.37230   0.37230   0.37230   0.37230
     Eigenvalues ---    0.37231   0.38208   0.40039   0.40310   0.41203
     Eigenvalues ---    0.41950   0.42552   0.42923   0.47265   0.48658
     Eigenvalues ---    0.49611   0.49803   0.50413   0.67634
 RFO step:  Lambda=-1.23371977D-02 EMin= 7.45897029D-03
 Quartic linear search produced a step of  0.12542.
 Iteration  1 RMS(Cart)=  0.20393806 RMS(Int)=  0.00918939
 Iteration  2 RMS(Cart)=  0.01686691 RMS(Int)=  0.00025349
 Iteration  3 RMS(Cart)=  0.00014087 RMS(Int)=  0.00023610
 Iteration  4 RMS(Cart)=  0.00000003 RMS(Int)=  0.00023610
 Variable       Old X    -DE/DX   Delta X   Delta X   Delta X     New X
                                 (Linear)    (Quad)   (Total)
    R1        2.57634   0.00464   0.00055   0.01042   0.01111   2.58746
    R2        2.66149   0.00185   0.00060   0.00506   0.00589   2.66738
    R3        2.04667   0.00068  -0.00164   0.00145  -0.00019   2.04648
    R4        2.67648   0.00156  -0.00017   0.00412   0.00385   2.68033
    R5        2.04806   0.00089  -0.00162   0.00211   0.00049   2.04856
    R6        2.70458  -0.00380  -0.00116  -0.01072  -0.01236   2.69222
    R7        2.68024   0.00122   0.00005   0.00336   0.00329   2.68353
    R8        2.72181  -0.00863  -0.00343  -0.02168  -0.02524   2.69657
    R9        2.71472  -0.01020  -0.00389  -0.02596  -0.02996   2.68476
   R10        2.60037  -0.00369   0.00025  -0.00798  -0.00763   2.59274
   R11        2.75766  -0.00586  -0.00143  -0.01751  -0.01894   2.73872
   R12        2.04419   0.00263  -0.00178   0.00743   0.00565   2.04984
   R13        2.04818   0.00093  -0.00161   0.00226   0.00065   2.04883
   R14        2.57711   0.00476   0.00058   0.01083   0.01154   2.58865
   R15        2.59156  -0.00472  -0.00023  -0.01033  -0.01045   2.58111
   R16        2.80719  -0.00728   0.00201  -0.02072  -0.01871   2.78848
   R17        2.65701   0.00351   0.00039   0.00914   0.00977   2.66678
   R18        2.04323   0.00290  -0.00190   0.00827   0.00637   2.04960
   R19        2.04514   0.00090  -0.00172   0.00211   0.00039   2.04553
   R20        2.83373  -0.00149   0.00332  -0.00323   0.00010   2.83382
   R21        2.83612  -0.00627   0.00256  -0.01706  -0.01450   2.82161
   R22        1.95329   0.01502   0.00416   0.03465   0.03881   1.99210
   R23        2.79264  -0.00579   0.00010  -0.01654  -0.01644   2.77619
   R24        2.80646  -0.00348   0.00051  -0.00947  -0.00896   2.79751
   R25        2.05964  -0.00009   0.00196   0.00055   0.00251   2.06215
   R26        2.06442  -0.00090   0.00216  -0.00162   0.00054   2.06496
   R27        2.05871  -0.00069   0.00188  -0.00115   0.00073   2.05944
   R28        2.06655  -0.00039   0.00228  -0.00013   0.00216   2.06871
   R29        2.07364  -0.00015   0.00275   0.00068   0.00343   2.07706
   R30        2.06202  -0.00024   0.00215   0.00018   0.00233   2.06435
   R31        2.07608  -0.00071   0.00294  -0.00084   0.00210   2.07817
   R32        2.06988  -0.00069   0.00235  -0.00090   0.00144   2.07133
   R33        2.06750  -0.00101   0.00221  -0.00185   0.00036   2.06786
   R34        2.06355  -0.00089   0.00211  -0.00160   0.00051   2.06405
   R35        2.05498   0.00129   0.00164   0.00436   0.00600   2.06097
   R36        2.05977  -0.00066   0.00191  -0.00103   0.00088   2.06066
    A1        2.09163  -0.00050   0.00032   0.00141   0.00146   2.09309
    A2        2.10568   0.00046  -0.00043   0.00042  -0.00012   2.10556
    A3        2.08580   0.00003   0.00011  -0.00223  -0.00220   2.08359
    A4        2.10660  -0.00102  -0.00054  -0.00142  -0.00241   2.10419
    A5        2.10793   0.00042   0.00042   0.00011   0.00074   2.10867
    A6        2.06865   0.00060   0.00013   0.00131   0.00166   2.07031
    A7        2.09711  -0.00268  -0.00145  -0.01105  -0.01292   2.08419
    A8        2.08506   0.00494   0.00268   0.02047   0.02397   2.10904
    A9        2.10102  -0.00226  -0.00123  -0.00941  -0.01105   2.08996
   A10        2.05590   0.00397   0.00333   0.01303   0.01587   2.07177
   A11        2.02471   0.00271   0.00131   0.00692   0.00781   2.03252
   A12        2.20258  -0.00668  -0.00464  -0.01995  -0.02373   2.17885
   A13        2.08645   0.00246  -0.00164   0.00569   0.00305   2.08949
   A14        2.08483  -0.00421  -0.00808  -0.01423  -0.02246   2.06237
   A15        2.11145   0.00170   0.00972   0.00699   0.01651   2.12797
   A16        2.12831  -0.00229   0.00000  -0.00979  -0.01010   2.11821
   A17        2.06363   0.00283   0.00037   0.01518   0.01550   2.07913
   A18        2.09114  -0.00055  -0.00037  -0.00583  -0.00624   2.08490
   A19        2.06650   0.00030  -0.00008  -0.00071  -0.00058   2.06592
   A20        2.11616  -0.00082   0.00012   0.00016  -0.00017   2.11599
   A21        2.10053   0.00052  -0.00004   0.00054   0.00071   2.10124
   A22        2.13058   0.00484   0.00128   0.01592   0.01623   2.14681
   A23        2.06573  -0.00532  -0.00956  -0.01914  -0.02878   2.03695
   A24        2.08604   0.00042   0.00824   0.00127   0.00937   2.09540
   A25        2.10518  -0.00358  -0.00160  -0.01558  -0.01747   2.08771
   A26        2.11807  -0.00066   0.00152  -0.00771  -0.00626   2.11181
   A27        2.05977   0.00423   0.00008   0.02274   0.02270   2.08247
   A28        2.08844  -0.00094   0.00016   0.00017   0.00010   2.08854
   A29        2.11244   0.00039  -0.00005  -0.00074  -0.00089   2.11156
   A30        2.08224   0.00055  -0.00010   0.00026   0.00009   2.08234
   A31        1.91973   0.00330   0.00140   0.01650   0.01751   1.93724
   A32        2.01063  -0.00243   0.00664  -0.00766  -0.00137   2.00926
   A33        1.83304  -0.00182  -0.00616  -0.02559  -0.03166   1.80138
   A34        1.94774   0.00037   0.00240   0.00819   0.01025   1.95799
   A35        1.84533  -0.00338  -0.00275  -0.03621  -0.03901   1.80632
   A36        1.89626   0.00372  -0.00257   0.04041   0.03815   1.93441
   A37        2.00257  -0.00289   0.00519  -0.01532  -0.01036   1.99221
   A38        1.90317   0.00243   0.00116   0.01530   0.01632   1.91949
   A39        1.92799   0.00113   0.00223   0.00757   0.00969   1.93768
   A40        1.90410   0.00007  -0.00050   0.00084   0.00033   1.90443
   A41        1.90820  -0.00130  -0.00016  -0.00819  -0.00838   1.89982
   A42        1.90109  -0.00112  -0.00085  -0.00740  -0.00828   1.89281
   A43        1.91923   0.00074   0.00055   0.00546   0.00601   1.92523
   A44        1.91593   0.00052   0.00040   0.00336   0.00376   1.91969
   A45        1.91512   0.00106   0.00056   0.00573   0.00624   1.92136
   A46        1.89793   0.00080  -0.00087   0.00638   0.00551   1.90345
   A47        1.96493  -0.00106   0.00284  -0.00709  -0.00426   1.96067
   A48        1.91549  -0.00048   0.00045  -0.00365  -0.00322   1.91227
   A49        1.88378   0.00027  -0.00150   0.00263   0.00114   1.88492
   A50        1.89950   0.00010  -0.00055   0.00220   0.00165   1.90114
   A51        1.90101   0.00041  -0.00046  -0.00008  -0.00057   1.90043
   A52        1.95139  -0.00030   0.00182  -0.00178   0.00003   1.95142
   A53        1.91133   0.00032  -0.00000   0.00233   0.00232   1.91365
   A54        1.91727  -0.00081   0.00005  -0.00504  -0.00499   1.91228
   A55        1.89349   0.00002  -0.00063   0.00003  -0.00061   1.89288
   A56        1.88641   0.00048  -0.00084   0.00215   0.00131   1.88772
   A57        1.90316   0.00032  -0.00044   0.00247   0.00203   1.90520
   A58        1.88995  -0.00046  -0.00130  -0.00157  -0.00288   1.88707
   A59        1.93013  -0.00164   0.00023  -0.01045  -0.01028   1.91985
   A60        1.90756  -0.00160  -0.00038  -0.01092  -0.01136   1.89621
   A61        1.90101   0.00123  -0.00027   0.00939   0.00911   1.91012
   A62        1.91806   0.00112   0.00077   0.00802   0.00877   1.92683
   A63        1.91694   0.00134   0.00094   0.00561   0.00645   1.92339
    D1        0.01483   0.00104  -0.00007   0.03498   0.03461   0.04943
    D2       -3.12923   0.00089   0.00011   0.03087   0.03071  -3.09852
    D3       -3.14096   0.00011   0.00001   0.00205   0.00186  -3.13910
    D4       -0.00183  -0.00004   0.00019  -0.00206  -0.00204  -0.00387
    D5       -0.00918  -0.00056  -0.00037  -0.02115  -0.02155  -0.03073
    D6        3.11617  -0.00146   0.00003  -0.05230  -0.05234   3.06382
    D7       -3.13674   0.00035  -0.00045   0.01138   0.01077  -3.12598
    D8       -0.01139  -0.00055  -0.00004  -0.01977  -0.02003  -0.03142
    D9        0.00176   0.00020   0.00000   0.01083   0.01066   0.01242
   D10        3.14150   0.00024   0.00003   0.01254   0.01238  -3.12931
   D11       -3.13742   0.00034  -0.00017   0.01486   0.01448  -3.12295
   D12        0.00232   0.00038  -0.00015   0.01657   0.01619   0.01851
   D13       -0.02331  -0.00194   0.00039  -0.06859  -0.06822  -0.09152
   D14        3.11867  -0.00168   0.00093  -0.06044  -0.05927   3.05939
   D15        3.12016  -0.00199   0.00036  -0.07034  -0.06995   3.05021
   D16       -0.02106  -0.00173   0.00090  -0.06219  -0.06100  -0.08206
   D17        0.00581   0.00030  -0.00020   0.01277   0.01244   0.01825
   D18       -3.13623   0.00001  -0.00016   0.00375   0.00370  -3.13253
   D19       -3.13764   0.00034  -0.00017   0.01447   0.01416  -3.12348
   D20        0.00351   0.00005  -0.00014   0.00545   0.00541   0.00892
   D21        0.02871   0.00248  -0.00081   0.08198   0.08155   0.11026
   D22       -3.08094   0.00399  -0.00085   0.13691   0.13582  -2.94512
   D23       -3.11331   0.00220  -0.00143   0.07291   0.07180  -3.04151
   D24        0.06023   0.00370  -0.00148   0.12784   0.12607   0.18630
   D25        0.02527   0.00247  -0.00129   0.08215   0.08115   0.10643
   D26       -3.07212   0.00392  -0.00023   0.13367   0.13334  -2.93878
   D27       -3.11590   0.00275  -0.00067   0.09107   0.09070  -3.02520
   D28        0.06989   0.00420   0.00039   0.14259   0.14289   0.21278
   D29       -0.01311  -0.00120   0.00086  -0.03861  -0.03725  -0.05035
   D30       -3.13821  -0.00032   0.00044  -0.00718  -0.00655   3.13843
   D31        3.09604  -0.00284   0.00058  -0.09480  -0.09436   3.00168
   D32       -0.02906  -0.00196   0.00016  -0.06336  -0.06367  -0.09273
   D33       -2.36680   0.00208   0.00366   0.09034   0.09405  -2.27275
   D34        1.74356   0.00077  -0.00364   0.07940   0.07583   1.81939
   D35        0.80721   0.00359   0.00381   0.14611   0.14986   0.95706
   D36       -1.36562   0.00229  -0.00349   0.13517   0.13164  -1.23398
   D37        0.01140   0.00106  -0.00031   0.03636   0.03570   0.04710
   D38        3.14118   0.00021   0.00008   0.00575   0.00545  -3.13656
   D39       -3.13064   0.00077  -0.00027   0.02717   0.02678  -3.10386
   D40       -0.00087  -0.00008   0.00012  -0.00344  -0.00347  -0.00434
   D41       -0.01157  -0.00136   0.00096  -0.04390  -0.04243  -0.05401
   D42       -3.13339  -0.00041   0.00095  -0.01028  -0.00928   3.14052
   D43        3.08532  -0.00297  -0.00046  -0.09650  -0.09723   2.98810
   D44       -0.03649  -0.00201  -0.00046  -0.06288  -0.06407  -0.10056
   D45        1.68520   0.00043  -0.00083   0.08052   0.07993   1.76514
   D46       -2.37856   0.00181   0.00839   0.09981   0.10856  -2.27000
   D47       -0.29314   0.00379   0.00497   0.12803   0.13328  -0.15986
   D48       -1.41335   0.00172   0.00033   0.13029   0.13028  -1.28307
   D49        0.80607   0.00310   0.00955   0.14959   0.15890   0.96497
   D50        2.89149   0.00508   0.00612   0.17780   0.18362   3.07511
   D51       -0.00750  -0.00046  -0.00011  -0.01766  -0.01805  -0.02556
   D52       -3.13749   0.00038  -0.00049   0.01242   0.01170  -3.12579
   D53        3.11496  -0.00143  -0.00009  -0.05050  -0.05096   3.06400
   D54       -0.01503  -0.00060  -0.00047  -0.02042  -0.02121  -0.03623
   D55        1.43386  -0.00022   0.00393  -0.02234  -0.01836   1.41550
   D56       -2.74990  -0.00006   0.00419  -0.02013  -0.01590  -2.76580
   D57       -0.65729  -0.00022   0.00426  -0.02250  -0.01819  -0.67549
   D58       -0.82021   0.00008  -0.00748  -0.03190  -0.03951  -0.85971
   D59        1.27922   0.00024  -0.00721  -0.02969  -0.03705   1.24217
   D60       -2.91136   0.00008  -0.00715  -0.03206  -0.03934  -2.95070
   D61       -2.87890  -0.00255  -0.00405  -0.06303  -0.06698  -2.94587
   D62       -0.77947  -0.00239  -0.00378  -0.06082  -0.06452  -0.84399
   D63        1.31313  -0.00255  -0.00372  -0.06319  -0.06681   1.24633
   D64        2.84708  -0.00091  -0.00438   0.01359   0.00915   2.85622
   D65       -1.35446  -0.00066  -0.00537   0.01792   0.01246  -1.34200
   D66        0.75793  -0.00107  -0.00431   0.01116   0.00681   0.76474
   D67       -1.23093   0.00194   0.00448   0.03722   0.04170  -1.18924
   D68        0.85072   0.00220   0.00349   0.04155   0.04501   0.89572
   D69        2.96311   0.00178   0.00455   0.03480   0.03936   3.00246
   D70        0.79693   0.00029   0.00096   0.02235   0.02339   0.82032
   D71        2.87858   0.00054  -0.00004   0.02668   0.02670   2.90528
   D72       -1.29221   0.00013   0.00103   0.01992   0.02105  -1.27117
   D73        2.80103  -0.00006  -0.00228   0.03690   0.03462   2.83565
   D74       -1.39551   0.00015  -0.00294   0.04003   0.03706  -1.35845
   D75        0.72499  -0.00038  -0.00135   0.03255   0.03122   0.75620
   D76       -1.32249   0.00191   0.00454   0.05183   0.05638  -1.26611
   D77        0.76415   0.00212   0.00388   0.05496   0.05882   0.82298
   D78        2.88465   0.00159   0.00548   0.04748   0.05298   2.93763
   D79        1.30487  -0.00150   0.00211  -0.04248  -0.04030   1.26457
   D80       -2.87914  -0.00145   0.00248  -0.04203  -0.03949  -2.91863
   D81       -0.78941  -0.00136   0.00196  -0.04065  -0.03863  -0.82803
   D82       -0.91113  -0.00036  -0.00670  -0.03934  -0.04610  -0.95723
   D83        1.18805  -0.00032  -0.00634  -0.03889  -0.04528   1.14277
   D84       -3.00540  -0.00022  -0.00685  -0.03750  -0.04442  -3.04982
         Item               Value     Threshold  Converged?
 Maximum Force            0.015018     0.000450     NO 
 RMS     Force            0.002663     0.000300     NO 
 Maximum Displacement     0.842019     0.001800     NO 
 RMS     Displacement     0.211091     0.001200     NO 
 Predicted change in Energy=-8.976064D-03
 GradGradGradGradGradGradGradGradGradGradGradGradGradGradGradGradGradGrad

                          Input orientation:                          
 ---------------------------------------------------------------------
 Center     Atomic      Atomic             Coordinates (Angstroms)
 Number     Number       Type             X           Y           Z
 ---------------------------------------------------------------------
      1          6           0       -5.448249   -1.225933    0.996688
      2          6           0       -4.162513   -1.265396    0.527541
      3          6           0       -3.544438   -0.094794    0.018175
      4          6           0       -4.268207    1.132304    0.011631
      5          6           0       -5.637013    1.122788    0.414744
      6          6           0       -6.189209   -0.026965    0.920303
      7          1           0       -1.692414   -1.081340   -0.483686
      8          1           0       -5.920606   -2.118425    1.387998
      9          1           0       -3.593916   -2.188237    0.542575
     10          6           0       -2.216487   -0.132224   -0.483545
     11          6           0       -3.555866    2.284995   -0.415338
     12          1           0       -7.229327   -0.028583    1.228179
     13          6           0       -2.287032    2.231592   -0.918123
     14          6           0       -1.607948    0.995522   -0.967662
     15          1           0       -1.773597    3.132695   -1.235551
     16          1           0       -0.597143    0.961353   -1.353410
     17          7           0       -4.202456    3.589961   -0.177880
     18          7           0       -6.429996    2.311269    0.171690
     19          6           0       -3.617051    4.268820    1.024299
     20          1           0       -2.684737    4.759061    0.739238
     21          1           0       -4.333420    5.004403    1.398187
     22          1           0       -3.423315    3.514185    1.786320
     23          6           0       -7.179395    2.783724    1.343627
     24          1           0       -7.485915    3.821421    1.177407
     25          1           0       -8.084218    2.187857    1.528929
     26          1           0       -6.540153    2.740457    2.228417
     27          6           0       -7.331585    2.090649   -0.981559
     28          1           0       -8.156985    1.408776   -0.730260
     29          1           0       -7.757988    3.047457   -1.304251
     30          1           0       -6.766707    1.651698   -1.809599
     31          6           0       -4.259097    4.494604   -1.364413
     32          1           0       -4.994639    5.276025   -1.161022
     33          1           0       -3.282654    4.950202   -1.533058
     34          1           0       -4.557049    3.909473   -2.235008
     35          1           0       -5.172570    3.324297    0.137680
 ---------------------------------------------------------------------
                    Distance matrix (angstroms):
                    1          2          3          4          5
     1  C    0.000000
     2  C    1.369223   0.000000
     3  C    2.421045   1.418372   0.000000
     4  C    2.814981   2.454853   1.424660   0.000000
     5  C    2.427093   2.808967   2.453292   1.426962   0.000000
     6  C    1.411517   2.407378   2.795219   2.420711   1.372021
     7  H    4.039643   2.675416   2.157576   3.432240   4.607084
     8  H    1.082952   2.135166   3.408470   3.897698   3.396043
     9  H    2.137942   1.084050   2.158690   3.429659   3.892745
    10  C    3.719082   2.468479   1.420063   2.460444   3.752596
    11  C    4.231022   3.723213   2.418979   1.420714   2.524071
    12  H    2.158582   3.380229   3.879033   3.405272   2.126686
    13  C    5.061054   4.223304   2.805315   2.449067   3.772049
    14  C    4.851953   3.724672   2.431185   2.838081   4.261527
    15  H    6.122385   5.306469   3.889009   3.432216   4.657165
    16  H    5.817251   4.605242   3.418076   3.920366   5.343475
    17  N    5.111208   4.906496   3.748179   2.465829   2.914807
    18  N    3.762479   4.249781   3.760206   2.467571   1.449271
    19  C    5.791922   5.583175   4.478692   3.359647   3.788050
    20  H    6.597229   6.206667   4.981860   4.023699   4.695073
    21  H    6.342014   6.332268   5.341230   4.113386   4.211111
    22  H    5.214652   4.997533   4.020664   3.088158   3.535599
    23  C    4.381162   5.114973   4.822406   3.602280   2.449587
    24  H    5.446148   6.110894   5.675896   4.352473   3.358975
    25  H    4.345754   5.320479   5.301177   4.240086   2.892161
    26  H    4.294376   4.959134   4.679544   3.558376   2.592668
    27  C    4.296525   4.856278   4.485321   3.359930   2.399581
    28  H    4.154671   4.968809   4.908815   3.968555   2.782639
    29  H    5.375042   5.906234   5.420014   4.192604   3.340334
    30  H    4.230170   4.555599   4.095608   3.135147   2.550227
    31  C    6.301859   6.063532   4.846118   3.632993   4.053788
    32  H    6.865634   6.806898   5.686764   4.367292   4.488325
    33  H    7.016698   6.607107   5.284585   4.234822   4.897554
    34  H    6.132739   5.879337   4.704930   3.583780   3.994136
    35  H    4.638802   4.715664   3.788836   2.374572   2.266961
                    6          7          8          9         10
     6  C    0.000000
     7  H    4.827428   0.000000
     8  H    2.159881   4.738814   0.000000
     9  H    3.398429   2.427786   2.476509   0.000000
    10  C    4.214782   1.084192   4.600887   2.679071   0.000000
    11  C    3.750146   3.848290   5.313579   4.574806   2.764333
    12  H    1.084728   5.890347   2.470978   4.283733   5.298047
    13  C    4.869073   3.393792   6.119125   4.834921   2.404467
    14  C    5.059432   2.134179   5.817630   4.044898   1.369854
    15  H    5.841985   4.281353   7.187138   5.898102   3.379551
    16  H    6.117005   2.475607   6.733469   4.742924   2.138890
    17  N    4.270287   5.311768   6.163577   5.854651   4.229913
    18  N    2.466929   5.863787   4.621804   5.331647   4.914636
    19  C    5.008052   5.882385   6.799671   6.475042   4.858432
    20  H    5.934657   6.049011   7.628338   7.009296   5.063510
    21  H    5.383957   6.895842   7.297530   7.281003   5.865771
    22  H    4.576013   5.409972   6.174254   5.838974   4.461505
    23  C    3.009924   6.955915   5.061381   6.182049   6.039186
    24  H    4.069106   7.769231   6.146243   7.187952   6.793890
    25  H    2.977738   7.456100   4.821321   6.347117   6.622922
    26  H    3.081063   6.742567   4.969796   5.984513   5.856716
    27  C    3.066984   6.489194   5.032093   5.882347   5.599411
    28  H    2.942423   6.931966   4.682900   5.948126   6.142073
    29  H    4.106310   7.383189   6.108233   6.939939   6.441441
    30  H    3.256345   5.914050   5.015410   5.508577   5.064119
    31  C    5.421241   6.201185   7.353130   6.981363   5.133783
    32  H    5.820706   7.195802   7.876090   7.783281   6.117701
    33  H    6.264123   6.325309   8.090539   7.440593   5.298041
    34  H    5.302403   6.015104   7.163868   6.769390   4.988102
    35  H    3.588455   5.648647   5.634365   5.748401   4.590412
                   11         12         13         14         15
    11  C    0.000000
    12  H    4.641994   0.000000
    13  C    1.365864   5.843054   0.000000
    14  C    2.400456   6.121308   1.411198   0.000000
    15  H    2.137247   6.769685   1.084603   2.160258   0.000000
    16  H    3.374322   7.185433   2.158404   1.082449   2.472380
    17  N    1.475601   4.922683   2.462107   3.753177   2.688329
    18  N    2.933584   2.688867   4.284646   5.126545   4.933267
    19  C    2.451909   5.617630   3.113238   4.326532   3.129860
    20  H    2.865818   6.619206   3.048461   4.270505   2.715701
    21  H    3.359858   5.809141   4.152286   5.394124   4.122203
    22  H    2.525029   5.229574   3.201593   4.150137   3.463929
    23  C    4.058652   2.815118   5.418079   6.291324   5.999717
    24  H    4.510291   3.858879   5.826421   6.865677   6.239173
    25  H    4.929055   2.394555   6.292642   7.042493   6.954064
    26  H    4.012837   3.023742   5.314950   6.130772   5.905335
    27  C    3.822882   3.063420   5.046920   5.827479   5.660530
    28  H    4.694383   2.600391   5.930317   6.566356   6.631354
    29  H    4.362264   4.019292   5.544915   6.492051   5.985392
    30  H    3.557321   3.502207   4.604182   5.268038   5.239660
    31  C    2.505524   6.000251   3.034706   4.407900   2.837096
    32  H    3.401819   6.232252   4.081508   5.461664   3.869694
    33  H    2.902976   6.927406   2.959771   4.331721   2.380986
    34  H    2.636759   5.885832   3.114875   4.335259   3.057761
    35  H    1.999927   4.081818   3.261143   4.399034   3.670898
                   16         17         18         19         20
    16  H    0.000000
    17  N    4.614079   0.000000
    18  N    6.178218   2.592140   0.000000
    19  C    5.070767   1.499594   3.531516   0.000000
    20  H    4.812464   2.123999   4.510074   1.091240   0.000000
    21  H    6.154454   2.121742   3.626693   1.092731   1.792362
    22  H    4.935798   2.114446   3.618586   1.089808   1.786503
    23  C    7.343098   3.439066   1.469099   3.872696   4.946635
    24  H    7.876560   3.559702   2.099283   3.897655   4.911463
    25  H    8.115940   4.466226   2.143310   4.953851   6.032338
    26  H    7.163384   3.460745   2.103917   3.511456   4.599636
    27  C    6.838588   3.561640   1.480377   4.750332   5.628033
    28  H    7.598666   4.549834   2.147207   5.645292   6.582502
    29  H    7.458683   3.768929   2.117531   4.905224   5.730908
    30  H    6.224806   3.604824   2.115163   4.980024   5.728416
    31  C    5.088604   1.493133   3.440838   2.483777   2.640814
    32  H    6.163715   2.106403   3.553329   2.772695   3.035438
    33  H    4.811980   2.129036   4.447009   2.667616   2.357407
    34  H    5.014926   2.111776   3.443019   3.411130   3.615729
    35  H    5.361099   1.054171   1.615086   2.024316   2.934235
                   21         22         23         24         25
    21  H    0.000000
    22  H    1.788767   0.000000
    23  C    3.610259   3.851972   0.000000
    24  H    3.374376   4.119451   1.094714   0.000000
    25  H    4.692389   4.852774   1.099135   1.774843   0.000000
    26  H    3.268701   3.241725   1.092408   1.779767   1.782915
    27  C    4.810628   4.996216   2.431050   2.771375   2.622681
    28  H    5.663786   5.759648   2.673419   3.148076   2.390857
    29  H    4.781263   5.344048   2.723157   2.613746   2.978632
    30  H    5.239409   5.251453   3.375593   3.761271   3.628922
    31  C    2.810228   3.403949   4.334598   4.162496   5.322036
    32  H    2.657167   3.776236   4.154274   3.713566   5.130119
    33  H    3.114361   3.619419   5.305991   5.127198   6.329402
    34  H    3.801183   4.196746   4.577187   4.497842   5.438024
    35  H    2.261815   2.411216   2.402889   2.584517   3.421223
                   26         27         28         29         30
    26  H    0.000000
    27  C    3.369356   0.000000
    28  H    3.625091   1.099722   0.000000
    29  H    3.749282   1.096099   1.781556   0.000000
    30  H    4.188353   1.094265   1.776754   1.784982   0.000000
    31  C    4.603116   3.919918   5.011787   3.786831   3.816859
    32  H    4.506219   3.954762   5.014140   3.552903   4.086150
    33  H    5.444535   4.987488   6.078263   4.868409   4.805750
    34  H    5.022098   3.546449   4.634360   3.443165   3.187650
    35  H    2.565606   2.726890   3.650928   2.973246   3.021714
                   31         32         33         34         35
    31  C    0.000000
    32  H    1.092249   0.000000
    33  H    1.090620   1.781984   0.000000
    34  H    1.090454   1.792316   1.788836   0.000000
    35  H    2.111951   2.351070   3.001119   2.520108   0.000000
 Stoichiometry    C14H19N2(1+)
 Framework group  C1[X(C14H19N2)]
 Deg. of freedom    99
 Full point group                 C1      NOp   1
 Largest Abelian subgroup         C1      NOp   1
 Largest concise Abelian subgroup C1      NOp   1
                         Standard orientation:                         
 ---------------------------------------------------------------------
 Center     Atomic      Atomic             Coordinates (Angstroms)
 Number     Number       Type             X           Y           Z
 ---------------------------------------------------------------------
      1          6           0        1.997963   -2.474627    0.317658
      2          6           0        2.719979   -1.320299    0.172769
      3          6           0        2.062597   -0.075028    0.002695
      4          6           0        0.638645   -0.030318   -0.001286
      5          6           0       -0.085756   -1.258531    0.053076
      6          6           0        0.589131   -2.438620    0.238443
      7          1           0        3.887984    1.061656   -0.173499
      8          1           0        2.498546   -3.425793    0.449893
      9          1           0        3.803740   -1.337081    0.191339
     10          6           0        2.805623    1.123745   -0.162944
     11          6           0        0.046095    1.258984   -0.072090
     12          1           0        0.033918   -3.369464    0.282060
     13          6           0        0.771129    2.401929   -0.255358
     14          6           0        2.179240    2.332183   -0.317291
     15          1           0        0.284645    3.370010   -0.305524
     16          1           0        2.749644    3.242831   -0.447886
     17          7           0       -1.404286    1.337501    0.187964
     18          7           0       -1.512293   -1.223141   -0.200156
     19          6           0       -1.674908    1.821883    1.581134
     20          1           0       -1.590719    2.909632    1.603951
     21          1           0       -2.681707    1.513223    1.872929
     22          1           0       -0.938460    1.377095    2.250080
     23          6           0       -2.319611   -1.918379    0.811344
     24          1           0       -3.359794   -1.587591    0.727694
     25          1           0       -2.299090   -3.009942    0.684192
     26          1           0       -1.948381   -1.671507    1.808640
     27          6           0       -1.798248   -1.742515   -1.556621
     28          1           0       -1.663082   -2.832407   -1.613670
     29          1           0       -2.832816   -1.506362   -1.831088
     30          1           0       -1.120020   -1.276551   -2.277939
     31          6           0       -2.191628    2.089984   -0.833462
     32          1           0       -3.246246    1.837322   -0.703269
     33          1           0       -2.055411    3.162945   -0.693277
     34          1           0       -1.849372    1.793364   -1.825413
     35          1           0       -1.698840    0.325755    0.217725
 ---------------------------------------------------------------------
 Rotational constants (GHZ):      0.6400990      0.6088024      0.3625332
 Standard basis: 6-31G(d,p) (6D, 7F)
 There are   335 symmetry adapted cartesian basis functions of A   symmetry.
 There are   335 symmetry adapted basis functions of A   symmetry.
   335 basis functions,   581 primitive gaussians,   335 cartesian basis functions
    58 alpha electrons       58 beta electrons
       nuclear repulsion energy      1142.6680860208 Hartrees.
 NAtoms=   35 NActive=   35 NUniq=   35 SFac= 1.00D+00 NAtFMM=   60 NAOKFM=F Big=F
 Integral buffers will be    131072 words long.
 Raffenetti 2 integral format.
 Two-electron integral symmetry is turned on.
 Nuclear repulsion after empirical dispersion term =     1142.6381393703 Hartrees.
 One-electron integrals computed using PRISM.
 NBasis=   335 RedAO= T EigKep=  2.30D-04  NBF=   335
 NBsUse=   335 1.00D-06 EigRej= -1.00D+00 NBFU=   335
 Initial guess from the checkpoint file:  "protsponge-in-wb97xd.chk"
 B after Tr=    -0.000000    0.000000    0.000000
         Rot=    0.999663    0.023294   -0.000905    0.011410 Ang=   2.97 deg.
 ExpMin= 1.61D-01 ExpMax= 4.17D+03 ExpMxC= 6.27D+02 IAcc=1 IRadAn=         1 AccDes= 0.00D+00
 Harris functional with IExCor= 4639 and IRadAn=       1 diagonalized for initial guess.
 HarFok:  IExCor= 4639 AccDes= 0.00D+00 IRadAn=         1 IDoV= 1 UseB2=F ITyADJ=14
 ICtDFT=  3500011 ScaDFX=  1.000000  1.000000  1.000000  1.000000
 FoFCou: FMM=F IPFlag=           0 FMFlag=      100000 FMFlg1=           0
         NFxFlg=           0 DoJE=T BraDBF=F KetDBF=T FulRan=T
         wScrn=  0.000000 ICntrl=     500 IOpCl=  0 I1Cent=   200000004 NGrid=           0
         NMat0=    1 NMatS0=      1 NMatT0=    0 NMatD0=    1 NMtDS0=    0 NMtDT0=    0
 Petite list used in FoFCou.
 Requested convergence on RMS density matrix=1.00D-08 within 128 cycles.
 Requested convergence on MAX density matrix=1.00D-06.
 Requested convergence on             energy=1.00D-06.
 No special actions if energy rises.
 Integral accuracy reduced to 1.0D-05 until final iterations.
 Initial convergence to 1.0D-05 achieved.  Increase integral accuracy.
 SCF Done:  E(RwB97XD) =  -654.033719494     A.U. after   15 cycles
            NFock= 15  Conv=0.58D-08     -V/T= 2.0095
 Calling FoFJK, ICntrl=      2127 FMM=F ISym2X=0 I1Cent= 0 IOpClX= 0 NMat=1 NMatS=1 NMatT=0.
 ***** Axes restored to original set *****
 -------------------------------------------------------------------
 Center     Atomic                   Forces (Hartrees/Bohr)
 Number     Number              X              Y              Z
 -------------------------------------------------------------------
      1        6           0.000861689    0.001031788   -0.000664430
      2        6          -0.000861014    0.001367759    0.000282617
      3        6           0.000842523   -0.001746686    0.000342973
      4        6           0.001447263   -0.002010857   -0.001307559
      5        6           0.000249663   -0.003531511    0.001556446
      6        6          -0.001313938   -0.000354463   -0.000757971
      7        1           0.000673210   -0.000432382    0.000230807
      8        1          -0.000013341   -0.000502129    0.000729572
      9        1          -0.000101774   -0.000922894   -0.000141212
     10        6          -0.000499200    0.001449201   -0.000457402
     11        6          -0.003467160    0.004693136   -0.001916012
     12        1          -0.000713333   -0.000244792    0.000178356
     13        6           0.002747288   -0.000179943    0.002103339
     14        6          -0.001575746   -0.000696149    0.000378139
     15        1          -0.000130862    0.000704951    0.000013299
     16        1           0.000490142   -0.000471969   -0.000744952
     17        7           0.021633136    0.009262120    0.009106853
     18        7          -0.007365986   -0.005508341    0.005560958
     19        6           0.002985006    0.001488858   -0.003274104
     20        1           0.000419152   -0.000451527    0.002273690
     21        1           0.001203809    0.000524561   -0.001486536
     22        1          -0.000483350    0.000666939    0.000096488
     23        6          -0.002979206   -0.000496437    0.001898250
     24        1          -0.000937448   -0.000980752   -0.000189641
     25        1           0.001376023    0.000522062    0.001222348
     26        1          -0.000502688    0.000182931    0.000108295
     27        6           0.003207845    0.004959392   -0.002220385
     28        1           0.002016645    0.000634973    0.000871261
     29        1           0.000794807   -0.001329929    0.001200794
     30        1          -0.000414201    0.001860400    0.001283195
     31        6          -0.005788738   -0.003450423    0.003379961
     32        1           0.001237120   -0.000153332   -0.000678593
     33        1          -0.000096470   -0.001377241    0.000020764
     34        1          -0.000444414    0.000938952    0.000800832
     35        1          -0.014496451   -0.005446266   -0.019800438
 -------------------------------------------------------------------
 Cartesian Forces:  Max     0.021633136 RMS     0.003958430

 GradGradGradGradGradGradGradGradGradGradGradGradGradGradGradGradGradGrad
 Berny optimization.
 Using GEDIIS/GDIIS optimizer.
 FormGI is forming the generalized inverse of G from B-inverse, IUseBI=4.
 Internal  Forces:  Max     0.014657277 RMS     0.003818425
 Search for a local minimum.
 Step number   4 out of a maximum of  193
 All quantities printed in internal units (Hartrees-Bohrs-Radians)
 Mixed Optimization -- RFO/linear search
 Update second derivatives using D2CorX and points    1    2    4    3
 DE=  4.15D-04 DEPred=-8.98D-03 R=-4.62D-02
 Trust test=-4.62D-02 RLast= 6.24D-01 DXMaxT set to 2.52D-01
 ITU= -1  1  0  0
 Use linear search instead of GDIIS.
 Energy rises -- skip Quadratic/GDIIS search.
 Quartic linear search produced a step of -0.49302.
 Iteration  1 RMS(Cart)=  0.10361684 RMS(Int)=  0.00231265
 Iteration  2 RMS(Cart)=  0.00380694 RMS(Int)=  0.00005768
 Iteration  3 RMS(Cart)=  0.00000766 RMS(Int)=  0.00005742
 Iteration  4 RMS(Cart)=  0.00000000 RMS(Int)=  0.00005742
 Variable       Old X    -DE/DX   Delta X   Delta X   Delta X     New X
                                 (Linear)    (Quad)   (Total)
    R1        2.58746  -0.00349  -0.00548   0.00000  -0.00552   2.58194
    R2        2.66738  -0.00280  -0.00290   0.00000  -0.00296   2.66442
    R3        2.04648   0.00068   0.00009   0.00000   0.00009   2.04658
    R4        2.68033  -0.00053  -0.00190   0.00000  -0.00188   2.67846
    R5        2.04856   0.00073  -0.00024   0.00000  -0.00024   2.04831
    R6        2.69222   0.00585   0.00610   0.00000   0.00622   2.69843
    R7        2.68353  -0.00106  -0.00162   0.00000  -0.00160   2.68193
    R8        2.69657   0.01187   0.01245   0.00000   0.01248   2.70905
    R9        2.68476   0.01364   0.01477   0.00000   0.01480   2.69956
   R10        2.59274   0.00088   0.00376   0.00000   0.00374   2.59648
   R11        2.73872   0.00083   0.00934   0.00000   0.00934   2.74806
   R12        2.04984   0.00073  -0.00278   0.00000  -0.00278   2.04706
   R13        2.04883   0.00070  -0.00032   0.00000  -0.00032   2.04851
   R14        2.58865  -0.00388  -0.00569   0.00000  -0.00572   2.58293
   R15        2.58111   0.00210   0.00515   0.00000   0.00513   2.58623
   R16        2.78848  -0.00243   0.00922   0.00000   0.00922   2.79771
   R17        2.66678  -0.00206  -0.00482   0.00000  -0.00488   2.66190
   R18        2.04960   0.00052  -0.00314   0.00000  -0.00314   2.04646
   R19        2.04553   0.00074  -0.00019   0.00000  -0.00019   2.04534
   R20        2.83382   0.00070  -0.00005   0.00000  -0.00005   2.83378
   R21        2.82161  -0.00505   0.00715   0.00000   0.00715   2.82876
   R22        1.99210   0.00879  -0.01913   0.00000  -0.01913   1.97296
   R23        2.77619   0.00373   0.00811   0.00000   0.00811   2.78430
   R24        2.79751  -0.00521   0.00442   0.00000   0.00442   2.80192
   R25        2.06215  -0.00044  -0.00124   0.00000  -0.00124   2.06091
   R26        2.06496  -0.00094  -0.00027   0.00000  -0.00027   2.06470
   R27        2.05944  -0.00048  -0.00036   0.00000  -0.00036   2.05908
   R28        2.06871  -0.00064  -0.00106   0.00000  -0.00106   2.06765
   R29        2.07706  -0.00120  -0.00169   0.00000  -0.00169   2.07537
   R30        2.06435  -0.00021  -0.00115   0.00000  -0.00115   2.06320
   R31        2.07817  -0.00170  -0.00103   0.00000  -0.00103   2.07714
   R32        2.07133  -0.00183  -0.00071   0.00000  -0.00071   2.07061
   R33        2.06786  -0.00193  -0.00018   0.00000  -0.00018   2.06768
   R34        2.06405  -0.00106  -0.00025   0.00000  -0.00025   2.06380
   R35        2.06097  -0.00067  -0.00296   0.00000  -0.00296   2.05802
   R36        2.06066  -0.00102  -0.00044   0.00000  -0.00044   2.06022
    A1        2.09309  -0.00005  -0.00072   0.00000  -0.00066   2.09243
    A2        2.10556  -0.00008   0.00006   0.00000   0.00009   2.10564
    A3        2.08359   0.00019   0.00109   0.00000   0.00111   2.08470
    A4        2.10419   0.00185   0.00119   0.00000   0.00130   2.10548
    A5        2.10867  -0.00139  -0.00036   0.00000  -0.00042   2.10826
    A6        2.07031  -0.00046  -0.00082   0.00000  -0.00087   2.06944
    A7        2.08419   0.00316   0.00637   0.00000   0.00648   2.09066
    A8        2.10904  -0.00632  -0.01182   0.00000  -0.01203   2.09701
    A9        2.08996   0.00316   0.00545   0.00000   0.00555   2.09551
   A10        2.07177  -0.00756  -0.00782   0.00000  -0.00770   2.06407
   A11        2.03252  -0.00574  -0.00385   0.00000  -0.00375   2.02877
   A12        2.17885   0.01331   0.01170   0.00000   0.01148   2.19033
   A13        2.08949   0.00080  -0.00150   0.00000  -0.00125   2.08824
   A14        2.06237   0.01124   0.01107   0.00000   0.01111   2.07348
   A15        2.12797  -0.01182  -0.00814   0.00000  -0.00809   2.11987
   A16        2.11821   0.00218   0.00498   0.00000   0.00505   2.12326
   A17        2.07913  -0.00119  -0.00764   0.00000  -0.00763   2.07150
   A18        2.08490  -0.00091   0.00308   0.00000   0.00309   2.08798
   A19        2.06592  -0.00052   0.00028   0.00000   0.00023   2.06616
   A20        2.11599   0.00159   0.00008   0.00000   0.00019   2.11618
   A21        2.10124  -0.00106  -0.00035   0.00000  -0.00040   2.10083
   A22        2.14681  -0.00221  -0.00800   0.00000  -0.00776   2.13905
   A23        2.03695   0.01466   0.01419   0.00000   0.01421   2.05116
   A24        2.09540  -0.01228  -0.00462   0.00000  -0.00458   2.09082
   A25        2.08771   0.00335   0.00861   0.00000   0.00869   2.09639
   A26        2.11181  -0.00224   0.00309   0.00000   0.00311   2.11492
   A27        2.08247  -0.00099  -0.01119   0.00000  -0.01116   2.07131
   A28        2.08854   0.00023  -0.00005   0.00000   0.00001   2.08855
   A29        2.11156  -0.00043   0.00044   0.00000   0.00046   2.11202
   A30        2.08234   0.00025  -0.00005   0.00000  -0.00003   2.08231
   A31        1.93724   0.00180  -0.00863   0.00000  -0.00860   1.92864
   A32        2.00926  -0.00061   0.00067   0.00000   0.00073   2.01000
   A33        1.80138  -0.00084   0.01561   0.00000   0.01560   1.81698
   A34        1.95799  -0.00100  -0.00505   0.00000  -0.00502   1.95297
   A35        1.80632   0.00867   0.01923   0.00000   0.01924   1.82557
   A36        1.93441  -0.00725  -0.01881   0.00000  -0.01885   1.91556
   A37        1.99221  -0.00441   0.00511   0.00000   0.00515   1.99736
   A38        1.91949   0.00486  -0.00805   0.00000  -0.00805   1.91144
   A39        1.93768   0.00043  -0.00478   0.00000  -0.00478   1.93290
   A40        1.90443   0.00298  -0.00017   0.00000  -0.00016   1.90427
   A41        1.89982  -0.00084   0.00413   0.00000   0.00414   1.90395
   A42        1.89281   0.00019   0.00408   0.00000   0.00409   1.89690
   A43        1.92523  -0.00114  -0.00296   0.00000  -0.00296   1.92227
   A44        1.91969  -0.00138  -0.00185   0.00000  -0.00185   1.91784
   A45        1.92136   0.00025  -0.00308   0.00000  -0.00306   1.91829
   A46        1.90345   0.00017  -0.00272   0.00000  -0.00272   1.90073
   A47        1.96067   0.00109   0.00210   0.00000   0.00210   1.96277
   A48        1.91227   0.00044   0.00159   0.00000   0.00159   1.91386
   A49        1.88492  -0.00064  -0.00056   0.00000  -0.00056   1.88436
   A50        1.90114   0.00005  -0.00081   0.00000  -0.00081   1.90033
   A51        1.90043  -0.00114   0.00028   0.00000   0.00029   1.90072
   A52        1.95142  -0.00186  -0.00001   0.00000  -0.00001   1.95140
   A53        1.91365  -0.00061  -0.00114   0.00000  -0.00115   1.91251
   A54        1.91228  -0.00005   0.00246   0.00000   0.00246   1.91474
   A55        1.89288   0.00111   0.00030   0.00000   0.00030   1.89318
   A56        1.88772   0.00124  -0.00064   0.00000  -0.00064   1.88707
   A57        1.90520   0.00025  -0.00100   0.00000  -0.00100   1.90420
   A58        1.88707   0.00132   0.00142   0.00000   0.00142   1.88849
   A59        1.91985  -0.00126   0.00507   0.00000   0.00508   1.92493
   A60        1.89621   0.00037   0.00560   0.00000   0.00561   1.90182
   A61        1.91012   0.00006  -0.00449   0.00000  -0.00449   1.90563
   A62        1.92683  -0.00062  -0.00432   0.00000  -0.00432   1.92251
   A63        1.92339   0.00013  -0.00318   0.00000  -0.00316   1.92023
    D1        0.04943  -0.00138  -0.01706   0.00000  -0.01699   0.03245
    D2       -3.09852  -0.00112  -0.01514   0.00000  -0.01507  -3.11359
    D3       -3.13910   0.00029  -0.00092   0.00000  -0.00087  -3.13997
    D4       -0.00387   0.00055   0.00100   0.00000   0.00105  -0.00282
    D5       -0.03073   0.00053   0.01062   0.00000   0.01063  -0.02011
    D6        3.06382   0.00262   0.02581   0.00000   0.02582   3.08965
    D7       -3.12598  -0.00111  -0.00531   0.00000  -0.00527  -3.13125
    D8       -0.03142   0.00098   0.00987   0.00000   0.00993  -0.02149
    D9        0.01242  -0.00030  -0.00526   0.00000  -0.00521   0.00721
   D10       -3.12931  -0.00045  -0.00610   0.00000  -0.00605  -3.13536
   D11       -3.12295  -0.00055  -0.00714   0.00000  -0.00709  -3.13003
   D12        0.01851  -0.00070  -0.00798   0.00000  -0.00792   0.01059
   D13       -0.09152   0.00349   0.03363   0.00000   0.03364  -0.05789
   D14        3.05939   0.00272   0.02922   0.00000   0.02917   3.08856
   D15        3.05021   0.00363   0.03449   0.00000   0.03447   3.08468
   D16       -0.08206   0.00286   0.03008   0.00000   0.03001  -0.05206
   D17        0.01825  -0.00030  -0.00613   0.00000  -0.00610   0.01215
   D18       -3.13253   0.00037  -0.00182   0.00000  -0.00185  -3.13438
   D19       -3.12348  -0.00044  -0.00698   0.00000  -0.00694  -3.13043
   D20        0.00892   0.00022  -0.00267   0.00000  -0.00269   0.00623
   D21        0.11026  -0.00450  -0.04021   0.00000  -0.04030   0.06996
   D22       -2.94512  -0.00677  -0.06696   0.00000  -0.06691  -3.01203
   D23       -3.04151  -0.00378  -0.03540   0.00000  -0.03548  -3.07698
   D24        0.18630  -0.00605  -0.06216   0.00000  -0.06208   0.12422
   D25        0.10643  -0.00481  -0.04001   0.00000  -0.04009   0.06634
   D26       -2.93878  -0.00627  -0.06574   0.00000  -0.06573  -3.00451
   D27       -3.02520  -0.00550  -0.04472   0.00000  -0.04480  -3.07000
   D28        0.21278  -0.00697  -0.07045   0.00000  -0.07044   0.14234
   D29       -0.05035   0.00217   0.01836   0.00000   0.01823  -0.03212
   D30        3.13843   0.00008   0.00323   0.00000   0.00318  -3.14158
   D31        3.00168   0.00572   0.04652   0.00000   0.04656   3.04823
   D32       -0.09273   0.00363   0.03139   0.00000   0.03150  -0.06122
   D33       -2.27275  -0.00209  -0.04637   0.00000  -0.04637  -2.31913
   D34        1.81939  -0.00322  -0.03738   0.00000  -0.03741   1.78198
   D35        0.95706  -0.00510  -0.07388   0.00000  -0.07386   0.88320
   D36       -1.23398  -0.00623  -0.06490   0.00000  -0.06489  -1.29887
   D37        0.04710  -0.00146  -0.01760   0.00000  -0.01751   0.02959
   D38       -3.13656   0.00004  -0.00269   0.00000  -0.00259  -3.13915
   D39       -3.10386  -0.00078  -0.01320   0.00000  -0.01317  -3.11704
   D40       -0.00434   0.00071   0.00171   0.00000   0.00175  -0.00259
   D41       -0.05401   0.00311   0.02092   0.00000   0.02080  -0.03321
   D42        3.14052   0.00040   0.00458   0.00000   0.00457  -3.13810
   D43        2.98810   0.00607   0.04793   0.00000   0.04799   3.03608
   D44       -0.10056   0.00335   0.03159   0.00000   0.03176  -0.06880
   D45        1.76514   0.00058  -0.03941   0.00000  -0.03948   1.72566
   D46       -2.27000   0.00028  -0.05352   0.00000  -0.05359  -2.32359
   D47       -0.15986  -0.00960  -0.06571   0.00000  -0.06579  -0.22565
   D48       -1.28307  -0.00137  -0.06423   0.00000  -0.06415  -1.34722
   D49        0.96497  -0.00167  -0.07834   0.00000  -0.07827   0.88670
   D50        3.07511  -0.01155  -0.09053   0.00000  -0.09046   2.98465
   D51       -0.02556  -0.00001   0.00890   0.00000   0.00897  -0.01659
   D52       -3.12579  -0.00146  -0.00577   0.00000  -0.00571  -3.13150
   D53        3.06400   0.00262   0.02512   0.00000   0.02521   3.08921
   D54       -0.03623   0.00116   0.01046   0.00000   0.01053  -0.02570
   D55        1.41550  -0.00204   0.00905   0.00000   0.00904   1.42454
   D56       -2.76580  -0.00215   0.00784   0.00000   0.00783  -2.75797
   D57       -0.67549  -0.00222   0.00897   0.00000   0.00895  -0.66654
   D58       -0.85971  -0.00190   0.01948   0.00000   0.01952  -0.84020
   D59        1.24217  -0.00200   0.01827   0.00000   0.01831   1.26048
   D60       -2.95070  -0.00208   0.01940   0.00000   0.01943  -2.93127
   D61       -2.94587   0.00202   0.03302   0.00000   0.03300  -2.91287
   D62       -0.84399   0.00191   0.03181   0.00000   0.03179  -0.81220
   D63        1.24633   0.00183   0.03294   0.00000   0.03291   1.27924
   D64        2.85622  -0.00206  -0.00451   0.00000  -0.00451   2.85172
   D65       -1.34200  -0.00192  -0.00614   0.00000  -0.00613  -1.34814
   D66        0.76474  -0.00229  -0.00336   0.00000  -0.00336   0.76138
   D67       -1.18924  -0.00097  -0.02056   0.00000  -0.02054  -1.20978
   D68        0.89572  -0.00083  -0.02219   0.00000  -0.02217   0.87356
   D69        3.00246  -0.00120  -0.01940   0.00000  -0.01939   2.98307
   D70        0.82032   0.00462  -0.01153   0.00000  -0.01155   0.80877
   D71        2.90528   0.00476  -0.01316   0.00000  -0.01318   2.89210
   D72       -1.27117   0.00439  -0.01038   0.00000  -0.01040  -1.28157
   D73        2.83565  -0.00083  -0.01707   0.00000  -0.01708   2.81857
   D74       -1.35845  -0.00084  -0.01827   0.00000  -0.01828  -1.37673
   D75        0.75620  -0.00126  -0.01539   0.00000  -0.01540   0.74080
   D76       -1.26611   0.00261  -0.02780   0.00000  -0.02779  -1.29390
   D77        0.82298   0.00261  -0.02900   0.00000  -0.02899   0.79399
   D78        2.93763   0.00219  -0.02612   0.00000  -0.02611   2.91152
   D79        1.26457  -0.00130   0.01987   0.00000   0.01985   1.28442
   D80       -2.91863  -0.00153   0.01947   0.00000   0.01945  -2.89918
   D81       -0.82803  -0.00163   0.01904   0.00000   0.01903  -0.80901
   D82       -0.95723   0.00045   0.02273   0.00000   0.02274  -0.93448
   D83        1.14277   0.00022   0.02233   0.00000   0.02234   1.16511
   D84       -3.04982   0.00012   0.02190   0.00000   0.02192  -3.02790
         Item               Value     Threshold  Converged?
 Maximum Force            0.014657     0.000450     NO 
 RMS     Force            0.003818     0.000300     NO 
 Maximum Displacement     0.420805     0.001800     NO 
 RMS     Displacement     0.104233     0.001200     NO 
 Predicted change in Energy=-4.044587D-03
 GradGradGradGradGradGradGradGradGradGradGradGradGradGradGradGradGradGrad

                          Input orientation:                          
 ---------------------------------------------------------------------
 Center     Atomic      Atomic             Coordinates (Angstroms)
 Number     Number       Type             X           Y           Z
 ---------------------------------------------------------------------
      1          6           0       -5.451285   -1.252068    0.955706
      2          6           0       -4.163187   -1.277371    0.500788
      3          6           0       -3.544449   -0.097155    0.017864
      4          6           0       -4.269304    1.133133    0.013902
      5          6           0       -5.638697    1.115556    0.437655
      6          6           0       -6.189009   -0.051382    0.910187
      7          1           0       -1.687239   -1.087245   -0.453715
      8          1           0       -5.923698   -2.153458    1.326129
      9          1           0       -3.591196   -2.198074    0.504940
     10          6           0       -2.208444   -0.136761   -0.459315
     11          6           0       -3.551768    2.287558   -0.425627
     12          1           0       -7.223800   -0.064398    1.230311
     13          6           0       -2.267896    2.222215   -0.895099
     14          6           0       -1.587177    0.989295   -0.922173
     15          1           0       -1.743689    3.112499   -1.219692
     16          1           0       -0.568884    0.954230   -1.287308
     17          7           0       -4.213646    3.603170   -0.274265
     18          7           0       -6.434891    2.322821    0.284958
     19          6           0       -3.718134    4.301902    0.956568
     20          1           0       -2.767886    4.788098    0.732920
     21          1           0       -4.456657    5.044607    1.267579
     22          1           0       -3.579818    3.563193    1.745520
     23          6           0       -7.214994    2.693616    1.478618
     24          1           0       -7.504531    3.745837    1.400087
     25          1           0       -8.131154    2.097060    1.583047
     26          1           0       -6.602942    2.561395    2.373010
     27          6           0       -7.317923    2.187475   -0.898417
     28          1           0       -8.152637    1.498056   -0.708315
     29          1           0       -7.730459    3.167556   -1.162731
     30          1           0       -6.743183    1.800670   -1.745333
     31          6           0       -4.154738    4.487847   -1.480348
     32          1           0       -4.905151    5.272836   -1.364616
     33          1           0       -3.169674    4.944274   -1.566174
     34          1           0       -4.368533    3.891770   -2.367800
     35          1           0       -5.207224    3.364934   -0.059598
 ---------------------------------------------------------------------
                    Distance matrix (angstroms):
                    1          2          3          4          5
     1  C    0.000000
     2  C    1.366304   0.000000
     3  C    2.418552   1.417378   0.000000
     4  C    2.823696   2.461473   1.427949   0.000000
     5  C    2.430873   2.811977   2.456169   1.433566   0.000000
     6  C    1.409950   2.403043   2.791421   2.427276   1.373999
     7  H    4.022645   2.660365   2.156825   3.437413   4.610953
     8  H    1.083001   2.132632   3.405990   3.906487   3.399568
     9  H    2.134958   1.083921   2.157148   3.434805   3.895758
    10  C    3.709745   2.458415   1.419217   2.466518   3.760251
    11  C    4.247964   3.733738   2.425612   1.428545   2.544429
    12  H    2.151227   3.372071   3.874109   3.412151   2.129119
    13  C    5.062616   4.217550   2.800458   2.453165   3.789885
    14  C    4.845768   3.714622   2.427954   2.844421   4.275498
    15  H    6.126016   5.299526   3.882803   3.437787   4.680349
    16  H    5.808330   4.593075   3.415095   3.926610   5.357661
    17  N    5.159255   4.941956   3.771680   2.487412   2.953950
    18  N    3.767920   4.262465   3.779190   2.485678   1.454212
    19  C    5.818109   5.615522   4.501448   3.351642   3.756412
    20  H    6.613159   6.228216   4.998005   4.016219   4.670793
    21  H    6.382372   6.375068   5.369509   4.111743   4.186100
    22  H    5.226178   5.031972   4.047740   3.062529   3.455492
    23  C    4.353451   5.102785   4.836849   3.641097   2.461421
    24  H    5.421471   6.099667   5.688706   4.383426   3.365411
    25  H    4.334965   5.320041   5.319985   4.278464   2.913352
    26  H    4.228188   4.918715   4.687108   3.612643   2.601120
    27  C    4.330423   4.890326   4.505353   3.352318   2.398728
    28  H    4.198744   5.008057   4.930256   3.966742   2.789166
    29  H    5.405135   5.937180   5.438273   4.183651   3.338773
    30  H    4.275958   4.601714   4.116126   3.108149   2.540611
    31  C    6.368832   6.096123   4.862030   3.674237   4.153699
    32  H    6.946692   6.850946   5.709603   4.409281   4.590125
    33  H    7.068259   6.630857   5.297702   4.269734   4.976996
    34  H    6.219093   5.915318   4.720384   3.645879   4.146234
    35  H    4.733616   4.791142   3.841468   2.421989   2.343743
                    6          7          8          9         10
     6  C    0.000000
     7  H    4.816552   0.000000
     8  H    2.159195   4.717228   0.000000
     9  H    3.394281   2.403749   2.473238   0.000000
    10  C    4.210430   1.084023   4.588898   2.662856   0.000000
    11  C    3.769626   3.855717   5.330791   4.581310   2.771818
    12  H    1.083255   5.876705   2.462442   4.274874   5.292812
    13  C    4.878875   3.388880   6.119253   4.821844   2.399627
    14  C    5.061364   2.131076   5.808371   4.026421   1.366826
    15  H    5.857251   4.269398   7.189157   5.881311   3.369252
    16  H    6.117683   2.472492   6.720254   4.720545   2.136350
    17  N    4.319806   5.330565   6.214845   5.886343   4.247606
    18  N    2.467430   5.891892   4.624114   5.345417   4.946346
    19  C    5.005841   5.929278   6.831746   6.516883   4.897511
    20  H    5.929256   6.090612   7.648284   7.038211   5.097905
    21  H    5.394244   6.944936   7.346276   7.333967   5.906199
    22  H    4.535505   5.481338   6.192719   5.893332   4.520135
    23  C    2.985091   6.970287   5.018448   6.165111   6.068950
    24  H    4.048391   7.786922   6.107879   7.172556   6.824989
    25  H    2.973293   7.470759   4.796433   6.342059   6.651293
    26  H    3.022879   6.742929   4.877210   5.934042   5.883343
    27  C    3.091597   6.528870   5.073082   5.923761   5.630422
    28  H    2.979285   6.967781   4.737160   5.995007   6.169931
    29  H    4.127301   7.424725   6.145893   6.978869   6.473481
    30  H    3.284659   5.964134   5.073515   5.566749   5.096208
    31  C    5.518833   6.182571   7.423777   6.997177   5.120310
    32  H    5.930457   7.185773   7.964132   7.812568   6.111918
    33  H    6.340767   6.309866   8.144192   7.448512   5.288291
    34  H    5.441303   5.970230   7.253167   6.778133   4.953520
    35  H    3.684508   5.689246   5.734651   5.820422   4.627561
                   11         12         13         14         15
    11  C    0.000000
    12  H    4.664510   0.000000
    13  C    1.368576   5.857213   0.000000
    14  C    2.406587   6.124947   1.408617   0.000000
    15  H    2.140144   6.791672   1.082940   2.149653   0.000000
    16  H    3.379032   7.187762   2.155982   1.082347   2.458224
    17  N    1.480482   4.977532   2.465444   3.761710   2.689848
    18  N    2.969608   2.686054   4.332032   5.170666   4.989483
    19  C    2.448616   5.606175   3.139580   4.363944   3.170051
    20  H    2.865206   6.606761   3.079642   4.308632   2.769351
    21  H    3.359626   5.810370   4.175374   5.429040   4.156892
    22  H    2.518315   5.167539   3.239171   4.208581   3.516672
    23  C    4.148525   2.769183   5.507316   6.351443   6.114861
    24  H    4.591748   3.824333   5.917064   6.928672   6.360162
    25  H    5.004183   2.370573   6.366684   7.094146   7.048842
    26  H    4.149340   2.930190   5.439504   6.203840   6.068243
    27  C    3.797035   3.100205   5.050147   5.854711   5.659591
    28  H    4.676668   2.657494   5.932071   6.588614   6.628917
    29  H    4.333495   4.053255   5.550216   6.522469   5.987294
    30  H    3.487666   3.544563   4.574799   5.283968   5.195395
    31  C    2.513420   6.122887   3.005958   4.375362   2.787953
    32  H    3.409579   6.371487   4.059784   5.436306   3.831827
    33  H    2.916331   7.024462   2.945022   4.308236   2.347102
    34  H    2.648138   6.062196   3.060872   4.272018   2.969043
    35  H    2.008794   4.182196   3.262440   4.415024   3.661368
                   16         17         18         19         20
    16  H    0.000000
    17  N    4.618164   0.000000
    18  N    6.225360   2.624109   0.000000
    19  C    5.114652   1.499569   3.427621   0.000000
    20  H    4.859576   2.123370   4.441305   1.090586   0.000000
    21  H    6.194627   2.124635   3.505292   1.092590   1.789862
    22  H    5.007041   2.117278   3.438489   1.089618   1.784653
    23  C    7.405849   3.592767   1.473389   3.884218   4.971891
    24  H    7.944707   3.695095   2.100623   3.852625   4.895634
    25  H    8.169023   4.589645   2.147863   4.972781   6.060450
    26  H    7.238147   3.715117   2.108346   3.654831   4.728188
    27  C    6.871802   3.468471   1.482714   4.568397   5.488838
    28  H    7.625240   4.487265   2.148832   5.504380   6.472796
    29  H    7.496832   3.653369   2.118461   4.677277   5.553988
    30  H    6.248857   3.436801   2.118906   4.765223   5.556028
    31  C    5.038062   1.496917   3.605931   2.482692   2.629081
    32  H    6.120421   2.110647   3.709958   2.782017   3.033567
    33  H    4.770989   2.134823   4.578247   2.660391   2.339158
    34  H    4.922798   2.119002   3.710601   3.412132   3.602768
    35  H    5.369634   1.044047   1.646780   2.031721   2.933232
                   21         22         23         24         25
    21  H    0.000000
    22  H    1.786578   0.000000
    23  C    3.630444   3.747254   0.000000
    24  H    3.315705   3.944117   1.094152   0.000000
    25  H    4.721174   4.784413   1.098241   1.773301   0.000000
    26  H    3.463360   3.246016   1.091800   1.778298   1.781876
    27  C    4.587111   4.780840   2.432502   2.783242   2.612888
    28  H    5.490214   5.585407   2.662933   3.149273   2.368461
    29  H    4.488598   5.083530   2.732589   2.636947   2.974191
    30  H    4.982867   5.029853   3.378434   3.775843   3.618345
    31  C    2.819971   3.404665   4.619514   4.479799   5.559869
    32  H    2.679867   3.788447   4.480149   4.090488   5.401979
    33  H    3.113928   3.611499   5.540834   5.387573   6.529970
    34  H    3.814810   4.201123   4.932834   4.904360   5.743474
    35  H    2.268490   2.438484   2.616853   2.748343   3.585409
                   26         27         28         29         30
    26  H    0.000000
    27  C    3.369459   0.000000
    28  H    3.609267   1.099174   0.000000
    29  H    3.760344   1.095722   1.780999   0.000000
    30  H    4.190360   1.094171   1.775821   1.783961   0.000000
    31  C    4.955128   3.954250   5.051542   3.824896   3.740479
    32  H    4.919783   3.944397   5.022535   3.529211   3.947055
    33  H    5.743049   5.025317   6.119008   4.911238   4.762805
    34  H    5.407195   3.709799   4.775270   3.644068   3.224768
    35  H    2.917411   2.558335   3.547045   2.760902   2.765465
                   31         32         33         34         35
    31  C    0.000000
    32  H    1.092117   0.000000
    33  H    1.089056   1.777767   0.000000
    34  H    1.090223   1.789323   1.785393   0.000000
    35  H    2.094562   2.331183   2.985916   2.511724   0.000000
 Stoichiometry    C14H19N2(1+)
 Framework group  C1[X(C14H19N2)]
 Deg. of freedom    99
 Full point group                 C1      NOp   1
 Largest Abelian subgroup         C1      NOp   1
 Largest concise Abelian subgroup C1      NOp   1
                         Standard orientation:                         
 ---------------------------------------------------------------------
 Center     Atomic      Atomic             Coordinates (Angstroms)
 Number     Number       Type             X           Y           Z
 ---------------------------------------------------------------------
      1          6           0        2.036391   -2.468454    0.206350
      2          6           0        2.738765   -1.300358    0.111432
      3          6           0        2.064015   -0.058775    0.001225
      4          6           0        0.636467   -0.025087   -0.002033
      5          6           0       -0.072016   -1.270798    0.034941
      6          6           0        0.627519   -2.447228    0.155501
      7          1           0        3.886358    1.089547   -0.109760
      8          1           0        2.551798   -3.417084    0.292071
      9          1           0        3.822624   -1.302074    0.122838
     10          6           0        2.803909    1.147698   -0.104398
     11          6           0        0.035348    1.269986   -0.048782
     12          1           0        0.091923   -3.388398    0.183400
     13          6           0        0.769642    2.419037   -0.164944
     14          6           0        2.176409    2.357934   -0.203335
     15          1           0        0.290628    3.389809   -0.195063
     16          1           0        2.744509    3.275490   -0.285968
     17          7           0       -1.432649    1.349554    0.125809
     18          7           0       -1.516536   -1.260477   -0.132352
     19          6           0       -1.774254    1.721623    1.537751
     20          1           0       -1.686145    2.802478    1.653373
     21          1           0       -2.796492    1.402266    1.754069
     22          1           0       -1.078590    1.219151    2.209197
     23          6           0       -2.250297   -2.072246    0.854310
     24          1           0       -3.296860   -1.753350    0.867718
     25          1           0       -2.225832   -3.144266    0.617017
     26          1           0       -1.821756   -1.919803    1.846853
     27          6           0       -1.858228   -1.677210   -1.513663
     28          1           0       -1.712512   -2.756483   -1.662398
     29          1           0       -2.906935   -1.436679   -1.720943
     30          1           0       -1.221231   -1.146241   -2.227468
     31          6           0       -2.145868    2.213226   -0.867242
     32          1           0       -3.209016    1.965678   -0.833223
     33          1           0       -2.015044    3.264783   -0.615934
     34          1           0       -1.745597    2.014513   -1.861667
     35          1           0       -1.754345    0.361032    0.029015
 ---------------------------------------------------------------------
 Rotational constants (GHZ):      0.6333432      0.6087537      0.3573917
 Standard basis: 6-31G(d,p) (6D, 7F)
 There are   335 symmetry adapted cartesian basis functions of A   symmetry.
 There are   335 symmetry adapted basis functions of A   symmetry.
   335 basis functions,   581 primitive gaussians,   335 cartesian basis functions
    58 alpha electrons       58 beta electrons
       nuclear repulsion energy      1139.4230490123 Hartrees.
 NAtoms=   35 NActive=   35 NUniq=   35 SFac= 1.00D+00 NAtFMM=   60 NAOKFM=F Big=F
 Integral buffers will be    131072 words long.
 Raffenetti 2 integral format.
 Two-electron integral symmetry is turned on.
 Nuclear repulsion after empirical dispersion term =     1139.3933516982 Hartrees.
 One-electron integrals computed using PRISM.
 NBasis=   335 RedAO= T EigKep=  2.27D-04  NBF=   335
 NBsUse=   335 1.00D-06 EigRej= -1.00D+00 NBFU=   335
 Lowest energy guess from the checkpoint file:  "protsponge-in-wb97xd.chk"
 B after Tr=     0.000000    0.000000    0.000000
         Rot=    0.999907    0.011521   -0.000381    0.007349 Ang=   1.57 deg.
 B after Tr=     0.000000    0.000000    0.000000
         Rot=    0.999922   -0.011817    0.000570   -0.004063 Ang=  -1.43 deg.
 Requested convergence on RMS density matrix=1.00D-08 within 128 cycles.
 Requested convergence on MAX density matrix=1.00D-06.
 Requested convergence on             energy=1.00D-06.
 No special actions if energy rises.
 Integral accuracy reduced to 1.0D-05 until final iterations.
 Initial convergence to 1.0D-05 achieved.  Increase integral accuracy.
 SCF Done:  E(RwB97XD) =  -654.037792926     A.U. after   12 cycles
            NFock= 12  Conv=0.45D-08     -V/T= 2.0096
 Calling FoFJK, ICntrl=      2127 FMM=F ISym2X=0 I1Cent= 0 IOpClX= 0 NMat=1 NMatS=1 NMatT=0.
 ***** Axes restored to original set *****
 -------------------------------------------------------------------
 Center     Atomic                   Forces (Hartrees/Bohr)
 Number     Number              X              Y              Z
 -------------------------------------------------------------------
      1        6          -0.000277285    0.000536356   -0.000031945
      2        6           0.000278766    0.000947362   -0.000117347
      3        6           0.000380398   -0.000163261   -0.000074220
      4        6          -0.000267494    0.000982205   -0.000814562
      5        6           0.002104631   -0.000996734    0.002169695
      6        6          -0.000404875    0.001443365   -0.000985673
      7        1           0.000512120   -0.000651095    0.000178317
      8        1          -0.000225569   -0.000418248    0.000607091
      9        1           0.000130141   -0.000877829   -0.000093150
     10        6          -0.000958891    0.000286914    0.000195999
     11        6          -0.004475656    0.000673479   -0.002095789
     12        1          -0.001632565    0.000624912    0.000417415
     13        6          -0.000128188    0.001372392    0.002179231
     14        6          -0.000316200   -0.000395645   -0.000101790
     15        1          -0.000441544    0.002183985   -0.000322458
     16        1           0.000645945   -0.000328718   -0.000612269
     17        7           0.025477237    0.009351246   -0.000916604
     18        7          -0.005023864   -0.005951854   -0.002460619
     19        6          -0.000167200    0.001373412   -0.001278092
     20        1           0.000463329   -0.000827246    0.001451889
     21        1           0.000934235    0.000325485   -0.001620096
     22        1          -0.000897427    0.000301959   -0.000273210
     23        6           0.001469596    0.001096591   -0.000157832
     24        1          -0.000841520   -0.000827717   -0.000212351
     25        1           0.001307924   -0.000267032    0.000528595
     26        1          -0.000059503    0.000393438   -0.000349659
     27        6           0.001579424    0.003717768   -0.000599986
     28        1           0.001745697    0.000242676    0.000494739
     29        1           0.000222515   -0.001162920    0.001054679
     30        1          -0.000046426    0.001661546    0.001320136
     31        6          -0.004442845   -0.003125643    0.002705360
     32        1           0.001026207   -0.000329836    0.000171644
     33        1           0.000911450   -0.001009927   -0.000126557
     34        1          -0.000352926    0.000210537    0.000997261
     35        1          -0.018229635   -0.010391924   -0.001227844
 -------------------------------------------------------------------
 Cartesian Forces:  Max     0.025477237 RMS     0.003642380

 GradGradGradGradGradGradGradGradGradGradGradGradGradGradGradGradGradGrad
 Berny optimization.
 Using GEDIIS/GDIIS optimizer.
 FormGI is forming the generalized inverse of G from B-inverse, IUseBI=4.
 Internal  Forces:  Max     0.019469773 RMS     0.001930865
 Search for a local minimum.
 Step number   5 out of a maximum of  193
 All quantities printed in internal units (Hartrees-Bohrs-Radians)
 Mixed Optimization -- RFO/linear search
 Update second derivatives using D2CorX and points    2    4    3    5
 ITU=  0 -1  1  0  0
 Use linear search instead of GDIIS.
     Eigenvalues ---    0.00711   0.00764   0.00766   0.00766   0.00768
     Eigenvalues ---    0.00975   0.01629   0.01718   0.01806   0.01821
     Eigenvalues ---    0.01908   0.02051   0.02054   0.02061   0.02156
     Eigenvalues ---    0.02157   0.02189   0.02193   0.02272   0.02307
     Eigenvalues ---    0.02903   0.03983   0.04493   0.05223   0.06059
     Eigenvalues ---    0.06129   0.06184   0.06215   0.07206   0.07249
     Eigenvalues ---    0.07469   0.07565   0.09465   0.15489   0.15990
     Eigenvalues ---    0.15993   0.15995   0.15997   0.15999   0.16000
     Eigenvalues ---    0.16000   0.16000   0.16000   0.16000   0.16000
     Eigenvalues ---    0.16000   0.16000   0.16000   0.16009   0.16164
     Eigenvalues ---    0.16230   0.17730   0.18488   0.19002   0.19023
     Eigenvalues ---    0.22049   0.22245   0.22617   0.23458   0.24700
     Eigenvalues ---    0.24972   0.25426   0.31025   0.33639   0.33647
     Eigenvalues ---    0.33662   0.33686   0.33688   0.33934   0.34216
     Eigenvalues ---    0.35738   0.35740   0.35825   0.36011   0.36119
     Eigenvalues ---    0.37168   0.37230   0.37230   0.37230   0.37230
     Eigenvalues ---    0.37230   0.37230   0.37230   0.37230   0.37231
     Eigenvalues ---    0.37248   0.38102   0.39505   0.40208   0.41115
     Eigenvalues ---    0.41949   0.42548   0.42914   0.44441   0.48645
     Eigenvalues ---    0.48888   0.49765   0.49889   0.70624
 RFO step:  Lambda=-4.67479635D-03 EMin= 7.11222716D-03
 Quartic linear search produced a step of  0.00128.
 Iteration  1 RMS(Cart)=  0.05355426 RMS(Int)=  0.00136343
 Iteration  2 RMS(Cart)=  0.00176521 RMS(Int)=  0.00015400
 Iteration  3 RMS(Cart)=  0.00000335 RMS(Int)=  0.00015398
 Iteration  4 RMS(Cart)=  0.00000000 RMS(Int)=  0.00015398
 Variable       Old X    -DE/DX   Delta X   Delta X   Delta X     New X
                                 (Linear)    (Quad)   (Total)
    R1        2.58194   0.00143   0.00001   0.00544   0.00544   2.58738
    R2        2.66442   0.00019   0.00000   0.00116   0.00116   2.66558
    R3        2.04658   0.00065  -0.00000   0.00006   0.00006   2.04664
    R4        2.67846   0.00061   0.00000   0.00232   0.00231   2.68077
    R5        2.04831   0.00082   0.00000   0.00085   0.00085   2.04916
    R6        2.69843  -0.00052  -0.00001  -0.00346  -0.00347   2.69497
    R7        2.68193   0.00028   0.00000   0.00148   0.00147   2.68340
    R8        2.70905  -0.00085  -0.00002  -0.00708  -0.00709   2.70196
    R9        2.69956  -0.00158  -0.00002  -0.01102  -0.01103   2.68853
   R10        2.59648  -0.00172  -0.00000  -0.00617  -0.00616   2.59032
   R11        2.74806  -0.00110  -0.00001  -0.01110  -0.01111   2.73695
   R12        2.04706   0.00167   0.00000   0.00511   0.00511   2.05216
   R13        2.04851   0.00082   0.00000   0.00091   0.00091   2.04942
   R14        2.58293   0.00140   0.00001   0.00563   0.00562   2.58855
   R15        2.58623  -0.00154  -0.00001  -0.00724  -0.00723   2.57900
   R16        2.79771  -0.00576  -0.00001  -0.02144  -0.02146   2.77625
   R17        2.66190   0.00142   0.00001   0.00523   0.00524   2.66714
   R18        2.04646   0.00168   0.00000   0.00541   0.00541   2.05187
   R19        2.04534   0.00083   0.00000   0.00071   0.00071   2.04605
   R20        2.83378  -0.00076   0.00000   0.00068   0.00068   2.83446
   R21        2.82876  -0.00565  -0.00001  -0.01735  -0.01736   2.81140
   R22        1.97296   0.01947   0.00003   0.05721   0.05724   2.03020
   R23        2.78430  -0.00104  -0.00001  -0.00802  -0.00803   2.77627
   R24        2.80192  -0.00431  -0.00001  -0.01288  -0.01288   2.78904
   R25        2.06091  -0.00026   0.00000   0.00228   0.00228   2.06319
   R26        2.06470  -0.00087   0.00000   0.00024   0.00024   2.06494
   R27        2.05908  -0.00052   0.00000   0.00090   0.00090   2.05998
   R28        2.06765  -0.00056   0.00000   0.00176   0.00176   2.06941
   R29        2.07537  -0.00089   0.00000   0.00171   0.00172   2.07709
   R30        2.06320  -0.00036   0.00000   0.00203   0.00204   2.06524
   R31        2.07714  -0.00139   0.00000   0.00002   0.00002   2.07716
   R32        2.07061  -0.00138   0.00000  -0.00038  -0.00038   2.07024
   R33        2.06768  -0.00164   0.00000  -0.00157  -0.00157   2.06612
   R34        2.06380  -0.00092   0.00000   0.00006   0.00006   2.06386
   R35        2.05802   0.00041   0.00000   0.00516   0.00517   2.06318
   R36        2.06022  -0.00086   0.00000   0.00016   0.00016   2.06039
    A1        2.09243  -0.00003   0.00000   0.00010   0.00010   2.09253
    A2        2.10564   0.00010  -0.00000   0.00061   0.00061   2.10626
    A3        2.08470  -0.00005  -0.00000  -0.00060  -0.00060   2.08410
    A4        2.10548   0.00010  -0.00000   0.00113   0.00111   2.10660
    A5        2.10826  -0.00034   0.00000  -0.00254  -0.00254   2.10572
    A6        2.06944   0.00024   0.00000   0.00141   0.00142   2.07086
    A7        2.09066  -0.00077  -0.00001  -0.00506  -0.00507   2.08559
    A8        2.09701   0.00138   0.00002   0.00905   0.00908   2.10609
    A9        2.09551  -0.00061  -0.00001  -0.00399  -0.00401   2.09150
   A10        2.06407   0.00010   0.00001   0.00245   0.00247   2.06654
   A11        2.02877   0.00031   0.00001  -0.00138  -0.00138   2.02740
   A12        2.19033  -0.00042  -0.00002  -0.00106  -0.00108   2.18925
   A13        2.08824   0.00163   0.00000   0.00710   0.00711   2.09535
   A14        2.07348   0.00098  -0.00001   0.00190   0.00187   2.07535
   A15        2.11987  -0.00258   0.00001  -0.00856  -0.00857   2.11131
   A16        2.12326  -0.00098  -0.00001  -0.00579  -0.00580   2.11746
   A17        2.07150   0.00117   0.00001   0.01094   0.01094   2.08244
   A18        2.08798  -0.00017  -0.00000  -0.00488  -0.00490   2.08308
   A19        2.06616   0.00004  -0.00000  -0.00075  -0.00074   2.06542
   A20        2.11618   0.00005   0.00000   0.00226   0.00223   2.11842
   A21        2.10083  -0.00009   0.00000  -0.00150  -0.00149   2.09935
   A22        2.13905   0.00170   0.00001   0.01431   0.01433   2.15338
   A23        2.05116  -0.00009  -0.00002  -0.00558  -0.00562   2.04555
   A24        2.09082  -0.00158   0.00001  -0.00886  -0.00886   2.08195
   A25        2.09639  -0.00120  -0.00001  -0.01017  -0.01021   2.08618
   A26        2.11492  -0.00094  -0.00000  -0.00845  -0.00850   2.10642
   A27        2.07131   0.00216   0.00001   0.01916   0.01913   2.09044
   A28        2.08855  -0.00021   0.00000  -0.00098  -0.00099   2.08755
   A29        2.11202  -0.00012  -0.00000  -0.00100  -0.00100   2.11102
   A30        2.08231   0.00034   0.00000   0.00202   0.00203   2.08434
   A31        1.92864   0.00285   0.00001   0.03105   0.03100   1.95963
   A32        2.01000  -0.00129  -0.00000  -0.00455  -0.00543   2.00457
   A33        1.81698  -0.00225  -0.00002  -0.05401  -0.05424   1.76274
   A34        1.95297  -0.00067   0.00001   0.01463   0.01431   1.96728
   A35        1.82557   0.00216  -0.00003   0.01448   0.01493   1.84050
   A36        1.91556  -0.00063   0.00002  -0.00542  -0.00606   1.90950
   A37        1.99736  -0.00367  -0.00001  -0.00974  -0.01059   1.98677
   A38        1.91144   0.00337   0.00001   0.03316   0.03303   1.94447
   A39        1.93290   0.00141   0.00001   0.02061   0.02037   1.95327
   A40        1.90427   0.00183   0.00000   0.01094   0.01096   1.91523
   A41        1.90395  -0.00112  -0.00001  -0.01019  -0.01020   1.89375
   A42        1.89690  -0.00044  -0.00001  -0.00612  -0.00614   1.89076
   A43        1.92227  -0.00033   0.00000   0.00095   0.00099   1.92326
   A44        1.91784  -0.00059   0.00000  -0.00128  -0.00126   1.91658
   A45        1.91829   0.00066   0.00000   0.00558   0.00553   1.92382
   A46        1.90073   0.00055   0.00000   0.00579   0.00579   1.90651
   A47        1.96277  -0.00016  -0.00000  -0.00029  -0.00030   1.96247
   A48        1.91386  -0.00014  -0.00000  -0.00226  -0.00227   1.91159
   A49        1.88436  -0.00011   0.00000  -0.00116  -0.00116   1.88320
   A50        1.90033   0.00012   0.00000   0.00224   0.00223   1.90257
   A51        1.90072  -0.00025  -0.00000  -0.00416  -0.00417   1.89655
   A52        1.95140  -0.00119   0.00000  -0.00425  -0.00426   1.94715
   A53        1.91251  -0.00031   0.00000  -0.00118  -0.00118   1.91133
   A54        1.91474  -0.00062  -0.00000  -0.00489  -0.00490   1.90984
   A55        1.89318   0.00074  -0.00000   0.00274   0.00274   1.89591
   A56        1.88707   0.00106   0.00000   0.00566   0.00565   1.89273
   A57        1.90420   0.00038   0.00000   0.00222   0.00222   1.90642
   A58        1.88849   0.00034  -0.00000   0.00101   0.00101   1.88950
   A59        1.92493  -0.00088  -0.00001  -0.00786  -0.00790   1.91703
   A60        1.90182  -0.00058  -0.00001  -0.00854  -0.00858   1.89324
   A61        1.90563   0.00047   0.00001   0.00705   0.00706   1.91269
   A62        1.92251   0.00024   0.00001   0.00583   0.00584   1.92835
   A63        1.92023   0.00040   0.00000   0.00246   0.00240   1.92263
    D1        0.03245  -0.00025   0.00002   0.00487   0.00491   0.03736
    D2       -3.11359  -0.00018   0.00002   0.00394   0.00397  -3.10962
    D3       -3.13997   0.00018   0.00000   0.00924   0.00927  -3.13070
    D4       -0.00282   0.00025  -0.00000   0.00831   0.00832   0.00550
    D5       -0.02011  -0.00002  -0.00001  -0.00583  -0.00584  -0.02594
    D6        3.08965   0.00060  -0.00003   0.00433   0.00433   3.09398
    D7       -3.13125  -0.00045   0.00001  -0.01017  -0.01016  -3.14141
    D8       -0.02149   0.00017  -0.00001  -0.00001   0.00001  -0.02148
    D9        0.00721  -0.00008   0.00001  -0.00223  -0.00223   0.00498
   D10       -3.13536  -0.00011   0.00001  -0.00373  -0.00372  -3.13907
   D11       -3.13003  -0.00015   0.00001  -0.00131  -0.00130  -3.13133
   D12        0.01059  -0.00018   0.00001  -0.00281  -0.00278   0.00780
   D13       -0.05789   0.00068  -0.00004   0.00034   0.00029  -0.05760
   D14        3.08856   0.00054  -0.00004  -0.00372  -0.00378   3.08478
   D15        3.08468   0.00071  -0.00005   0.00183   0.00176   3.08644
   D16       -0.05206   0.00057  -0.00004  -0.00223  -0.00232  -0.05438
   D17        0.01215  -0.00008   0.00001   0.00243   0.00246   0.01461
   D18       -3.13438   0.00010   0.00000   0.00445   0.00443  -3.12996
   D19       -3.13043  -0.00011   0.00001   0.00093   0.00097  -3.12946
   D20        0.00623   0.00006   0.00000   0.00296   0.00294   0.00917
   D21        0.06996  -0.00086   0.00005  -0.00081  -0.00075   0.06921
   D22       -3.01203  -0.00150   0.00009  -0.00892  -0.00886  -3.02089
   D23       -3.07698  -0.00070   0.00005   0.00367   0.00374  -3.07324
   D24        0.12422  -0.00134   0.00008  -0.00445  -0.00437   0.11984
   D25        0.06634  -0.00101   0.00005  -0.00601  -0.00597   0.06037
   D26       -3.00451  -0.00140   0.00009  -0.00329  -0.00317  -3.00768
   D27       -3.07000  -0.00117   0.00006  -0.01041  -0.01038  -3.08038
   D28        0.14234  -0.00155   0.00009  -0.00770  -0.00758   0.13475
   D29       -0.03212   0.00059  -0.00002   0.00383   0.00380  -0.02832
   D30       -3.14158  -0.00006  -0.00000  -0.00670  -0.00666   3.13495
   D31        3.04823   0.00138  -0.00006   0.01255   0.01246   3.06070
   D32       -0.06122   0.00072  -0.00004   0.00202   0.00201  -0.05922
   D33       -2.31913   0.00053   0.00006   0.01251   0.01247  -2.30665
   D34        1.78198  -0.00129   0.00005  -0.03425  -0.03415   1.74783
   D35        0.88320  -0.00027   0.00010   0.00367   0.00372   0.88692
   D36       -1.29887  -0.00209   0.00009  -0.04308  -0.04290  -1.34178
   D37        0.02959  -0.00025   0.00002   0.00504   0.00514   0.03473
   D38       -3.13915   0.00009   0.00000   0.00688   0.00698  -3.13216
   D39       -3.11704  -0.00007   0.00002   0.00711   0.00714  -3.10990
   D40       -0.00259   0.00027  -0.00000   0.00895   0.00899   0.00640
   D41       -0.03321   0.00092  -0.00003   0.01441   0.01438  -0.01883
   D42       -3.13810   0.00004  -0.00001  -0.00362  -0.00347  -3.14157
   D43        3.03608   0.00138  -0.00006   0.01179   0.01169   3.04777
   D44       -0.06880   0.00049  -0.00004  -0.00624  -0.00617  -0.07497
   D45        1.72566   0.00070   0.00005   0.01064   0.01044   1.73610
   D46       -2.32359   0.00121   0.00007   0.05470   0.05449  -2.26911
   D47       -0.22565  -0.00185   0.00009   0.00815   0.00876  -0.21688
   D48       -1.34722   0.00019   0.00008   0.01229   0.01213  -1.33509
   D49        0.88670   0.00070   0.00010   0.05636   0.05619   0.94289
   D50        2.98465  -0.00235   0.00012   0.00981   0.01046   2.99511
   D51       -0.01659  -0.00026  -0.00001  -0.01379  -0.01376  -0.03035
   D52       -3.13150  -0.00059   0.00001  -0.01556  -0.01553   3.13615
   D53        3.08921   0.00054  -0.00003   0.00324   0.00336   3.09257
   D54       -0.02570   0.00022  -0.00001   0.00147   0.00158  -0.02412
   D55        1.42454  -0.00065  -0.00001  -0.05076  -0.05061   1.37393
   D56       -2.75797  -0.00063  -0.00001  -0.04915  -0.04902  -2.80699
   D57       -0.66654  -0.00075  -0.00001  -0.05202  -0.05185  -0.71838
   D58       -0.84020  -0.00073  -0.00003  -0.08249  -0.08272  -0.92292
   D59        1.26048  -0.00071  -0.00002  -0.08088  -0.08113   1.17935
   D60       -2.93127  -0.00083  -0.00003  -0.08375  -0.08396  -3.01523
   D61       -2.91287  -0.00094  -0.00004  -0.09230  -0.09230  -3.00517
   D62       -0.81220  -0.00091  -0.00004  -0.09069  -0.09071  -0.90291
   D63        1.27924  -0.00103  -0.00004  -0.09356  -0.09354   1.18570
   D64        2.85172  -0.00170   0.00001   0.00144   0.00153   2.85324
   D65       -1.34814  -0.00144   0.00001   0.00603   0.00610  -1.34204
   D66        0.76138  -0.00186   0.00000  -0.00125  -0.00115   0.76023
   D67       -1.20978   0.00057   0.00003   0.05416   0.05410  -1.15568
   D68        0.87356   0.00084   0.00003   0.05875   0.05867   0.93222
   D69        2.98307   0.00041   0.00003   0.05147   0.05142   3.03449
   D70        0.80877   0.00245   0.00002   0.07727   0.07731   0.88607
   D71        2.89210   0.00271   0.00002   0.08186   0.08187   2.97397
   D72       -1.28157   0.00229   0.00001   0.07458   0.07463  -1.20694
   D73        2.81857  -0.00051   0.00002   0.05197   0.05211   2.87069
   D74       -1.37673  -0.00039   0.00002   0.05421   0.05435  -1.32238
   D75        0.74080  -0.00090   0.00002   0.04712   0.04727   0.78807
   D76       -1.29390   0.00233   0.00004   0.10564   0.10555  -1.18834
   D77        0.79399   0.00245   0.00004   0.10788   0.10779   0.90178
   D78        2.91152   0.00193   0.00003   0.10080   0.10071   3.01223
   D79        1.28442  -0.00134  -0.00003  -0.06161  -0.06131   1.22310
   D80       -2.89918  -0.00139  -0.00003  -0.06170  -0.06141  -2.96059
   D81       -0.80901  -0.00149  -0.00003  -0.06270  -0.06241  -0.87142
   D82       -0.93448  -0.00012  -0.00003  -0.08872  -0.08907  -1.02355
   D83        1.16511  -0.00017  -0.00003  -0.08882  -0.08916   1.07595
   D84       -3.02790  -0.00027  -0.00003  -0.08982  -0.09016  -3.11807
         Item               Value     Threshold  Converged?
 Maximum Force            0.019470     0.000450     NO 
 RMS     Force            0.001931     0.000300     NO 
 Maximum Displacement     0.322556     0.001800     NO 
 RMS     Displacement     0.053685     0.001200     NO 
 Predicted change in Energy=-2.757226D-03
 GradGradGradGradGradGradGradGradGradGradGradGradGradGradGradGradGradGrad

                          Input orientation:                          
 ---------------------------------------------------------------------
 Center     Atomic      Atomic             Coordinates (Angstroms)
 Number     Number       Type             X           Y           Z
 ---------------------------------------------------------------------
      1          6           0       -5.460517   -1.249533    0.949966
      2          6           0       -4.168851   -1.280959    0.496890
      3          6           0       -3.541108   -0.103123    0.016189
      4          6           0       -4.264080    1.126143    0.011923
      5          6           0       -5.631384    1.112488    0.429850
      6          6           0       -6.194316   -0.045943    0.898961
      7          1           0       -1.679230   -1.086951   -0.452961
      8          1           0       -5.936131   -2.146847    1.326241
      9          1           0       -3.603276   -2.206131    0.502953
     10          6           0       -2.202490   -0.137035   -0.456399
     11          6           0       -3.544186    2.275767   -0.417289
     12          1           0       -7.231981   -0.041883    1.219181
     13          6           0       -2.258735    2.229754   -0.873396
     14          6           0       -1.577811    0.994061   -0.911104
     15          1           0       -1.750416    3.135370   -1.190318
     16          1           0       -0.559773    0.958715   -1.278032
     17          7           0       -4.207578    3.578048   -0.267906
     18          7           0       -6.419152    2.319464    0.287373
     19          6           0       -3.743300    4.316051    0.952582
     20          1           0       -2.774531    4.779856    0.756666
     21          1           0       -4.484542    5.080284    1.198636
     22          1           0       -3.652254    3.601926    1.771144
     23          6           0       -7.180370    2.677180    1.491930
     24          1           0       -7.517733    3.715799    1.410309
     25          1           0       -8.067764    2.043686    1.631016
     26          1           0       -6.539349    2.579208    2.371632
     27          6           0       -7.278770    2.263441   -0.911037
     28          1           0       -8.092517    1.534360   -0.790774
     29          1           0       -7.717483    3.250635   -1.093107
     30          1           0       -6.677688    1.971359   -1.776360
     31          6           0       -4.201139    4.426878   -1.489702
     32          1           0       -4.951950    5.210324   -1.366065
     33          1           0       -3.216743    4.880616   -1.620441
     34          1           0       -4.442472    3.799076   -2.347837
     35          1           0       -5.214276    3.271607   -0.051452
 ---------------------------------------------------------------------
                    Distance matrix (angstroms):
                    1          2          3          4          5
     1  C    0.000000
     2  C    1.369184   0.000000
     3  C    2.422876   1.418602   0.000000
     4  C    2.820501   2.457316   1.426115   0.000000
     5  C    2.424636   2.805723   2.453178   1.429815   0.000000
     6  C    1.410564   2.406124   2.796796   2.426198   1.370737
     7  H    4.036430   2.671717   2.157454   3.434436   4.608298
     8  H    1.083034   2.135618   3.410158   3.903287   3.394061
     9  H    2.136409   1.084369   2.159502   3.432466   3.889961
    10  C    3.718905   2.466556   1.419996   2.462742   3.755537
    11  C    4.239039   3.725081   2.418064   1.422710   2.535204
    12  H    2.160782   3.382274   3.882459   3.410307   2.125447
    13  C    5.067691   4.225084   2.806806   2.454212   3.784376
    14  C    4.855172   3.724467   2.432739   2.843495   4.271257
    15  H    6.129685   5.310316   3.892310   3.435241   4.666788
    16  H    5.818730   4.603469   3.419190   3.926054   5.353666
    17  N    5.134063   4.918979   3.751788   2.468467   2.931394
    18  N    3.754431   4.250976   3.771685   2.478754   1.448333
    19  C    5.824480   5.631632   4.521816   3.366239   3.755121
    20  H    6.603440   6.224556   4.997943   4.015347   4.660259
    21  H    6.409442   6.407614   5.399626   4.134262   4.201153
    22  H    5.242213   5.072786   4.101172   3.098175   3.451569
    23  C    4.320960   5.072101   4.811665   3.619514   2.444510
    24  H    5.394310   6.084154   5.686940   4.387261   3.361077
    25  H    4.255216   5.247955   5.263751   4.234544   2.871564
    26  H    4.224248   4.902531   4.661809   3.585592   2.597342
    27  C    4.371540   4.921039   4.520011   3.351665   2.415896
    28  H    4.208048   4.997925   4.903863   3.932925   2.779402
    29  H    5.433190   5.971283   5.469949   4.202446   3.353041
    30  H    4.391868   4.694624   4.165915   3.120553   2.588392
    31  C    6.305526   6.043757   4.819156   3.626802   4.088455
    32  H    6.881307   6.798573   5.668670   4.364922   4.525395
    33  H    7.015714   6.584422   5.255609   4.225824   4.922700
    34  H    6.115584   5.828730   4.650617   3.569994   4.043119
    35  H    4.637260   4.703132   3.767343   2.347319   2.251095
                    6          7          8          9         10
     6  C    0.000000
     7  H    4.826737   0.000000
     8  H    2.159403   4.733936   0.000000
     9  H    3.396575   2.422456   2.474577   0.000000
    10  C    4.216631   1.084506   4.599698   2.676512   0.000000
    11  C    3.761122   3.845414   5.321730   4.575779   2.761031
    12  H    1.085958   5.892476   2.474179   4.285376   5.302113
    13  C    4.879431   3.393099   6.125053   4.835205   2.403901
    14  C    5.066563   2.133258   5.819447   4.042684   1.369802
    15  H    5.850990   4.286812   7.194101   5.901855   3.384027
    16  H    6.123456   2.473595   6.732902   4.738256   2.138753
    17  N    4.294417   5.309332   6.188991   5.866526   4.225843
    18  N    2.453516   5.883759   4.610910   5.334477   4.936377
    19  C    5.003734   5.952173   6.834997   6.539162   4.918262
    20  H    5.916377   6.089524   7.635401   7.039546   5.096526
    21  H    5.412148   6.973689   7.372572   7.372412   5.930204
    22  H    4.530975   5.552029   6.201807   5.945101   4.587329
    23  C    2.956233   6.943617   4.984658   6.133547   6.041116
    24  H    4.020400   7.786289   6.072820   7.156502   6.825008
    25  H    2.900391   7.413314   4.711403   6.266189   6.596536
    26  H    3.029724   6.711170   4.877736   5.917090   5.846715
    27  C    3.128161   6.541392   5.124327   5.956988   5.633614
    28  H    2.992613   6.936544   4.762672   5.984839   6.131704
    29  H    4.141956   7.462234   6.177319   7.017863   6.503603
    30  H    3.385336   6.007431   5.209190   5.665572   5.120061
    31  C    5.448358   6.151193   7.358913   6.951614   5.088381
    32  H    5.856805   7.155426   7.895890   7.766335   6.081223
    33  H    6.283654   6.272066   8.090935   7.408117   5.249812
    34  H    5.328680   5.924468   7.147298   6.700281   4.907956
    35  H    3.587465   5.626259   5.637265   5.736576   4.566584
                   11         12         13         14         15
    11  C    0.000000
    12  H    4.652888   0.000000
    13  C    1.364748   5.854263   0.000000
    14  C    2.398594   6.130329   1.411387   0.000000
    15  H    2.134035   6.778509   1.085803   2.166323   0.000000
    16  H    3.373756   7.194138   2.160032   1.082722   2.482569
    17  N    1.469128   4.945941   2.445917   3.742508   2.661664
    18  N    2.960386   2.665505   4.320243   5.160583   4.964511
    19  C    2.465553   5.588699   3.144959   4.381585   3.155569
    20  H    2.870714   6.582700   3.070207   4.306488   2.746615
    21  H    3.370578   5.812524   4.168100   5.440340   4.118888
    22  H    2.561174   5.137747   3.289125   4.277701   3.550341
    23  C    4.126509   2.733196   5.478818   6.324248   6.073614
    24  H    4.604658   3.773375   5.922897   6.933937   6.353118
    25  H    4.971134   2.284238   6.328627   7.048658   7.004326
    26  H    4.103797   2.945844   5.382934   6.156777   5.994221
    27  C    3.767102   3.139194   5.020290   5.840570   5.603656
    28  H    4.623471   2.695364   5.875663   6.538180   6.553252
    29  H    4.338606   4.052538   5.557734   6.543762   5.968972
    30  H    3.429078   3.651527   4.517661   5.264269   5.096703
    31  C    2.491774   6.041016   2.996686   4.358997   2.786336
    32  H    3.390220   6.282334   4.047212   5.419287   3.819181
    33  H    2.887911   6.958203   2.915978   4.277215   2.319700
    34  H    2.618092   5.937840   3.066832   4.258943   3.004584
    35  H    1.978569   4.082261   3.239796   4.376083   3.648823
                   16         17         18         19         20
    16  H    0.000000
    17  N    4.603015   0.000000
    18  N    6.215662   2.604501   0.000000
    19  C    5.136360   1.499931   3.404269   0.000000
    20  H    4.862743   2.132537   4.422333   1.091793   0.000000
    21  H    6.206853   2.117586   3.492169   1.092718   1.791572
    22  H    5.084041   2.113452   3.391461   1.090096   1.785240
    23  C    7.379574   3.570164   1.469139   3.845808   4.936929
    24  H    7.952477   3.713826   2.101813   3.849177   4.904838
    25  H    8.124632   4.567406   2.144610   4.932028   6.022410
    26  H    7.190366   3.660873   2.103818   3.584441   4.650249
    27  C    6.854336   3.402062   1.475896   4.492864   5.422338
    28  H    7.570404   4.420724   2.139846   5.449108   6.419407
    29  H    7.517972   3.620440   2.111509   4.595006   5.494811
    30  H    6.221147   3.310336   2.108794   4.642773   5.434935
    31  C    5.033141   1.487730   3.538188   2.487297   2.684394
    32  H    6.113521   2.103418   3.639177   2.763454   3.071228
    33  H    4.749531   2.123155   4.522684   2.686343   2.419988
    34  H    4.928234   2.104790   3.611211   3.413044   3.658128
    35  H    5.340260   1.074336   1.572611   2.064635   2.979971
                   21         22         23         24         25
    21  H    0.000000
    22  H    1.790534   0.000000
    23  C    3.623316   3.657966   0.000000
    24  H    3.332698   3.883954   1.095082   0.000000
    25  H    4.716711   4.684493   1.099149   1.774036   0.000000
    26  H    3.442896   3.121194   1.092878   1.781352   1.780828
    27  C    4.493666   4.705024   2.440309   2.748652   2.670736
    28  H    5.435882   5.527584   2.710865   3.151796   2.474892
    29  H    4.364815   4.985321   2.701806   2.554089   3.000044
    30  H    4.829690   4.939310   3.381211   3.728753   3.680727
    31  C    2.781082   3.408069   4.563703   4.462678   5.510832
    32  H    2.610186   3.757424   4.421629   4.065108   5.358954
    33  H    3.097479   3.650694   5.500210   5.388948   6.492499
    34  H    3.771039   4.198728   4.847529   4.856730   5.661749
    35  H    2.316580   2.422990   2.569220   2.764048   3.532829
                   26         27         28         29         30
    26  H    0.000000
    27  C    3.379699   0.000000
    28  H    3.674895   1.099184   0.000000
    29  H    3.720649   1.095523   1.782598   0.000000
    30  H    4.194574   1.093341   1.778788   1.784532   0.000000
    31  C    4.877603   3.806196   4.898774   3.729009   3.499292
    32  H    4.838696   3.782230   4.868966   3.400450   3.692886
    33  H    5.680918   4.883945   5.971511   4.815763   4.523962
    34  H    5.306445   3.530886   4.569049   3.549765   2.943353
    35  H    2.847203   2.453043   3.442222   2.711370   2.609124
                   31         32         33         34         35
    31  C    0.000000
    32  H    1.092149   0.000000
    33  H    1.091790   1.784476   0.000000
    34  H    1.090309   1.793060   1.789203   0.000000
    35  H    2.104676   2.357041   3.006788   2.479373   0.000000
 Stoichiometry    C14H19N2(1+)
 Framework group  C1[X(C14H19N2)]
 Deg. of freedom    99
 Full point group                 C1      NOp   1
 Largest Abelian subgroup         C1      NOp   1
 Largest concise Abelian subgroup C1      NOp   1
                         Standard orientation:                         
 ---------------------------------------------------------------------
 Center     Atomic      Atomic             Coordinates (Angstroms)
 Number     Number       Type             X           Y           Z
 ---------------------------------------------------------------------
      1          6           0        1.950930   -2.535072    0.188754
      2          6           0        2.695476   -1.389653    0.097476
      3          6           0        2.065624   -0.122637   -0.004449
      4          6           0        0.641656   -0.044428   -0.005449
      5          6           0       -0.106431   -1.262543    0.025068
      6          6           0        0.543109   -2.464473    0.136348
      7          1           0        3.919257    0.976166   -0.110685
      8          1           0        2.432068   -3.501375    0.276667
      9          1           0        3.778962   -1.432437    0.106661
     10          6           0        2.838401    1.064654   -0.102150
     11          6           0        0.085358    1.264600   -0.038356
     12          1           0       -0.036704   -3.382252    0.164706
     13          6           0        0.838697    2.398349   -0.136496
     14          6           0        2.245477    2.296519   -0.187627
     15          1           0        0.367777    3.376481   -0.157948
     16          1           0        2.841269    3.196761   -0.270600
     17          7           0       -1.368968    1.380781    0.134210
     18          7           0       -1.545466   -1.204456   -0.128135
     19          6           0       -1.746915    1.758677    1.535689
     20          1           0       -1.597277    2.830271    1.681649
     21          1           0       -2.796607    1.499410    1.693678
     22          1           0       -1.112927    1.199923    2.224285
     23          6           0       -2.281068   -1.991381    0.870868
     24          1           0       -3.332367   -1.684830    0.868783
     25          1           0       -2.243448   -3.070529    0.665555
     26          1           0       -1.859085   -1.809083    1.862372
     27          6           0       -1.954707   -1.541995   -1.505400
     28          1           0       -1.796474   -2.607498   -1.724196
     29          1           0       -3.017458   -1.311559   -1.638182
     30          1           0       -1.367089   -0.952317   -2.214189
     31          6           0       -2.055710    2.212801   -0.890226
     32          1           0       -3.124904    1.994083   -0.848091
     33          1           0       -1.890021    3.271220   -0.679750
     34          1           0       -1.652211    1.956936   -1.870275
     35          1           0       -1.671110    0.355851    0.022728
 ---------------------------------------------------------------------
 Rotational constants (GHZ):      0.6411714      0.6097530      0.3602870
 Standard basis: 6-31G(d,p) (6D, 7F)
 There are   335 symmetry adapted cartesian basis functions of A   symmetry.
 There are   335 symmetry adapted basis functions of A   symmetry.
   335 basis functions,   581 primitive gaussians,   335 cartesian basis functions
    58 alpha electrons       58 beta electrons
       nuclear repulsion energy      1142.6647449632 Hartrees.
 NAtoms=   35 NActive=   35 NUniq=   35 SFac= 1.00D+00 NAtFMM=   60 NAOKFM=F Big=F
 Integral buffers will be    131072 words long.
 Raffenetti 2 integral format.
 Two-electron integral symmetry is turned on.
 Nuclear repulsion after empirical dispersion term =     1142.6346857630 Hartrees.
 One-electron integrals computed using PRISM.
 NBasis=   335 RedAO= T EigKep=  2.24D-04  NBF=   335
 NBsUse=   335 1.00D-06 EigRej= -1.00D+00 NBFU=   335
 Initial guess from the checkpoint file:  "protsponge-in-wb97xd.chk"
 B after Tr=    -0.000000   -0.000000   -0.000000
         Rot=    0.999877   -0.001770   -0.000769    0.015538 Ang=  -1.79 deg.
 ExpMin= 1.61D-01 ExpMax= 4.17D+03 ExpMxC= 6.27D+02 IAcc=1 IRadAn=         1 AccDes= 0.00D+00
 Harris functional with IExCor= 4639 and IRadAn=       1 diagonalized for initial guess.
 HarFok:  IExCor= 4639 AccDes= 0.00D+00 IRadAn=         1 IDoV= 1 UseB2=F ITyADJ=14
 ICtDFT=  3500011 ScaDFX=  1.000000  1.000000  1.000000  1.000000
 FoFCou: FMM=F IPFlag=           0 FMFlag=      100000 FMFlg1=           0
         NFxFlg=           0 DoJE=T BraDBF=F KetDBF=T FulRan=T
         wScrn=  0.000000 ICntrl=     500 IOpCl=  0 I1Cent=   200000004 NGrid=           0
         NMat0=    1 NMatS0=      1 NMatT0=    0 NMatD0=    1 NMtDS0=    0 NMtDT0=    0
 Petite list used in FoFCou.
 Requested convergence on RMS density matrix=1.00D-08 within 128 cycles.
 Requested convergence on MAX density matrix=1.00D-06.
 Requested convergence on             energy=1.00D-06.
 No special actions if energy rises.
 Integral accuracy reduced to 1.0D-05 until final iterations.
 Initial convergence to 1.0D-05 achieved.  Increase integral accuracy.
 SCF Done:  E(RwB97XD) =  -654.040430231     A.U. after   14 cycles
            NFock= 14  Conv=0.71D-08     -V/T= 2.0095
 Calling FoFJK, ICntrl=      2127 FMM=F ISym2X=0 I1Cent= 0 IOpClX= 0 NMat=1 NMatS=1 NMatT=0.
 ***** Axes restored to original set *****
 -------------------------------------------------------------------
 Center     Atomic                   Forces (Hartrees/Bohr)
 Number     Number              X              Y              Z
 -------------------------------------------------------------------
      1        6           0.000969708    0.000644149   -0.000558343
      2        6          -0.000779903    0.000837310    0.000334844
      3        6          -0.000150458   -0.001103562    0.000112613
      4        6           0.001706573   -0.002333235   -0.000839277
      5        6           0.000214424   -0.002953135   -0.000117211
      6        6          -0.001032713   -0.001120645    0.000327696
      7        1           0.000338020   -0.000371044   -0.000048441
      8        1           0.000001798   -0.000623759    0.000218588
      9        1           0.000036963   -0.000583460    0.000051751
     10        6           0.000016504    0.001202646   -0.000296621
     11        6          -0.000089821    0.004938915    0.000114163
     12        1           0.000404412   -0.000751432   -0.000329176
     13        6           0.003399587   -0.003180975   -0.000135433
     14        6          -0.001052218    0.000146315    0.000316829
     15        1          -0.000054402   -0.000545978    0.000457050
     16        1           0.000567650   -0.000450939   -0.000127806
     17        7           0.007409797    0.005184496    0.002494796
     18        7          -0.000331937    0.000825463   -0.000578701
     19        6          -0.000976982   -0.001292574   -0.003948510
     20        1          -0.000351491   -0.001038143    0.000350417
     21        1           0.001392580    0.000021875   -0.000641778
     22        1          -0.000745778    0.000587617   -0.000199341
     23        6          -0.001394585    0.002061469    0.001433126
     24        1           0.000021324   -0.001392872   -0.000345426
     25        1           0.001441808    0.000590172   -0.000103152
     26        1          -0.000586584    0.000417414   -0.001001883
     27        6          -0.001022169    0.000496362    0.000126261
     28        1           0.001395142    0.000605294   -0.000129472
     29        1           0.000676176   -0.001336410    0.000677326
     30        1          -0.000304291    0.000556505    0.000641823
     31        6          -0.000969245   -0.000868035    0.002260037
     32        1           0.001252265   -0.000014052   -0.000583608
     33        1          -0.001074008   -0.000402645   -0.001087903
     34        1          -0.000152131    0.001317955    0.000160471
     35        1          -0.010176013   -0.000071063    0.000994292
 -------------------------------------------------------------------
 Cartesian Forces:  Max     0.010176013 RMS     0.001765642

 GradGradGradGradGradGradGradGradGradGradGradGradGradGradGradGradGradGrad
 Berny optimization.
 Using GEDIIS/GDIIS optimizer.
 FormGI is forming the generalized inverse of G from B-inverse, IUseBI=4.
 Internal  Forces:  Max     0.009757756 RMS     0.001347307
 Search for a local minimum.
 Step number   6 out of a maximum of  193
 All quantities printed in internal units (Hartrees-Bohrs-Radians)
 Mixed Optimization -- RFO/linear search
 Update second derivatives using D2CorX and points    4    5    6
 DE= -2.64D-03 DEPred=-2.76D-03 R= 9.57D-01
 TightC=F SS=  1.41D+00  RLast= 4.26D-01 DXNew= 4.2426D-01 1.2792D+00
 Trust test= 9.57D-01 RLast= 4.26D-01 DXMaxT set to 4.24D-01
 ITU=  1  0 -1  1  0  0
 Use linear search instead of GDIIS.
     Eigenvalues ---    0.00610   0.00764   0.00766   0.00767   0.00775
     Eigenvalues ---    0.00998   0.01633   0.01719   0.01806   0.01821
     Eigenvalues ---    0.01907   0.02050   0.02053   0.02060   0.02154
     Eigenvalues ---    0.02156   0.02189   0.02190   0.02282   0.02305
     Eigenvalues ---    0.02632   0.04039   0.04463   0.06014   0.06106
     Eigenvalues ---    0.06143   0.06242   0.06253   0.07212   0.07290
     Eigenvalues ---    0.07506   0.07540   0.10299   0.15674   0.15885
     Eigenvalues ---    0.15994   0.15995   0.15998   0.15999   0.16000
     Eigenvalues ---    0.16000   0.16000   0.16000   0.16000   0.16000
     Eigenvalues ---    0.16000   0.16000   0.16002   0.16019   0.16269
     Eigenvalues ---    0.16273   0.18595   0.18979   0.19340   0.19687
     Eigenvalues ---    0.22069   0.22316   0.23286   0.23499   0.24755
     Eigenvalues ---    0.25428   0.26352   0.31198   0.33632   0.33647
     Eigenvalues ---    0.33663   0.33686   0.33688   0.33920   0.34206
     Eigenvalues ---    0.34988   0.35742   0.35757   0.36146   0.36715
     Eigenvalues ---    0.37191   0.37210   0.37230   0.37230   0.37230
     Eigenvalues ---    0.37230   0.37230   0.37230   0.37230   0.37231
     Eigenvalues ---    0.37313   0.38162   0.39644   0.40394   0.40916
     Eigenvalues ---    0.41929   0.42464   0.42740   0.42998   0.48630
     Eigenvalues ---    0.49412   0.49793   0.50720   0.76372
 RFO step:  Lambda=-2.26084815D-03 EMin= 6.09659493D-03
 Quartic linear search produced a step of  0.10455.
 Iteration  1 RMS(Cart)=  0.06224371 RMS(Int)=  0.00147435
 Iteration  2 RMS(Cart)=  0.00204509 RMS(Int)=  0.00004466
 Iteration  3 RMS(Cart)=  0.00000357 RMS(Int)=  0.00004459
 Iteration  4 RMS(Cart)=  0.00000000 RMS(Int)=  0.00004459
 Variable       Old X    -DE/DX   Delta X   Delta X   Delta X     New X
                                 (Linear)    (Quad)   (Total)
    R1        2.58738  -0.00145   0.00057  -0.00228  -0.00170   2.58568
    R2        2.66558  -0.00046   0.00012  -0.00084  -0.00071   2.66487
    R3        2.04664   0.00059   0.00001   0.00243   0.00244   2.04908
    R4        2.68077  -0.00028   0.00024  -0.00043  -0.00018   2.68059
    R5        2.04916   0.00052   0.00009   0.00232   0.00241   2.05157
    R6        2.69497   0.00135  -0.00036   0.00290   0.00252   2.69748
    R7        2.68340  -0.00076   0.00015  -0.00204  -0.00190   2.68151
    R8        2.70196   0.00110  -0.00074   0.00124   0.00049   2.70244
    R9        2.68853   0.00443  -0.00115   0.00952   0.00837   2.69690
   R10        2.59032   0.00178  -0.00064   0.00311   0.00247   2.59278
   R11        2.73695   0.00231  -0.00116   0.00648   0.00532   2.74227
   R12        2.05216  -0.00049   0.00053  -0.00029   0.00025   2.05241
   R13        2.04942   0.00049   0.00010   0.00221   0.00231   2.05173
   R14        2.58855  -0.00186   0.00059  -0.00342  -0.00283   2.58572
   R15        2.57900   0.00385  -0.00076   0.00779   0.00704   2.58604
   R16        2.77625   0.00502  -0.00224   0.01100   0.00876   2.78501
   R17        2.66714  -0.00066   0.00055  -0.00073  -0.00017   2.66697
   R18        2.05187  -0.00061   0.00057  -0.00070  -0.00013   2.05174
   R19        2.04605   0.00059   0.00007   0.00257   0.00264   2.04869
   R20        2.83446  -0.00467   0.00007  -0.01440  -0.01433   2.82013
   R21        2.81140  -0.00060  -0.00182  -0.00595  -0.00777   2.80364
   R22        2.03020   0.00976   0.00598   0.03248   0.03846   2.06866
   R23        2.77627   0.00067  -0.00084   0.00134   0.00050   2.77677
   R24        2.78904  -0.00152  -0.00135  -0.00793  -0.00927   2.77977
   R25        2.06319  -0.00082   0.00024  -0.00264  -0.00240   2.06079
   R26        2.06494  -0.00107   0.00003  -0.00378  -0.00376   2.06118
   R27        2.05998  -0.00060   0.00009  -0.00216  -0.00207   2.05792
   R28        2.06941  -0.00131   0.00018  -0.00427  -0.00408   2.06532
   R29        2.07709  -0.00152   0.00018  -0.00513  -0.00495   2.07214
   R30        2.06524  -0.00118   0.00021  -0.00374  -0.00353   2.06171
   R31        2.07716  -0.00145   0.00000  -0.00523  -0.00523   2.07192
   R32        2.07024  -0.00159  -0.00004  -0.00570  -0.00574   2.06450
   R33        2.06612  -0.00083  -0.00016  -0.00369  -0.00386   2.06226
   R34        2.06386  -0.00093   0.00001  -0.00342  -0.00341   2.06045
   R35        2.06318  -0.00101   0.00054  -0.00279  -0.00225   2.06093
   R36        2.06039  -0.00085   0.00002  -0.00315  -0.00313   2.05725
    A1        2.09253   0.00009   0.00001  -0.00015  -0.00016   2.09237
    A2        2.10626  -0.00035   0.00006  -0.00175  -0.00169   2.10457
    A3        2.08410   0.00025  -0.00006   0.00205   0.00198   2.08608
    A4        2.10660   0.00057   0.00012   0.00183   0.00193   2.10852
    A5        2.10572  -0.00055  -0.00027  -0.00310  -0.00336   2.10235
    A6        2.07086  -0.00001   0.00015   0.00129   0.00145   2.07231
    A7        2.08559   0.00079  -0.00053   0.00231   0.00177   2.08736
    A8        2.10609  -0.00131   0.00095  -0.00309  -0.00210   2.10399
    A9        2.09150   0.00052  -0.00042   0.00078   0.00033   2.09183
   A10        2.06654  -0.00174   0.00026  -0.00569  -0.00546   2.06107
   A11        2.02740   0.00095  -0.00014   0.00675   0.00658   2.03398
   A12        2.18925   0.00079  -0.00011  -0.00106  -0.00112   2.18813
   A13        2.09535   0.00051   0.00074   0.00491   0.00560   2.10095
   A14        2.07535  -0.00164   0.00020  -0.00887  -0.00867   2.06668
   A15        2.11131   0.00113  -0.00090   0.00434   0.00345   2.11476
   A16        2.11746  -0.00021  -0.00061  -0.00213  -0.00276   2.11470
   A17        2.08244  -0.00060   0.00114  -0.00263  -0.00148   2.08096
   A18        2.08308   0.00081  -0.00051   0.00484   0.00433   2.08742
   A19        2.06542  -0.00000  -0.00008   0.00140   0.00133   2.06675
   A20        2.11842   0.00028   0.00023  -0.00080  -0.00060   2.11781
   A21        2.09935  -0.00027  -0.00016  -0.00058  -0.00073   2.09862
   A22        2.15338  -0.00449   0.00150  -0.01566  -0.01420   2.13918
   A23        2.04555   0.00544  -0.00059   0.01950   0.01892   2.06447
   A24        2.08195  -0.00095  -0.00093  -0.00338  -0.00430   2.07766
   A25        2.08618   0.00221  -0.00107   0.00912   0.00802   2.09419
   A26        2.10642  -0.00096  -0.00089  -0.00564  -0.00654   2.09988
   A27        2.09044  -0.00125   0.00200  -0.00335  -0.00136   2.08908
   A28        2.08755   0.00054  -0.00010   0.00073   0.00060   2.08816
   A29        2.11102  -0.00071  -0.00010  -0.00358  -0.00368   2.10734
   A30        2.08434   0.00017   0.00021   0.00296   0.00317   2.08751
   A31        1.95963  -0.00111   0.00324  -0.00226   0.00086   1.96049
   A32        2.00457  -0.00005  -0.00057  -0.00668  -0.00734   1.99723
   A33        1.76274   0.00223  -0.00567   0.03011   0.02426   1.78700
   A34        1.96728   0.00028   0.00150  -0.00711  -0.00566   1.96162
   A35        1.84050   0.00038   0.00156   0.01558   0.01700   1.85750
   A36        1.90950  -0.00155  -0.00063  -0.02481  -0.02540   1.88409
   A37        1.98677   0.00166  -0.00111   0.01034   0.00899   1.99576
   A38        1.94447  -0.00073   0.00345   0.00673   0.01001   1.95448
   A39        1.95327  -0.00073   0.00213   0.00401   0.00594   1.95921
   A40        1.91523  -0.00023   0.00115   0.00091   0.00206   1.91729
   A41        1.89375   0.00043  -0.00107   0.00138   0.00031   1.89406
   A42        1.89076   0.00012  -0.00064   0.00045  -0.00019   1.89058
   A43        1.92326  -0.00018   0.00010  -0.00245  -0.00234   1.92092
   A44        1.91658  -0.00002  -0.00013  -0.00167  -0.00180   1.91478
   A45        1.92382  -0.00010   0.00058   0.00147   0.00204   1.92587
   A46        1.90651  -0.00029   0.00060  -0.00118  -0.00057   1.90594
   A47        1.96247  -0.00016  -0.00003  -0.00145  -0.00148   1.96099
   A48        1.91159   0.00009  -0.00024   0.00088   0.00064   1.91224
   A49        1.88320   0.00010  -0.00012  -0.00043  -0.00056   1.88264
   A50        1.90257   0.00020   0.00023   0.00237   0.00260   1.90516
   A51        1.89655   0.00007  -0.00044  -0.00008  -0.00051   1.89603
   A52        1.94715  -0.00018  -0.00044  -0.00277  -0.00322   1.94393
   A53        1.91133  -0.00050  -0.00012  -0.00406  -0.00419   1.90713
   A54        1.90984  -0.00003  -0.00051  -0.00128  -0.00180   1.90804
   A55        1.89591   0.00040   0.00029   0.00406   0.00434   1.90025
   A56        1.89273   0.00014   0.00059   0.00307   0.00365   1.89638
   A57        1.90642   0.00018   0.00023   0.00117   0.00139   1.90781
   A58        1.88950   0.00078   0.00011   0.00590   0.00598   1.89549
   A59        1.91703   0.00120  -0.00083   0.00648   0.00564   1.92267
   A60        1.89324   0.00099  -0.00090   0.00560   0.00469   1.89793
   A61        1.91269  -0.00097   0.00074  -0.00559  -0.00487   1.90782
   A62        1.92835  -0.00083   0.00061  -0.00491  -0.00431   1.92403
   A63        1.92263  -0.00109   0.00025  -0.00705  -0.00682   1.91581
    D1        0.03736  -0.00007   0.00051  -0.00725  -0.00674   0.03062
    D2       -3.10962   0.00005   0.00041  -0.00235  -0.00197  -3.11159
    D3       -3.13070  -0.00008   0.00097  -0.00096   0.00003  -3.13067
    D4        0.00550   0.00004   0.00087   0.00395   0.00480   0.01030
    D5       -0.02594  -0.00006  -0.00061  -0.00070  -0.00126  -0.02721
    D6        3.09398  -0.00011   0.00045   0.00381   0.00430   3.09828
    D7       -3.14141  -0.00005  -0.00106  -0.00686  -0.00791   3.13387
    D8       -0.02148  -0.00010   0.00000  -0.00235  -0.00235  -0.02383
    D9        0.00498   0.00011  -0.00023   0.00174   0.00147   0.00645
   D10       -3.13907   0.00010  -0.00039   0.00025  -0.00021  -3.13928
   D11       -3.13133  -0.00000  -0.00014  -0.00306  -0.00321  -3.13454
   D12        0.00780  -0.00002  -0.00029  -0.00455  -0.00488   0.00292
   D13       -0.05760   0.00006   0.00003   0.01154   0.01157  -0.04603
   D14        3.08478   0.00001  -0.00040   0.00926   0.00890   3.09368
   D15        3.08644   0.00008   0.00018   0.01303   0.01324   3.09968
   D16       -0.05438   0.00003  -0.00024   0.01075   0.01057  -0.04381
   D17        0.01461  -0.00000   0.00026  -0.00075  -0.00047   0.01414
   D18       -3.12996   0.00001   0.00046   0.00314   0.00369  -3.12627
   D19       -3.12946  -0.00002   0.00010  -0.00225  -0.00215  -3.13160
   D20        0.00917  -0.00001   0.00031   0.00164   0.00201   0.01117
   D21        0.06921  -0.00022  -0.00008  -0.01930  -0.01939   0.04982
   D22       -3.02089  -0.00028  -0.00093  -0.02765  -0.02854  -3.04943
   D23       -3.07324  -0.00017   0.00039  -0.01679  -0.01646  -3.08970
   D24        0.11984  -0.00023  -0.00046  -0.02513  -0.02561   0.09423
   D25        0.06037  -0.00021  -0.00062  -0.02066  -0.02124   0.03913
   D26       -3.00768  -0.00024  -0.00033  -0.02795  -0.02828  -3.03596
   D27       -3.08038  -0.00026  -0.00108  -0.02311  -0.02412  -3.10450
   D28        0.13475  -0.00029  -0.00079  -0.03041  -0.03116   0.10359
   D29       -0.02832   0.00016   0.00040   0.01400   0.01441  -0.01391
   D30        3.13495   0.00023  -0.00070   0.00958   0.00890  -3.13934
   D31        3.06070   0.00014   0.00130   0.02213   0.02346   3.08416
   D32       -0.05922   0.00020   0.00021   0.01771   0.01795  -0.04127
   D33       -2.30665   0.00028   0.00130   0.04778   0.04908  -2.25757
   D34        1.74783   0.00051  -0.00357   0.02780   0.02418   1.77201
   D35        0.88692   0.00024   0.00039   0.03934   0.03979   0.92671
   D36       -1.34178   0.00047  -0.00449   0.01937   0.01489  -1.32689
   D37        0.03473  -0.00005   0.00054  -0.00637  -0.00586   0.02886
   D38       -3.13216   0.00000   0.00073  -0.00152  -0.00086  -3.13303
   D39       -3.10990  -0.00004   0.00075  -0.00240  -0.00163  -3.11152
   D40        0.00640   0.00001   0.00094   0.00245   0.00337   0.00977
   D41       -0.01883   0.00011   0.00150   0.01670   0.01820  -0.00063
   D42       -3.14157   0.00014  -0.00036   0.00915   0.00878  -3.13279
   D43        3.04777   0.00040   0.00122   0.02503   0.02621   3.07398
   D44       -0.07497   0.00042  -0.00064   0.01748   0.01679  -0.05818
   D45        1.73610   0.00095   0.00109   0.06112   0.06228   1.79837
   D46       -2.26911   0.00026   0.00570   0.04243   0.04817  -2.22093
   D47       -0.21688  -0.00023   0.00092   0.02850   0.02944  -0.18744
   D48       -1.33509   0.00110   0.00127   0.05473   0.05597  -1.27912
   D49        0.94289   0.00040   0.00587   0.03604   0.04187   0.98476
   D50        2.99511  -0.00008   0.00109   0.02211   0.02314   3.01825
   D51       -0.03035   0.00004  -0.00144  -0.00244  -0.00398  -0.03432
   D52        3.13615   0.00001  -0.00162  -0.00712  -0.00882   3.12733
   D53        3.09257   0.00002   0.00035   0.00501   0.00533   3.09790
   D54       -0.02412  -0.00002   0.00017   0.00033   0.00048  -0.02363
   D55        1.37393  -0.00161  -0.00529  -0.09103  -0.09634   1.27759
   D56       -2.80699  -0.00172  -0.00512  -0.09262  -0.09777  -2.90476
   D57       -0.71838  -0.00152  -0.00542  -0.08981  -0.09525  -0.81363
   D58       -0.92292  -0.00078  -0.00865  -0.07290  -0.08159  -1.00451
   D59        1.17935  -0.00089  -0.00848  -0.07450  -0.08302   1.09632
   D60       -3.01523  -0.00069  -0.00878  -0.07168  -0.08050  -3.09574
   D61       -3.00517   0.00070  -0.00965  -0.04869  -0.05828  -3.06345
   D62       -0.90291   0.00060  -0.00948  -0.05029  -0.05971  -0.96262
   D63        1.18570   0.00079  -0.00978  -0.04748  -0.05719   1.12851
   D64        2.85324   0.00140   0.00016   0.05409   0.05425   2.90750
   D65       -1.34204   0.00139   0.00064   0.05465   0.05530  -1.28674
   D66        0.76023   0.00139  -0.00012   0.05338   0.05326   0.81349
   D67       -1.15568   0.00002   0.00566   0.03768   0.04331  -1.11237
   D68        0.93222   0.00001   0.00613   0.03824   0.04436   0.97658
   D69        3.03449   0.00001   0.00538   0.03696   0.04232   3.07681
   D70        0.88607  -0.00034   0.00808   0.03662   0.04471   0.93079
   D71        2.97397  -0.00034   0.00856   0.03718   0.04576   3.01973
   D72       -1.20694  -0.00035   0.00780   0.03590   0.04372  -1.16322
   D73        2.87069   0.00062   0.00545   0.04319   0.04865   2.91933
   D74       -1.32238   0.00044   0.00568   0.04093   0.04662  -1.27576
   D75        0.78807   0.00049   0.00494   0.04049   0.04544   0.83351
   D76       -1.18834   0.00039   0.01104   0.06469   0.07572  -1.11262
   D77        0.90178   0.00022   0.01127   0.06243   0.07370   0.97548
   D78        3.01223   0.00026   0.01053   0.06199   0.07252   3.08474
   D79        1.22310   0.00021  -0.00641  -0.03187  -0.03823   1.18487
   D80       -2.96059   0.00026  -0.00642  -0.03127  -0.03764  -2.99823
   D81       -0.87142   0.00017  -0.00652  -0.03309  -0.03956  -0.91098
   D82       -1.02355  -0.00084  -0.00931  -0.05480  -0.06416  -1.08771
   D83        1.07595  -0.00079  -0.00932  -0.05420  -0.06357   1.01237
   D84       -3.11807  -0.00089  -0.00943  -0.05603  -0.06550   3.09962
         Item               Value     Threshold  Converged?
 Maximum Force            0.009758     0.000450     NO 
 RMS     Force            0.001347     0.000300     NO 
 Maximum Displacement     0.236742     0.001800     NO 
 RMS     Displacement     0.062354     0.001200     NO 
 Predicted change in Energy=-1.325296D-03
 GradGradGradGradGradGradGradGradGradGradGradGradGradGradGradGradGradGrad

                          Input orientation:                          
 ---------------------------------------------------------------------
 Center     Atomic      Atomic             Coordinates (Angstroms)
 Number     Number       Type             X           Y           Z
 ---------------------------------------------------------------------
      1          6           0       -5.473642   -1.288598    0.885492
      2          6           0       -4.172748   -1.303322    0.461633
      3          6           0       -3.540607   -0.114555    0.015106
      4          6           0       -4.268071    1.113613    0.015309
      5          6           0       -5.640048    1.083542    0.417650
      6          6           0       -6.211917   -0.087753    0.846056
      7          1           0       -1.663739   -1.085174   -0.425235
      8          1           0       -5.950125   -2.197530    1.235585
      9          1           0       -3.604361   -2.228286    0.461827
     10          6           0       -2.192072   -0.136667   -0.425920
     11          6           0       -3.551203    2.279392   -0.389390
     12          1           0       -7.255530   -0.096674    1.146695
     13          6           0       -2.247928    2.235631   -0.804461
     14          6           0       -1.560943    1.003432   -0.843187
     15          1           0       -1.734979    3.146834   -1.096706
     16          1           0       -0.532763    0.974005   -1.185670
     17          7           0       -4.221982    3.586633   -0.274675
     18          7           0       -6.418092    2.303736    0.309931
     19          6           0       -3.744829    4.367176    0.904384
     20          1           0       -2.740927    4.748428    0.714467
     21          1           0       -4.433896    5.195625    1.073358
     22          1           0       -3.728899    3.705567    1.769224
     23          6           0       -7.145956    2.668096    1.533286
     24          1           0       -7.511392    3.694065    1.442056
     25          1           0       -8.010291    2.017885    1.713655
     26          1           0       -6.474952    2.601964    2.391005
     27          6           0       -7.288720    2.298799   -0.875730
     28          1           0       -8.086484    1.552446   -0.782686
     29          1           0       -7.740673    3.286204   -0.995296
     30          1           0       -6.693351    2.064982   -1.759926
     31          6           0       -4.219411    4.389276   -1.522428
     32          1           0       -4.929598    5.208964   -1.410199
     33          1           0       -3.224415    4.796662   -1.705258
     34          1           0       -4.512689    3.747753   -2.351643
     35          1           0       -5.256666    3.301538   -0.059045
 ---------------------------------------------------------------------
                    Distance matrix (angstroms):
                    1          2          3          4          5
     1  C    0.000000
     2  C    1.368283   0.000000
     3  C    2.423339   1.418505   0.000000
     4  C    2.825108   2.459648   1.427446   0.000000
     5  C    2.423553   2.802146   2.450537   1.430072   0.000000
     6  C    1.410188   2.404911   2.797695   2.431452   1.372042
     7  H    4.034197   2.670065   2.158386   3.436755   4.607040
     8  H    1.084324   2.134872   3.410884   3.909226   3.395673
     9  H    2.134647   1.085643   2.161361   3.436303   3.887695
    10  C    3.716914   2.464126   1.418992   2.463261   3.753540
    11  C    4.248723   3.734488   2.427903   1.427137   2.538631
    12  H    2.159637   3.380659   3.883487   3.416101   2.129366
    13  C    5.067678   4.222810   2.804654   2.451923   3.785148
    14  C    4.852932   3.720914   2.430150   2.842129   4.270272
    15  H    6.130234   5.308016   3.890126   3.433238   4.669049
    16  H    5.815615   4.598839   3.416717   3.926113   5.354157
    17  N    5.165318   4.945325   3.774525   2.490390   2.959002
    18  N    3.758739   4.251524   3.770276   2.475033   1.451148
    19  C    5.914129   5.703831   4.573668   3.413196   3.822437
    20  H    6.628926   6.223964   4.977671   4.004107   4.682350
    21  H    6.569742   6.532895   5.487793   4.220164   4.335203
    22  H    5.363469   5.195746   4.207817   3.175713   3.514864
    23  C    4.344156   5.075487   4.800684   3.605953   2.454224
    24  H    5.411942   6.089471   5.684093   4.383318   3.371375
    25  H    4.248914   5.227304   5.235499   4.207885   2.858440
    26  H    4.290182   4.926852   4.651317   3.567835   2.626176
    27  C    4.389285   4.947030   4.546012   3.364958   2.422354
    28  H    4.204912   5.002107   4.907175   3.925513   2.765090
    29  H    5.441103   5.993037   5.497876   4.219058   3.355706
    30  H    4.442118   4.757545   4.223851   3.152546   2.610461
    31  C    6.293602   6.028628   4.807212   3.618974   4.087786
    32  H    6.912632   6.818097   5.683366   4.386524   4.567809
    33  H    6.985799   6.542520   5.213414   4.196954   4.912157
    34  H    6.063605   5.791671   4.632912   3.549788   4.004740
    35  H    4.691330   4.759277   3.823618   2.402054   2.300810
                    6          7          8          9         10
     6  C    0.000000
     7  H    4.826691   0.000000
     8  H    2.161347   4.729563   0.000000
     9  H    3.395417   2.420660   2.470275   0.000000
    10  C    4.216571   1.085726   4.596817   2.675355   0.000000
    11  C    3.769496   3.857993   5.332748   4.587652   2.772347
    12  H    1.086090   5.892047   2.474990   4.282972   5.302200
    13  C    4.882165   3.393057   6.125436   4.834248   2.402959
    14  C    5.067128   2.132493   5.816560   4.040126   1.368306
    15  H    5.854900   4.285539   7.195086   5.900468   3.382346
    16  H    6.124381   2.469330   6.728219   4.733247   2.136380
    17  N    4.326315   5.328513   6.222853   5.893825   4.243391
    18  N    2.459504   5.884646   4.619223   5.336607   4.935210
    19  C    5.092772   5.985561   6.933137   6.611785   4.946247
    20  H    5.954305   6.040710   7.669214   7.034478   5.046373
    21  H    5.579168   7.026235   7.548775   7.495101   5.975529
    22  H    4.626760   5.659659   6.329705   6.077451   4.684363
    23  C    2.989886   6.926582   5.019258   6.137220   6.020478
    24  H    4.043019   7.779649   6.098448   7.162400   6.816085
    25  H    2.901826   7.381229   4.716202   6.245739   6.562892
    26  H    3.112978   6.683858   4.964431   5.940819   5.811904
    27  C    3.133638   6.579866   5.144557   5.988160   5.666538
    28  H    2.976081   6.952443   4.764427   5.994345   6.142025
    29  H    4.136577   7.507533   6.185001   7.045700   6.544251
    30  H    3.414263   6.082917   5.262554   5.736741   5.185397
    31  C    5.442756   6.140431   7.347654   6.935970   5.079035
    32  H    5.898326   7.159062   7.930813   7.782893   6.085936
    33  H    6.268324   6.218534   8.062058   7.361420   5.200016
    34  H    5.274824   5.931674   7.090897   6.667362   4.917560
    35  H    3.635796   5.682117   5.691810   5.794857   4.620345
                   11         12         13         14         15
    11  C    0.000000
    12  H    4.661254   0.000000
    13  C    1.368475   5.858561   0.000000
    14  C    2.407310   6.131736   1.411298   0.000000
    15  H    2.133406   6.784518   1.085732   2.165348   0.000000
    16  H    3.383649   7.195963   2.163056   1.084120   2.484839
    17  N    1.473765   4.978902   2.450054   3.751967   2.656001
    18  N    2.951050   2.676461   4.317034   5.158718   4.961955
    19  C    2.463775   5.684162   3.115180   4.374715   3.087571
    20  H    2.823330   6.636526   2.977304   4.224174   2.618661
    21  H    3.379822   5.997952   4.131128   5.431527   4.023789
    22  H    2.593293   5.223190   3.313282   4.338924   3.535740
    23  C    4.095122   2.793817   5.444517   6.293735   6.035290
    24  H    4.586785   3.810828   5.905753   6.918792   6.333382
    25  H    4.937069   2.315701   6.292309   7.011465   6.967941
    26  H    4.047587   3.072500   5.311585   6.096129   5.910022
    27  C    3.769077   3.135219   5.041692   5.872518   5.622458
    28  H    4.609979   2.670692   5.878431   6.548875   6.556088
    29  H    4.351144   4.033281   5.595567   6.589632   6.008167
    30  H    3.434740   3.665685   4.550146   5.320612   5.118176
    31  C    2.486341   6.038708   3.006727   4.358068   2.810214
    32  H    3.394763   6.332256   4.049566   5.418103   3.815266
    33  H    2.859187   6.951854   2.885107   4.230709   2.304493
    34  H    2.632675   5.877173   3.132001   4.303434   3.106710
    35  H    2.015568   4.122756   3.277851   4.422051   3.674636
                   16         17         18         19         20
    16  H    0.000000
    17  N    4.611515   0.000000
    18  N    6.216278   2.609692   0.000000
    19  C    5.118526   1.492348   3.428921   0.000000
    20  H    4.767891   2.126428   4.434154   1.090523   0.000000
    21  H    6.176093   2.109729   3.589273   1.090731   1.787437
    22  H    5.138883   2.105897   3.365477   1.089003   1.782178
    23  C    7.348265   3.558379   1.469402   3.853577   4.939892
    24  H    7.937565   3.711998   2.100006   3.863828   4.939474
    25  H    8.087595   4.556941   2.141786   4.936421   6.018342
    26  H    7.124077   3.626472   2.103104   3.574855   4.621800
    27  C    6.891597   3.380040   1.470989   4.472824   5.404797
    28  H    7.586547   4.396631   2.131144   5.442323   6.405525
    29  H    7.572086   3.604267   2.101923   4.554565   5.482596
    30  H    6.282742   3.260224   2.101684   4.592650   5.380071
    31  C    5.036751   1.483620   3.541358   2.472879   2.705292
    32  H    6.108801   2.102877   3.689825   2.733054   3.084896
    33  H    4.704006   2.122705   4.524958   2.695463   2.468027
    34  H    4.989287   2.103394   3.577670   3.402206   3.679881
    35  H    5.385346   1.094690   1.575012   2.085529   3.003457
                   21         22         23         24         25
    21  H    0.000000
    22  H    1.789280   0.000000
    23  C    3.735667   3.578868   0.000000
    24  H    3.444068   3.796634   1.092923   0.000000
    25  H    4.826864   4.602356   1.096531   1.769815   0.000000
    26  H    3.553756   3.024130   1.091010   1.779719   1.776856
    27  C    4.510052   4.652645   2.441336   2.714494   2.702683
    28  H    5.482613   5.489692   2.737333   3.141136   2.540504
    29  H    4.342810   4.890069   2.670108   2.481855   3.003289
    30  H    4.788900   4.892280   3.378438   3.684534   3.715146
    31  C    2.726592   3.397504   4.567769   4.484264   5.519646
    32  H    2.532578   3.716263   4.475752   4.134723   5.425137
    33  H    3.056586   3.676549   5.513388   5.431342   6.505012
    34  H    3.719297   4.194956   4.815852   4.836037   5.634919
    35  H    2.355176   2.416585   2.550723   2.737001   3.517482
                   26         27         28         29         30
    26  H    0.000000
    27  C    3.380191   0.000000
    28  H    3.710908   1.096415   0.000000
    29  H    3.679304   1.092486   1.780647   0.000000
    30  H    4.191214   1.091300   1.777219   1.781271   0.000000
    31  C    4.857665   3.769479   4.852739   3.727456   3.402812
    32  H    4.861453   3.784200   4.871326   3.430932   3.621844
    33  H    5.671161   4.842108   5.917414   4.814782   4.415721
    34  H    5.258899   3.461811   4.478058   3.531655   2.817292
    35  H    2.824247   2.408673   3.404533   2.654636   2.546788
                   31         32         33         34         35
    31  C    0.000000
    32  H    1.090344   0.000000
    33  H    1.090600   1.778961   0.000000
    34  H    1.088652   1.787531   1.782604   0.000000
    35  H    2.097751   2.360268   3.012550   2.451247   0.000000
 Stoichiometry    C14H19N2(1+)
 Framework group  C1[X(C14H19N2)]
 Deg. of freedom    99
 Full point group                 C1      NOp   1
 Largest Abelian subgroup         C1      NOp   1
 Largest concise Abelian subgroup C1      NOp   1
                         Standard orientation:                         
 ---------------------------------------------------------------------
 Center     Atomic      Atomic             Coordinates (Angstroms)
 Number     Number       Type             X           Y           Z
 ---------------------------------------------------------------------
      1          6           0        2.224788   -2.324225    0.147101
      2          6           0        2.837796   -1.103039    0.075519
      3          6           0        2.074134    0.089579   -0.005959
      4          6           0        0.648619    0.015365   -0.005384
      5          6           0        0.041740   -1.279291    0.020510
      6          6           0        0.817771   -2.407779    0.102895
      7          1           0        3.800937    1.381688   -0.091044
      8          1           0        2.812018   -3.232898    0.219445
      9          1           0        3.920960   -1.029887    0.080702
     10          6           0        2.715622    1.352960   -0.082779
     11          6           0       -0.054536    1.257038   -0.028647
     12          1           0        0.343714   -3.384806    0.119567
     13          6           0        0.585402    2.464809   -0.095670
     14          6           0        1.994995    2.514513   -0.144041
     15          1           0        0.014086    3.388040   -0.103082
     16          1           0        2.495111    3.474089   -0.210474
     17          7           0       -1.521741    1.231405    0.107871
     18          7           0       -1.402018   -1.367546   -0.096129
     19          6           0       -1.970922    1.626670    1.475023
     20          1           0       -1.842943    2.701127    1.610681
     21          1           0       -3.022328    1.358242    1.585404
     22          1           0       -1.364655    1.089788    2.203120
     23          6           0       -2.044379   -2.188779    0.939289
     24          1           0       -3.123668   -2.018420    0.914964
     25          1           0       -1.869540   -3.260848    0.789353
     26          1           0       -1.659393   -1.906632    1.920350
     27          6           0       -1.822430   -1.751872   -1.452358
     28          1           0       -1.532892   -2.783872   -1.683160
     29          1           0       -2.908407   -1.663256   -1.531897
     30          1           0       -1.351954   -1.086654   -2.178356
     31          6           0       -2.250174    1.960652   -0.959234
     32          1           0       -3.304578    1.687460   -0.909772
     33          1           0       -2.149349    3.036975   -0.815113
     34          1           0       -1.832664    1.677645   -1.923991
     35          1           0       -1.748716    0.165600    0.003517
 ---------------------------------------------------------------------
 Rotational constants (GHZ):      0.6418109      0.6071918      0.3584127
 Standard basis: 6-31G(d,p) (6D, 7F)
 There are   335 symmetry adapted cartesian basis functions of A   symmetry.
 There are   335 symmetry adapted basis functions of A   symmetry.
   335 basis functions,   581 primitive gaussians,   335 cartesian basis functions
    58 alpha electrons       58 beta electrons
       nuclear repulsion energy      1141.5990963694 Hartrees.
 NAtoms=   35 NActive=   35 NUniq=   35 SFac= 1.00D+00 NAtFMM=   60 NAOKFM=F Big=F
 Integral buffers will be    131072 words long.
 Raffenetti 2 integral format.
 Two-electron integral symmetry is turned on.
 Nuclear repulsion after empirical dispersion term =     1141.5690130461 Hartrees.
 One-electron integrals computed using PRISM.
 NBasis=   335 RedAO= T EigKep=  2.23D-04  NBF=   335
 NBsUse=   335 1.00D-06 EigRej= -1.00D+00 NBFU=   335
 Initial guess from the checkpoint file:  "protsponge-in-wb97xd.chk"
 B after Tr=    -0.000000    0.000000    0.000000
         Rot=    0.998641    0.003869    0.000291   -0.051976 Ang=   5.98 deg.
 ExpMin= 1.61D-01 ExpMax= 4.17D+03 ExpMxC= 6.27D+02 IAcc=1 IRadAn=         1 AccDes= 0.00D+00
 Harris functional with IExCor= 4639 and IRadAn=       1 diagonalized for initial guess.
 HarFok:  IExCor= 4639 AccDes= 0.00D+00 IRadAn=         1 IDoV= 1 UseB2=F ITyADJ=14
 ICtDFT=  3500011 ScaDFX=  1.000000  1.000000  1.000000  1.000000
 FoFCou: FMM=F IPFlag=           0 FMFlag=      100000 FMFlg1=           0
         NFxFlg=           0 DoJE=T BraDBF=F KetDBF=T FulRan=T
         wScrn=  0.000000 ICntrl=     500 IOpCl=  0 I1Cent=   200000004 NGrid=           0
         NMat0=    1 NMatS0=      1 NMatT0=    0 NMatD0=    1 NMtDS0=    0 NMtDT0=    0
 Petite list used in FoFCou.
 Requested convergence on RMS density matrix=1.00D-08 within 128 cycles.
 Requested convergence on MAX density matrix=1.00D-06.
 Requested convergence on             energy=1.00D-06.
 No special actions if energy rises.
 Integral accuracy reduced to 1.0D-05 until final iterations.
 Initial convergence to 1.0D-05 achieved.  Increase integral accuracy.
 SCF Done:  E(RwB97XD) =  -654.041461176     A.U. after   13 cycles
            NFock= 13  Conv=0.64D-08     -V/T= 2.0096
 Calling FoFJK, ICntrl=      2127 FMM=F ISym2X=0 I1Cent= 0 IOpClX= 0 NMat=1 NMatS=1 NMatT=0.
 ***** Axes restored to original set *****
 -------------------------------------------------------------------
 Center     Atomic                   Forces (Hartrees/Bohr)
 Number     Number              X              Y              Z
 -------------------------------------------------------------------
      1        6           0.000392239   -0.000106465   -0.000112676
      2        6          -0.000320663   -0.000262825   -0.000073149
      3        6           0.000148825    0.000178934    0.000114824
      4        6           0.000201336   -0.000137653   -0.000364489
      5        6          -0.000131329    0.000485886   -0.000428440
      6        6          -0.000928048    0.000177051    0.000200032
      7        1          -0.000087843    0.000320975   -0.000191671
      8        1           0.000021384    0.000209723   -0.000290996
      9        1           0.000063026    0.000485991    0.000061217
     10        6          -0.000061434   -0.000377936   -0.000023326
     11        6           0.000970230    0.001200920    0.000722401
     12        1           0.000528483    0.000078488   -0.000132286
     13        6          -0.000146400   -0.001371359   -0.000258610
     14        6           0.000308988    0.001185556    0.000131974
     15        1           0.000531583   -0.000603514    0.000101934
     16        1          -0.000390059    0.000137710    0.000237219
     17        7          -0.002317233    0.001753962    0.000790486
     18        7           0.002084591    0.004032519   -0.000247657
     19        6          -0.000810560   -0.001390926   -0.002053434
     20        1           0.000364368   -0.000445662    0.000127002
     21        1           0.000449596    0.000652125    0.000226295
     22        1          -0.000443103    0.000224409    0.000612485
     23        6          -0.000905567   -0.000556198    0.000181403
     24        1           0.000155922   -0.000006271   -0.000395277
     25        1          -0.000050383   -0.000344362    0.000140006
     26        1           0.000266836    0.000181740   -0.000025209
     27        6          -0.001637928   -0.001857466    0.001372380
     28        1          -0.000613677   -0.000048824   -0.000922616
     29        1          -0.000228047    0.000277722   -0.000266065
     30        1          -0.000032766   -0.000213602   -0.000845194
     31        6           0.001112313    0.000453439   -0.000805498
     32        1           0.000064698    0.000565650    0.000044047
     33        1          -0.000113744   -0.000075051   -0.000709943
     34        1          -0.000350033    0.000073330   -0.000518357
     35        1           0.001904400   -0.004878015    0.003601188
 -------------------------------------------------------------------
 Cartesian Forces:  Max     0.004878015 RMS     0.000994991

 GradGradGradGradGradGradGradGradGradGradGradGradGradGradGradGradGradGrad
 Berny optimization.
 Using GEDIIS/GDIIS optimizer.
 FormGI is forming the generalized inverse of G from B-inverse, IUseBI=4.
 Internal  Forces:  Max     0.005475967 RMS     0.000928420
 Search for a local minimum.
 Step number   7 out of a maximum of  193
 All quantities printed in internal units (Hartrees-Bohrs-Radians)
 Mixed Optimization -- En-DIIS/RFO-DIIS
 Update second derivatives using D2CorX and points    6    7
 DE= -1.03D-03 DEPred=-1.33D-03 R= 7.78D-01
 TightC=F SS=  1.41D+00  RLast= 3.87D-01 DXNew= 7.1352D-01 1.1602D+00
 Trust test= 7.78D-01 RLast= 3.87D-01 DXMaxT set to 7.14D-01
 ITU=  1  1  0 -1  1  0  0
 Use linear search instead of GDIIS.
     Eigenvalues ---    0.00439   0.00766   0.00767   0.00772   0.00783
     Eigenvalues ---    0.00954   0.01623   0.01717   0.01806   0.01820
     Eigenvalues ---    0.01907   0.02050   0.02052   0.02060   0.02153
     Eigenvalues ---    0.02154   0.02189   0.02194   0.02279   0.02305
     Eigenvalues ---    0.02686   0.04108   0.04605   0.06082   0.06099
     Eigenvalues ---    0.06185   0.06230   0.06808   0.07230   0.07323
     Eigenvalues ---    0.07532   0.07554   0.11576   0.15607   0.15850
     Eigenvalues ---    0.15997   0.15997   0.15999   0.16000   0.16000
     Eigenvalues ---    0.16000   0.16000   0.16000   0.16000   0.16000
     Eigenvalues ---    0.16000   0.16001   0.16008   0.16091   0.16264
     Eigenvalues ---    0.16468   0.18670   0.19215   0.19521   0.19907
     Eigenvalues ---    0.22060   0.22304   0.23097   0.23517   0.24709
     Eigenvalues ---    0.25449   0.28969   0.31081   0.33525   0.33647
     Eigenvalues ---    0.33662   0.33684   0.33688   0.33716   0.34179
     Eigenvalues ---    0.35134   0.35757   0.35827   0.36589   0.36999
     Eigenvalues ---    0.37199   0.37228   0.37230   0.37230   0.37230
     Eigenvalues ---    0.37230   0.37230   0.37230   0.37231   0.37297
     Eigenvalues ---    0.37538   0.38170   0.39560   0.39853   0.41023
     Eigenvalues ---    0.41934   0.42258   0.42909   0.45152   0.48631
     Eigenvalues ---    0.49422   0.49801   0.51376   0.78896
 RFO step:  Lambda=-1.22966109D-03 EMin= 4.38626681D-03
 Quartic linear search produced a step of -0.05288.
 Iteration  1 RMS(Cart)=  0.05321841 RMS(Int)=  0.00090778
 Iteration  2 RMS(Cart)=  0.00144025 RMS(Int)=  0.00002269
 Iteration  3 RMS(Cart)=  0.00000134 RMS(Int)=  0.00002266
 Iteration  4 RMS(Cart)=  0.00000000 RMS(Int)=  0.00002266
 Variable       Old X    -DE/DX   Delta X   Delta X   Delta X     New X
                                 (Linear)    (Quad)   (Total)
    R1        2.58568   0.00001   0.00009  -0.00183  -0.00174   2.58394
    R2        2.66487   0.00047   0.00004  -0.00011  -0.00007   2.66480
    R3        2.04908  -0.00028  -0.00013   0.00009  -0.00004   2.04904
    R4        2.68059  -0.00042   0.00001  -0.00137  -0.00136   2.67923
    R5        2.05157  -0.00038  -0.00013  -0.00020  -0.00032   2.05124
    R6        2.69748  -0.00089  -0.00013   0.00093   0.00079   2.69827
    R7        2.68151   0.00022   0.00010  -0.00076  -0.00067   2.68084
    R8        2.70244   0.00049  -0.00003   0.00402   0.00399   2.70643
    R9        2.69690  -0.00251  -0.00044   0.00187   0.00143   2.69833
   R10        2.59278  -0.00007  -0.00013   0.00167   0.00154   2.59432
   R11        2.74227   0.00182  -0.00028   0.00707   0.00679   2.74907
   R12        2.05241  -0.00055  -0.00001  -0.00188  -0.00190   2.05052
   R13        2.05173  -0.00032  -0.00012  -0.00011  -0.00023   2.05150
   R14        2.58572   0.00039   0.00015  -0.00166  -0.00152   2.58421
   R15        2.58604  -0.00004  -0.00037   0.00393   0.00357   2.58961
   R16        2.78501  -0.00255  -0.00046  -0.00125  -0.00171   2.78330
   R17        2.66697  -0.00111   0.00001  -0.00310  -0.00309   2.66388
   R18        2.05174  -0.00028   0.00001  -0.00149  -0.00148   2.05026
   R19        2.04869  -0.00045  -0.00014  -0.00029  -0.00043   2.04826
   R20        2.82013  -0.00151   0.00076  -0.00925  -0.00849   2.81164
   R21        2.80364   0.00223   0.00041   0.00181   0.00222   2.80586
   R22        2.06866   0.00018  -0.00203   0.01953   0.01750   2.08616
   R23        2.77677   0.00000  -0.00003   0.00173   0.00170   2.77847
   R24        2.77977   0.00203   0.00049  -0.00031   0.00018   2.77995
   R25        2.06079   0.00016   0.00013  -0.00031  -0.00018   2.06061
   R26        2.06118   0.00025   0.00020  -0.00075  -0.00055   2.06064
   R27        2.05792   0.00034   0.00011   0.00030   0.00041   2.05833
   R28        2.06532  -0.00003   0.00022  -0.00147  -0.00125   2.06407
   R29        2.07214   0.00027   0.00026  -0.00117  -0.00091   2.07123
   R30        2.06171   0.00013   0.00019  -0.00076  -0.00057   2.06114
   R31        2.07192   0.00040   0.00028  -0.00101  -0.00073   2.07119
   R32        2.06450   0.00037   0.00030  -0.00154  -0.00124   2.06326
   R33        2.06226   0.00071   0.00020   0.00014   0.00034   2.06260
   R34        2.06045   0.00039   0.00018  -0.00029  -0.00011   2.06034
   R35        2.06093  -0.00001   0.00012  -0.00093  -0.00081   2.06012
   R36        2.05725   0.00045   0.00017  -0.00007   0.00010   2.05735
    A1        2.09237   0.00042   0.00001   0.00119   0.00120   2.09357
    A2        2.10457  -0.00017   0.00009  -0.00143  -0.00134   2.10323
    A3        2.08608  -0.00025  -0.00010   0.00028   0.00018   2.08626
    A4        2.10852  -0.00010  -0.00010   0.00076   0.00066   2.10918
    A5        2.10235   0.00032   0.00018  -0.00022  -0.00004   2.10232
    A6        2.07231  -0.00022  -0.00008  -0.00055  -0.00062   2.07169
    A7        2.08736  -0.00054  -0.00009   0.00008  -0.00002   2.08734
    A8        2.10399   0.00081   0.00011  -0.00075  -0.00064   2.10336
    A9        2.09183  -0.00027  -0.00002   0.00068   0.00066   2.09249
   A10        2.06107   0.00139   0.00029  -0.00002   0.00026   2.06134
   A11        2.03398   0.00010  -0.00035   0.00102   0.00068   2.03466
   A12        2.18813  -0.00148   0.00006  -0.00100  -0.00094   2.18719
   A13        2.10095  -0.00111  -0.00030  -0.00130  -0.00160   2.09935
   A14        2.06668   0.00206   0.00046   0.00558   0.00604   2.07272
   A15        2.11476  -0.00097  -0.00018  -0.00416  -0.00434   2.11041
   A16        2.11470  -0.00009   0.00015  -0.00022  -0.00007   2.11463
   A17        2.08096   0.00011   0.00008  -0.00119  -0.00111   2.07985
   A18        2.08742  -0.00002  -0.00023   0.00141   0.00118   2.08860
   A19        2.06675   0.00021  -0.00007   0.00141   0.00135   2.06810
   A20        2.11781  -0.00013   0.00003   0.00009   0.00011   2.11792
   A21        2.09862  -0.00008   0.00004  -0.00150  -0.00146   2.09716
   A22        2.13918   0.00091   0.00075  -0.00461  -0.00388   2.13530
   A23        2.06447  -0.00548  -0.00100  -0.00574  -0.00677   2.05770
   A24        2.07766   0.00455   0.00023   0.01118   0.01138   2.08904
   A25        2.09419  -0.00049  -0.00042   0.00340   0.00298   2.09718
   A26        2.09988   0.00100   0.00035   0.00155   0.00189   2.10177
   A27        2.08908  -0.00052   0.00007  -0.00497  -0.00490   2.08417
   A28        2.08816  -0.00014  -0.00003  -0.00013  -0.00017   2.08799
   A29        2.10734   0.00018   0.00019  -0.00107  -0.00088   2.10646
   A30        2.08751  -0.00004  -0.00017   0.00131   0.00114   2.08865
   A31        1.96049   0.00005  -0.00005  -0.00178  -0.00180   1.95869
   A32        1.99723   0.00060   0.00039  -0.00136  -0.00097   1.99625
   A33        1.78700  -0.00208  -0.00128  -0.01925  -0.02049   1.76651
   A34        1.96162  -0.00052   0.00030   0.00006   0.00032   1.96194
   A35        1.85750  -0.00021  -0.00090   0.02008   0.01915   1.87666
   A36        1.88409   0.00209   0.00134   0.00275   0.00396   1.88806
   A37        1.99576   0.00046  -0.00048  -0.00361  -0.00421   1.99154
   A38        1.95448  -0.00083  -0.00053  -0.00672  -0.00734   1.94714
   A39        1.95921  -0.00056  -0.00031  -0.00870  -0.00910   1.95010
   A40        1.91729  -0.00035  -0.00011   0.00013   0.00002   1.91731
   A41        1.89406   0.00088  -0.00002   0.00501   0.00499   1.89905
   A42        1.89058   0.00044   0.00001   0.00245   0.00246   1.89303
   A43        1.92092  -0.00027   0.00012  -0.00330  -0.00317   1.91774
   A44        1.91478  -0.00014   0.00010  -0.00285  -0.00276   1.91202
   A45        1.92587  -0.00054  -0.00011  -0.00126  -0.00138   1.92449
   A46        1.90594  -0.00060   0.00003  -0.00399  -0.00396   1.90198
   A47        1.96099   0.00012   0.00008   0.00181   0.00189   1.96288
   A48        1.91224  -0.00017  -0.00003  -0.00026  -0.00029   1.91194
   A49        1.88264   0.00033   0.00003   0.00108   0.00112   1.88375
   A50        1.90516   0.00021  -0.00014   0.00164   0.00150   1.90666
   A51        1.89603   0.00012   0.00003  -0.00022  -0.00019   1.89584
   A52        1.94393   0.00140   0.00017   0.00605   0.00622   1.95014
   A53        1.90713  -0.00001   0.00022  -0.00270  -0.00248   1.90466
   A54        1.90804   0.00039   0.00010   0.00134   0.00143   1.90947
   A55        1.90025  -0.00061  -0.00023  -0.00052  -0.00075   1.89950
   A56        1.89638  -0.00083  -0.00019  -0.00191  -0.00211   1.89427
   A57        1.90781  -0.00037  -0.00007  -0.00240  -0.00247   1.90534
   A58        1.89549   0.00002  -0.00032   0.00353   0.00320   1.89869
   A59        1.92267   0.00078  -0.00030   0.00640   0.00609   1.92876
   A60        1.89793   0.00034  -0.00025   0.00448   0.00422   1.90214
   A61        1.90782  -0.00038   0.00026  -0.00448  -0.00423   1.90359
   A62        1.92403  -0.00022   0.00023  -0.00379  -0.00356   1.92047
   A63        1.91581  -0.00053   0.00036  -0.00596  -0.00561   1.91020
    D1        0.03062   0.00018   0.00036  -0.00515  -0.00480   0.02582
    D2       -3.11159   0.00011   0.00010  -0.00379  -0.00369  -3.11528
    D3       -3.13067  -0.00007  -0.00000  -0.00253  -0.00253  -3.13320
    D4        0.01030  -0.00014  -0.00025  -0.00116  -0.00142   0.00888
    D5       -0.02721   0.00002   0.00007   0.00304   0.00310  -0.02411
    D6        3.09828  -0.00034  -0.00023   0.00319   0.00296   3.10123
    D7        3.13387   0.00027   0.00042   0.00046   0.00087   3.13474
    D8       -0.02383  -0.00009   0.00012   0.00061   0.00073  -0.02310
    D9        0.00645   0.00002  -0.00008  -0.00051  -0.00059   0.00585
   D10       -3.13928   0.00012   0.00001   0.00178   0.00178  -3.13750
   D11       -3.13454   0.00009   0.00017  -0.00185  -0.00168  -3.13622
   D12        0.00292   0.00019   0.00026   0.00044   0.00069   0.00361
   D13       -0.04603  -0.00044  -0.00061   0.00814   0.00754  -0.03849
   D14        3.09368  -0.00030  -0.00047   0.00882   0.00835   3.10203
   D15        3.09968  -0.00054  -0.00070   0.00586   0.00518   3.10486
   D16       -0.04381  -0.00040  -0.00056   0.00655   0.00600  -0.03781
   D17        0.01414   0.00002   0.00002  -0.00245  -0.00242   0.01172
   D18       -3.12627  -0.00008  -0.00019  -0.00128  -0.00146  -3.12773
   D19       -3.13160   0.00012   0.00011  -0.00015  -0.00004  -3.13164
   D20        0.01117   0.00002  -0.00011   0.00102   0.00092   0.01209
   D21        0.04982   0.00062   0.00103  -0.01034  -0.00932   0.04050
   D22       -3.04943   0.00111   0.00151  -0.01339  -0.01190  -3.06133
   D23       -3.08970   0.00046   0.00087  -0.01110  -0.01022  -3.09992
   D24        0.09423   0.00094   0.00135  -0.01415  -0.01279   0.08144
   D25        0.03913   0.00071   0.00112  -0.00781  -0.00670   0.03244
   D26       -3.03596   0.00067   0.00150  -0.02308  -0.02150  -3.05746
   D27       -3.10450   0.00087   0.00128  -0.00707  -0.00581  -3.11031
   D28        0.10359   0.00083   0.00165  -0.02234  -0.02062   0.08298
   D29       -0.01391  -0.00040  -0.00076   0.00488   0.00412  -0.00979
   D30       -3.13934  -0.00004  -0.00047   0.00475   0.00428  -3.13505
   D31        3.08416  -0.00082  -0.00124   0.00825   0.00700   3.09116
   D32       -0.04127  -0.00046  -0.00095   0.00813   0.00717  -0.03410
   D33       -2.25757   0.00008  -0.00260   0.02371   0.02112  -2.23645
   D34        1.77201   0.00123  -0.00128   0.04533   0.04405   1.81607
   D35        0.92671   0.00057  -0.00210   0.02056   0.01846   0.94517
   D36       -1.32689   0.00172  -0.00079   0.04218   0.04139  -1.28550
   D37        0.02886   0.00011   0.00031  -0.00788  -0.00758   0.02129
   D38       -3.13303  -0.00003   0.00005  -0.00130  -0.00125  -3.13428
   D39       -3.11152   0.00001   0.00009  -0.00669  -0.00661  -3.11813
   D40        0.00977  -0.00014  -0.00018  -0.00011  -0.00028   0.00949
   D41       -0.00063  -0.00058  -0.00096   0.00125   0.00029  -0.00034
   D42       -3.13279  -0.00001  -0.00046   0.00377   0.00330  -3.12949
   D43        3.07398  -0.00091  -0.00139   0.01600   0.01468   3.08866
   D44       -0.05818  -0.00034  -0.00089   0.01853   0.01769  -0.04049
   D45        1.79837   0.00075  -0.00329   0.08428   0.08100   1.87938
   D46       -2.22093   0.00061  -0.00255   0.08146   0.07891  -2.14202
   D47       -0.18744   0.00211  -0.00156   0.07223   0.07070  -0.11674
   D48       -1.27912   0.00084  -0.00296   0.07015   0.06718  -1.21194
   D49        0.98476   0.00070  -0.00221   0.06734   0.06509   1.04985
   D50        3.01825   0.00220  -0.00122   0.05810   0.05688   3.07513
   D51       -0.03432   0.00016   0.00021   0.00678   0.00700  -0.02733
   D52        3.12733   0.00030   0.00047   0.00030   0.00076   3.12810
   D53        3.09790  -0.00040  -0.00028   0.00431   0.00405   3.10195
   D54       -0.02363  -0.00026  -0.00003  -0.00217  -0.00218  -0.02581
   D55        1.27759   0.00060   0.00509  -0.06855  -0.06344   1.21415
   D56       -2.90476   0.00060   0.00517  -0.06942  -0.06424  -2.96900
   D57       -0.81363   0.00071   0.00504  -0.06664  -0.06159  -0.87522
   D58       -1.00451   0.00017   0.00431  -0.06510  -0.06076  -1.06527
   D59        1.09632   0.00017   0.00439  -0.06596  -0.06155   1.03477
   D60       -3.09574   0.00028   0.00426  -0.06319  -0.05890   3.12854
   D61       -3.06345  -0.00196   0.00308  -0.08098  -0.07794  -3.14139
   D62       -0.96262  -0.00195   0.00316  -0.08185  -0.07873  -1.04136
   D63        1.12851  -0.00184   0.00302  -0.07908  -0.07609   1.05242
   D64        2.90750  -0.00014  -0.00287   0.03882   0.03594   2.94344
   D65       -1.28674  -0.00012  -0.00292   0.03933   0.03640  -1.25034
   D66        0.81349  -0.00008  -0.00282   0.03870   0.03589   0.84938
   D67       -1.11237   0.00000  -0.00229   0.03509   0.03280  -1.07957
   D68        0.97658   0.00001  -0.00235   0.03560   0.03326   1.00983
   D69        3.07681   0.00005  -0.00224   0.03498   0.03274   3.10955
   D70        0.93079   0.00076  -0.00236   0.06144   0.05908   0.98987
   D71        3.01973   0.00078  -0.00242   0.06196   0.05954   3.07927
   D72       -1.16322   0.00082  -0.00231   0.06133   0.05902  -1.10420
   D73        2.91933   0.00071  -0.00257   0.05512   0.05254   2.97187
   D74       -1.27576   0.00080  -0.00247   0.05495   0.05248  -1.22328
   D75        0.83351   0.00092  -0.00240   0.05569   0.05328   0.88679
   D76       -1.11262  -0.00056  -0.00400   0.03445   0.03045  -1.08216
   D77        0.97548  -0.00047  -0.00390   0.03428   0.03039   1.00587
   D78        3.08474  -0.00036  -0.00383   0.03502   0.03120   3.11594
   D79        1.18487  -0.00027   0.00202  -0.02846  -0.02641   1.15846
   D80       -2.99823  -0.00015   0.00199  -0.02705  -0.02504  -3.02326
   D81       -0.91098  -0.00037   0.00209  -0.03079  -0.02867  -0.93966
   D82       -1.08771   0.00031   0.00339  -0.00994  -0.00657  -1.09428
   D83        1.01237   0.00043   0.00336  -0.00853  -0.00520   1.00718
   D84        3.09962   0.00021   0.00346  -0.01227  -0.00883   3.09078
         Item               Value     Threshold  Converged?
 Maximum Force            0.005476     0.000450     NO 
 RMS     Force            0.000928     0.000300     NO 
 Maximum Displacement     0.204863     0.001800     NO 
 RMS     Displacement     0.053408     0.001200     NO 
 Predicted change in Energy=-7.087353D-04
 GradGradGradGradGradGradGradGradGradGradGradGradGradGradGradGradGradGrad

                          Input orientation:                          
 ---------------------------------------------------------------------
 Center     Atomic      Atomic             Coordinates (Angstroms)
 Number     Number       Type             X           Y           Z
 ---------------------------------------------------------------------
      1          6           0       -5.491976   -1.293475    0.822864
      2          6           0       -4.183085   -1.306205    0.427489
      3          6           0       -3.536427   -0.113566    0.015708
      4          6           0       -4.258789    1.118086    0.020534
      5          6           0       -5.639179    1.089188    0.401107
      6          6           0       -6.224366   -0.088765    0.794440
      7          1           0       -1.654792   -1.086089   -0.401604
      8          1           0       -5.978838   -2.207520    1.144115
      9          1           0       -3.618735   -2.233424    0.422931
     10          6           0       -2.179581   -0.135761   -0.397832
     11          6           0       -3.531294    2.286864   -0.358398
     12          1           0       -7.272529   -0.100372    1.074856
     13          6           0       -2.217990    2.239162   -0.746793
     14          6           0       -1.534470    1.006832   -0.783029
     15          1           0       -1.691823    3.148487   -1.017705
     16          1           0       -0.499483    0.976568   -1.103508
     17          7           0       -4.216184    3.587060   -0.259773
     18          7           0       -6.415051    2.316669    0.313993
     19          6           0       -3.704524    4.408350    0.870447
     20          1           0       -2.689160    4.742704    0.655331
     21          1           0       -4.358660    5.270714    1.002720
     22          1           0       -3.703171    3.794339    1.770107
     23          6           0       -7.135477    2.660647    1.548680
     24          1           0       -7.543033    3.669472    1.452754
     25          1           0       -7.968647    1.977982    1.751463
     26          1           0       -6.446554    2.630101    2.393722
     27          6           0       -7.309027    2.309445   -0.854274
     28          1           0       -8.092051    1.548173   -0.761459
     29          1           0       -7.780106    3.289721   -0.950381
     30          1           0       -6.727792    2.101360   -1.754384
     31          6           0       -4.271756    4.348593   -1.533193
     32          1           0       -4.960938    5.184760   -1.412477
     33          1           0       -3.285261    4.734499   -1.790827
     34          1           0       -4.621098    3.688720   -2.325531
     35          1           0       -5.242048    3.270374   -0.002830
 ---------------------------------------------------------------------
                    Distance matrix (angstroms):
                    1          2          3          4          5
     1  C    0.000000
     2  C    1.367362   0.000000
     3  C    2.422365   1.417786   0.000000
     4  C    2.824908   2.459376   1.427864   0.000000
     5  C    2.424176   2.803358   2.452900   1.432183   0.000000
     6  C    1.410152   2.404920   2.798581   2.432882   1.372854
     7  H    4.033151   2.669852   2.158819   3.437642   4.609936
     8  H    1.084304   2.133225   3.409298   3.909048   3.396426
     9  H    2.133655   1.085471   2.160186   3.435726   3.888756
    10  C    3.715153   2.462747   1.418640   2.463791   3.756011
    11  C    4.249526   3.735317   2.429413   1.427893   2.540561
    12  H    2.158092   3.379021   3.883352   3.417436   2.129982
    13  C    5.065800   4.220210   2.802681   2.451625   3.787434
    14  C    4.850995   3.718959   2.429219   2.842534   4.272891
    15  H    6.128611   5.304644   3.887351   3.433625   4.672832
    16  H    5.812830   4.596078   3.415270   3.926306   5.356587
    17  N    5.159395   4.941403   3.772611   2.485200   2.949752
    18  N    3.760872   4.256733   3.779087   2.484389   1.454743
    19  C    5.975622   5.751641   4.605059   3.443167   3.870402
    20  H    6.657274   6.234823   4.970949   4.000570   4.702703
    21  H    6.663732   6.604361   5.535408   4.268371   4.414389
    22  H    5.475668   5.296082   4.286892   3.245311   3.597239
    23  C    4.343153   5.070463   4.795771   3.604172   2.454651
    24  H    5.406888   6.090795   5.694679   4.398533   3.374683
    25  H    4.206973   5.183557   5.199229   4.183131   2.835460
    26  H    4.332812   4.948118   4.653117   3.564341   2.645143
    27  C    4.369840   4.948470   4.567315   3.389481   2.419380
    28  H    4.164785   4.984083   4.911117   3.935783   2.752963
    29  H    5.420851   5.996634   5.524899   4.249512   3.354465
    30  H    4.437832   4.779917   4.268950   3.195801   2.618342
    31  C    6.234811   5.985723   4.780237   3.584747   4.029278
    32  H    6.873592   6.791403   5.669321   4.368566   4.530210
    33  H    6.930904   6.497470   5.179806   4.160196   4.861460
    34  H    5.957607   5.720161   4.595138   3.499064   3.902385
    35  H    4.644669   4.717165   3.789530   2.366366   2.253542
                    6          7          8          9         10
     6  C    0.000000
     7  H    4.827648   0.000000
     8  H    2.161407   4.726968   0.000000
     9  H    3.395129   2.419361   2.467967   0.000000
    10  C    4.217109   1.085606   4.593924   2.673015   0.000000
    11  C    3.771642   3.860043   5.333619   4.588150   2.774489
    12  H    1.085087   5.891565   2.473561   4.280786   5.301715
    13  C    4.883206   3.390227   6.123112   4.830567   2.400731
    14  C    5.067925   2.130793   5.813634   4.037049   1.367502
    15  H    5.857270   4.279320   7.192966   5.895201   3.377637
    16  H    6.124658   2.466163   6.724102   4.729038   2.134943
    17  N    4.319241   5.330962   6.217314   5.890761   4.245728
    18  N    2.460347   5.894990   4.620354   5.341779   4.945737
    19  C    5.155524   6.000698   7.001224   6.657387   4.958117
    20  H    5.988333   6.013472   7.704966   7.041625   5.016795
    21  H    5.678755   7.049253   7.653036   7.562787   5.994990
    22  H    4.731474   5.721080   6.449250   6.177049   4.739933
    23  C    2.993036   6.919504   5.020013   6.130801   6.014125
    24  H    4.036906   7.792649   6.089417   7.162740   6.831624
    25  H    2.868772   7.340912   4.674039   6.198602   6.526918
    26  H    3.162168   6.677192   5.018252   5.961079   5.800847
    27  C    3.105827   6.610971   5.115265   5.990591   5.700753
    28  H    2.930637   6.964706   4.711911   5.976104   6.158340
    29  H    4.108393   7.547738   6.152328   7.050400   6.588256
    30  H    3.398027   6.142082   5.246778   5.761710   5.247015
    31  C    5.377798   6.137162   7.284553   6.897522   5.076974
    32  H    5.854639   7.160726   7.887844   7.758846   6.088792
    33  H    6.211749   6.202226   8.003803   7.318735   5.184823
    34  H    5.155005   5.941318   6.974779   6.605344   4.929876
    35  H    3.589485   5.657401   5.644968   5.753974   4.597443
                   11         12         13         14         15
    11  C    0.000000
    12  H    4.663684   0.000000
    13  C    1.370363   5.860051   0.000000
    14  C    2.409585   6.132125   1.409663   0.000000
    15  H    2.135588   6.788091   1.084949   2.160212   0.000000
    16  H    3.385845   7.195778   2.162095   1.083892   2.479167
    17  N    1.472858   4.971884   2.459023   3.758053   2.671929
    18  N    2.961258   2.675121   4.329734   5.170996   4.977371
    19  C    2.457799   5.753349   3.087171   4.360440   3.033700
    20  H    2.787111   6.681217   2.907863   4.166404   2.516994
    21  H    3.382387   6.111007   4.102874   5.417161   3.962068
    22  H    2.613916   5.328458   3.310456   4.357977   3.497791
    23  C    4.094727   2.804731   5.443209   6.288342   6.038020
    24  H    4.613667   3.798382   5.936319   6.941989   6.372696
    25  H    4.923110   2.293890   6.275313   6.983223   6.959661
    26  H    4.023769   3.142790   5.281707   6.070858   5.874864
    27  C    3.810206   3.087086   5.092657   5.920083   5.681873
    28  H    4.637739   2.600264   5.914582   6.579922   6.602240
    29  H    4.405516   3.981451   5.664121   6.651884   6.090293
    30  H    3.492963   3.626150   4.623046   5.395564   5.196167
    31  C    2.485791   5.966561   3.047307   4.384386   2.891718
    32  H    3.398936   6.281950   4.079637   5.439849   3.871609
    33  H    2.846630   6.891040   2.907882   4.239861   2.377434
    34  H    2.649998   5.740204   3.220025   4.370252   3.253139
    35  H    2.005093   4.079974   3.280519   4.413441   3.694445
                   16         17         18         19         20
    16  H    0.000000
    17  N    4.619570   0.000000
    18  N    6.228895   2.603481   0.000000
    19  C    5.093713   1.487855   3.468678   0.000000
    20  H    4.698082   2.122435   4.459195   1.090427   0.000000
    21  H    6.145660   2.109237   3.664624   1.090441   1.785135
    22  H    5.144037   2.103939   3.414391   1.089220   1.780545
    23  C    7.342114   3.556826   1.470301   3.909720   4.990268
    24  H    7.962274   3.742655   2.097426   3.952110   5.034659
    25  H    8.058666   4.551393   2.143522   4.986544   6.059553
    26  H    7.094536   3.596019   2.103451   3.605727   4.647914
    27  C    6.943239   3.398736   1.471086   4.513592   5.435332
    28  H    7.621733   4.408071   2.135301   5.485811   6.434559
    29  H    7.640786   3.642375   2.099726   4.601861   5.532378
    30  H    6.362439   3.278619   2.102938   4.620833   5.393883
    31  C    5.077916   1.484797   3.483464   2.470387   2.729391
    32  H    6.140759   2.106189   3.649806   2.719031   3.103582
    33  H    4.728108   2.127760   4.480151   2.713768   2.517755
    34  H    5.082993   2.107522   3.473885   3.401802   3.705241
    35  H    5.381911   1.103950   1.544625   2.102756   3.019630
                   21         22         23         24         25
    21  H    0.000000
    22  H    1.788360   0.000000
    23  C    3.849836   3.621465   0.000000
    24  H    3.592595   3.854977   1.092261   0.000000
    25  H    4.943147   4.636139   1.096049   1.769608   0.000000
    26  H    3.642393   3.044749   1.090708   1.779882   1.776098
    27  C    4.574080   4.700477   2.434677   2.688273   2.708289
    28  H    5.559483   5.542234   2.736672   3.115136   2.552399
    29  H    4.409675   4.927180   2.656424   2.444478   3.009347
    30  H    4.822782   4.943334   3.374795   3.661875   3.721009
    31  C    2.699763   3.397393   4.532991   4.480886   5.484137
    32  H    2.490644   3.693791   4.457378   4.144015   5.416664
    33  H    3.040332   3.706589   5.502485   5.457447   6.486933
    34  H    3.694434   4.198571   4.731654   4.776350   5.545682
    35  H    2.406837   2.405408   2.522702   2.751824   3.490295
                   26         27         28         29         30
    26  H    0.000000
    27  C    3.375820   0.000000
    28  H    3.719328   1.096027   0.000000
    29  H    3.660122   1.091830   1.779323   0.000000
    30  H    4.191116   1.091482   1.775702   1.779322   0.000000
    31  C    4.806623   3.720762   4.799227   3.710714   3.336330
    32  H    4.818764   3.754004   4.842773   3.428180   3.570158
    33  H    5.650904   4.790481   5.858114   4.795557   4.334256
    34  H    5.169557   3.360351   4.367582   3.468367   2.698903
    35  H    2.757580   2.433258   3.415262   2.709238   2.577203
                   31         32         33         34         35
    31  C    0.000000
    32  H    1.090284   0.000000
    33  H    1.090170   1.775888   0.000000
    34  H    1.088702   1.785300   1.778771   0.000000
    35  H    2.108562   2.393951   3.028137   2.440396   0.000000
 Stoichiometry    C14H19N2(1+)
 Framework group  C1[X(C14H19N2)]
 Deg. of freedom    99
 Full point group                 C1      NOp   1
 Largest Abelian subgroup         C1      NOp   1
 Largest concise Abelian subgroup C1      NOp   1
                         Standard orientation:                         
 ---------------------------------------------------------------------
 Center     Atomic      Atomic             Coordinates (Angstroms)
 Number     Number       Type             X           Y           Z
 ---------------------------------------------------------------------
      1          6           0        2.083506   -2.446405    0.124577
      2          6           0        2.767624   -1.264223    0.060487
      3          6           0        2.077419   -0.027583   -0.006256
      4          6           0        0.649622   -0.015617    0.000681
      5          6           0       -0.035523   -1.273003    0.027255
      6          6           0        0.673701   -2.446616    0.093303
      7          1           0        3.879250    1.158484   -0.090810
      8          1           0        2.616970   -3.388576    0.183277
      9          1           0        3.853064   -1.256071    0.059354
     10          6           0        2.794323    1.194509   -0.077520
     11          6           0        0.021398    1.266511   -0.018396
     12          1           0        0.144599   -3.393866    0.106754
     13          6           0        0.737774    2.433102   -0.079754
     14          6           0        2.146223    2.397691   -0.126335
     15          1           0        0.228508    3.391100   -0.081313
     16          1           0        2.704513    3.324729   -0.187445
     17          7           0       -1.446036    1.316700    0.097483
     18          7           0       -1.487148   -1.281218   -0.067587
     19          6           0       -1.888758    1.824479    1.424084
     20          1           0       -1.653433    2.885592    1.511802
     21          1           0       -2.964854    1.674453    1.516668
     22          1           0       -1.362343    1.269093    2.199218
     23          6           0       -2.153841   -2.052244    0.992047
     24          1           0       -3.228581   -1.862791    0.946502
     25          1           0       -1.996727   -3.131826    0.886492
     26          1           0       -1.774446   -1.738558    1.965343
     27          6           0       -1.939192   -1.691186   -1.406122
     28          1           0       -1.688756   -2.737302   -1.616356
     29          1           0       -3.022093   -1.568041   -1.471340
     30          1           0       -1.460971   -1.061928   -2.158897
     31          6           0       -2.126459    2.005589   -1.028162
     32          1           0       -3.198084    1.817055   -0.958928
     33          1           0       -1.950147    3.080365   -0.980811
     34          1           0       -1.739132    1.615808   -1.968014
     35          1           0       -1.701959    0.243879    0.049897
 ---------------------------------------------------------------------
 Rotational constants (GHZ):      0.6414803      0.6067353      0.3576885
 Standard basis: 6-31G(d,p) (6D, 7F)
 There are   335 symmetry adapted cartesian basis functions of A   symmetry.
 There are   335 symmetry adapted basis functions of A   symmetry.
   335 basis functions,   581 primitive gaussians,   335 cartesian basis functions
    58 alpha electrons       58 beta electrons
       nuclear repulsion energy      1141.2987333305 Hartrees.
 NAtoms=   35 NActive=   35 NUniq=   35 SFac= 1.00D+00 NAtFMM=   60 NAOKFM=F Big=F
 Integral buffers will be    131072 words long.
 Raffenetti 2 integral format.
 Two-electron integral symmetry is turned on.
 Nuclear repulsion after empirical dispersion term =     1141.2686831305 Hartrees.
 One-electron integrals computed using PRISM.
 NBasis=   335 RedAO= T EigKep=  2.23D-04  NBF=   335
 NBsUse=   335 1.00D-06 EigRej= -1.00D+00 NBFU=   335
 Initial guess from the checkpoint file:  "protsponge-in-wb97xd.chk"
 B after Tr=    -0.000000   -0.000000   -0.000000
         Rot=    0.999563    0.006916    0.000024    0.028722 Ang=   3.39 deg.
 ExpMin= 1.61D-01 ExpMax= 4.17D+03 ExpMxC= 6.27D+02 IAcc=1 IRadAn=         1 AccDes= 0.00D+00
 Harris functional with IExCor= 4639 and IRadAn=       1 diagonalized for initial guess.
 HarFok:  IExCor= 4639 AccDes= 0.00D+00 IRadAn=         1 IDoV= 1 UseB2=F ITyADJ=14
 ICtDFT=  3500011 ScaDFX=  1.000000  1.000000  1.000000  1.000000
 FoFCou: FMM=F IPFlag=           0 FMFlag=      100000 FMFlg1=           0
         NFxFlg=           0 DoJE=T BraDBF=F KetDBF=T FulRan=T
         wScrn=  0.000000 ICntrl=     500 IOpCl=  0 I1Cent=   200000004 NGrid=           0
         NMat0=    1 NMatS0=      1 NMatT0=    0 NMatD0=    1 NMtDS0=    0 NMtDT0=    0
 Petite list used in FoFCou.
 Requested convergence on RMS density matrix=1.00D-08 within 128 cycles.
 Requested convergence on MAX density matrix=1.00D-06.
 Requested convergence on             energy=1.00D-06.
 No special actions if energy rises.
 Integral accuracy reduced to 1.0D-05 until final iterations.
 Initial convergence to 1.0D-05 achieved.  Increase integral accuracy.
 SCF Done:  E(RwB97XD) =  -654.042182451     A.U. after   13 cycles
            NFock= 13  Conv=0.75D-08     -V/T= 2.0096
 Calling FoFJK, ICntrl=      2127 FMM=F ISym2X=0 I1Cent= 0 IOpClX= 0 NMat=1 NMatS=1 NMatT=0.
 ***** Axes restored to original set *****
 -------------------------------------------------------------------
 Center     Atomic                   Forces (Hartrees/Bohr)
 Number     Number              X              Y              Z
 -------------------------------------------------------------------
      1        6          -0.000440757   -0.000491142    0.000086264
      2        6           0.000232057   -0.000336785   -0.000092756
      3        6          -0.000299651    0.000414852   -0.000074717
      4        6          -0.000448250    0.000854870   -0.000338019
      5        6           0.000194200   -0.001508961    0.000362368
      6        6           0.000521735    0.001033733   -0.000428382
      7        1          -0.000321353    0.000097123   -0.000049233
      8        1          -0.000053553    0.000286504   -0.000184294
      9        1           0.000037981    0.000288992    0.000107903
     10        6          -0.000093497   -0.000890268    0.000335498
     11        6           0.001780079   -0.000922583   -0.000337343
     12        1          -0.000139203    0.000021982    0.000156977
     13        6          -0.001637158    0.000366634    0.000270488
     14        6           0.000255918    0.000555435   -0.000166030
     15        1           0.000152855    0.000392686   -0.000289489
     16        1          -0.000180507    0.000363815    0.000248504
     17        7          -0.000923705   -0.000391382    0.000826154
     18        7           0.002310869    0.000600318    0.000259057
     19        6          -0.000177059   -0.000496616   -0.000946016
     20        1           0.000367972    0.000125989    0.000197874
     21        1          -0.000111083    0.000403596    0.000229338
     22        1          -0.000203481    0.000149303    0.000578815
     23        6          -0.000030969   -0.000108528    0.000809971
     24        1           0.000208433    0.000330478   -0.000144712
     25        1          -0.000015879   -0.000414762   -0.000198431
     26        1           0.000404191    0.000112407    0.000236835
     27        6          -0.000709739   -0.000231330   -0.000543694
     28        1          -0.000360855   -0.000154658   -0.000075816
     29        1          -0.000388974    0.000580123   -0.000421911
     30        1           0.000025157   -0.000354183   -0.000567041
     31        6           0.000550693    0.000178421   -0.000952863
     32        1          -0.000426092    0.000200633    0.000530853
     33        1           0.000844628   -0.000393849    0.000169826
     34        1          -0.000423827   -0.000587317   -0.000113706
     35        1          -0.000501176   -0.000075529    0.000517726
 -------------------------------------------------------------------
 Cartesian Forces:  Max     0.002310869 RMS     0.000549181

 GradGradGradGradGradGradGradGradGradGradGradGradGradGradGradGradGradGrad
 Berny optimization.
 Using GEDIIS/GDIIS optimizer.
 FormGI is forming the generalized inverse of G from B-inverse, IUseBI=4.
 Internal  Forces:  Max     0.002342405 RMS     0.000544519
 Search for a local minimum.
 Step number   8 out of a maximum of  193
 All quantities printed in internal units (Hartrees-Bohrs-Radians)
 Mixed Optimization -- En-DIIS/RFO-DIIS
 Swapping is turned off.
 Update second derivatives using D2CorX and points    7    8
 DE= -7.21D-04 DEPred=-7.09D-04 R= 1.02D+00
 TightC=F SS=  1.41D+00  RLast= 3.33D-01 DXNew= 1.2000D+00 9.9913D-01
 Trust test= 1.02D+00 RLast= 3.33D-01 DXMaxT set to 9.99D-01
 ITU=  1  1  1  0 -1  1  0  0
     Eigenvalues ---    0.00364   0.00766   0.00768   0.00779   0.00865
     Eigenvalues ---    0.00910   0.01618   0.01717   0.01815   0.01821
     Eigenvalues ---    0.01910   0.02051   0.02053   0.02060   0.02154
     Eigenvalues ---    0.02155   0.02188   0.02193   0.02276   0.02305
     Eigenvalues ---    0.02788   0.04160   0.04535   0.06027   0.06083
     Eigenvalues ---    0.06145   0.06206   0.06908   0.07223   0.07286
     Eigenvalues ---    0.07551   0.07569   0.11458   0.15586   0.15898
     Eigenvalues ---    0.15976   0.15998   0.15999   0.15999   0.16000
     Eigenvalues ---    0.16000   0.16000   0.16000   0.16000   0.16000
     Eigenvalues ---    0.16000   0.16002   0.16030   0.16040   0.16262
     Eigenvalues ---    0.16517   0.18473   0.19286   0.19425   0.20264
     Eigenvalues ---    0.22088   0.22344   0.23321   0.23823   0.24715
     Eigenvalues ---    0.25484   0.30315   0.31306   0.33553   0.33647
     Eigenvalues ---    0.33661   0.33685   0.33688   0.33815   0.34375
     Eigenvalues ---    0.35146   0.35717   0.35824   0.36677   0.36767
     Eigenvalues ---    0.37200   0.37220   0.37230   0.37230   0.37230
     Eigenvalues ---    0.37230   0.37230   0.37230   0.37231   0.37288
     Eigenvalues ---    0.37441   0.38278   0.39570   0.39962   0.41019
     Eigenvalues ---    0.41979   0.42264   0.42905   0.46396   0.48756
     Eigenvalues ---    0.49406   0.49794   0.50886   0.76983
 En-DIIS/RFO-DIIS IScMMF=        0 using points:     8    7
 RFO step:  Lambda=-1.10686121D-04.
 DidBck=F Rises=F RFO-DIIS coefs:    1.13223   -0.13223
 Iteration  1 RMS(Cart)=  0.07435386 RMS(Int)=  0.00151077
 Iteration  2 RMS(Cart)=  0.00260211 RMS(Int)=  0.00001715
 Iteration  3 RMS(Cart)=  0.00000284 RMS(Int)=  0.00001704
 Iteration  4 RMS(Cart)=  0.00000000 RMS(Int)=  0.00001704
 Variable       Old X    -DE/DX   Delta X   Delta X   Delta X     New X
                                 (Linear)    (Quad)   (Total)
    R1        2.58394   0.00069  -0.00023   0.00091   0.00067   2.58461
    R2        2.66480   0.00029  -0.00001   0.00044   0.00044   2.66524
    R3        2.04904  -0.00027  -0.00001  -0.00063  -0.00063   2.04840
    R4        2.67923   0.00025  -0.00018   0.00040   0.00021   2.67944
    R5        2.05124  -0.00023  -0.00004  -0.00054  -0.00058   2.05066
    R6        2.69827  -0.00107   0.00010  -0.00199  -0.00188   2.69639
    R7        2.68084  -0.00003  -0.00009  -0.00023  -0.00033   2.68051
    R8        2.70643  -0.00234   0.00053  -0.00350  -0.00296   2.70347
    R9        2.69833  -0.00189   0.00019  -0.00288  -0.00267   2.69565
   R10        2.59432  -0.00110   0.00020  -0.00221  -0.00200   2.59232
   R11        2.74907  -0.00044   0.00090   0.00097   0.00187   2.75093
   R12        2.05052   0.00017  -0.00025   0.00038   0.00013   2.05064
   R13        2.05150  -0.00024  -0.00003  -0.00056  -0.00059   2.05091
   R14        2.58421   0.00127  -0.00020   0.00224   0.00203   2.58623
   R15        2.58961  -0.00183   0.00047  -0.00297  -0.00249   2.58712
   R16        2.78330  -0.00023  -0.00023  -0.00226  -0.00248   2.78081
   R17        2.66388   0.00009  -0.00041  -0.00087  -0.00129   2.66259
   R18        2.05026   0.00048  -0.00020   0.00153   0.00134   2.05160
   R19        2.04826  -0.00026  -0.00006  -0.00066  -0.00071   2.04755
   R20        2.81164   0.00011  -0.00112  -0.00320  -0.00432   2.80732
   R21        2.80586  -0.00002   0.00029  -0.00079  -0.00050   2.80536
   R22        2.08616   0.00061   0.00231   0.01048   0.01279   2.09896
   R23        2.77847   0.00029   0.00022   0.00171   0.00193   2.78040
   R24        2.77995   0.00215   0.00002   0.00577   0.00579   2.78574
   R25        2.06061   0.00034  -0.00002   0.00074   0.00071   2.06132
   R26        2.06064   0.00042  -0.00007   0.00068   0.00061   2.06124
   R27        2.05833   0.00039   0.00005   0.00107   0.00113   2.05945
   R28        2.06407   0.00024  -0.00017  -0.00004  -0.00021   2.06387
   R29        2.07123   0.00024  -0.00012  -0.00008  -0.00020   2.07103
   R30        2.06114   0.00043  -0.00008   0.00084   0.00077   2.06191
   R31        2.07119   0.00036  -0.00010   0.00021   0.00012   2.07131
   R32        2.06326   0.00072  -0.00016   0.00122   0.00105   2.06431
   R33        2.06260   0.00055   0.00005   0.00123   0.00127   2.06387
   R34        2.06034   0.00048  -0.00001   0.00103   0.00102   2.06135
   R35        2.06012   0.00058  -0.00011   0.00139   0.00128   2.06141
   R36        2.05735   0.00057   0.00001   0.00140   0.00142   2.05877
    A1        2.09357  -0.00026   0.00016  -0.00015  -0.00002   2.09355
    A2        2.10323   0.00029  -0.00018   0.00100   0.00082   2.10405
    A3        2.08626  -0.00003   0.00002  -0.00072  -0.00070   2.08556
    A4        2.10918  -0.00033   0.00009   0.00010   0.00016   2.10934
    A5        2.10232   0.00031  -0.00000   0.00078   0.00079   2.10311
    A6        2.07169   0.00002  -0.00008  -0.00088  -0.00096   2.07073
    A7        2.08734  -0.00033  -0.00000  -0.00063  -0.00065   2.08669
    A8        2.10336   0.00097  -0.00008   0.00240   0.00233   2.10568
    A9        2.09249  -0.00065   0.00009  -0.00178  -0.00169   2.09080
   A10        2.06134   0.00063   0.00003   0.00038   0.00037   2.06171
   A11        2.03466   0.00093   0.00009   0.00256   0.00265   2.03731
   A12        2.18719  -0.00155  -0.00012  -0.00296  -0.00311   2.18408
   A13        2.09935   0.00068  -0.00021   0.00268   0.00243   2.10179
   A14        2.07272  -0.00234   0.00080  -0.00455  -0.00379   2.06893
   A15        2.11041   0.00167  -0.00057   0.00241   0.00180   2.11221
   A16        2.11463  -0.00038  -0.00001  -0.00171  -0.00173   2.11290
   A17        2.07985   0.00019  -0.00015   0.00050   0.00035   2.08020
   A18        2.08860   0.00019   0.00016   0.00122   0.00138   2.08998
   A19        2.06810   0.00003   0.00018  -0.00040  -0.00021   2.06789
   A20        2.11792  -0.00048   0.00001  -0.00093  -0.00093   2.11699
   A21        2.09716   0.00045  -0.00019   0.00132   0.00114   2.09830
   A22        2.13530   0.00068  -0.00051   0.00065   0.00010   2.13540
   A23        2.05770  -0.00103  -0.00090  -0.00155  -0.00251   2.05518
   A24        2.08904   0.00036   0.00150   0.00170   0.00313   2.09217
   A25        2.09718  -0.00056   0.00039  -0.00126  -0.00085   2.09632
   A26        2.10177   0.00024   0.00025   0.00084   0.00108   2.10285
   A27        2.08417   0.00031  -0.00065   0.00044  -0.00021   2.08396
   A28        2.08799   0.00008  -0.00002   0.00114   0.00110   2.08909
   A29        2.10646   0.00030  -0.00012   0.00129   0.00118   2.10764
   A30        2.08865  -0.00038   0.00015  -0.00239  -0.00223   2.08641
   A31        1.95869   0.00072  -0.00024   0.00376   0.00349   1.96218
   A32        1.99625  -0.00140  -0.00013  -0.01280  -0.01294   1.98332
   A33        1.76651   0.00043  -0.00271  -0.00115  -0.00389   1.76262
   A34        1.96194   0.00042   0.00004   0.00043   0.00045   1.96239
   A35        1.87666  -0.00050   0.00253   0.00968   0.01219   1.88885
   A36        1.88806   0.00035   0.00052   0.00151   0.00196   1.89002
   A37        1.99154  -0.00055  -0.00056  -0.00629  -0.00688   1.98467
   A38        1.94714  -0.00000  -0.00097  -0.00043  -0.00144   1.94570
   A39        1.95010   0.00053  -0.00120   0.00060  -0.00064   1.94947
   A40        1.91731   0.00028   0.00000   0.00369   0.00369   1.92099
   A41        1.89905   0.00019   0.00066   0.00203   0.00268   1.90173
   A42        1.89303   0.00040   0.00032   0.00355   0.00387   1.89690
   A43        1.91774  -0.00022  -0.00042  -0.00284  -0.00326   1.91448
   A44        1.91202  -0.00024  -0.00036  -0.00213  -0.00251   1.90951
   A45        1.92449  -0.00040  -0.00018  -0.00416  -0.00435   1.92014
   A46        1.90198  -0.00023  -0.00052  -0.00263  -0.00316   1.89881
   A47        1.96288  -0.00042   0.00025  -0.00194  -0.00169   1.96119
   A48        1.91194  -0.00009  -0.00004  -0.00112  -0.00116   1.91079
   A49        1.88375   0.00044   0.00015   0.00409   0.00424   1.88799
   A50        1.90666   0.00004   0.00020   0.00022   0.00042   1.90708
   A51        1.89584   0.00027  -0.00003   0.00150   0.00148   1.89732
   A52        1.95014   0.00005   0.00082   0.00137   0.00219   1.95233
   A53        1.90466   0.00047  -0.00033   0.00259   0.00226   1.90691
   A54        1.90947   0.00027   0.00019   0.00215   0.00234   1.91181
   A55        1.89950  -0.00025  -0.00010  -0.00143  -0.00154   1.89797
   A56        1.89427  -0.00030  -0.00028  -0.00307  -0.00335   1.89092
   A57        1.90534  -0.00025  -0.00033  -0.00173  -0.00206   1.90328
   A58        1.89869  -0.00052   0.00042  -0.00171  -0.00129   1.89740
   A59        1.92876  -0.00069   0.00081  -0.00281  -0.00200   1.92676
   A60        1.90214  -0.00038   0.00056  -0.00178  -0.00122   1.90092
   A61        1.90359   0.00072  -0.00056   0.00473   0.00417   1.90775
   A62        1.92047   0.00039  -0.00047   0.00089   0.00041   1.92088
   A63        1.91020   0.00048  -0.00074   0.00066  -0.00009   1.91012
    D1        0.02582  -0.00010  -0.00064  -0.00801  -0.00865   0.01717
    D2       -3.11528  -0.00020  -0.00049  -0.01327  -0.01377  -3.12905
    D3       -3.13320  -0.00001  -0.00033   0.00070   0.00038  -3.13283
    D4        0.00888  -0.00011  -0.00019  -0.00456  -0.00475   0.00413
    D5       -0.02411   0.00019   0.00041   0.01294   0.01336  -0.01075
    D6        3.10123   0.00013   0.00039   0.01345   0.01385   3.11508
    D7        3.13474   0.00009   0.00011   0.00430   0.00442   3.13916
    D8       -0.02310   0.00004   0.00010   0.00481   0.00491  -0.01820
    D9        0.00585  -0.00008  -0.00008  -0.00617  -0.00626  -0.00041
   D10       -3.13750  -0.00015   0.00024  -0.01054  -0.01033   3.13535
   D11       -3.13622   0.00003  -0.00022  -0.00100  -0.00123  -3.13745
   D12        0.00361  -0.00005   0.00009  -0.00537  -0.00530  -0.00169
   D13       -0.03849   0.00013   0.00100   0.01531   0.01632  -0.02216
   D14        3.10203  -0.00005   0.00110   0.00272   0.00382   3.10585
   D15        3.10486   0.00020   0.00069   0.01965   0.02035   3.12521
   D16       -0.03781   0.00003   0.00079   0.00706   0.00785  -0.02996
   D17        0.01172   0.00007  -0.00032   0.00271   0.00241   0.01412
   D18       -3.12773   0.00006  -0.00019   0.00365   0.00347  -3.12426
   D19       -3.13164  -0.00001  -0.00001  -0.00167  -0.00167  -3.13331
   D20        0.01209  -0.00002   0.00012  -0.00073  -0.00060   0.01149
   D21        0.04050  -0.00002  -0.00123  -0.01060  -0.01184   0.02866
   D22       -3.06133  -0.00021  -0.00157  -0.02610  -0.02767  -3.08900
   D23       -3.09992   0.00018  -0.00135   0.00320   0.00182  -3.09810
   D24        0.08144  -0.00001  -0.00169  -0.01231  -0.01401   0.06743
   D25        0.03244   0.00006  -0.00089  -0.00510  -0.00599   0.02645
   D26       -3.05746  -0.00009  -0.00284  -0.02318  -0.02598  -3.08344
   D27       -3.11031  -0.00013  -0.00077  -0.01871  -0.01947  -3.12978
   D28        0.08298  -0.00028  -0.00273  -0.03679  -0.03947   0.04351
   D29       -0.00979  -0.00012   0.00054  -0.00335  -0.00282  -0.01262
   D30       -3.13505  -0.00006   0.00057  -0.00386  -0.00330  -3.13836
   D31        3.09116  -0.00002   0.00093   0.01233   0.01327   3.10444
   D32       -0.03410   0.00003   0.00095   0.01183   0.01279  -0.02130
   D33       -2.23645   0.00087   0.00279   0.09926   0.10204  -2.13441
   D34        1.81607   0.00059   0.00583   0.10413   0.10993   1.92600
   D35        0.94517   0.00070   0.00244   0.08364   0.08610   1.03127
   D36       -1.28550   0.00043   0.00547   0.08851   0.09399  -1.19151
   D37        0.02129  -0.00007  -0.00100  -0.00788  -0.00888   0.01240
   D38       -3.13428  -0.00008  -0.00017  -0.00377  -0.00393  -3.13821
   D39       -3.11813  -0.00008  -0.00087  -0.00693  -0.00779  -3.12592
   D40        0.00949  -0.00009  -0.00004  -0.00282  -0.00284   0.00665
   D41       -0.00034  -0.00012   0.00004  -0.00323  -0.00319  -0.00353
   D42       -3.12949  -0.00010   0.00044  -0.00562  -0.00520  -3.13469
   D43        3.08866  -0.00000   0.00194   0.01508   0.01706   3.10571
   D44       -0.04049   0.00001   0.00234   0.01268   0.01505  -0.02545
   D45        1.87938   0.00011   0.01071   0.02712   0.03783   1.91721
   D46       -2.14202   0.00011   0.01043   0.01963   0.03005  -2.11197
   D47       -0.11674   0.00016   0.00935   0.01507   0.02445  -0.09229
   D48       -1.21194  -0.00005   0.00888   0.00957   0.01844  -1.19350
   D49        1.04985  -0.00005   0.00861   0.00207   0.01066   1.06051
   D50        3.07513  -0.00000   0.00752  -0.00249   0.00505   3.08018
   D51       -0.02733   0.00014   0.00093   0.00986   0.01079  -0.01654
   D52        3.12810   0.00014   0.00010   0.00577   0.00587   3.13397
   D53        3.10195   0.00012   0.00054   0.01224   0.01279   3.11474
   D54       -0.02581   0.00012  -0.00029   0.00815   0.00787  -0.01794
   D55        1.21415  -0.00058  -0.00839  -0.04741  -0.05581   1.15834
   D56       -2.96900  -0.00056  -0.00849  -0.04739  -0.05590  -3.02490
   D57       -0.87522  -0.00070  -0.00814  -0.04915  -0.05731  -0.93253
   D58       -1.06527   0.00037  -0.00803  -0.03320  -0.04121  -1.10648
   D59        1.03477   0.00039  -0.00814  -0.03318  -0.04130   0.99346
   D60        3.12854   0.00025  -0.00779  -0.03494  -0.04271   3.08583
   D61       -3.14139   0.00001  -0.01031  -0.04157  -0.05188   3.08992
   D62       -1.04136   0.00003  -0.01041  -0.04155  -0.05197  -1.09332
   D63        1.05242  -0.00011  -0.01006  -0.04331  -0.05337   0.99904
   D64        2.94344   0.00001   0.00475   0.03431   0.03905   2.98249
   D65       -1.25034   0.00014   0.00481   0.03734   0.04214  -1.20820
   D66        0.84938   0.00007   0.00475   0.03530   0.04004   0.88941
   D67       -1.07957   0.00015   0.00434   0.02844   0.03278  -1.04678
   D68        1.00983   0.00029   0.00440   0.03147   0.03588   1.04571
   D69        3.10955   0.00022   0.00433   0.02943   0.03377  -3.13987
   D70        0.98987   0.00002   0.00781   0.04164   0.04945   1.03932
   D71        3.07927   0.00016   0.00787   0.04467   0.05255   3.13182
   D72       -1.10420   0.00008   0.00780   0.04263   0.05044  -1.05376
   D73        2.97187  -0.00008   0.00695   0.02232   0.02926   3.00114
   D74       -1.22328   0.00006   0.00694   0.02445   0.03138  -1.19190
   D75        0.88679   0.00007   0.00705   0.02430   0.03133   0.91812
   D76       -1.08216  -0.00008   0.00403   0.01690   0.02093  -1.06123
   D77        1.00587   0.00006   0.00402   0.01903   0.02305   1.02892
   D78        3.11594   0.00007   0.00412   0.01888   0.02301   3.13894
   D79        1.15846  -0.00006  -0.00349   0.00810   0.00461   1.16307
   D80       -3.02326  -0.00003  -0.00331   0.00890   0.00559  -3.01767
   D81       -0.93966   0.00010  -0.00379   0.00963   0.00584  -0.93381
   D82       -1.09428   0.00024  -0.00087   0.01653   0.01566  -1.07863
   D83        1.00718   0.00027  -0.00069   0.01733   0.01664   1.02382
   D84        3.09078   0.00040  -0.00117   0.01806   0.01689   3.10767
         Item               Value     Threshold  Converged?
 Maximum Force            0.002342     0.000450     NO 
 RMS     Force            0.000545     0.000300     NO 
 Maximum Displacement     0.318822     0.001800     NO 
 RMS     Displacement     0.074768     0.001200     NO 
 Predicted change in Energy=-2.809720D-04
 GradGradGradGradGradGradGradGradGradGradGradGradGradGradGradGradGradGrad

                          Input orientation:                          
 ---------------------------------------------------------------------
 Center     Atomic      Atomic             Coordinates (Angstroms)
 Number     Number       Type             X           Y           Z
 ---------------------------------------------------------------------
      1          6           0       -5.512588   -1.307710    0.734437
      2          6           0       -4.192993   -1.314957    0.374895
      3          6           0       -3.534010   -0.115865    0.002930
      4          6           0       -4.257306    1.114091    0.003331
      5          6           0       -5.643013    1.081499    0.357472
      6          6           0       -6.240252   -0.099648    0.718056
      7          1           0       -1.635800   -1.075802   -0.362405
      8          1           0       -6.009377   -2.226042    1.025735
      9          1           0       -3.627729   -2.241270    0.373125
     10          6           0       -2.163318   -0.127336   -0.361917
     11          6           0       -3.524374    2.289522   -0.337273
     12          1           0       -7.292815   -0.112264    0.981703
     13          6           0       -2.199697    2.252921   -0.681050
     14          6           0       -1.509002    1.025055   -0.703773
     15          1           0       -1.669512    3.167354   -0.928778
     16          1           0       -0.462552    1.005834   -0.984088
     17          7           0       -4.229068    3.579671   -0.271231
     18          7           0       -6.405789    2.319891    0.296534
     19          6           0       -3.752739    4.428790    0.850832
     20          1           0       -2.719229    4.731934    0.678166
     21          1           0       -4.388159    5.312579    0.921006
     22          1           0       -3.811715    3.852702    1.774056
     23          6           0       -7.032513    2.692302    1.574550
     24          1           0       -7.458240    3.693521    1.479102
     25          1           0       -7.836595    2.004809    1.860720
     26          1           0       -6.277841    2.695569    2.362579
     27          6           0       -7.385611    2.296739   -0.804615
     28          1           0       -8.173638    1.554193   -0.634170
     29          1           0       -7.846526    3.282755   -0.897554
     30          1           0       -6.878182    2.050851   -1.739954
     31          6           0       -4.255237    4.310372   -1.563217
     32          1           0       -4.927055    5.164543   -1.468642
     33          1           0       -3.255878    4.664255   -1.820120
     34          1           0       -4.613152    3.637924   -2.342072
     35          1           0       -5.262389    3.244910   -0.039109
 ---------------------------------------------------------------------
                    Distance matrix (angstroms):
                    1          2          3          4          5
     1  C    0.000000
     2  C    1.367718   0.000000
     3  C    2.422884   1.417899   0.000000
     4  C    2.824069   2.458144   1.426867   0.000000
     5  C    2.422278   2.801046   2.450974   1.430616   0.000000
     6  C    1.410382   2.405412   2.799181   2.432297   1.371795
     7  H    4.035632   2.672085   2.158275   3.435359   4.607594
     8  H    1.083969   2.133757   3.409753   3.907883   3.394204
     9  H    2.134192   1.085165   2.159438   3.433885   3.886182
    10  C    3.716569   2.464328   1.418465   2.461572   3.753276
    11  C    4.247545   3.734502   2.429346   1.426478   2.535868
    12  H    2.158574   3.379879   3.884150   3.416939   2.129925
    13  C    5.065268   4.221138   2.803457   2.449299   3.782484
    14  C    4.851694   3.720616   2.429359   2.839207   4.268427
    15  H    6.128761   5.306470   3.888954   3.432403   4.668398
    16  H    5.814523   4.598814   3.415592   3.922611   5.351886
    17  N    5.152212   4.937222   3.770313   2.480981   2.938601
    18  N    3.761523   4.256140   3.777065   2.481108   1.455732
    19  C    6.001504   5.780222   4.628247   3.458334   3.875680
    20  H    6.654571   6.231279   4.961952   3.988718   4.687967
    21  H    6.717691   6.652861   5.571395   4.299598   4.449075
    22  H    5.532055   5.367283   4.354714   3.291505   3.611085
    23  C    4.360740   5.055706   4.753452   3.558265   2.450852
    24  H    5.417785   6.079964   5.664811   4.367761   3.372797
    25  H    4.200274   5.148238   5.144014   4.129719   2.814970
    26  H    4.388929   4.937793   4.582653   3.485639   2.651166
    27  C    4.343840   4.962701   4.616017   3.440599   2.421550
    28  H    4.140624   5.009568   4.972035   3.992212   2.758778
    29  H    5.402132   6.008859   5.564107   4.289195   3.357989
    30  H    4.389463   4.797029   4.349228   3.284136   2.620015
    31  C    6.198628   5.950166   4.750217   3.559535   4.005071
    32  H    6.861957   6.776532   5.655864   4.361356   4.529739
    33  H    6.876254   6.437954   5.123516   4.114790   4.824569
    34  H    5.893487   5.664757   4.555712   3.463708   3.857910
    35  H    4.624643   4.701850   3.779401   2.356349   2.232152
                    6          7          8          9         10
     6  C    0.000000
     7  H    4.829208   0.000000
     8  H    2.160908   4.730556   0.000000
     9  H    3.395703   2.422210   2.469490   0.000000
    10  C    4.217641   1.085294   4.595902   2.674603   0.000000
    11  C    3.768003   3.859112   5.331356   4.587312   2.773857
    12  H    1.085153   5.893797   2.473299   4.282043   5.302573
    13  C    4.880385   3.391152   6.122735   4.832010   2.401832
    14  C    5.066683   2.132185   5.814998   4.039504   1.368576
    15  H    5.854658   4.280921   7.193279   5.897693   3.379372
    16  H    6.123822   2.469050   6.726937   4.733292   2.136300
    17  N    4.308241   5.329801   6.209503   5.887288   4.244697
    18  N    2.461554   5.892175   4.621080   5.341130   4.941765
    19  C    5.168375   6.021122   7.029210   6.688314   4.975470
    20  H    5.978576   5.998867   7.704499   7.038750   5.000332
    21  H    5.723952   7.073474   7.711687   7.611771   6.015686
    22  H    4.757520   5.795621   6.506984   6.255634   4.808357
    23  C    3.025928   6.861115   5.053524   6.113600   5.950573
    24  H    4.055960   7.748445   6.111135   7.149668   6.784136
    25  H    2.877973   7.272022   4.683591   6.160900   6.455403
    26  H    3.243317   6.572467   5.107003   5.945873   5.685153
    27  C    3.061542   6.680562   5.069492   6.008517   5.774466
    28  H    2.881265   7.052238   4.661490   6.007119   6.247048
    29  H    4.078107   7.606347   6.117271   7.065956   6.649397
    30  H    3.327673   6.257489   5.166785   5.783844   5.373400
    31  C    5.347220   6.108541   7.245991   6.860554   5.050990
    32  H    5.849601   7.141290   7.874902   7.741215   6.071825
    33  H    6.167949   6.139856   7.947128   7.254989   5.126342
    34  H    5.097183   5.916327   6.904902   6.550441   4.909163
    35  H    3.565891   5.650241   5.623451   5.739358   4.591350
                   11         12         13         14         15
    11  C    0.000000
    12  H    4.659338   0.000000
    13  C    1.369047   5.856509   0.000000
    14  C    2.407264   6.130808   1.408982   0.000000
    15  H    2.135644   6.784347   1.085657   2.160054   0.000000
    16  H    3.382451   7.194927   2.159800   1.083515   2.476284
    17  N    1.471543   4.958506   2.458975   3.756582   2.674640
    18  N    2.950456   2.677993   4.318722   5.162919   4.965068
    19  C    2.457684   5.759378   3.081072   4.363091   3.016301
    20  H    2.764914   6.669039   2.874523   4.137071   2.476305
    21  H    3.386482   6.153830   4.088698   5.414084   3.926160
    22  H    2.642690   5.335432   3.344465   4.408822   3.516255
    23  C    4.015513   2.878335   5.351345   6.203195   5.937517
    24  H    4.554749   3.841714   5.864627   6.875978   6.291590
    25  H    4.848452   2.355921   6.188438   6.897461   6.867731
    26  H    3.877584   3.289516   5.107922   5.910579   5.682632
    27  C    3.889423   3.000473   5.187570   6.013475   5.783353
    28  H    4.716409   2.482735   6.014847   6.685971   6.707662
    29  H    4.470059   3.919740   5.744050   6.730451   6.178171
    30  H    3.643145   3.501200   4.801076   5.563633   5.388397
    31  C    2.474052   5.938283   3.039172   4.367351   2.897409
    32  H    3.393118   6.280581   4.066487   5.422496   3.858989
    33  H    2.812522   6.852898   2.868367   4.188267   2.356217
    34  H    2.650065   5.682604   3.240678   4.375712   3.299068
    35  H    2.005584   4.054048   3.282714   4.411060   3.702201
                   16         17         18         19         20
    16  H    0.000000
    17  N    4.617298   0.000000
    18  N    6.220033   2.578279   0.000000
    19  C    5.090078   1.485570   3.434149   0.000000
    20  H    4.662564   2.123365   4.422027   1.090804   0.000000
    21  H    6.130891   2.109433   3.662919   1.090764   1.783661
    22  H    5.189307   2.105215   3.355861   1.089816   1.779761
    23  C    7.249496   3.471835   1.471325   3.781015   4.854691
    24  H    7.888639   3.674804   2.095944   3.829632   4.917116
    25  H    7.966643   4.476568   2.143166   4.855248   5.918030
    26  H    6.919030   3.451965   2.103817   3.415490   4.432578
    27  C    7.044671   3.448794   1.474149   4.525915   5.468449
    28  H    7.738475   4.449036   2.139578   5.478401   6.447545
    29  H    7.727544   3.683266   2.104442   4.596666   5.556275
    30  H    6.543982   3.392970   2.107800   4.704802   5.507486
    31  C    5.063578   1.484532   3.470672   2.468635   2.749697
    32  H    6.120575   2.105420   3.659856   2.701908   3.109731
    33  H    4.678212   2.126611   4.460741   2.726958   2.556170
    34  H    5.098971   2.106964   3.451522   3.400062   3.729027
    35  H    5.380045   1.110720   1.508536   2.114855   3.032060
                   21         22         23         24         25
    21  H    0.000000
    22  H    1.786399   0.000000
    23  C    3.779627   3.429267   0.000000
    24  H    3.515425   3.661896   1.092151   0.000000
    25  H    4.869919   4.429659   1.095941   1.772155   0.000000
    26  H    3.535218   2.786950   1.091115   1.780388   1.777281
    27  C    4.588875   4.673681   2.437534   2.677991   2.718937
    28  H    5.556427   5.487173   2.734209   3.091025   2.557563
    29  H    4.403140   4.872580   2.668811   2.442946   3.039954
    30  H    4.890786   4.999815   3.379528   3.660212   3.726329
    31  C    2.682061   3.397582   4.491881   4.460430   5.464896
    32  H    2.454127   3.671511   4.450387   4.154515   5.434518
    33  H    3.035812   3.726349   5.447509   5.430197   6.450132
    34  H    3.674612   4.198922   4.699728   4.764346   5.542663
    35  H    2.441588   2.400299   2.458172   2.707024   3.431288
                   26         27         28         29         30
    26  H    0.000000
    27  C    3.378955   0.000000
    28  H    3.725224   1.096089   0.000000
    29  H    3.665246   1.092387   1.778848   0.000000
    30  H    4.196051   1.092156   1.774157   1.779022   0.000000
    31  C    4.702168   3.798610   4.879909   3.794267   3.466484
    32  H    4.753810   3.835327   4.926588   3.520025   3.684506
    33  H    5.522948   4.867348   5.938293   4.881979   4.467370
    34  H    5.078678   3.442249   4.464966   3.559141   2.830496
    35  H    2.664775   2.448080   3.418770   2.723256   2.632382
                   31         32         33         34         35
    31  C    0.000000
    32  H    1.090821   0.000000
    33  H    1.090849   1.779510   0.000000
    34  H    1.089452   1.786612   1.779883   0.000000
    35  H    2.114821   2.416816   3.035231   2.424790   0.000000
 Stoichiometry    C14H19N2(1+)
 Framework group  C1[X(C14H19N2)]
 Deg. of freedom    99
 Full point group                 C1      NOp   1
 Largest Abelian subgroup         C1      NOp   1
 Largest concise Abelian subgroup C1      NOp   1
                         Standard orientation:                         
 ---------------------------------------------------------------------
 Center     Atomic      Atomic             Coordinates (Angstroms)
 Number     Number       Type             X           Y           Z
 ---------------------------------------------------------------------
      1          6           0        2.060135   -2.466037    0.093427
      2          6           0        2.756809   -1.290049    0.044921
      3          6           0        2.079773   -0.045328   -0.007309
      4          6           0        0.653140   -0.019594   -0.009784
      5          6           0       -0.043978   -1.268657    0.013286
      6          6           0        0.650018   -2.450551    0.070895
      7          1           0        3.891092    1.127274   -0.055020
      8          1           0        2.582722   -3.414503    0.141421
      9          1           0        3.841959   -1.292158    0.050026
     10          6           0        2.806730    1.171948   -0.049894
     11          6           0        0.034644    1.265798   -0.018072
     12          1           0        0.110174   -3.391790    0.084843
     13          6           0        0.758908    2.427019   -0.054059
     14          6           0        2.166908    2.381372   -0.080249
     15          1           0        0.256772    3.389573   -0.052940
     16          1           0        2.730841    3.305881   -0.115844
     17          7           0       -1.434088    1.320018    0.054913
     18          7           0       -1.497985   -1.255071   -0.056237
     19          6           0       -1.917729    1.846456    1.357169
     20          1           0       -1.636324    2.894828    1.464789
     21          1           0       -3.003634    1.751474    1.396583
     22          1           0       -1.463095    1.265316    2.159217
     23          6           0       -2.151085   -1.917432    1.083735
     24          1           0       -3.226741   -1.737269    1.026291
     25          1           0       -1.985665   -3.000811    1.087319
     26          1           0       -1.765623   -1.501456    2.015891
     27          6           0       -1.981791   -1.784254   -1.344264
     28          1           0       -1.760252   -2.851898   -1.455935
     29          1           0       -3.062840   -1.641367   -1.409263
     30          1           0       -1.501142   -1.245934   -2.164014
     31          6           0       -2.062582    2.005765   -1.102058
     32          1           0       -3.142357    1.859501   -1.051238
     33          1           0       -1.841716    3.073722   -1.076828
     34          1           0       -1.670235    1.575989   -2.023069
     35          1           0       -1.688814    0.240267    0.000569
 ---------------------------------------------------------------------
 Rotational constants (GHZ):      0.6441060      0.6070924      0.3583388
 Standard basis: 6-31G(d,p) (6D, 7F)
 There are   335 symmetry adapted cartesian basis functions of A   symmetry.
 There are   335 symmetry adapted basis functions of A   symmetry.
   335 basis functions,   581 primitive gaussians,   335 cartesian basis functions
    58 alpha electrons       58 beta electrons
       nuclear repulsion energy      1142.2361703764 Hartrees.
 NAtoms=   35 NActive=   35 NUniq=   35 SFac= 1.00D+00 NAtFMM=   60 NAOKFM=F Big=F
 Integral buffers will be    131072 words long.
 Raffenetti 2 integral format.
 Two-electron integral symmetry is turned on.
 Nuclear repulsion after empirical dispersion term =     1142.2060367112 Hartrees.
 One-electron integrals computed using PRISM.
 NBasis=   335 RedAO= T EigKep=  2.22D-04  NBF=   335
 NBsUse=   335 1.00D-06 EigRej= -1.00D+00 NBFU=   335
 Initial guess from the checkpoint file:  "protsponge-in-wb97xd.chk"
 B after Tr=     0.000000    0.000000    0.000000
         Rot=    0.999962    0.007281    0.001266    0.004692 Ang=   1.00 deg.
 ExpMin= 1.61D-01 ExpMax= 4.17D+03 ExpMxC= 6.27D+02 IAcc=1 IRadAn=         1 AccDes= 0.00D+00
 Harris functional with IExCor= 4639 and IRadAn=       1 diagonalized for initial guess.
 HarFok:  IExCor= 4639 AccDes= 0.00D+00 IRadAn=         1 IDoV= 1 UseB2=F ITyADJ=14
 ICtDFT=  3500011 ScaDFX=  1.000000  1.000000  1.000000  1.000000
 FoFCou: FMM=F IPFlag=           0 FMFlag=      100000 FMFlg1=           0
         NFxFlg=           0 DoJE=T BraDBF=F KetDBF=T FulRan=T
         wScrn=  0.000000 ICntrl=     500 IOpCl=  0 I1Cent=   200000004 NGrid=           0
         NMat0=    1 NMatS0=      1 NMatT0=    0 NMatD0=    1 NMtDS0=    0 NMtDT0=    0
 Petite list used in FoFCou.
 Requested convergence on RMS density matrix=1.00D-08 within 128 cycles.
 Requested convergence on MAX density matrix=1.00D-06.
 Requested convergence on             energy=1.00D-06.
 No special actions if energy rises.
 Integral accuracy reduced to 1.0D-05 until final iterations.
 Initial convergence to 1.0D-05 achieved.  Increase integral accuracy.
 SCF Done:  E(RwB97XD) =  -654.042447748     A.U. after   13 cycles
            NFock= 13  Conv=0.62D-08     -V/T= 2.0095
 Calling FoFJK, ICntrl=      2127 FMM=F ISym2X=0 I1Cent= 0 IOpClX= 0 NMat=1 NMatS=1 NMatT=0.
 ***** Axes restored to original set *****
 -------------------------------------------------------------------
 Center     Atomic                   Forces (Hartrees/Bohr)
 Number     Number              X              Y              Z
 -------------------------------------------------------------------
      1        6          -0.000219254   -0.000190970    0.000185363
      2        6           0.000148352   -0.000135093   -0.000016256
      3        6          -0.000111153    0.000178940   -0.000068876
      4        6          -0.000055722    0.000659027    0.000923430
      5        6           0.000855128   -0.000755237    0.001002729
      6        6           0.000260188    0.000383936   -0.000764905
      7        1          -0.000085045   -0.000007605   -0.000018117
      8        1          -0.000028471    0.000055305   -0.000099970
      9        1          -0.000023964   -0.000010321   -0.000007116
     10        6           0.000249323   -0.000200051    0.000013387
     11        6           0.000467561   -0.000745392   -0.000237224
     12        1          -0.000242563    0.000062709    0.000245043
     13        6          -0.000465624    0.000725430    0.000175693
     14        6          -0.000006582   -0.000554923   -0.000143183
     15        1          -0.000049303   -0.000055212   -0.000058907
     16        1           0.000080266    0.000041239    0.000131148
     17        7           0.002252806    0.000475456   -0.001606170
     18        7          -0.001468204   -0.001757816   -0.001333830
     19        6          -0.000006058    0.000136644    0.000135304
     20        1           0.000126775    0.000115976   -0.000001341
     21        1          -0.000334637    0.000042000    0.000073523
     22        1           0.000066084   -0.000109553    0.000089476
     23        6          -0.000237541   -0.000044513    0.000480528
     24        1           0.000049904    0.000411945    0.000164623
     25        1           0.000169516   -0.000408531   -0.000024510
     26        1           0.000176650   -0.000109290    0.000243860
     27        6          -0.000109875    0.000586885   -0.000624367
     28        1          -0.000146955    0.000154520    0.000211212
     29        1          -0.000086480    0.000259456    0.000047118
     30        1           0.000197463   -0.000098175    0.000222854
     31        6           0.000328942    0.000520930   -0.000601344
     32        1          -0.000193480    0.000001423    0.000106947
     33        1           0.000147505   -0.000018600    0.000007420
     34        1          -0.000189961   -0.000299022    0.000128307
     35        1          -0.001515592    0.000688481    0.001018151
 -------------------------------------------------------------------
 Cartesian Forces:  Max     0.002252806 RMS     0.000520963

 GradGradGradGradGradGradGradGradGradGradGradGradGradGradGradGradGradGrad
 Berny optimization.
 Using GEDIIS/GDIIS optimizer.
 FormGI is forming the generalized inverse of G from B-inverse, IUseBI=4.
 Internal  Forces:  Max     0.002788321 RMS     0.000545998
 Search for a local minimum.
 Step number   9 out of a maximum of  193
 All quantities printed in internal units (Hartrees-Bohrs-Radians)
 Mixed Optimization -- En-DIIS/RFO-DIIS
 Swapping is turned off.
 Update second derivatives using D2CorX and points    8    9
 DE= -2.65D-04 DEPred=-2.81D-04 R= 9.44D-01
 TightC=F SS=  1.41D+00  RLast= 3.07D-01 DXNew= 1.6803D+00 9.2129D-01
 Trust test= 9.44D-01 RLast= 3.07D-01 DXMaxT set to 9.99D-01
 ITU=  1  1  1  1  0 -1  1  0  0
     Eigenvalues ---    0.00294   0.00745   0.00766   0.00771   0.00850
     Eigenvalues ---    0.01015   0.01612   0.01716   0.01817   0.01902
     Eigenvalues ---    0.01980   0.02051   0.02058   0.02110   0.02154
     Eigenvalues ---    0.02156   0.02182   0.02223   0.02276   0.02313
     Eigenvalues ---    0.02833   0.04189   0.04733   0.06040   0.06052
     Eigenvalues ---    0.06160   0.06167   0.06860   0.07240   0.07272
     Eigenvalues ---    0.07530   0.07589   0.11398   0.15579   0.15803
     Eigenvalues ---    0.15905   0.15999   0.15999   0.16000   0.16000
     Eigenvalues ---    0.16000   0.16000   0.16000   0.16000   0.16000
     Eigenvalues ---    0.16001   0.16010   0.16030   0.16062   0.16263
     Eigenvalues ---    0.16725   0.18482   0.19203   0.19397   0.20137
     Eigenvalues ---    0.22073   0.22322   0.23310   0.23664   0.24726
     Eigenvalues ---    0.25503   0.30307   0.31012   0.33647   0.33658
     Eigenvalues ---    0.33681   0.33687   0.33725   0.33759   0.34281
     Eigenvalues ---    0.35138   0.35434   0.35797   0.36567   0.36790
     Eigenvalues ---    0.37199   0.37219   0.37230   0.37230   0.37230
     Eigenvalues ---    0.37230   0.37230   0.37230   0.37233   0.37304
     Eigenvalues ---    0.37445   0.38222   0.39594   0.39926   0.41046
     Eigenvalues ---    0.41972   0.42261   0.42947   0.46183   0.48713
     Eigenvalues ---    0.49409   0.49793   0.50901   0.91208
 En-DIIS/RFO-DIIS IScMMF=        0 using points:     9    8    7
 RFO step:  Lambda=-8.34622100D-05.
 DidBck=F Rises=F RFO-DIIS coefs:    0.86925    0.15792   -0.02717
 Iteration  1 RMS(Cart)=  0.04139369 RMS(Int)=  0.00034999
 Iteration  2 RMS(Cart)=  0.00072747 RMS(Int)=  0.00000913
 Iteration  3 RMS(Cart)=  0.00000021 RMS(Int)=  0.00000913
 Variable       Old X    -DE/DX   Delta X   Delta X   Delta X     New X
                                 (Linear)    (Quad)   (Total)
    R1        2.58461  -0.00032  -0.00014   0.00023   0.00009   2.58470
    R2        2.66524  -0.00042  -0.00006  -0.00032  -0.00038   2.66486
    R3        2.04840  -0.00006   0.00008  -0.00068  -0.00060   2.04780
    R4        2.67944   0.00015  -0.00006   0.00058   0.00051   2.67995
    R5        2.05066  -0.00000   0.00007  -0.00051  -0.00044   2.05023
    R6        2.69639   0.00091   0.00027   0.00034   0.00061   2.69699
    R7        2.68051  -0.00010   0.00003  -0.00021  -0.00019   2.68032
    R8        2.70347   0.00113   0.00050  -0.00099  -0.00049   2.70298
    R9        2.69565   0.00187   0.00039   0.00052   0.00091   2.69656
   R10        2.59232  -0.00039   0.00030  -0.00176  -0.00145   2.59087
   R11        2.75093  -0.00008  -0.00006   0.00038   0.00032   2.75126
   R12        2.05064   0.00029  -0.00007   0.00064   0.00057   2.05121
   R13        2.05091  -0.00004   0.00007  -0.00059  -0.00052   2.05039
   R14        2.58623  -0.00052  -0.00031   0.00054   0.00023   2.58647
   R15        2.58712  -0.00020   0.00042  -0.00180  -0.00137   2.58575
   R16        2.78081   0.00102   0.00028   0.00146   0.00174   2.78255
   R17        2.66259   0.00022   0.00008   0.00014   0.00023   2.66282
   R18        2.05160  -0.00006  -0.00022   0.00031   0.00010   2.05169
   R19        2.04755   0.00004   0.00008  -0.00046  -0.00038   2.04717
   R20        2.80732   0.00029   0.00033  -0.00060  -0.00027   2.80705
   R21        2.80536   0.00041   0.00013   0.00106   0.00119   2.80655
   R22        2.09896   0.00142  -0.00120   0.00864   0.00745   2.10640
   R23        2.78040   0.00064  -0.00021   0.00233   0.00212   2.78252
   R24        2.78574   0.00019  -0.00075   0.00336   0.00260   2.78834
   R25        2.06132   0.00015  -0.00010   0.00095   0.00085   2.06217
   R26        2.06124   0.00023  -0.00009   0.00114   0.00105   2.06229
   R27        2.05945   0.00013  -0.00014   0.00109   0.00096   2.06041
   R28        2.06387   0.00034  -0.00001   0.00101   0.00101   2.06487
   R29        2.07103   0.00013   0.00000   0.00060   0.00060   2.07163
   R30        2.06191   0.00030  -0.00012   0.00138   0.00126   2.06317
   R31        2.07131   0.00003  -0.00004   0.00058   0.00055   2.07186
   R32        2.06431   0.00027  -0.00017   0.00148   0.00130   2.06562
   R33        2.06387  -0.00008  -0.00016   0.00071   0.00055   2.06443
   R34        2.06135   0.00013  -0.00014   0.00109   0.00095   2.06230
   R35        2.06141   0.00013  -0.00019   0.00113   0.00094   2.06234
   R36        2.05877   0.00015  -0.00018   0.00130   0.00112   2.05988
    A1        2.09355  -0.00032   0.00004  -0.00143  -0.00140   2.09215
    A2        2.10405   0.00020  -0.00014   0.00131   0.00117   2.10522
    A3        2.08556   0.00013   0.00010   0.00014   0.00024   2.08580
    A4        2.10934   0.00016  -0.00000   0.00034   0.00033   2.10967
    A5        2.10311  -0.00010  -0.00010   0.00028   0.00017   2.10328
    A6        2.07073  -0.00006   0.00011  -0.00061  -0.00050   2.07023
    A7        2.08669   0.00063   0.00008   0.00119   0.00128   2.08797
    A8        2.10568  -0.00123  -0.00032  -0.00168  -0.00200   2.10368
    A9        2.09080   0.00060   0.00024   0.00051   0.00073   2.09153
   A10        2.06171  -0.00148  -0.00004  -0.00279  -0.00284   2.05886
   A11        2.03731  -0.00089  -0.00033  -0.00008  -0.00044   2.03687
   A12        2.18408   0.00237   0.00038   0.00301   0.00337   2.18745
   A13        2.10179   0.00055  -0.00036   0.00272   0.00236   2.10415
   A14        2.06893   0.00143   0.00066  -0.00046   0.00020   2.06913
   A15        2.11221  -0.00198  -0.00035  -0.00209  -0.00245   2.10976
   A16        2.11290   0.00046   0.00022   0.00024   0.00045   2.11335
   A17        2.08020  -0.00019  -0.00008   0.00006  -0.00003   2.08017
   A18        2.08998  -0.00026  -0.00015  -0.00019  -0.00035   2.08963
   A19        2.06789  -0.00008   0.00006  -0.00042  -0.00035   2.06754
   A20        2.11699   0.00002   0.00012  -0.00075  -0.00064   2.11635
   A21        2.09830   0.00006  -0.00019   0.00117   0.00099   2.09929
   A22        2.13540  -0.00023  -0.00012   0.00006  -0.00008   2.13532
   A23        2.05518   0.00279   0.00014   0.00403   0.00415   2.05933
   A24        2.09217  -0.00256  -0.00010  -0.00362  -0.00375   2.08842
   A25        2.09632   0.00050   0.00019   0.00042   0.00061   2.09693
   A26        2.10285  -0.00026  -0.00009   0.00020   0.00011   2.10296
   A27        2.08396  -0.00025  -0.00011  -0.00059  -0.00070   2.08326
   A28        2.08909  -0.00000  -0.00015   0.00031   0.00015   2.08924
   A29        2.10764   0.00003  -0.00018   0.00094   0.00077   2.10841
   A30        2.08641  -0.00003   0.00032  -0.00122  -0.00089   2.08552
   A31        1.96218   0.00003  -0.00051   0.00243   0.00193   1.96411
   A32        1.98332  -0.00033   0.00167  -0.00537  -0.00371   1.97961
   A33        1.76262   0.00053  -0.00005   0.00334   0.00330   1.76592
   A34        1.96239   0.00032  -0.00005   0.00113   0.00108   1.96347
   A35        1.88885  -0.00059  -0.00107  -0.00222  -0.00330   1.88555
   A36        1.89002   0.00003  -0.00015   0.00094   0.00080   1.89081
   A37        1.98467  -0.00153   0.00078  -0.00805  -0.00730   1.97737
   A38        1.94570   0.00153  -0.00001   0.00945   0.00945   1.95515
   A39        1.94947   0.00020  -0.00016   0.00355   0.00339   1.95286
   A40        1.92099   0.00015  -0.00048   0.00273   0.00225   1.92324
   A41        1.90173  -0.00017  -0.00021   0.00025   0.00004   1.90177
   A42        1.89690  -0.00004  -0.00044   0.00128   0.00084   1.89774
   A43        1.91448   0.00008   0.00034  -0.00061  -0.00027   1.91420
   A44        1.90951  -0.00003   0.00025  -0.00114  -0.00089   1.90862
   A45        1.92014   0.00002   0.00053  -0.00248  -0.00195   1.91819
   A46        1.89881   0.00035   0.00031   0.00098   0.00129   1.90010
   A47        1.96119  -0.00043   0.00027  -0.00304  -0.00277   1.95843
   A48        1.91079  -0.00004   0.00014  -0.00139  -0.00125   1.90954
   A49        1.88799   0.00027  -0.00052   0.00462   0.00409   1.89209
   A50        1.90708  -0.00011  -0.00001  -0.00026  -0.00027   1.90681
   A51        1.89732  -0.00003  -0.00020  -0.00081  -0.00101   1.89631
   A52        1.95233  -0.00004  -0.00012   0.00089   0.00077   1.95310
   A53        1.90691  -0.00005  -0.00036   0.00080   0.00044   1.90735
   A54        1.91181  -0.00035  -0.00027  -0.00062  -0.00089   1.91092
   A55        1.89797  -0.00002   0.00018  -0.00127  -0.00109   1.89688
   A56        1.89092   0.00025   0.00038  -0.00004   0.00034   1.89126
   A57        1.90328   0.00022   0.00020   0.00023   0.00043   1.90371
   A58        1.89740  -0.00013   0.00026  -0.00178  -0.00152   1.89588
   A59        1.92676   0.00004   0.00043  -0.00068  -0.00025   1.92651
   A60        1.90092  -0.00046   0.00027  -0.00371  -0.00344   1.89748
   A61        1.90775   0.00015  -0.00066   0.00373   0.00307   1.91083
   A62        1.92088   0.00017  -0.00015   0.00063   0.00048   1.92136
   A63        1.91012   0.00023  -0.00014   0.00175   0.00161   1.91172
    D1        0.01717  -0.00005   0.00100  -0.00690  -0.00589   0.01128
    D2       -3.12905   0.00007   0.00170  -0.00453  -0.00283  -3.13189
    D3       -3.13283  -0.00009  -0.00012  -0.00351  -0.00362  -3.13645
    D4        0.00413   0.00003   0.00058  -0.00114  -0.00056   0.00357
    D5       -0.01075  -0.00006  -0.00166   0.00460   0.00295  -0.00780
    D6        3.11508   0.00010  -0.00173   0.01176   0.01003   3.12512
    D7        3.13916  -0.00002  -0.00055   0.00125   0.00070   3.13986
    D8       -0.01820   0.00014  -0.00062   0.00841   0.00779  -0.01041
    D9       -0.00041   0.00011   0.00080   0.00118   0.00197   0.00156
   D10        3.13535   0.00020   0.00140   0.00371   0.00509   3.14044
   D11       -3.13745  -0.00001   0.00012  -0.00115  -0.00104  -3.13849
   D12       -0.00169   0.00008   0.00071   0.00138   0.00208   0.00039
   D13       -0.02216  -0.00003  -0.00193   0.00669   0.00477  -0.01739
   D14        3.10585   0.00034  -0.00027   0.01808   0.01780   3.12365
   D15        3.12521  -0.00012  -0.00252   0.00419   0.00168   3.12689
   D16       -0.02996   0.00025  -0.00086   0.01558   0.01471  -0.01526
   D17        0.01412  -0.00013  -0.00038  -0.00619  -0.00656   0.00756
   D18       -3.12426  -0.00023  -0.00049  -0.00988  -0.01036  -3.13462
   D19       -3.13331  -0.00004   0.00022  -0.00365  -0.00343  -3.13675
   D20        0.01149  -0.00014   0.00010  -0.00734  -0.00723   0.00426
   D21        0.02866  -0.00007   0.00129  -0.00897  -0.00768   0.02098
   D22       -3.08900  -0.00006   0.00329  -0.01716  -0.01388  -3.10287
   D23       -3.09810  -0.00045  -0.00052  -0.02138  -0.02191  -3.12001
   D24        0.06743  -0.00043   0.00148  -0.02957  -0.02810   0.03933
   D25        0.02645  -0.00019   0.00060  -0.01114  -0.01053   0.01593
   D26       -3.08344  -0.00028   0.00281  -0.02815  -0.02537  -3.10881
   D27       -3.12978   0.00017   0.00239   0.00109   0.00352  -3.12627
   D28        0.04351   0.00008   0.00460  -0.01592  -0.01132   0.03219
   D29       -0.01262   0.00010   0.00048   0.00345   0.00393  -0.00868
   D30       -3.13836  -0.00006   0.00055  -0.00375  -0.00320  -3.14155
   D31        3.10444   0.00013  -0.00155   0.01187   0.01031   3.11475
   D32       -0.02130  -0.00003  -0.00148   0.00467   0.00319  -0.01812
   D33       -2.13441   0.00003  -0.01277   0.03953   0.02674  -2.10767
   D34        1.92600  -0.00028  -0.01318   0.03328   0.02011   1.94611
   D35        1.03127   0.00001  -0.01076   0.03121   0.02045   1.05172
   D36       -1.19151  -0.00030  -0.01116   0.02497   0.01382  -1.17768
   D37        0.01240  -0.00004   0.00096  -0.00625  -0.00529   0.00712
   D38       -3.13821   0.00000   0.00048  -0.00154  -0.00107  -3.13928
   D39       -3.12592  -0.00014   0.00084  -0.01000  -0.00915  -3.13507
   D40        0.00665  -0.00010   0.00036  -0.00529  -0.00493   0.00172
   D41       -0.00353  -0.00001   0.00042  -0.00203  -0.00160  -0.00513
   D42       -3.13469  -0.00003   0.00077  -0.00430  -0.00352  -3.13821
   D43        3.10571   0.00018  -0.00183   0.01547   0.01362   3.11933
   D44       -0.02545   0.00015  -0.00149   0.01320   0.01170  -0.01375
   D45        1.91721   0.00009  -0.00275   0.04752   0.04478   1.96199
   D46       -2.11197   0.00026  -0.00178   0.04652   0.04474  -2.06722
   D47       -0.09229   0.00047  -0.00128   0.04727   0.04599  -0.04630
   D48       -1.19350  -0.00004  -0.00059   0.03088   0.03029  -1.16321
   D49        1.06051   0.00014   0.00038   0.02988   0.03025   1.09076
   D50        3.08018   0.00034   0.00088   0.03063   0.03150   3.11169
   D51       -0.01654   0.00012  -0.00122   0.01098   0.00975  -0.00678
   D52        3.13397   0.00007  -0.00075   0.00633   0.00558   3.13955
   D53        3.11474   0.00015  -0.00156   0.01323   0.01166   3.12640
   D54       -0.01794   0.00010  -0.00109   0.00857   0.00748  -0.01046
   D55        1.15834  -0.00010   0.00557  -0.01656  -0.01099   1.14735
   D56       -3.02490  -0.00002   0.00556  -0.01549  -0.00993  -3.03482
   D57       -0.93253  -0.00012   0.00582  -0.01759  -0.01177  -0.94430
   D58       -1.10648   0.00007   0.00374  -0.01220  -0.00847  -1.11495
   D59        0.99346   0.00014   0.00373  -0.01113  -0.00740   0.98606
   D60        3.08583   0.00004   0.00398  -0.01323  -0.00925   3.07658
   D61        3.08992   0.00022   0.00467  -0.01260  -0.00794   3.08198
   D62       -1.09332   0.00029   0.00466  -0.01153  -0.00688  -1.10020
   D63        0.99904   0.00020   0.00491  -0.01363  -0.00872   0.99032
   D64        2.98249   0.00007  -0.00413   0.01805   0.01393   2.99642
   D65       -1.20820   0.00020  -0.00452   0.02112   0.01660  -1.19160
   D66        0.88941   0.00022  -0.00426   0.02052   0.01626   0.90567
   D67       -1.04678   0.00010  -0.00340   0.01772   0.01432  -1.03246
   D68        1.04571   0.00023  -0.00379   0.02078   0.01699   1.06270
   D69       -3.13987   0.00024  -0.00353   0.02018   0.01665  -3.12322
   D70        1.03932  -0.00042  -0.00486   0.01627   0.01141   1.05073
   D71        3.13182  -0.00029  -0.00525   0.01933   0.01408  -3.13729
   D72       -1.05376  -0.00028  -0.00499   0.01874   0.01374  -1.04002
   D73        3.00114  -0.00059  -0.00240   0.00255   0.00016   3.00130
   D74       -1.19190  -0.00030  -0.00268   0.00708   0.00440  -1.18750
   D75        0.91812  -0.00065  -0.00265   0.00310   0.00046   0.91858
   D76       -1.06123   0.00040  -0.00191   0.01186   0.00994  -1.05129
   D77        1.02892   0.00070  -0.00219   0.01638   0.01418   1.04310
   D78        3.13894   0.00035  -0.00216   0.01240   0.01023  -3.13401
   D79        1.16307  -0.00016  -0.00132   0.01986   0.01855   1.18163
   D80       -3.01767  -0.00025  -0.00141   0.01937   0.01798  -2.99969
   D81       -0.93381  -0.00022  -0.00154   0.01976   0.01823  -0.91558
   D82       -1.07863   0.00049  -0.00223   0.02009   0.01784  -1.06078
   D83        1.02382   0.00040  -0.00232   0.01960   0.01727   1.04108
   D84        3.10767   0.00043  -0.00245   0.01999   0.01752   3.12520
         Item               Value     Threshold  Converged?
 Maximum Force            0.002788     0.000450     NO 
 RMS     Force            0.000546     0.000300     NO 
 Maximum Displacement     0.148239     0.001800     NO 
 RMS     Displacement     0.041443     0.001200     NO 
 Predicted change in Energy=-1.183385D-04
 GradGradGradGradGradGradGradGradGradGradGradGradGradGradGradGradGradGrad

                          Input orientation:                          
 ---------------------------------------------------------------------
 Center     Atomic      Atomic             Coordinates (Angstroms)
 Number     Number       Type             X           Y           Z
 ---------------------------------------------------------------------
      1          6           0       -5.524872   -1.319976    0.683441
      2          6           0       -4.198082   -1.320021    0.351156
      3          6           0       -3.532990   -0.114555    0.011000
      4          6           0       -4.255807    1.116040    0.016839
      5          6           0       -5.646239    1.075630    0.349980
      6          6           0       -6.250550   -0.110863    0.676719
      7          1           0       -1.629819   -1.071425   -0.332791
      8          1           0       -6.027820   -2.242865    0.947290
      9          1           0       -3.632051   -2.245569    0.344202
     10          6           0       -2.156519   -0.122822   -0.331082
     11          6           0       -3.520191    2.293381   -0.313236
     12          1           0       -7.306585   -0.125950    0.927274
     13          6           0       -2.191936    2.259099   -0.640134
     14          6           0       -1.497985    1.032797   -0.653902
     15          1           0       -1.660660    3.174183   -0.883305
     16          1           0       -0.446995    1.017676   -0.916125
     17          7           0       -4.227988    3.583998   -0.274783
     18          7           0       -6.407202    2.316258    0.312182
     19          6           0       -3.740411    4.468452    0.814487
     20          1           0       -2.706397    4.762361    0.626690
     21          1           0       -4.372532    5.356913    0.859646
     22          1           0       -3.795947    3.925028    1.758100
     23          6           0       -7.018701    2.663932    1.605739
     24          1           0       -7.446185    3.667120    1.536249
     25          1           0       -7.816136    1.966598    1.887881
     26          1           0       -6.252981    2.652020    2.383890
     27          6           0       -7.395171    2.326140   -0.783719
     28          1           0       -8.198317    1.598686   -0.616931
     29          1           0       -7.836536    3.323011   -0.862854
     30          1           0       -6.897988    2.080094   -1.724843
     31          6           0       -4.271381    4.272941   -1.589765
     32          1           0       -4.933177    5.136932   -1.508926
     33          1           0       -3.272577    4.605209   -1.877898
     34          1           0       -4.653648    3.577179   -2.336747
     35          1           0       -5.261523    3.256059   -0.016461
 ---------------------------------------------------------------------
                    Distance matrix (angstroms):
                    1          2          3          4          5
     1  C    0.000000
     2  C    1.367767   0.000000
     3  C    2.423389   1.418168   0.000000
     4  C    2.826493   2.459572   1.427187   0.000000
     5  C    2.421747   2.799340   2.448933   1.430355   0.000000
     6  C    1.410181   2.404305   2.797915   2.433050   1.371027
     7  H    4.033106   2.669374   2.157742   3.435558   4.605177
     8  H    1.083650   2.134235   3.410355   3.909989   3.393346
     9  H    2.134146   1.084933   2.159180   3.434626   3.884245
    10  C    3.715944   2.463070   1.418366   2.462284   3.752104
    11  C    4.250702   3.735991   2.429701   1.426960   2.538278
    12  H    2.158624   3.379425   3.883260   3.417407   2.129275
    13  C    5.066567   4.221064   2.802969   2.449034   3.783271
    14  C    4.851788   3.719734   2.428941   2.839438   4.268211
    15  H    6.130603   5.306625   3.888598   3.432347   4.670092
    16  H    5.814470   4.597986   3.415387   3.922645   5.351497
    17  N    5.162274   4.943895   3.774121   2.485283   2.948504
    18  N    3.760125   4.254910   3.776329   2.481179   1.455902
    19  C    6.058662   5.824994   4.657528   3.484328   3.919080
    20  H    6.703869   6.268685   4.984641   4.008522   4.723476
    21  H    6.777889   6.698540   5.600177   4.325384   4.495716
    22  H    5.626201   5.445341   4.409051   3.336746   3.677696
    23  C    4.353583   5.040015   4.734276   3.543184   2.446075
    24  H    5.412011   6.068459   5.651597   4.358340   3.370884
    25  H    4.183555   5.123836   5.118517   4.110983   2.804891
    26  H    4.381601   4.912406   4.547846   3.457003   2.643848
    27  C    4.352556   4.980343   4.637350   3.458445   2.430599
    28  H    4.166157   5.045584   5.009468   4.022187   2.778777
    29  H    5.412223   6.022451   5.576826   4.297231   3.364385
    30  H    4.386999   4.812489   4.376397   3.308168   2.623111
    31  C    6.165990   5.920623   4.728403   3.542237   3.984425
    32  H    6.844577   6.759623   5.643475   4.353660   4.523069
    33  H    6.836747   6.397936   5.090375   4.090363   4.801629
    34  H    5.819166   5.604902   4.516269   3.428534   3.802826
    35  H    4.636735   4.712383   3.788089   2.364794   2.244227
                    6          7          8          9         10
     6  C    0.000000
     7  H    4.826276   0.000000
     8  H    2.160614   4.727927   0.000000
     9  H    3.394713   2.417823   2.470513   0.000000
    10  C    4.216266   1.085017   4.595192   2.671939   0.000000
    11  C    3.770313   3.859509   5.334291   4.587680   2.774520
    12  H    1.085456   5.891295   2.473251   4.281934   5.301571
    13  C    4.880899   3.391582   6.123856   4.830620   2.402149
    14  C    5.066102   2.132661   5.814911   4.037095   1.368699
    15  H    5.855962   4.281262   7.194969   5.896344   3.379507
    16  H    6.123071   2.470566   6.726741   4.730938   2.136699
    17  N    4.318346   5.331680   6.219742   5.892550   4.246725
    18  N    2.459338   5.892009   4.618755   5.339734   4.942794
    19  C    5.223974   6.038302   7.091661   6.731344   4.990075
    20  H    6.025930   6.009383   7.759371   7.074442   5.008465
    21  H    5.784201   7.089986   7.778450   7.655830   6.029597
    22  H    4.845913   5.833393   6.609203   6.332633   4.841229
    23  C    3.025330   6.837458   5.048966   6.096235   5.929426
    24  H    4.054811   7.731574   6.106272   7.136420   6.769872
    25  H    2.869462   7.240958   4.669299   6.134481   6.428121
    26  H    3.247763   6.528248   5.106312   5.917431   5.643743
    27  C    3.063008   6.707166   5.073642   6.027753   5.800498
    28  H    2.896529   7.096153   4.681384   6.045896   6.288770
    29  H    4.083764   7.623344   6.125933   7.081226   6.664769
    30  H    3.314660   6.294719   5.156109   5.801608   5.410817
    31  C    5.317123   6.092625   7.209540   6.829345   5.037823
    32  H    5.835397   7.130158   7.854466   7.721939   6.063181
    33  H    6.134796   6.108206   7.903744   7.211110   5.098284
    34  H    5.023218   5.896515   6.822474   6.491190   4.893705
    35  H    3.576987   5.658308   5.635086   5.749188   4.599660
                   11         12         13         14         15
    11  C    0.000000
    12  H    4.661417   0.000000
    13  C    1.368320   5.857035   0.000000
    14  C    2.407165   6.130469   1.409104   0.000000
    15  H    2.135098   6.785686   1.085709   2.159774   0.000000
    16  H    3.381631   7.194440   2.159194   1.083314   2.474789
    17  N    1.472463   4.968542   2.456491   3.755699   2.670098
    18  N    2.954066   2.674249   4.321880   5.165366   4.969395
    19  C    2.459917   5.817116   3.065117   4.357565   2.980436
    20  H    2.764342   6.719201   2.852339   4.124298   2.428161
    21  H    3.389301   6.218924   4.074406   5.408496   3.893127
    22  H    2.651178   5.424506   3.331620   4.411732   3.478540
    23  C    4.007411   2.885591   5.339054   6.184245   5.929949
    24  H    4.552053   3.844180   5.858865   6.864219   6.290432
    25  H    4.838062   2.358211   6.173171   6.873985   6.857668
    26  H    3.856327   3.308917   5.078504   5.870269   5.660091
    27  C    3.903576   2.991335   5.205648   6.038741   5.797734
    28  H    4.739166   2.480750   6.042623   6.724287   6.730089
    29  H    4.471359   3.921828   5.748306   6.742846   6.177703
    30  H    3.667103   3.473802   4.832760   5.603908   5.416164
    31  C    2.472341   5.907469   3.046547   4.366474   2.919284
    32  H    3.392932   6.266263   4.068307   5.419920   3.866931
    33  H    2.802504   6.821002   2.864275   4.172465   2.373884
    34  H    2.650935   5.604022   3.267393   4.389083   3.351548
    35  H    2.011731   4.063360   3.287136   4.417402   3.704637
                   16         17         18         19         20
    16  H    0.000000
    17  N    4.614459   0.000000
    18  N    6.222469   2.588564   0.000000
    19  C    5.074393   1.485429   3.463528   0.000000
    20  H    4.637655   2.125191   4.447279   1.091254   0.000000
    21  H    6.114914   2.109751   3.699348   1.091319   1.784311
    22  H    5.178769   2.106081   3.390792   1.090321   1.779981
    23  C    7.228919   3.488690   1.472446   3.824860   4.894681
    24  H    7.875427   3.693716   2.098250   3.859512   4.948984
    25  H    7.941481   4.490869   2.142471   4.901324   5.959557
    26  H    6.875365   3.469542   2.104399   3.474976   4.485482
    27  C    7.071546   3.445616   1.475527   4.527807   5.468915
    28  H    7.778822   4.452195   2.141554   5.491579   6.458840
    29  H    7.740976   3.665454   2.106479   4.572061   5.532521
    30  H    6.587721   3.390177   2.108581   4.703482   5.503972
    31  C    5.067195   1.485161   3.465219   2.469935   2.757060
    32  H    6.119273   2.105232   3.666795   2.695886   3.108007
    33  H    4.666830   2.127360   4.456638   2.736148   2.572590
    34  H    5.124953   2.105451   3.417850   3.399801   3.738770
    35  H    5.385111   1.114660   1.517831   2.115220   3.035006
                   21         22         23         24         25
    21  H    0.000000
    22  H    1.786047   0.000000
    23  C    3.848507   3.464061   0.000000
    24  H    3.572189   3.666057   1.092684   0.000000
    25  H    4.940638   4.473724   1.096258   1.775468   0.000000
    26  H    3.629856   2.837108   1.091782   1.781196   1.777437
    27  C    4.585039   4.687399   2.442405   2.680127   2.728356
    28  H    5.562479   5.516657   2.732491   3.079011   2.560372
    29  H    4.370707   4.853677   2.682757   2.454888   3.067053
    30  H    4.878017   5.015709   3.383521   3.667955   3.729296
    31  C    2.680455   3.399306   4.510867   4.496484   5.475265
    32  H    2.443940   3.665442   4.490687   4.212914   5.468159
    33  H    3.044521   3.735913   5.471538   5.473154   6.464308
    34  H    3.669251   4.198145   4.687290   4.775610   5.517498
    35  H    2.443656   2.396769   2.463701   2.711573   3.437336
                   26         27         28         29         30
    26  H    0.000000
    27  C    3.382979   0.000000
    28  H    3.728106   1.096380   0.000000
    29  H    3.674128   1.093077   1.778950   0.000000
    30  H    4.198193   1.092448   1.774845   1.780096   0.000000
    31  C    4.726950   3.767999   4.849626   3.760465   3.424309
    32  H    4.803195   3.806296   4.896527   3.483850   3.640242
    33  H    5.555231   4.836028   5.906956   4.848099   4.420774
    34  H    5.069339   3.390125   4.408727   3.516780   2.766361
    35  H    2.666372   2.450692   3.425231   2.711375   2.641871
                   31         32         33         34         35
    31  C    0.000000
    32  H    1.091324   0.000000
    33  H    1.091344   1.782263   0.000000
    34  H    1.090044   1.787807   1.781781   0.000000
    35  H    2.118895   2.423416   3.039911   2.419991   0.000000
 Stoichiometry    C14H19N2(1+)
 Framework group  C1[X(C14H19N2)]
 Deg. of freedom    99
 Full point group                 C1      NOp   1
 Largest Abelian subgroup         C1      NOp   1
 Largest concise Abelian subgroup C1      NOp   1
                         Standard orientation:                         
 ---------------------------------------------------------------------
 Center     Atomic      Atomic             Coordinates (Angstroms)
 Number     Number       Type             X           Y           Z
 ---------------------------------------------------------------------
      1          6           0        2.111594   -2.427721    0.056982
      2          6           0        2.782820   -1.236382    0.026142
      3          6           0        2.079427   -0.005295   -0.003253
      4          6           0        0.652249   -0.007748    0.001272
      5          6           0       -0.016264   -1.272204    0.013834
      6          6           0        0.701508   -2.439888    0.045986
      7          1           0        3.867599    1.201707   -0.041203
      8          1           0        2.653254   -3.365890    0.084170
      9          1           0        3.867546   -1.215205    0.025163
     10          6           0        2.782878    1.225960   -0.033740
     11          6           0        0.008779    1.265869   -0.006517
     12          1           0        0.180311   -3.391983    0.055134
     13          6           0        0.710280    2.440311   -0.036199
     14          6           0        2.119160    2.422788   -0.054168
     15          1           0        0.189666    3.393055   -0.038177
     16          1           0        2.663872    3.358850   -0.079566
     17          7           0       -1.462603    1.297050    0.040512
     18          7           0       -1.471363   -1.290513   -0.030925
     19          6           0       -1.979676    1.860509    1.313952
     20          1           0       -1.710191    2.914754    1.396303
     21          1           0       -3.065852    1.756350    1.332674
     22          1           0       -1.539508    1.309007    2.145154
     23          6           0       -2.081311   -1.958613    1.130842
     24          1           0       -3.162904   -1.806810    1.098136
     25          1           0       -1.883174   -3.036778    1.140038
     26          1           0       -1.684248   -1.522799    2.049752
     27          6           0       -1.978885   -1.832208   -1.306138
     28          1           0       -1.757585   -2.900629   -1.413625
     29          1           0       -3.062043   -1.692632   -1.352020
     30          1           0       -1.514630   -1.299125   -2.139045
     31          6           0       -2.078121    1.931369   -1.153003
     32          1           0       -3.158215    1.781428   -1.109391
     33          1           0       -1.859474    3.000443   -1.170522
     34          1           0       -1.670773    1.461331   -2.048172
     35          1           0       -1.702529    0.208672    0.022140
 ---------------------------------------------------------------------
 Rotational constants (GHZ):      0.6425425      0.6070890      0.3577437
 Standard basis: 6-31G(d,p) (6D, 7F)
 There are   335 symmetry adapted cartesian basis functions of A   symmetry.
 There are   335 symmetry adapted basis functions of A   symmetry.
   335 basis functions,   581 primitive gaussians,   335 cartesian basis functions
    58 alpha electrons       58 beta electrons
       nuclear repulsion energy      1141.6315504890 Hartrees.
 NAtoms=   35 NActive=   35 NUniq=   35 SFac= 1.00D+00 NAtFMM=   60 NAOKFM=F Big=F
 Integral buffers will be    131072 words long.
 Raffenetti 2 integral format.
 Two-electron integral symmetry is turned on.
 Nuclear repulsion after empirical dispersion term =     1141.6014499690 Hartrees.
 One-electron integrals computed using PRISM.
 NBasis=   335 RedAO= T EigKep=  2.21D-04  NBF=   335
 NBsUse=   335 1.00D-06 EigRej= -1.00D+00 NBFU=   335
 Initial guess from the checkpoint file:  "protsponge-in-wb97xd.chk"
 B after Tr=     0.000000    0.000000    0.000000
         Rot=    0.999948    0.002939   -0.000412   -0.009772 Ang=   1.17 deg.
 ExpMin= 1.61D-01 ExpMax= 4.17D+03 ExpMxC= 6.27D+02 IAcc=1 IRadAn=         1 AccDes= 0.00D+00
 Harris functional with IExCor= 4639 and IRadAn=       1 diagonalized for initial guess.
 HarFok:  IExCor= 4639 AccDes= 0.00D+00 IRadAn=         1 IDoV= 1 UseB2=F ITyADJ=14
 ICtDFT=  3500011 ScaDFX=  1.000000  1.000000  1.000000  1.000000
 FoFCou: FMM=F IPFlag=           0 FMFlag=      100000 FMFlg1=           0
         NFxFlg=           0 DoJE=T BraDBF=F KetDBF=T FulRan=T
         wScrn=  0.000000 ICntrl=     500 IOpCl=  0 I1Cent=   200000004 NGrid=           0
         NMat0=    1 NMatS0=      1 NMatT0=    0 NMatD0=    1 NMtDS0=    0 NMtDT0=    0
 Petite list used in FoFCou.
 Requested convergence on RMS density matrix=1.00D-08 within 128 cycles.
 Requested convergence on MAX density matrix=1.00D-06.
 Requested convergence on             energy=1.00D-06.
 No special actions if energy rises.
 Integral accuracy reduced to 1.0D-05 until final iterations.
 Initial convergence to 1.0D-05 achieved.  Increase integral accuracy.
 SCF Done:  E(RwB97XD) =  -654.042564974     A.U. after   12 cycles
            NFock= 12  Conv=0.47D-08     -V/T= 2.0096
 Calling FoFJK, ICntrl=      2127 FMM=F ISym2X=0 I1Cent= 0 IOpClX= 0 NMat=1 NMatS=1 NMatT=0.
 ***** Axes restored to original set *****
 -------------------------------------------------------------------
 Center     Atomic                   Forces (Hartrees/Bohr)
 Number     Number              X              Y              Z
 -------------------------------------------------------------------
      1        6           0.000172665    0.000070687    0.000074812
      2        6          -0.000075750    0.000044689   -0.000008074
      3        6           0.000065831    0.000108626    0.000135889
      4        6          -0.000244041    0.000113406   -0.000090131
      5        6           0.000411180    0.000718668    0.000150045
      6        6          -0.000124310   -0.000297264   -0.000169831
      7        1           0.000134878   -0.000098707    0.000039019
      8        1          -0.000071472   -0.000171782   -0.000032957
      9        1           0.000091516   -0.000122420    0.000010865
     10        6           0.000148798    0.000291483   -0.000123116
     11        6          -0.000589386   -0.000605958   -0.000203300
     12        1          -0.000080308    0.000097749   -0.000030676
     13        6           0.000227911    0.000365344    0.000274295
     14        6          -0.000052463   -0.000536991   -0.000098853
     15        1          -0.000047636   -0.000063938   -0.000063177
     16        1           0.000182695   -0.000078450   -0.000000889
     17        7          -0.000219406   -0.000178254    0.000612961
     18        7          -0.000603520    0.000096024   -0.000825518
     19        6           0.000224665    0.000523471    0.000636666
     20        1          -0.000255224    0.000156723   -0.000011871
     21        1          -0.000082237   -0.000261082   -0.000087776
     22        1           0.000158196   -0.000086805   -0.000288369
     23        6          -0.000117996   -0.000054116   -0.000023381
     24        1           0.000033243    0.000005880    0.000181789
     25        1           0.000066663    0.000075253    0.000020241
     26        1          -0.000131077   -0.000073780   -0.000087843
     27        6           0.000347656    0.000094313    0.000225955
     28        1           0.000046317    0.000160293    0.000152350
     29        1           0.000172791   -0.000127751    0.000258436
     30        1           0.000060489   -0.000030167    0.000443741
     31        6          -0.000194304    0.000141109   -0.000248450
     32        1           0.000094363   -0.000202755   -0.000175842
     33        1          -0.000230009   -0.000138944    0.000068181
     34        1           0.000139878    0.000177762    0.000115971
     35        1           0.000339405   -0.000112314   -0.000831161
 -------------------------------------------------------------------
 Cartesian Forces:  Max     0.000831161 RMS     0.000256850

 GradGradGradGradGradGradGradGradGradGradGradGradGradGradGradGradGradGrad
 Berny optimization.
 Using GEDIIS/GDIIS optimizer.
 FormGI is forming the generalized inverse of G from B-inverse, IUseBI=4.
 Internal  Forces:  Max     0.001218474 RMS     0.000233862
 Search for a local minimum.
 Step number  10 out of a maximum of  193
 All quantities printed in internal units (Hartrees-Bohrs-Radians)
 Mixed Optimization -- En-DIIS/RFO-DIIS
 Swapping is turned off.
 Update second derivatives using D2CorX and points    8    9   10
 DE= -1.17D-04 DEPred=-1.18D-04 R= 9.91D-01
 TightC=F SS=  1.41D+00  RLast= 1.44D-01 DXNew= 1.6803D+00 4.3077D-01
 Trust test= 9.91D-01 RLast= 1.44D-01 DXMaxT set to 9.99D-01
 ITU=  1  1  1  1  1  0 -1  1  0  0
     Eigenvalues ---    0.00244   0.00647   0.00766   0.00774   0.00830
     Eigenvalues ---    0.01043   0.01620   0.01717   0.01819   0.01901
     Eigenvalues ---    0.01990   0.02049   0.02055   0.02132   0.02152
     Eigenvalues ---    0.02167   0.02185   0.02227   0.02275   0.02341
     Eigenvalues ---    0.02838   0.04178   0.04633   0.06030   0.06051
     Eigenvalues ---    0.06157   0.06189   0.06969   0.07241   0.07270
     Eigenvalues ---    0.07532   0.07592   0.12589   0.15622   0.15791
     Eigenvalues ---    0.15903   0.16000   0.16000   0.16000   0.16000
     Eigenvalues ---    0.16000   0.16000   0.16000   0.16000   0.16001
     Eigenvalues ---    0.16007   0.16019   0.16038   0.16264   0.16503
     Eigenvalues ---    0.16823   0.18103   0.18894   0.19531   0.19640
     Eigenvalues ---    0.22071   0.22320   0.23310   0.23761   0.24750
     Eigenvalues ---    0.25509   0.30326   0.31810   0.33647   0.33659
     Eigenvalues ---    0.33673   0.33687   0.33689   0.33784   0.34234
     Eigenvalues ---    0.35171   0.35731   0.36480   0.36708   0.37086
     Eigenvalues ---    0.37194   0.37227   0.37230   0.37230   0.37230
     Eigenvalues ---    0.37230   0.37230   0.37232   0.37249   0.37351
     Eigenvalues ---    0.37903   0.38576   0.39595   0.39975   0.41039
     Eigenvalues ---    0.41990   0.42373   0.43097   0.47782   0.49013
     Eigenvalues ---    0.49469   0.49914   0.51045   0.96051
 En-DIIS/RFO-DIIS IScMMF=        0 using points:    10    9    8    7
 RFO step:  Lambda=-2.16340879D-05.
 DidBck=F Rises=F RFO-DIIS coefs:    1.03876    0.06268   -0.17791    0.07647
 Iteration  1 RMS(Cart)=  0.03701796 RMS(Int)=  0.00023963
 Iteration  2 RMS(Cart)=  0.00055158 RMS(Int)=  0.00000584
 Iteration  3 RMS(Cart)=  0.00000013 RMS(Int)=  0.00000584
 Variable       Old X    -DE/DX   Delta X   Delta X   Delta X     New X
                                 (Linear)    (Quad)   (Total)
    R1        2.58470   0.00009   0.00020  -0.00011   0.00010   2.58480
    R2        2.66486   0.00025   0.00003   0.00035   0.00039   2.66525
    R3        2.04780   0.00017  -0.00008   0.00054   0.00046   2.04826
    R4        2.67995   0.00004   0.00015   0.00014   0.00028   2.68023
    R5        2.05023   0.00015  -0.00005   0.00050   0.00045   2.05068
    R6        2.69699   0.00002  -0.00023   0.00046   0.00022   2.69721
    R7        2.68032   0.00023   0.00001   0.00037   0.00038   2.68070
    R8        2.70298  -0.00021  -0.00062   0.00035  -0.00028   2.70270
    R9        2.69656  -0.00064  -0.00035  -0.00029  -0.00064   2.69592
   R10        2.59087   0.00029  -0.00038   0.00028  -0.00009   2.59077
   R11        2.75126   0.00018  -0.00032   0.00171   0.00139   2.75264
   R12        2.05121   0.00007   0.00018   0.00041   0.00059   2.05181
   R13        2.05039   0.00015  -0.00006   0.00048   0.00041   2.05080
   R14        2.58647  -0.00020   0.00033  -0.00065  -0.00032   2.58615
   R15        2.58575   0.00034  -0.00058   0.00074   0.00017   2.58592
   R16        2.78255   0.00002  -0.00005   0.00088   0.00083   2.78338
   R17        2.66282   0.00047   0.00011   0.00085   0.00097   2.66379
   R18        2.05169  -0.00006   0.00025  -0.00016   0.00009   2.05178
   R19        2.04717   0.00018  -0.00005   0.00062   0.00056   2.04773
   R20        2.80705   0.00040   0.00020  -0.00041  -0.00021   2.80684
   R21        2.80655   0.00020  -0.00017   0.00144   0.00127   2.80781
   R22        2.10640  -0.00047   0.00025   0.00138   0.00163   2.10803
   R23        2.78252   0.00013   0.00015   0.00118   0.00133   2.78385
   R24        2.78834  -0.00122   0.00067  -0.00212  -0.00144   2.78690
   R25        2.06217  -0.00020   0.00012  -0.00061  -0.00049   2.06168
   R26        2.06229  -0.00017   0.00014  -0.00046  -0.00031   2.06198
   R27        2.06041  -0.00021   0.00012  -0.00053  -0.00041   2.06000
   R28        2.06487  -0.00002   0.00011  -0.00017  -0.00006   2.06481
   R29        2.07163  -0.00009   0.00007  -0.00056  -0.00049   2.07114
   R30        2.06317  -0.00016   0.00017  -0.00044  -0.00027   2.06290
   R31        2.07186  -0.00012   0.00009  -0.00064  -0.00055   2.07131
   R32        2.06562  -0.00020   0.00025  -0.00052  -0.00027   2.06535
   R33        2.06443  -0.00035   0.00012  -0.00099  -0.00086   2.06357
   R34        2.06230  -0.00023   0.00015  -0.00062  -0.00047   2.06184
   R35        2.06234  -0.00027   0.00023  -0.00082  -0.00059   2.06175
   R36        2.05988  -0.00024   0.00018  -0.00056  -0.00038   2.05951
    A1        2.09215   0.00006  -0.00015  -0.00009  -0.00025   2.09190
    A2        2.10522  -0.00006   0.00023  -0.00002   0.00021   2.10543
    A3        2.08580   0.00000  -0.00007   0.00012   0.00005   2.08585
    A4        2.10967  -0.00004  -0.00002   0.00002  -0.00002   2.10966
    A5        2.10328   0.00003   0.00009   0.00020   0.00029   2.10357
    A6        2.07023   0.00001  -0.00007  -0.00021  -0.00027   2.06996
    A7        2.08797  -0.00014  -0.00001   0.00022   0.00019   2.08816
    A8        2.10368   0.00009   0.00021  -0.00091  -0.00068   2.10300
    A9        2.09153   0.00004  -0.00019   0.00069   0.00049   2.09202
[truncated: 578,383 more chars]
