# Supplementary material for: An organic proton cage that is ultra-resistant to hydroxide-promoted degradation
Source: Nat Commun. 2024 Apr 22;15:3395. doi: 10.1038/s41467-024-47809-0 (PMC11035699; doi:10.1038/s41467-024-47809-0)
Supplement: Supplementary file 3 — Source Data [file 41467_2024_47809_MOESM3_ESM.zip › Paper/protonsponge-out-wb97xd.out]

 Entering Gaussian System, Link 0=g09
 Initial command:
 /opt/software/gaussian/g09.e01/l1.exe "/localscratch/clr426.8210000.0/Gau-86031.inp" -scrdir="/localscratch/clr426.8210000.0/"
 Entering Link 1 = /opt/software/gaussian/g09.e01/l1.exe PID=     86032.
  
 Copyright (c) 1988,1990,1992,1993,1995,1998,2003,2009,2015,
            Gaussian, Inc.  All Rights Reserved.
  
 This is part of the Gaussian(R) 09 program.  It is based on
 the Gaussian(R) 03 system (copyright 2003, Gaussian, Inc.),
 the Gaussian(R) 98 system (copyright 1998, Gaussian, Inc.),
 the Gaussian(R) 94 system (copyright 1995, Gaussian, Inc.),
 the Gaussian 92(TM) system (copyright 1992, Gaussian, Inc.),
 the Gaussian 90(TM) system (copyright 1990, Gaussian, Inc.),
 the Gaussian 88(TM) system (copyright 1988, Gaussian, Inc.),
 the Gaussian 86(TM) system (copyright 1986, Carnegie Mellon
 University), and the Gaussian 82(TM) system (copyright 1983,
 Carnegie Mellon University). Gaussian is a federally registered
 trademark of Gaussian, Inc.
  
 This software contains proprietary and confidential information,
 including trade secrets, belonging to Gaussian, Inc.
  
 This software is provided under written license and may be
 used, copied, transmitted, or stored only in accord with that
 written license.
  
 The following legend is applicable only to US Government
 contracts under FAR:
  
                    RESTRICTED RIGHTS LEGEND
  
 Use, reproduction and disclosure by the US Government is
 subject to restrictions as set forth in subparagraphs (a)
 and (c) of the Commercial Computer Software - Restricted
 Rights clause in FAR 52.227-19.
  
 Gaussian, Inc.
 340 Quinnipiac St., Bldg. 40, Wallingford CT 06492
  
  
 ---------------------------------------------------------------
 Warning -- This program may not be used in any manner that
 competes with the business of Gaussian, Inc. or will provide
 assistance to any competitor of Gaussian, Inc.  The licensee
 of this program is prohibited from giving any competitor of
 Gaussian, Inc. access to this program.  By using this program,
 the user acknowledges that Gaussian, Inc. is engaged in the
 business of creating and licensing software in the field of
 computational chemistry and represents and warrants to the
 licensee that it is not a competitor of Gaussian, Inc. and that
 it will not use this program in any manner prohibited above.
 ---------------------------------------------------------------
  

 Cite this work as:
 Gaussian 09, Revision E.01,
 M. J. Frisch, G. W. Trucks, H. B. Schlegel, G. E. Scuseria, 
 M. A. Robb, J. R. Cheeseman, G. Scalmani, V. Barone, B. Mennucci, 
 G. A. Petersson, H. Nakatsuji, M. Caricato, X. Li, H. P. Hratchian, 
 A. F. Izmaylov, J. Bloino, G. Zheng, J. L. Sonnenberg, M. Hada, 
 M. Ehara, K. Toyota, R. Fukuda, J. Hasegawa, M. Ishida, T. Nakajima, 
 Y. Honda, O. Kitao, H. Nakai, T. Vreven, J. A. Montgomery, Jr., 
 J. E. Peralta, F. Ogliaro, M. Bearpark, J. J. Heyd, E. Brothers, 
 K. N. Kudin, V. N. Staroverov, T. Keith, R. Kobayashi, J. Normand, 
 K. Raghavachari, A. Rendell, J. C. Burant, S. S. Iyengar, J. Tomasi, 
 M. Cossi, N. Rega, J. M. Millam, M. Klene, J. E. Knox, J. B. Cross, 
 V. Bakken, C. Adamo, J. Jaramillo, R. Gomperts, R. E. Stratmann, 
 O. Yazyev, A. J. Austin, R. Cammi, C. Pomelli, J. W. Ochterski, 
 R. L. Martin, K. Morokuma, V. G. Zakrzewski, G. A. Voth, 
 P. Salvador, J. J. Dannenberg, S. Dapprich, A. D. Daniels, 
 O. Farkas, J. B. Foresman, J. V. Ortiz, J. Cioslowski, 
 and D. J. Fox, Gaussian, Inc., Wallingford CT, 2013.
 
 ******************************************
 Gaussian 09:  EM64L-G09RevE.01 30-Nov-2015
                25-Jul-2023 
 ******************************************
 %chk=protsponge-out-wb97xd.chk
 %mem=10GB
 ----------------------------
 # opt freq wb97xd/6-31g(d,p)
 ----------------------------
 1/14=-1,18=20,19=15,26=3,38=1/1,3;
 2/9=110,12=2,17=6,18=5,40=1/2;
 3/5=1,6=6,7=101,11=2,16=1,25=1,30=1,71=1,74=-58/1,2,3;
 4//1;
 5/5=2,38=5/2;
 6/7=2,8=2,9=2,10=2,28=1/1;
 7//1,2,3,16;
 1/14=-1,18=20,19=15,26=3/3(2);
 2/9=110/2;
 99//99;
 2/9=110/2;
 3/5=1,6=6,7=101,11=2,16=1,25=1,30=1,71=1,74=-58/1,2,3;
 4/5=5,16=3,69=1/1;
 5/5=2,38=5/2;
 7//1,2,3,16;
 1/14=-1,18=20,19=15,26=3/3(-5);
 2/9=110/2;
 6/7=2,8=2,9=2,10=2,19=2,28=1/1;
 99/9=1/99;
 -------------------
 Title Card Required
 -------------------
 Symbolic Z-matrix:
 Charge =  1 Multiplicity = 1
 C                    -3.52156  -0.06034  -3.93653 
 C                    -2.8459   -0.48165  -2.81825 
 C                    -2.86097   0.29803  -1.62914 
 C                    -3.58462   1.51839  -1.6134 
 C                    -4.27546   1.93055  -2.78565 
 C                    -4.24353   1.15771  -3.92044 
 H                    -1.61198  -1.0621   -0.47898 
 H                    -3.51136  -0.66163  -4.85758 
 H                    -2.28223  -1.42664  -2.82151 
 C                    -2.16995  -0.11402  -0.45659 
 C                    -3.59927   2.29745  -0.42379 
 H                    -4.77686   1.47359  -4.82911 
 C                    -2.92337   1.87631   0.69449 
 C                    -2.20117   0.65818   0.67818 
 H                    -2.93338   2.47772   1.61542 
 H                    -1.66781   0.34242   1.58686 
 N                    -4.3522    3.55998  -0.41892 
 N                    -5.02097   3.19712  -2.75561 
 C                    -3.59772   4.58329  -1.15681 
 H                    -3.72282   4.42967  -2.20831 
 H                    -3.96129   5.5543   -0.89248 
 H                    -2.55989   4.51078  -0.90675 
 C                    -6.28605   3.03853  -3.48728 
 H                    -6.96127   3.81933  -3.20562 
 H                    -6.09861   3.09138  -4.5394 
 H                    -6.71911   2.08944  -3.24937 
 C                    -4.21805   4.25343  -3.38839 
 H                    -4.20037   4.10191  -4.44746 
 H                    -4.65022   5.20801  -3.17182 
 H                    -3.21911   4.21925  -3.00648 
 C                    -5.65768   3.35443  -1.06263 
 H                    -6.29815   4.1829   -0.84276 
 H                    -5.52502   3.27738  -2.12158 
 H                    -6.10013   2.4534   -0.69211 
 H                    -4.48957   3.86253   0.52426 
 

 GradGradGradGradGradGradGradGradGradGradGradGradGradGradGradGradGradGrad
 Berny optimization.
 Initialization pass.
                           ----------------------------
                           !    Initial Parameters    !
                           ! (Angstroms and Degrees)  !
 --------------------------                            --------------------------
 ! Name  Definition              Value          Derivative Info.                !
 --------------------------------------------------------------------------------
 ! R1    R(1,2)                  1.3728         estimate D2E/DX2                !
 ! R2    R(1,6)                  1.416          estimate D2E/DX2                !
 ! R3    R(1,8)                  1.1            estimate D2E/DX2                !
 ! R4    R(2,3)                  1.422          estimate D2E/DX2                !
 ! R5    R(2,9)                  1.1003         estimate D2E/DX2                !
 ! R6    R(3,4)                  1.4189         estimate D2E/DX2                !
 ! R7    R(3,10)                 1.422          estimate D2E/DX2                !
 ! R8    R(4,5)                  1.4217         estimate D2E/DX2                !
 ! R9    R(4,11)                 1.4221         estimate D2E/DX2                !
 ! R10   R(5,6)                  1.3733         estimate D2E/DX2                !
 ! R11   R(5,18)                 1.47           estimate D2E/DX2                !
 ! R12   R(6,12)                 1.1            estimate D2E/DX2                !
 ! R13   R(7,10)                 1.1003         estimate D2E/DX2                !
 ! R14   R(10,14)                1.3729         estimate D2E/DX2                !
 ! R15   R(11,13)                1.3729         estimate D2E/DX2                !
 ! R16   R(11,17)                1.47           estimate D2E/DX2                !
 ! R17   R(13,14)                1.4162         estimate D2E/DX2                !
 ! R18   R(13,15)                1.1            estimate D2E/DX2                !
 ! R19   R(14,16)                1.0999         estimate D2E/DX2                !
 ! R20   R(17,19)                1.47           estimate D2E/DX2                !
 ! R21   R(17,31)                1.47           estimate D2E/DX2                !
 ! R22   R(17,35)                1.0            estimate D2E/DX2                !
 ! R23   R(18,23)                1.47           estimate D2E/DX2                !
 ! R24   R(18,27)                1.47           estimate D2E/DX2                !
 ! R25   R(18,33)                0.8139         estimate D2E/DX2                !
 ! R26   R(19,20)                1.07           estimate D2E/DX2                !
 ! R27   R(19,21)                1.07           estimate D2E/DX2                !
 ! R28   R(19,22)                1.07           estimate D2E/DX2                !
 ! R29   R(20,27)                1.2919         estimate D2E/DX2                !
 ! R30   R(23,24)                1.07           estimate D2E/DX2                !
 ! R31   R(23,25)                1.07           estimate D2E/DX2                !
 ! R32   R(23,26)                1.07           estimate D2E/DX2                !
 ! R33   R(27,28)                1.07           estimate D2E/DX2                !
 ! R34   R(27,29)                1.07           estimate D2E/DX2                !
 ! R35   R(27,30)                1.07           estimate D2E/DX2                !
 ! R36   R(31,32)                1.07           estimate D2E/DX2                !
 ! R37   R(31,33)                1.07           estimate D2E/DX2                !
 ! R38   R(31,34)                1.07           estimate D2E/DX2                !
 ! A1    A(2,1,6)              120.3763         estimate D2E/DX2                !
 ! A2    A(2,1,8)              120.6477         estimate D2E/DX2                !
 ! A3    A(6,1,8)              118.976          estimate D2E/DX2                !
 ! A4    A(1,2,3)              120.5099         estimate D2E/DX2                !
 ! A5    A(1,2,9)              120.8832         estimate D2E/DX2                !
 ! A6    A(3,2,9)              118.6069         estimate D2E/DX2                !
 ! A7    A(2,3,4)              119.0959         estimate D2E/DX2                !
 ! A8    A(2,3,10)             121.7004         estimate D2E/DX2                !
 ! A9    A(4,3,10)             119.2037         estimate D2E/DX2                !
 ! A10   A(3,4,5)              119.2103         estimate D2E/DX2                !
 ! A11   A(3,4,11)             119.0596         estimate D2E/DX2                !
 ! A12   A(5,4,11)             121.73           estimate D2E/DX2                !
 ! A13   A(4,5,6)              120.4559         estimate D2E/DX2                !
 ! A14   A(4,5,18)             118.6441         estimate D2E/DX2                !
 ! A15   A(6,5,18)             120.8999         estimate D2E/DX2                !
 ! A16   A(1,6,5)              120.3516         estimate D2E/DX2                !
 ! A17   A(1,6,12)             119.0027         estimate D2E/DX2                !
 ! A18   A(5,6,12)             120.6457         estimate D2E/DX2                !
 ! A19   A(3,10,7)             118.6409         estimate D2E/DX2                !
 ! A20   A(3,10,14)            120.4968         estimate D2E/DX2                !
 ! A21   A(7,10,14)            120.8623         estimate D2E/DX2                !
 ! A22   A(4,11,13)            120.5491         estimate D2E/DX2                !
 ! A23   A(4,11,17)            118.5913         estimate D2E/DX2                !
 ! A24   A(13,11,17)           120.8596         estimate D2E/DX2                !
 ! A25   A(11,13,14)           120.3669         estimate D2E/DX2                !
 ! A26   A(11,13,15)           120.6492         estimate D2E/DX2                !
 ! A27   A(14,13,15)           118.9839         estimate D2E/DX2                !
 ! A28   A(10,14,13)           120.3239         estimate D2E/DX2                !
 ! A29   A(10,14,16)           120.685          estimate D2E/DX2                !
 ! A30   A(13,14,16)           118.991          estimate D2E/DX2                !
 ! A31   A(11,17,19)           109.4712         estimate D2E/DX2                !
 ! A32   A(11,17,31)           109.4712         estimate D2E/DX2                !
 ! A33   A(11,17,35)           109.4712         estimate D2E/DX2                !
 ! A34   A(19,17,31)           109.4713         estimate D2E/DX2                !
 ! A35   A(19,17,35)           109.4712         estimate D2E/DX2                !
 ! A36   A(31,17,35)           109.4712         estimate D2E/DX2                !
 ! A37   A(5,18,23)            109.4712         estimate D2E/DX2                !
 ! A38   A(5,18,27)            109.4712         estimate D2E/DX2                !
 ! A39   A(5,18,33)            114.5159         estimate D2E/DX2                !
 ! A40   A(23,18,27)           109.4713         estimate D2E/DX2                !
 ! A41   A(23,18,33)            82.2657         estimate D2E/DX2                !
 ! A42   A(27,18,33)           127.0633         estimate D2E/DX2                !
 ! A43   A(17,19,20)           109.4712         estimate D2E/DX2                !
 ! A44   A(17,19,21)           109.4712         estimate D2E/DX2                !
 ! A45   A(17,19,22)           109.4712         estimate D2E/DX2                !
 ! A46   A(20,19,21)           109.4713         estimate D2E/DX2                !
 ! A47   A(20,19,22)           109.4712         estimate D2E/DX2                !
 ! A48   A(21,19,22)           109.4712         estimate D2E/DX2                !
 ! A49   A(19,20,27)           164.1722         estimate D2E/DX2                !
 ! A50   A(18,23,24)           109.4712         estimate D2E/DX2                !
 ! A51   A(18,23,25)           109.4712         estimate D2E/DX2                !
 ! A52   A(18,23,26)           109.4712         estimate D2E/DX2                !
 ! A53   A(24,23,25)           109.4713         estimate D2E/DX2                !
 ! A54   A(24,23,26)           109.4712         estimate D2E/DX2                !
 ! A55   A(25,23,26)           109.4712         estimate D2E/DX2                !
 ! A56   A(18,27,20)            85.0779         estimate D2E/DX2                !
 ! A57   A(18,27,28)           109.4712         estimate D2E/DX2                !
 ! A58   A(18,27,29)           109.4712         estimate D2E/DX2                !
 ! A59   A(18,27,30)           109.4712         estimate D2E/DX2                !
 ! A60   A(20,27,28)           156.5098         estimate D2E/DX2                !
 ! A61   A(20,27,29)            81.2713         estimate D2E/DX2                !
 ! A62   A(20,27,30)            47.1899         estimate D2E/DX2                !
 ! A63   A(28,27,29)           109.4713         estimate D2E/DX2                !
 ! A64   A(28,27,30)           109.4712         estimate D2E/DX2                !
 ! A65   A(29,27,30)           109.4712         estimate D2E/DX2                !
 ! A66   A(17,31,32)           109.4712         estimate D2E/DX2                !
 ! A67   A(17,31,33)           109.4712         estimate D2E/DX2                !
 ! A68   A(17,31,34)           109.4712         estimate D2E/DX2                !
 ! A69   A(32,31,33)           109.4713         estimate D2E/DX2                !
 ! A70   A(32,31,34)           109.4712         estimate D2E/DX2                !
 ! A71   A(33,31,34)           109.4712         estimate D2E/DX2                !
 ! A72   A(18,33,31)           148.7377         estimate D2E/DX2                !
 ! D1    D(6,1,2,3)             -0.011          estimate D2E/DX2                !
 ! D2    D(6,1,2,9)           -179.9971         estimate D2E/DX2                !
 ! D3    D(8,1,2,3)            179.9952         estimate D2E/DX2                !
 ! D4    D(8,1,2,9)              0.009          estimate D2E/DX2                !
 ! D5    D(2,1,6,5)             -0.0029         estimate D2E/DX2                !
 ! D6    D(2,1,6,12)          -179.9936         estimate D2E/DX2                !
 ! D7    D(8,1,6,5)            179.991          estimate D2E/DX2                !
 ! D8    D(8,1,6,12)             0.0003         estimate D2E/DX2                !
 ! D9    D(1,2,3,4)              0.0171         estimate D2E/DX2                !
 ! D10   D(1,2,3,10)          -179.9875         estimate D2E/DX2                !
 ! D11   D(9,2,3,4)           -179.9964         estimate D2E/DX2                !
 ! D12   D(9,2,3,10)            -0.0011         estimate D2E/DX2                !
 ! D13   D(2,3,4,5)             -0.0096         estimate D2E/DX2                !
 ! D14   D(2,3,4,11)           179.9947         estimate D2E/DX2                !
 ! D15   D(10,3,4,5)           179.995          estimate D2E/DX2                !
 ! D16   D(10,3,4,11)           -0.0008         estimate D2E/DX2                !
 ! D17   D(2,3,10,7)            -0.0135         estimate D2E/DX2                !
 ! D18   D(2,3,10,14)         -179.9995         estimate D2E/DX2                !
 ! D19   D(4,3,10,7)           179.9818         estimate D2E/DX2                !
 ! D20   D(4,3,10,14)           -0.0042         estimate D2E/DX2                !
 ! D21   D(3,4,5,6)             -0.004          estimate D2E/DX2                !
 ! D22   D(3,4,5,18)          -179.9878         estimate D2E/DX2                !
 ! D23   D(11,4,5,6)           179.9916         estimate D2E/DX2                !
 ! D24   D(11,4,5,18)            0.0078         estimate D2E/DX2                !
 ! D25   D(3,4,11,13)            0.0014         estimate D2E/DX2                !
 ! D26   D(3,4,11,17)          179.9984         estimate D2E/DX2                !
 ! D27   D(5,4,11,13)         -179.9942         estimate D2E/DX2                !
 ! D28   D(5,4,11,17)            0.0027         estimate D2E/DX2                !
 ! D29   D(4,5,6,1)              0.0104         estimate D2E/DX2                !
 ! D30   D(4,5,6,12)          -179.999          estimate D2E/DX2                !
 ! D31   D(18,5,6,1)           179.9938         estimate D2E/DX2                !
 ! D32   D(18,5,6,12)           -0.0156         estimate D2E/DX2                !
 ! D33   D(4,5,18,23)         -140.3963         estimate D2E/DX2                !
 ! D34   D(4,5,18,27)           99.6037         estimate D2E/DX2                !
 ! D35   D(4,5,18,33)          -50.1468         estimate D2E/DX2                !
 ! D36   D(6,5,18,23)           39.62           estimate D2E/DX2                !
 ! D37   D(6,5,18,27)          -80.38           estimate D2E/DX2                !
 ! D38   D(6,5,18,33)          129.8695         estimate D2E/DX2                !
 ! D39   D(3,10,14,13)           0.0084         estimate D2E/DX2                !
 ! D40   D(3,10,14,16)         179.9987         estimate D2E/DX2                !
 ! D41   D(7,10,14,13)        -179.9773         estimate D2E/DX2                !
 ! D42   D(7,10,14,16)           0.013          estimate D2E/DX2                !
 ! D43   D(4,11,13,14)           0.0027         estimate D2E/DX2                !
 ! D44   D(4,11,13,15)         179.9839         estimate D2E/DX2                !
 ! D45   D(17,11,13,14)       -179.9941         estimate D2E/DX2                !
 ! D46   D(17,11,13,15)         -0.013          estimate D2E/DX2                !
 ! D47   D(4,11,17,19)         -75.78           estimate D2E/DX2                !
 ! D48   D(4,11,17,31)          44.22           estimate D2E/DX2                !
 ! D49   D(4,11,17,35)         164.22           estimate D2E/DX2                !
 ! D50   D(13,11,17,19)        104.2169         estimate D2E/DX2                !
 ! D51   D(13,11,17,31)       -135.7831         estimate D2E/DX2                !
 ! D52   D(13,11,17,35)        -15.7831         estimate D2E/DX2                !
 ! D53   D(11,13,14,10)         -0.0078         estimate D2E/DX2                !
 ! D54   D(11,13,14,16)       -179.9982         estimate D2E/DX2                !
 ! D55   D(15,13,14,10)       -179.9892         estimate D2E/DX2                !
 ! D56   D(15,13,14,16)          0.0203         estimate D2E/DX2                !
 ! D57   D(11,17,19,20)         78.4618         estimate D2E/DX2                !
 ! D58   D(11,17,19,21)       -161.5381         estimate D2E/DX2                !
 ! D59   D(11,17,19,22)        -41.5382         estimate D2E/DX2                !
 ! D60   D(31,17,19,20)        -41.5381         estimate D2E/DX2                !
 ! D61   D(31,17,19,21)         78.4619         estimate D2E/DX2                !
 ! D62   D(31,17,19,22)       -161.5381         estimate D2E/DX2                !
 ! D63   D(35,17,19,20)       -161.5381         estimate D2E/DX2                !
 ! D64   D(35,17,19,21)        -41.5381         estimate D2E/DX2                !
 ! D65   D(35,17,19,22)         78.4619         estimate D2E/DX2                !
 ! D66   D(11,17,31,32)        165.6471         estimate D2E/DX2                !
 ! D67   D(11,17,31,33)        -74.3529         estimate D2E/DX2                !
 ! D68   D(11,17,31,34)         45.6471         estimate D2E/DX2                !
 ! D69   D(19,17,31,32)        -74.353          estimate D2E/DX2                !
 ! D70   D(19,17,31,33)         45.6471         estimate D2E/DX2                !
 ! D71   D(19,17,31,34)        165.6471         estimate D2E/DX2                !
 ! D72   D(35,17,31,32)         45.6471         estimate D2E/DX2                !
 ! D73   D(35,17,31,33)        165.6471         estimate D2E/DX2                !
 ! D74   D(35,17,31,34)        -74.3529         estimate D2E/DX2                !
 ! D75   D(5,18,23,24)         161.5177         estimate D2E/DX2                !
 ! D76   D(5,18,23,25)         -78.4822         estimate D2E/DX2                !
 ! D77   D(5,18,23,26)          41.5177         estimate D2E/DX2                !
 ! D78   D(27,18,23,24)        -78.4823         estimate D2E/DX2                !
 ! D79   D(27,18,23,25)         41.5177         estimate D2E/DX2                !
 ! D80   D(27,18,23,26)        161.5177         estimate D2E/DX2                !
 ! D81   D(33,18,23,24)         48.1807         estimate D2E/DX2                !
 ! D82   D(33,18,23,25)        168.1807         estimate D2E/DX2                !
 ! D83   D(33,18,23,26)        -71.8193         estimate D2E/DX2                !
 ! D84   D(5,18,27,20)         -88.1936         estimate D2E/DX2                !
 ! D85   D(5,18,27,28)          72.8762         estimate D2E/DX2                !
 ! D86   D(5,18,27,29)        -167.1238         estimate D2E/DX2                !
 ! D87   D(5,18,27,30)         -47.1238         estimate D2E/DX2                !
 ! D88   D(23,18,27,20)        151.8064         estimate D2E/DX2                !
 ! D89   D(23,18,27,28)        -47.1238         estimate D2E/DX2                !
 ! D90   D(23,18,27,29)         72.8762         estimate D2E/DX2                !
 ! D91   D(23,18,27,30)       -167.1238         estimate D2E/DX2                !
 ! D92   D(33,18,27,20)         56.7491         estimate D2E/DX2                !
 ! D93   D(33,18,27,28)       -142.1811         estimate D2E/DX2                !
 ! D94   D(33,18,27,29)        -22.1811         estimate D2E/DX2                !
 ! D95   D(33,18,27,30)         97.8189         estimate D2E/DX2                !
 ! D96   D(5,18,33,31)          63.6533         estimate D2E/DX2                !
 ! D97   D(23,18,33,31)        171.5791         estimate D2E/DX2                !
 ! D98   D(27,18,33,31)        -79.8194         estimate D2E/DX2                !
 ! D99   D(17,19,20,27)         53.2448         estimate D2E/DX2                !
 ! D100  D(21,19,20,27)        -66.7551         estimate D2E/DX2                !
 ! D101  D(22,19,20,27)        173.2448         estimate D2E/DX2                !
 ! D102  D(19,20,27,18)        -50.339          estimate D2E/DX2                !
 ! D103  D(19,20,27,28)        179.7783         estimate D2E/DX2                !
 ! D104  D(19,20,27,29)         60.253          estimate D2E/DX2                !
 ! D105  D(19,20,27,30)       -172.7393         estimate D2E/DX2                !
 ! D106  D(17,31,33,18)         11.1809         estimate D2E/DX2                !
 ! D107  D(32,31,33,18)        131.1809         estimate D2E/DX2                !
 ! D108  D(34,31,33,18)       -108.8191         estimate D2E/DX2                !
 --------------------------------------------------------------------------------
 Trust Radius=3.00D-01 FncErr=1.00D-07 GrdErr=1.00D-06
 Number of steps in this run=    210 maximum allowed number of steps=    210.
 GradGradGradGradGradGradGradGradGradGradGradGradGradGradGradGradGradGrad

                          Input orientation:                          
 ---------------------------------------------------------------------
 Center     Atomic      Atomic             Coordinates (Angstroms)
 Number     Number       Type             X           Y           Z
 ---------------------------------------------------------------------
      1          6           0       -3.521560   -0.060340   -3.936531
      2          6           0       -2.845895   -0.481654   -2.818250
      3          6           0       -2.860973    0.298033   -1.629142
      4          6           0       -3.584618    1.518392   -1.613401
      5          6           0       -4.275455    1.930545   -2.785647
      6          6           0       -4.243526    1.157707   -3.920444
      7          1           0       -1.611985   -1.062101   -0.478981
      8          1           0       -3.511359   -0.661629   -4.857584
      9          1           0       -2.282227   -1.426639   -2.821508
     10          6           0       -2.169945   -0.114023   -0.456593
     11          6           0       -3.599271    2.297451   -0.423790
     12          1           0       -4.776856    1.473588   -4.829111
     13          6           0       -2.923374    1.876307    0.694490
     14          6           0       -2.201168    0.658175    0.678176
     15          1           0       -2.933380    2.477722    1.615423
     16          1           0       -1.667806    0.342416    1.586858
     17          7           0       -4.352202    3.559976   -0.418918
     18          7           0       -5.020973    3.197116   -2.755612
     19          6           0       -3.597725    4.583294   -1.156811
     20          1           0       -3.722824    4.429667   -2.208310
     21          1           0       -3.961287    5.554299   -0.892481
     22          1           0       -2.559886    4.510778   -0.906749
     23          6           0       -6.286050    3.038528   -3.487275
     24          1           0       -6.961268    3.819329   -3.205620
     25          1           0       -6.098612    3.091377   -4.539404
     26          1           0       -6.719107    2.089442   -3.249373
     27          6           0       -4.218048    4.253432   -3.388389
     28          1           0       -4.200369    4.101914   -4.447459
     29          1           0       -4.650223    5.208014   -3.171825
     30          1           0       -3.219112    4.219253   -3.006476
     31          6           0       -5.657685    3.354433   -1.062632
     32          1           0       -6.298152    4.182900   -0.842760
     33          1           0       -5.525018    3.277383   -2.121576
     34          1           0       -6.100133    2.453403   -0.692112
     35          1           0       -4.489567    3.862528    0.524264
 ---------------------------------------------------------------------
                    Distance matrix (angstroms):
                    1          2          3          4          5
     1  C    0.000000
     2  C    1.372801   0.000000
     3  C    2.426696   1.422011   0.000000
     4  C    2.809503   2.448990   1.418868   0.000000
     5  C    2.420024   2.804177   2.450175   1.421719   0.000000
     6  C    1.416027   2.419857   2.810793   2.426253   1.373340
     7  H    4.074882   2.707699   2.175502   3.440514   4.622847
     8  H    1.099995   2.152700   3.430275   3.909294   3.405310
     9  H    2.155458   1.100332   2.175127   3.439325   3.904476
    10  C    3.733593   2.483844   1.422034   2.450364   3.746722
    11  C    4.231379   3.744921   2.448597   1.422083   2.483991
    12  H    2.173799   3.405164   3.910542   3.429902   2.153127
    13  C    5.055174   4.231468   2.809645   2.427284   3.733954
    14  C    4.853373   3.733614   2.426677   2.811625   4.233162
    15  H    6.132855   5.331323   3.909410   3.430704   4.633571
    16  H    5.840073   4.633785   3.430492   3.911361   5.332991
    17  N    5.115687   4.935638   3.785324   2.486773   2.874429
    18  N    3.775424   4.274135   3.786716   2.487142   1.470000
    19  C    5.412576   5.383244   4.373712   3.098752   3.185827
    20  H    4.815331   5.026142   4.260120   2.974649   2.623800
    21  H    6.401857   6.433149   5.420488   4.117056   4.100533
    22  H    5.567721   5.353504   4.284825   3.240958   3.623677
    23  C    4.176986   4.967286   4.763835   3.622147   2.400500
    24  H    5.236187   5.965300   5.630029   4.385343   3.310207
    25  H    4.115576   5.129238   5.172495   4.166046   2.783360
    26  H    3.913829   4.668851   4.551867   3.581554   2.492334
    27  C    4.403883   4.962752   4.536715   3.321485   2.400500
    28  H    4.248081   5.049556   4.920001   3.884021   2.735343
    29  H    5.441893   5.979375   5.448779   4.144575   3.321353
    30  H    4.389919   4.719453   4.171483   3.060866   2.530377
    31  C    4.948030   5.069903   4.181400   2.823473   2.628078
    32  H    5.940199   6.130147   5.246407   3.880304   3.597112
    33  H    4.295148   4.668341   4.026928   2.667853   1.953553
    34  H    4.847081   4.870840   4.001974   2.837399   2.825901
    35  H    6.018690   5.722409   4.471588   3.299018   3.838478
                    6          7          8          9         10
     6  C    0.000000
     7  H    4.867877   0.000000
     8  H    2.173542   4.789589   0.000000
     9  H    3.425376   2.463645   2.498322   0.000000
    10  C    4.232647   1.100306   4.633355   2.707100   0.000000
    11  C    3.733721   3.903709   5.331267   4.620877   2.803436
    12  H    1.099953   5.947249   2.482226   4.320297   5.332486
    13  C    4.853535   3.425058   6.132892   4.866494   2.419517
    14  C    5.056488   2.155342   5.839788   4.074409   1.372941
    15  H    5.839927   4.320065   7.217299   5.945956   3.404883
    16  H    6.134282   2.498695   6.777730   4.789652   2.153178
    17  N    4.247751   5.373639   6.183099   5.909617   4.273399
    18  N    2.473953   5.911445   4.646195   5.374401   4.937357
    19  C    4.448524   6.022715   6.419687   6.373464   4.959198
    20  H    3.729377   6.132352   5.743227   6.061984   5.111268
    21  H    5.345862   7.033275   7.386625   7.434641   5.960602
    22  H    4.812493   5.669081   6.577856   6.244703   4.662990
    23  C    2.810164   6.907379   4.823672   6.034199   6.005492
    24  H    3.870572   7.738072   5.891506   7.039968   6.781237
    25  H    2.750188   7.339499   4.569483   6.158606   6.509866
    26  H    2.728914   6.609841   4.521547   5.677306   5.774925
    27  C    3.141217   6.596296   5.178395   6.027601   5.644894
    28  H    2.991314   7.008253   4.830557   6.073540   6.150103
    29  H    4.138939   7.469715   6.212205   7.053279   6.469029
    30  H    3.355268   6.071556   5.228290   5.726086   5.136140
    31  C    3.872020   6.017816   5.927658   6.111138   4.955986
    32  H    4.779688   7.042907   6.881460   7.177049   5.971161
    33  H    3.061237   6.069685   5.201574   5.756164   5.052753
    34  H    3.943088   5.705056   5.810020   5.845123   4.700374
    35  H    5.208841   5.791282   7.098533   6.636402   4.706983
                   11         12         13         14         15
    11  C    0.000000
    12  H    4.633822   0.000000
    13  C    1.372861   5.840183   0.000000
    14  C    2.419968   6.134271   1.416225   0.000000
    15  H    2.152742   6.777810   1.099963   2.173779   0.000000
    16  H    3.405205   7.218754   2.173843   1.099946   2.482342
    17  N    1.470000   4.897259   2.473048   3.775051   2.706081
    18  N    2.875418   2.707311   4.248254   5.117463   4.897093
    19  C    2.400500   4.954432   3.348109   4.552373   3.544019
    20  H    2.783185   4.088763   3.947785   4.987122   4.365117
    21  H    3.310255   5.728386   4.138038   5.434796   4.100183
    22  H    2.492466   5.433636   3.104275   4.181293   3.261007
    23  C    4.141608   2.554843   5.490492   6.301057   6.131267
    24  H    4.621441   3.593031   5.940604   6.909075   6.423881
    25  H    4.880093   2.109078   6.241167   6.952243   6.948177
    26  H    4.214329   2.578214   5.477871   6.155156   6.176466
    27  C    3.605218   3.180484   4.898653   5.790564   5.462752
    28  H    4.450542   2.717737   5.746623   6.490630   6.403265
    29  H    4.138547   4.087611   5.388011   6.443710   5.772329
    30  H    3.241621   3.645166   4.390216   5.224380   4.947375
    31  C    2.400500   4.301139   3.570544   4.716750   3.919495
    32  H    3.318798   5.054275   4.367223   5.614465   4.502443
    33  H    2.747953   3.338288   4.081885   5.074134   4.617489
    34  H    2.520045   4.452623   3.513901   4.505825   3.918372
    35  H    2.034920   5.869258   2.535155   3.940601   2.351602
                   16         17         18         19         20
    16  H    0.000000
    17  N    4.645623   0.000000
    18  N    6.184666   2.457450   0.000000
    19  C    5.407157   1.470000   2.550155   0.000000
    20  H    5.944074   2.086720   1.871874   1.070000   0.000000
    21  H    6.210548   2.086720   3.185986   1.070000   1.747303
    22  H    4.938534   2.086720   3.346783   1.070000   1.747303
    23  C    7.371840   3.664218   1.470000   3.878718   3.184517
    24  H    7.942135   3.826251   2.086720   4.011817   3.443059
    25  H    8.044869   4.499771   2.086720   4.463428   3.587393
    26  H    7.208112   3.971925   2.086720   4.510115   3.941849
    27  C    6.822966   3.052317   1.470000   2.339562   1.291856
    28  H    7.547231   4.067664   2.086720   3.379833   2.312847
    29  H    7.430606   3.222319   2.086720   2.357606   1.547337
    30  H    6.207667   2.900688   2.086720   1.922793   0.966990
    31  C    5.657842   1.470000   1.815581   2.400500   2.492466
    32  H    6.487871   2.086720   2.502391   2.747954   2.925394
    33  H    6.102835   2.086720   0.813944   2.520046   2.140837
    34  H    5.412531   2.086720   2.444530   3.318798   3.443264
    35  H    4.634935   1.000000   3.388622   2.034920   2.894218
                   21         22         23         24         25
    21  H    0.000000
    22  H    1.747303   0.000000
    23  C    4.297277   4.765600   0.000000
    24  H    4.166607   5.013489   1.070000   0.000000
    25  H    4.892258   5.266258   1.070000   1.747303   0.000000
    26  H    5.016547   5.352559   1.070000   1.747303   1.747303
    27  C    2.826259   2.995709   2.400500   2.783362   2.492334
    28  H    3.847656   3.923645   2.530377   3.040490   2.152433
    29  H    2.406232   3.160098   2.735344   2.696389   2.906588
    30  H    2.608093   2.220005   3.321353   3.768730   3.451593
    31  C    2.783186   3.310256   2.524586   2.551050   3.514479
    32  H    2.710008   3.753164   2.881526   2.480930   3.859587
    33  H    3.023289   3.433523   1.581568   1.879274   2.491887
    34  H    3.772315   4.100269   2.861795   2.987479   3.899829
    35  H    2.268994   2.488312   4.472000   4.474730   5.368839
                   26         27         28         29         30
    26  H    0.000000
    27  C    3.310208   0.000000
    28  H    3.439404   1.070000   0.000000
    29  H    3.743232   1.070000   1.747303   0.000000
    30  H    4.104273   1.070000   1.747303   1.747303   0.000000
    31  C    2.740193   2.879219   3.760260   2.983192   3.236214
    32  H    3.217383   3.288166   4.171464   3.031678   3.763439
    33  H    2.027062   2.065347   2.800764   2.365507   2.643363
    34  H    2.656159   3.748634   4.519881   3.979836   4.095703
    35  H    4.728110   3.941495   4.985878   3.936650   3.769275
                   31         32         33         34         35
    31  C    0.000000
    32  H    1.070000   0.000000
    33  H    1.070000   1.747303   0.000000
    34  H    1.070000   1.747303   1.747303   0.000000
    35  H    2.034920   2.289624   2.900866   2.461530   0.000000
 Stoichiometry    C14H19N2(1+)
 Framework group  C1[X(C14H19N2)]
 Deg. of freedom    99
 Full point group                 C1      NOp   1
 Largest Abelian subgroup         C1      NOp   1
 Largest concise Abelian subgroup C1      NOp   1
                         Standard orientation:                         
 ---------------------------------------------------------------------
 Center     Atomic      Atomic             Coordinates (Angstroms)
 Number     Number       Type             X           Y           Z
 ---------------------------------------------------------------------
      1          6           0        0.962877    2.889144    0.150472
      2          6           0        2.087950    2.102829    0.128078
      3          6           0        1.978372    0.688419    0.030345
      4          6           0        0.689533    0.099754   -0.044181
      5          6           0       -0.458566    0.937922   -0.019086
      6          6           0       -0.323201    2.301248    0.076209
      7          1           0        4.121545    0.316230    0.063362
      8          1           0        1.045004    3.983460    0.226096
      9          1           0        3.091329    2.550804    0.185346
     10          6           0        3.126625   -0.150074    0.005342
     11          6           0        0.580849   -1.314791   -0.142014
     12          1           0       -1.209309    2.952648    0.095896
     13          6           0        1.705925   -2.101215   -0.164142
     14          6           0        2.992109   -1.513104   -0.089636
     15          1           0        1.623768   -3.195513   -0.239507
     16          1           0        3.878151   -2.164585   -0.109249
     17          7           0       -0.759407   -1.913749   -0.218591
     18          7           0       -1.787731    0.314874   -0.096741
     19          6           0       -1.382094   -1.893210    1.112851
     20          1           0       -1.754404   -0.911141    1.317363
     21          1           0       -2.190420   -2.593784    1.139405
     22          1           0       -0.654706   -2.159755    1.850930
     23          6           0       -2.662144    1.130733   -0.951536
     24          1           0       -3.497128    0.543135   -1.271584
     25          1           0       -3.012629    1.977077   -0.398579
     26          1           0       -2.113153    1.465843   -1.806645
     27          6           0       -2.366191    0.224769    1.251653
     28          1           0       -2.663867    1.199369    1.577909
     29          1           0       -3.219405   -0.420608    1.231331
     30          1           0       -1.636356   -0.170040    1.927202
     31          6           0       -1.587084   -1.144114   -1.158544
     32          1           0       -2.462122   -1.707510   -1.407130
     33          1           0       -1.875492   -0.218967   -0.704867
     34          1           0       -1.026098   -0.945656   -2.047818
     35          1           0       -0.684502   -2.858738   -0.537004
 ---------------------------------------------------------------------
 Rotational constants (GHZ):      0.8020664      0.5994613      0.3903316
 Standard basis: 6-31G(d,p) (6D, 7F)
 There are   335 symmetry adapted cartesian basis functions of A   symmetry.
 There are   335 symmetry adapted basis functions of A   symmetry.
   335 basis functions,   581 primitive gaussians,   335 cartesian basis functions
    58 alpha electrons       58 beta electrons
       nuclear repulsion energy      1192.7183860982 Hartrees.
 NAtoms=   35 NActive=   35 NUniq=   35 SFac= 1.00D+00 NAtFMM=   60 NAOKFM=F Big=F
 Integral buffers will be    131072 words long.
 Raffenetti 2 integral format.
 Two-electron integral symmetry is turned on.
 Nuclear repulsion after empirical dispersion term =     1192.6853891242 Hartrees.
 One-electron integrals computed using PRISM.
 NBasis=   335 RedAO= T EigKep=  2.23D-04  NBF=   335
 NBsUse=   335 1.00D-06 EigRej= -1.00D+00 NBFU=   335
 ExpMin= 1.61D-01 ExpMax= 4.17D+03 ExpMxC= 6.27D+02 IAcc=1 IRadAn=         1 AccDes= 0.00D+00
 Harris functional with IExCor= 4639 and IRadAn=       1 diagonalized for initial guess.
 HarFok:  IExCor= 4639 AccDes= 0.00D+00 IRadAn=         1 IDoV= 1 UseB2=F ITyADJ=14
 ICtDFT=  3500011 ScaDFX=  1.000000  1.000000  1.000000  1.000000
 FoFCou: FMM=F IPFlag=           0 FMFlag=      100000 FMFlg1=           0
         NFxFlg=           0 DoJE=T BraDBF=F KetDBF=T FulRan=T
         wScrn=  0.000000 ICntrl=     500 IOpCl=  0 I1Cent=   200000004 NGrid=           0
         NMat0=    1 NMatS0=      1 NMatT0=    0 NMatD0=    1 NMtDS0=    0 NMtDT0=    0
 Petite list used in FoFCou.
 Requested convergence on RMS density matrix=1.00D-08 within 128 cycles.
 Requested convergence on MAX density matrix=1.00D-06.
 Requested convergence on             energy=1.00D-06.
 No special actions if energy rises.
 Integral accuracy reduced to 1.0D-05 until final iterations.
 Initial convergence to 1.0D-05 achieved.  Increase integral accuracy.
 SCF Done:  E(RwB97XD) =  -653.488208439     A.U. after   23 cycles
            NFock= 23  Conv=0.81D-08     -V/T= 2.0049

 **********************************************************************

            Population analysis using the SCF density.

 **********************************************************************

 Orbital symmetries:
       Occupied  (A) (A) (A) (A) (A) (A) (A) (A) (A) (A) (A) (A)
                 (A) (A) (A) (A) (A) (A) (A) (A) (A) (A) (A) (A)
                 (A) (A) (A) (A) (A) (A) (A) (A) (A) (A) (A) (A)
                 (A) (A) (A) (A) (A) (A) (A) (A) (A) (A) (A) (A)
                 (A) (A) (A) (A) (A) (A) (A) (A) (A) (A)
       Virtual   (A) (A) (A) (A) (A) (A) (A) (A) (A) (A) (A) (A)
                 (A) (A) (A) (A) (A) (A) (A) (A) (A) (A) (A) (A)
                 (A) (A) (A) (A) (A) (A) (A) (A) (A) (A) (A) (A)
                 (A) (A) (A) (A) (A) (A) (A) (A) (A) (A) (A) (A)
                 (A) (A) (A) (A) (A) (A) (A) (A) (A) (A) (A) (A)
                 (A) (A) (A) (A) (A) (A) (A) (A) (A) (A) (A) (A)
                 (A) (A) (A) (A) (A) (A) (A) (A) (A) (A) (A) (A)
                 (A) (A) (A) (A) (A) (A) (A) (A) (A) (A) (A) (A)
                 (A) (A) (A) (A) (A) (A) (A) (A) (A) (A) (A) (A)
                 (A) (A) (A) (A) (A) (A) (A) (A) (A) (A) (A) (A)
                 (A) (A) (A) (A) (A) (A) (A) (A) (A) (A) (A) (A)
                 (A) (A) (A) (A) (A) (A) (A) (A) (A) (A) (A) (A)
                 (A) (A) (A) (A) (A) (A) (A) (A) (A) (A) (A) (A)
                 (A) (A) (A) (A) (A) (A) (A) (A) (A) (A) (A) (A)
                 (A) (A) (A) (A) (A) (A) (A) (A) (A) (A) (A) (A)
                 (A) (A) (A) (A) (A) (A) (A) (A) (A) (A) (A) (A)
                 (A) (A) (A) (A) (A) (A) (A) (A) (A) (A) (A) (A)
                 (A) (A) (A) (A) (A) (A) (A) (A) (A) (A) (A) (A)
                 (A) (A) (A) (A) (A) (A) (A) (A) (A) (A) (A) (A)
                 (A) (A) (A) (A) (A) (A) (A) (A) (A) (A) (A) (A)
                 (A) (A) (A) (A) (A) (A) (A) (A) (A) (A) (A) (A)
                 (A) (A) (A) (A) (A) (A) (A) (A) (A) (A) (A) (A)
                 (A) (A) (A) (A) (A) (A) (A) (A) (A) (A) (A) (A)
                 (A)
 The electronic state is 1-A.
 Alpha  occ. eigenvalues --  -14.70574 -14.63758 -10.49458 -10.49243 -10.48649
 Alpha  occ. eigenvalues --  -10.47111 -10.46698 -10.45501 -10.45495 -10.45428
 Alpha  occ. eigenvalues --  -10.44202 -10.44104 -10.44066 -10.44037 -10.43713
 Alpha  occ. eigenvalues --  -10.35335  -1.32197  -1.24743  -1.12325  -1.08481
 Alpha  occ. eigenvalues --   -1.06484  -1.02561  -0.99737  -0.96799  -0.96468
 Alpha  occ. eigenvalues --   -0.94540  -0.91042  -0.86953  -0.85611  -0.84056
 Alpha  occ. eigenvalues --   -0.81171  -0.79130  -0.76886  -0.74860  -0.73918
 Alpha  occ. eigenvalues --   -0.73345  -0.71955  -0.70289  -0.68201  -0.67796
 Alpha  occ. eigenvalues --   -0.66796  -0.65823  -0.64604  -0.63554  -0.62922
 Alpha  occ. eigenvalues --   -0.61998  -0.61577  -0.61423  -0.59351  -0.58342
 Alpha  occ. eigenvalues --   -0.56092  -0.55696  -0.55241  -0.51911  -0.50407
 Alpha  occ. eigenvalues --   -0.45903  -0.42979  -0.31249
 Alpha virt. eigenvalues --   -0.11920  -0.08592  -0.04277   0.00806   0.01962
 Alpha virt. eigenvalues --    0.02691   0.03470   0.03784   0.04991   0.07313
 Alpha virt. eigenvalues --    0.07712   0.07926   0.08499   0.09696   0.10981
 Alpha virt. eigenvalues --    0.11128   0.11877   0.12820   0.13185   0.13804
 Alpha virt. eigenvalues --    0.14127   0.14629   0.15286   0.15729   0.17104
 Alpha virt. eigenvalues --    0.17367   0.19115   0.19369   0.20949   0.23087
 Alpha virt. eigenvalues --    0.25743   0.26709   0.27203   0.28507   0.31398
 Alpha virt. eigenvalues --    0.31524   0.37558   0.38961   0.41345   0.43905
 Alpha virt. eigenvalues --    0.44924   0.45234   0.46038   0.47412   0.47901
 Alpha virt. eigenvalues --    0.48399   0.49361   0.49617   0.50729   0.51516
 Alpha virt. eigenvalues --    0.52742   0.52893   0.53864   0.54604   0.55856
 Alpha virt. eigenvalues --    0.56141   0.56941   0.57193   0.58025   0.59423
 Alpha virt. eigenvalues --    0.59866   0.60605   0.61181   0.63809   0.64603
 Alpha virt. eigenvalues --    0.66037   0.66698   0.69268   0.71257   0.72563
 Alpha virt. eigenvalues --    0.74429   0.74900   0.75699   0.75888   0.76454
 Alpha virt. eigenvalues --    0.77204   0.77861   0.78852   0.79790   0.80481
 Alpha virt. eigenvalues --    0.82145   0.82477   0.82948   0.83286   0.84805
 Alpha virt. eigenvalues --    0.85378   0.86502   0.87698   0.88642   0.88836
 Alpha virt. eigenvalues --    0.90586   0.91751   0.92199   0.92566   0.94395
 Alpha virt. eigenvalues --    0.95397   0.97299   0.98278   0.99694   1.01455
 Alpha virt. eigenvalues --    1.03739   1.04163   1.06690   1.07789   1.10738
 Alpha virt. eigenvalues --    1.11927   1.12868   1.15009   1.17889   1.17956
 Alpha virt. eigenvalues --    1.19708   1.20862   1.22476   1.25394   1.27725
 Alpha virt. eigenvalues --    1.29122   1.31199   1.33228   1.34644   1.35151
 Alpha virt. eigenvalues --    1.36919   1.38027   1.39580   1.41764   1.43206
 Alpha virt. eigenvalues --    1.45602   1.49739   1.50065   1.50474   1.54400
 Alpha virt. eigenvalues --    1.57280   1.60859   1.64200   1.65294   1.67858
 Alpha virt. eigenvalues --    1.68952   1.71225   1.72843   1.73349   1.75712
 Alpha virt. eigenvalues --    1.77021   1.77753   1.79471   1.80124   1.81502
 Alpha virt. eigenvalues --    1.82128   1.83291   1.83892   1.84176   1.86692
 Alpha virt. eigenvalues --    1.88211   1.89132   1.90400   1.91818   1.91992
 Alpha virt. eigenvalues --    1.93249   1.95177   1.95829   1.96764   1.96902
 Alpha virt. eigenvalues --    1.98125   2.00247   2.01256   2.03984   2.04679
 Alpha virt. eigenvalues --    2.05848   2.07403   2.08482   2.09679   2.10957
 Alpha virt. eigenvalues --    2.12326   2.12845   2.14001   2.16274   2.17608
 Alpha virt. eigenvalues --    2.18085   2.20573   2.21421   2.21852   2.22745
 Alpha virt. eigenvalues --    2.24072   2.24646   2.27436   2.30855   2.31681
 Alpha virt. eigenvalues --    2.32742   2.34084   2.34712   2.36159   2.36619
 Alpha virt. eigenvalues --    2.37074   2.37549   2.39056   2.39905   2.40898
 Alpha virt. eigenvalues --    2.44469   2.44847   2.46829   2.47913   2.48618
 Alpha virt. eigenvalues --    2.49675   2.50553   2.50940   2.53735   2.54150
 Alpha virt. eigenvalues --    2.55606   2.55873   2.56984   2.58483   2.59815
 Alpha virt. eigenvalues --    2.61078   2.62191   2.64619   2.66030   2.66353
 Alpha virt. eigenvalues --    2.67626   2.69035   2.70720   2.73540   2.74872
 Alpha virt. eigenvalues --    2.76507   2.77912   2.80212   2.81354   2.83754
 Alpha virt. eigenvalues --    2.87220   2.89150   2.90691   2.91080   2.94615
 Alpha virt. eigenvalues --    2.97960   2.99214   2.99926   3.05253   3.12015
 Alpha virt. eigenvalues --    3.13183   3.14842   3.16909   3.17740   3.18701
 Alpha virt. eigenvalues --    3.22096   3.23747   3.25167   3.29500   3.30080
 Alpha virt. eigenvalues --    3.33572   3.35079   3.35624   3.40191   3.42133
 Alpha virt. eigenvalues --    3.43400   3.44871   3.48696   3.50843   3.54726
 Alpha virt. eigenvalues --    3.61473   3.67216   3.70797   3.78689   4.07998
 Alpha virt. eigenvalues --    4.09210   4.10881   4.12492   4.16623   4.19375
 Alpha virt. eigenvalues --    4.33504   4.37692   4.39730   4.49966   4.53264
 Alpha virt. eigenvalues --    4.57309   4.61617   4.63848   4.71422   4.75832
 Alpha virt. eigenvalues --    4.89122   4.94010
          Condensed to atoms (all electrons):
               1          2          3          4          5          6
     1  C    4.877578   0.525251  -0.010977  -0.041662  -0.012618   0.468924
     2  C    0.525251   4.962295   0.460283  -0.026656  -0.061159  -0.030069
     3  C   -0.010977   0.460283   4.764932   0.523982  -0.038308  -0.047659
     4  C   -0.041662  -0.026656   0.523982   4.717250   0.449469  -0.020426
     5  C   -0.012618  -0.061159  -0.038308   0.449469   4.998270   0.530693
     6  C    0.468924  -0.030069  -0.047659  -0.020426   0.530693   4.942372
     7  H    0.000290  -0.003870  -0.034665   0.002416  -0.000123  -0.000002
     8  H    0.372684  -0.022127   0.001167   0.001380   0.001677  -0.025319
     9  H   -0.027761   0.377920  -0.034247   0.002316   0.000846   0.003117
    10  C    0.006967  -0.074345   0.450806  -0.022887   0.014068  -0.000309
    11  C   -0.002017   0.014112  -0.039395   0.410261  -0.075339   0.012905
    12  H   -0.022579   0.003067   0.000833   0.001809  -0.039547   0.379876
    13  C    0.000095  -0.000399  -0.047867  -0.014791   0.012033  -0.000325
    14  C   -0.000416   0.007062  -0.010634  -0.041858  -0.001963   0.000089
    15  H   -0.000000   0.000007   0.000871   0.002231  -0.000148   0.000002
    16  H    0.000003  -0.000159   0.001280   0.001297   0.000012  -0.000001
    17  N   -0.000003  -0.000099   0.004717  -0.042982  -0.017879  -0.000030
    18  N    0.004391   0.000084   0.005624  -0.074923   0.206987  -0.067660
    19  C   -0.000016  -0.000007   0.000458   0.007920  -0.012477  -0.000151
    20  H    0.000060  -0.000006   0.000211   0.012149  -0.015989  -0.001157
    21  H   -0.000000  -0.000000  -0.000003  -0.000408   0.000237   0.000005
    22  H    0.000002   0.000003  -0.000184  -0.001437   0.000654  -0.000006
    23  C    0.000222  -0.000022  -0.000096   0.002201  -0.037943  -0.006690
    24  H    0.000001   0.000000   0.000001   0.000049   0.005083   0.000375
    25  H    0.000316  -0.000009   0.000014  -0.000190  -0.009040   0.001548
    26  H   -0.000185  -0.000014  -0.000047   0.000845   0.002790  -0.002576
    27  C    0.000283   0.000006  -0.000391  -0.009081  -0.028296  -0.005754
    28  H   -0.000119  -0.000008   0.000042   0.000313  -0.007112   0.002817
    29  H    0.000006  -0.000000   0.000004   0.000309   0.005760  -0.000096
    30  H   -0.000070   0.000007  -0.000452  -0.005375   0.010110   0.001614
    31  C    0.000494  -0.000089  -0.000729   0.026691   0.002641  -0.003545
    32  H   -0.000001  -0.000000   0.000006  -0.000169   0.000678  -0.000011
    33  H    0.000214   0.000004   0.000206  -0.000954  -0.016541   0.001115
    34  H   -0.000038   0.000017  -0.000293  -0.007448   0.000648   0.000268
    35  H    0.000000   0.000003   0.000062   0.003913  -0.000544   0.000006
               7          8          9         10         11         12
     1  C    0.000290   0.372684  -0.027761   0.006967  -0.002017  -0.022579
     2  C   -0.003870  -0.022127   0.377920  -0.074345   0.014112   0.003067
     3  C   -0.034665   0.001167  -0.034247   0.450806  -0.039395   0.000833
     4  C    0.002416   0.001380   0.002316  -0.022887   0.410261   0.001809
     5  C   -0.000123   0.001677   0.000846   0.014068  -0.075339  -0.039547
     6  C   -0.000002  -0.025319   0.003117  -0.000309   0.012905   0.379876
     7  H    0.508633  -0.000006   0.003508   0.378267   0.000774   0.000000
     8  H   -0.000006   0.500432  -0.002903  -0.000161   0.000014  -0.003057
     9  H    0.003508  -0.002903   0.508168  -0.003760  -0.000136  -0.000130
    10  C    0.378267  -0.000161  -0.003760   4.962181  -0.060956   0.000008
    11  C    0.000774   0.000014  -0.000136  -0.060956   5.055733  -0.000121
    12  H    0.000000  -0.003057  -0.000130   0.000008  -0.000121   0.530973
    13  C    0.003235  -0.000001  -0.000001  -0.030852   0.550451   0.000002
    14  C   -0.027732   0.000002   0.000293   0.532713  -0.012685  -0.000000
    15  H   -0.000127  -0.000000   0.000000   0.002835  -0.036000  -0.000000
    16  H   -0.002952  -0.000000  -0.000006  -0.021798   0.001818  -0.000000
    17  N    0.000004   0.000000   0.000001   0.000003   0.160513   0.000003
    18  N    0.000001  -0.000102   0.000005  -0.000103   0.005199  -0.007297
    19  C    0.000000   0.000000  -0.000000   0.000041  -0.047800  -0.000004
    20  H   -0.000000  -0.000000  -0.000000  -0.000021  -0.010815  -0.000066
    21  H    0.000000   0.000000   0.000000   0.000000   0.006105   0.000000
    22  H   -0.000000  -0.000000  -0.000000  -0.000005   0.000665  -0.000000
    23  C   -0.000000   0.000002  -0.000000   0.000003  -0.000179   0.002127
    24  H    0.000000  -0.000000  -0.000000  -0.000000  -0.000060   0.000054
    25  H    0.000000   0.000001   0.000000   0.000000  -0.000037  -0.001054
    26  H   -0.000000  -0.000001   0.000000   0.000000  -0.000071  -0.000544
    27  C    0.000000  -0.000004   0.000000   0.000004   0.002411  -0.001017
    28  H   -0.000000   0.000004  -0.000000   0.000000  -0.000129   0.000822
    29  H    0.000000  -0.000000   0.000000  -0.000000  -0.000302  -0.000045
    30  H    0.000000  -0.000000  -0.000000   0.000015   0.003524   0.000129
    31  C   -0.000000  -0.000002  -0.000000  -0.000017  -0.067612  -0.000479
    32  H    0.000000  -0.000000   0.000000   0.000000   0.006046   0.000003
    33  H    0.000000  -0.000002  -0.000000  -0.000010  -0.003004   0.000263
    34  H    0.000000   0.000000  -0.000000   0.000008   0.006119   0.000008
    35  H   -0.000000   0.000000  -0.000000  -0.000035  -0.033206  -0.000000
              13         14         15         16         17         18
     1  C    0.000095  -0.000416  -0.000000   0.000003  -0.000003   0.004391
     2  C   -0.000399   0.007062   0.000007  -0.000159  -0.000099   0.000084
     3  C   -0.047867  -0.010634   0.000871   0.001280   0.004717   0.005624
     4  C   -0.014791  -0.041858   0.002231   0.001297  -0.042982  -0.074923
     5  C    0.012033  -0.001963  -0.000148   0.000012  -0.017879   0.206987
     6  C   -0.000325   0.000089   0.000002  -0.000001  -0.000030  -0.067660
     7  H    0.003235  -0.027732  -0.000127  -0.002952   0.000004   0.000001
     8  H   -0.000001   0.000002  -0.000000  -0.000000   0.000000  -0.000102
     9  H   -0.000001   0.000293   0.000000  -0.000006   0.000001   0.000005
    10  C   -0.030852   0.532713   0.002835  -0.021798   0.000003  -0.000103
    11  C    0.550451  -0.012685  -0.036000   0.001818   0.160513   0.005199
    12  H    0.000002  -0.000000  -0.000000  -0.000000   0.000003  -0.007297
    13  C    4.937155   0.471367   0.371805  -0.026589  -0.060494  -0.000542
    14  C    0.471367   4.858191  -0.019693   0.374341   0.004452  -0.000035
    15  H    0.371805  -0.019693   0.517618  -0.003123  -0.004892  -0.000008
    16  H   -0.026589   0.374341  -0.003123   0.497639  -0.000085  -0.000000
    17  N   -0.060494   0.004452  -0.004892  -0.000085   6.878419  -0.014836
    18  N   -0.000542  -0.000035  -0.000008  -0.000000  -0.014836   8.445948
    19  C   -0.007193  -0.000271   0.000279   0.000000   0.177066   0.078523
    20  H    0.000050   0.000039   0.000006   0.000000  -0.046801  -0.103840
    21  H    0.000044  -0.000001  -0.000021  -0.000000  -0.030063   0.004061
    22  H    0.003086  -0.000081   0.000281   0.000002  -0.028411  -0.001761
    23  C    0.000017  -0.000000   0.000000   0.000000   0.002641   0.241795
    24  H    0.000001   0.000000   0.000000   0.000000   0.000023  -0.057166
    25  H   -0.000000   0.000000  -0.000000  -0.000000  -0.000117  -0.027278
    26  H    0.000000   0.000000   0.000000   0.000000  -0.000029  -0.032317
    27  C    0.000146  -0.000001   0.000001  -0.000000   0.009733   0.188095
    28  H   -0.000004   0.000000  -0.000000  -0.000000  -0.000252  -0.023548
    29  H    0.000004   0.000000   0.000000   0.000000   0.001179  -0.064881
    30  H    0.000118  -0.000014   0.000002  -0.000000   0.005254  -0.024488
    31  C    0.001645  -0.000093   0.000082   0.000001   0.224456  -1.479512
    32  H   -0.000182  -0.000002  -0.000008  -0.000000  -0.042347   0.025758
    33  H   -0.000111   0.000018  -0.000019  -0.000000  -0.039237   0.065836
    34  H    0.000701  -0.000107   0.000017   0.000000  -0.041905   0.031013
    35  H   -0.002110   0.000307   0.004280  -0.000006   0.378258  -0.001250
              19         20         21         22         23         24
     1  C   -0.000016   0.000060  -0.000000   0.000002   0.000222   0.000001
     2  C   -0.000007  -0.000006  -0.000000   0.000003  -0.000022   0.000000
     3  C    0.000458   0.000211  -0.000003  -0.000184  -0.000096   0.000001
     4  C    0.007920   0.012149  -0.000408  -0.001437   0.002201   0.000049
     5  C   -0.012477  -0.015989   0.000237   0.000654  -0.037943   0.005083
     6  C   -0.000151  -0.001157   0.000005  -0.000006  -0.006690   0.000375
     7  H    0.000000  -0.000000   0.000000  -0.000000  -0.000000   0.000000
     8  H    0.000000  -0.000000   0.000000  -0.000000   0.000002  -0.000000
     9  H   -0.000000  -0.000000   0.000000  -0.000000  -0.000000  -0.000000
    10  C    0.000041  -0.000021   0.000000  -0.000005   0.000003  -0.000000
    11  C   -0.047800  -0.010815   0.006105   0.000665  -0.000179  -0.000060
    12  H   -0.000004  -0.000066   0.000000  -0.000000   0.002127   0.000054
    13  C   -0.007193   0.000050   0.000044   0.003086   0.000017   0.000001
    14  C   -0.000271   0.000039  -0.000001  -0.000081  -0.000000   0.000000
    15  H    0.000279   0.000006  -0.000021   0.000281   0.000000   0.000000
    16  H    0.000000   0.000000  -0.000000   0.000002   0.000000   0.000000
    17  N    0.177066  -0.046801  -0.030063  -0.028411   0.002641   0.000023
    18  N    0.078523  -0.103840   0.004061  -0.001761   0.241795  -0.057166
    19  C    5.327929   0.491202   0.394919   0.386044  -0.000608  -0.000238
    20  H    0.491202   0.830463  -0.034426  -0.035070   0.004826   0.000240
    21  H    0.394919  -0.034426   0.497241  -0.020331  -0.000105  -0.000031
    22  H    0.386044  -0.035070  -0.020331   0.504137  -0.000018   0.000004
    23  C   -0.000608   0.004826  -0.000105  -0.000018   4.994431   0.384476
    24  H   -0.000238   0.000240  -0.000031   0.000004   0.384476   0.486440
    25  H   -0.000072   0.000588  -0.000001  -0.000001   0.398308  -0.024373
    26  H    0.000035  -0.000102  -0.000001   0.000002   0.402503  -0.018527
    27  C   -0.227004  -0.149080   0.005053   0.002585  -0.041731   0.001406
    28  H    0.011620   0.007181  -0.000052  -0.000367  -0.008845  -0.001085
    29  H   -0.016152  -0.036748  -0.001943   0.001744  -0.000976   0.002624
    30  H   -0.131790  -0.041397   0.003746   0.007130   0.002695  -0.000091
    31  C   -0.136627   0.024930  -0.003553   0.007104  -0.009107   0.028000
    32  H    0.005470  -0.003355   0.002496  -0.000206  -0.004034  -0.001287
    33  H    0.002945   0.003533  -0.000478  -0.000062  -0.033662   0.006824
    34  H    0.006949   0.000056   0.000015  -0.000271  -0.000641  -0.001551
    35  H   -0.030504   0.006671  -0.006475  -0.000551  -0.000022   0.000009
              25         26         27         28         29         30
     1  C    0.000316  -0.000185   0.000283  -0.000119   0.000006  -0.000070
     2  C   -0.000009  -0.000014   0.000006  -0.000008  -0.000000   0.000007
     3  C    0.000014  -0.000047  -0.000391   0.000042   0.000004  -0.000452
     4  C   -0.000190   0.000845  -0.009081   0.000313   0.000309  -0.005375
     5  C   -0.009040   0.002790  -0.028296  -0.007112   0.005760   0.010110
     6  C    0.001548  -0.002576  -0.005754   0.002817  -0.000096   0.001614
     7  H    0.000000  -0.000000   0.000000  -0.000000   0.000000   0.000000
     8  H    0.000001  -0.000001  -0.000004   0.000004  -0.000000  -0.000000
     9  H    0.000000   0.000000   0.000000  -0.000000   0.000000  -0.000000
    10  C    0.000000   0.000000   0.000004   0.000000  -0.000000   0.000015
    11  C   -0.000037  -0.000071   0.002411  -0.000129  -0.000302   0.003524
    12  H   -0.001054  -0.000544  -0.001017   0.000822  -0.000045   0.000129
    13  C   -0.000000   0.000000   0.000146  -0.000004   0.000004   0.000118
    14  C    0.000000   0.000000  -0.000001   0.000000   0.000000  -0.000014
    15  H   -0.000000   0.000000   0.000001  -0.000000   0.000000   0.000002
    16  H   -0.000000   0.000000  -0.000000  -0.000000   0.000000  -0.000000
    17  N   -0.000117  -0.000029   0.009733  -0.000252   0.001179   0.005254
    18  N   -0.027278  -0.032317   0.188095  -0.023548  -0.064881  -0.024488
    19  C   -0.000072   0.000035  -0.227004   0.011620  -0.016152  -0.131790
    20  H    0.000588  -0.000102  -0.149080   0.007181  -0.036748  -0.041397
    21  H   -0.000001  -0.000001   0.005053  -0.000052  -0.001943   0.003746
    22  H   -0.000001   0.000002   0.002585  -0.000367   0.001744   0.007130
    23  C    0.398308   0.402503  -0.041731  -0.008845  -0.000976   0.002695
    24  H   -0.024373  -0.018527   0.001406  -0.001085   0.002624  -0.000091
    25  H    0.509883  -0.022967  -0.003590   0.002402  -0.000280   0.000071
    26  H   -0.022967   0.463899   0.004737   0.000122  -0.000032  -0.000175
    27  C   -0.003590   0.004737   5.197628   0.372145   0.421573   0.446466
    28  H    0.002402   0.000122   0.372145   0.546583  -0.031167  -0.034600
    29  H   -0.000280  -0.000032   0.421573  -0.031167   0.516031  -0.019530
    30  H    0.000071  -0.000175   0.446466  -0.034600  -0.019530   0.544019
    31  C    0.002885   0.007557   0.070937  -0.007175   0.023743   0.001126
    32  H   -0.000049  -0.000291  -0.001453   0.000158  -0.001053   0.000013
    33  H    0.002267  -0.010017  -0.018175   0.001618   0.003432  -0.000334
    34  H   -0.000011  -0.000051  -0.000309   0.000048  -0.000261  -0.000108
    35  H    0.000002   0.000004  -0.000771   0.000009  -0.000020  -0.000427
              31         32         33         34         35
     1  C    0.000494  -0.000001   0.000214  -0.000038   0.000000
     2  C   -0.000089  -0.000000   0.000004   0.000017   0.000003
     3  C   -0.000729   0.000006   0.000206  -0.000293   0.000062
     4  C    0.026691  -0.000169  -0.000954  -0.007448   0.003913
     5  C    0.002641   0.000678  -0.016541   0.000648  -0.000544
     6  C   -0.003545  -0.000011   0.001115   0.000268   0.000006
     7  H   -0.000000   0.000000   0.000000   0.000000  -0.000000
     8  H   -0.000002  -0.000000  -0.000002   0.000000   0.000000
     9  H   -0.000000   0.000000  -0.000000  -0.000000  -0.000000
    10  C   -0.000017   0.000000  -0.000010   0.000008  -0.000035
    11  C   -0.067612   0.006046  -0.003004   0.006119  -0.033206
    12  H   -0.000479   0.000003   0.000263   0.000008  -0.000000
    13  C    0.001645  -0.000182  -0.000111   0.000701  -0.002110
    14  C   -0.000093  -0.000002   0.000018  -0.000107   0.000307
    15  H    0.000082  -0.000008  -0.000019   0.000017   0.004280
    16  H    0.000001  -0.000000  -0.000000   0.000000  -0.000006
    17  N    0.224456  -0.042347  -0.039237  -0.041905   0.378258
    18  N   -1.479512   0.025758   0.065836   0.031013  -0.001250
    19  C   -0.136627   0.005470   0.002945   0.006949  -0.030504
    20  H    0.024930  -0.003355   0.003533   0.000056   0.006671
    21  H   -0.003553   0.002496  -0.000478   0.000015  -0.006475
    22  H    0.007104  -0.000206  -0.000062  -0.000271  -0.000551
    23  C   -0.009107  -0.004034  -0.033662  -0.000641  -0.000022
    24  H    0.028000  -0.001287   0.006824  -0.001551   0.000009
    25  H    0.002885  -0.000049   0.002267  -0.000011   0.000002
    26  H    0.007557  -0.000291  -0.010017  -0.000051   0.000004
    27  C    0.070937  -0.001453  -0.018175  -0.000309  -0.000771
    28  H   -0.007175   0.000158   0.001618   0.000048   0.000009
    29  H    0.023743  -0.001053   0.003432  -0.000261  -0.000020
    30  H    0.001126   0.000013  -0.000334  -0.000108  -0.000427
    31  C    6.827367   0.326661   0.370496   0.341233  -0.027292
    32  H    0.326661   0.538192   0.026725  -0.009318  -0.005175
    33  H    0.370496   0.026725   0.423212   0.003345   0.001254
    34  H    0.341233  -0.009318   0.003345   0.511376  -0.001448
    35  H   -0.027292  -0.005175   0.001254  -0.001448   0.352788
 Mulliken charges:
               1
     1  C   -0.139318
     2  C   -0.131082
     3  C    0.050448
     4  C    0.144446
     5  C    0.132373
     6  C   -0.133937
     7  H    0.172351
     8  H    0.176320
     9  H    0.172772
    10  C   -0.132660
    11  C    0.153213
    12  H    0.155965
    13  C   -0.160493
    14  C   -0.133288
    15  H    0.163724
    16  H    0.178326
    17  N   -0.476259
    18  N   -0.321776
    19  C   -0.280487
    20  H    0.096669
    21  H    0.183971
    22  H    0.175319
    23  C   -0.291570
    24  H    0.188799
    25  H    0.170785
    26  H    0.205453
    27  C   -0.236553
    28  H    0.168579
    29  H    0.197076
    30  H    0.232815
    31  C   -0.552217
    32  H    0.136732
    33  H    0.209298
    34  H    0.161940
    35  H    0.362270
 Sum of Mulliken charges =   1.00000
 Mulliken charges with hydrogens summed into heavy atoms:
               1
     1  C    0.037002
     2  C    0.041689
     3  C    0.050448
     4  C    0.144446
     5  C    0.132373
     6  C    0.022028
    10  C    0.039691
    11  C    0.153213
    13  C    0.003231
    14  C    0.045037
    17  N   -0.113989
    18  N   -0.112478
    19  C    0.175473
    23  C    0.273467
    27  C    0.361917
    31  C   -0.253545
 Electronic spatial extent (au):  <R**2>=           3020.1784
 Charge=              1.0000 electrons
 Dipole moment (field-independent basis, Debye):
    X=             -2.6239    Y=             -0.9357    Z=              1.6897  Tot=              3.2581
 Quadrupole moment (field-independent basis, Debye-Ang):
   XX=            -60.9990   YY=            -65.2689   ZZ=            -93.5081
   XY=             -1.7506   XZ=             -2.6887   YZ=             -2.1371
 Traceless Quadrupole moment (field-independent basis, Debye-Ang):
   XX=             12.2597   YY=              7.9897   ZZ=            -20.2494
   XY=             -1.7506   XZ=             -2.6887   YZ=             -2.1371
 Octapole moment (field-independent basis, Debye-Ang**2):
  XXX=              4.2493  YYY=            -10.2813  ZZZ=              7.8663  XYY=              4.1314
  XXY=              5.0142  XXZ=              5.0535  XZZ=            -20.8809  YZZ=             -1.7068
  YYZ=              1.3534  XYZ=              9.8765
 Hexadecapole moment (field-independent basis, Debye-Ang**3):
 XXXX=          -1736.1217 YYYY=          -1233.3687 ZZZZ=           -352.7967 XXXY=            -23.6205
 XXXZ=              0.1330 YYYX=              7.1639 YYYZ=             16.7306 ZZZX=            -10.2234
 ZZZY=            -22.7864 XXYY=           -501.9281 XXZZ=           -413.5298 YYZZ=           -331.9666
 XXYZ=            -11.1996 YYXZ=             -4.7242 ZZXY=             -5.3802
 N-N= 1.192685389124D+03 E-N=-3.882713746281D+03  KE= 6.503004565882D+02
 Calling FoFJK, ICntrl=      2127 FMM=F ISym2X=0 I1Cent= 0 IOpClX= 0 NMat=1 NMatS=1 NMatT=0.
 ***** Axes restored to original set *****
 -------------------------------------------------------------------
 Center     Atomic                   Forces (Hartrees/Bohr)
 Number     Number              X              Y              Z
 -------------------------------------------------------------------
      1        6          -0.001316306   -0.002708646   -0.007623212
      2        6           0.003114519   -0.004147105    0.001906104
      3        6           0.002114494   -0.003939481   -0.001960780
      4        6          -0.007164808    0.014013571    0.000612555
      5        6           0.002672692   -0.002616236   -0.004422440
      6        6          -0.001647880   -0.002794284   -0.006569534
      7        1          -0.005139325    0.009109311    0.000737584
      8        1           0.000499297    0.005846883    0.009182024
      9        1          -0.005499783    0.008856678   -0.000605747
     10        6           0.003506960   -0.004074222    0.002751317
     11        6           0.009214650   -0.011575566    0.011900262
     12        1           0.006289374   -0.004496321    0.008441792
     13        6          -0.003245828    0.008505288    0.004911447
     14        6           0.004598376   -0.004330408    0.004171530
     15        1          -0.000852056   -0.004580788   -0.007617807
     16        1          -0.005390608    0.002913006   -0.009120494
     17        7           0.004680459   -0.021547414   -0.017830753
     18        7           0.362090019   -0.105638746   -0.625558523
     19        6           0.013708937    0.017014972    0.069827943
     20        1           0.011669529    0.023918960    0.119792329
     21        1          -0.006753530    0.014065109    0.007205869
     22        1           0.016248781    0.000853509    0.006703791
     23        6          -0.004856078   -0.003841903   -0.036485762
     24        1          -0.006452205    0.013126956    0.007109868
     25        1          -0.002503589    0.000401485   -0.013283898
     26        1          -0.005764452   -0.010456884    0.005147241
     27        6          -0.033119720   -0.020536616   -0.113362772
     28        1          -0.001510667    0.000442186   -0.021975001
     29        1          -0.008221242    0.015867175   -0.004382236
     30        1           0.027162196   -0.015754138   -0.074996739
     31        6          -0.149301986    0.023680361    0.340219330
     32        1          -0.007510573    0.012864706    0.019673391
     33        1          -0.204216558    0.058612268    0.289455580
     34        1          -0.006488305   -0.007643642    0.019390906
     35        1          -0.000614783    0.000589974    0.016654837
 -------------------------------------------------------------------
 Cartesian Forces:  Max     0.625558523 RMS     0.089961888

 GradGradGradGradGradGradGradGradGradGradGradGradGradGradGradGradGradGrad
 Berny optimization.
 FormGI is forming the generalized inverse of G from B-inverse, IUseBI=4.
 Internal  Forces:  Max     0.599384199 RMS     0.053607925
 Search for a local minimum.
 Step number   1 out of a maximum of  210
 All quantities printed in internal units (Hartrees-Bohrs-Radians)
 Mixed Optimization -- RFO/linear search
 Second derivative matrix not updated -- first step.
 ITU=  0
     Eigenvalues ---    0.00405   0.00766   0.00942   0.01346   0.01458
     Eigenvalues ---    0.01462   0.01625   0.01816   0.01875   0.01914
     Eigenvalues ---    0.02034   0.02051   0.02059   0.02155   0.02155
     Eigenvalues ---    0.02175   0.02197   0.02275   0.02304   0.02375
     Eigenvalues ---    0.03353   0.03466   0.04117   0.04694   0.04848
     Eigenvalues ---    0.05352   0.05678   0.06065   0.06065   0.06074
     Eigenvalues ---    0.06306   0.06642   0.07550   0.07823   0.08898
     Eigenvalues ---    0.10077   0.10674   0.10962   0.11051   0.11076
     Eigenvalues ---    0.11968   0.12993   0.13925   0.15123   0.16000
     Eigenvalues ---    0.16000   0.16000   0.16000   0.16000   0.16000
     Eigenvalues ---    0.16000   0.16000   0.16000   0.16155   0.17628
     Eigenvalues ---    0.18904   0.22063   0.22214   0.23411   0.23556
     Eigenvalues ---    0.24190   0.24892   0.29753   0.31068   0.33007
     Eigenvalues ---    0.33595   0.33645   0.33648   0.33683   0.33686
     Eigenvalues ---    0.33687   0.33688   0.34163   0.35740   0.35740
     Eigenvalues ---    0.35745   0.37023   0.37230   0.37230   0.37230
     Eigenvalues ---    0.37230   0.37230   0.37230   0.37230   0.37230
     Eigenvalues ---    0.37230   0.37230   0.38693   0.39669   0.40971
     Eigenvalues ---    0.41494   0.42456   0.42919   0.47688   0.48189
     Eigenvalues ---    0.48651   0.49778   0.49816   0.92610
 RFO step:  Lambda=-5.46634856D-01 EMin= 4.04805486D-03
 Linear search not attempted -- first point.
 Maximum step size (   0.300) exceeded in Quadratic search.
    -- Step size scaled by   0.441
 Iteration  1 RMS(Cart)=  0.04348549 RMS(Int)=  0.00054611
 Iteration  2 RMS(Cart)=  0.00060961 RMS(Int)=  0.00011370
 Iteration  3 RMS(Cart)=  0.00000035 RMS(Int)=  0.00011370
 Variable       Old X    -DE/DX   Delta X   Delta X   Delta X     New X
                                 (Linear)    (Quad)   (Total)
    R1        2.59422  -0.00839   0.00000  -0.00357  -0.00359   2.59062
    R2        2.67590  -0.01297   0.00000  -0.00551  -0.00553   2.67037
    R3        2.07869  -0.01088   0.00000  -0.00543  -0.00543   2.07327
    R4        2.68721  -0.00237   0.00000  -0.00148  -0.00148   2.68574
    R5        2.07933  -0.01042   0.00000  -0.00520  -0.00520   2.07413
    R6        2.68127   0.01440   0.00000   0.00601   0.00606   2.68733
    R7        2.68725  -0.00153   0.00000  -0.00067  -0.00067   2.68658
    R8        2.68666   0.05241   0.00000   0.01977   0.01974   2.70640
    R9        2.68735   0.06650   0.00000   0.02374   0.02378   2.71113
   R10        2.59524  -0.00196   0.00000  -0.00045  -0.00045   2.59478
   R11        2.77790  -0.01577   0.00000  -0.00522  -0.00529   2.77261
   R12        2.07861  -0.01131   0.00000  -0.00564  -0.00564   2.07297
   R13        2.07928  -0.01047   0.00000  -0.00522  -0.00522   2.07405
   R14        2.59448  -0.01256   0.00000  -0.00508  -0.00511   2.58937
   R15        2.59433  -0.00753   0.00000  -0.00318  -0.00318   2.59116
   R16        2.77790   0.01207   0.00000   0.00354   0.00360   2.78149
   R17        2.67628  -0.00969   0.00000  -0.00420  -0.00422   2.67205
   R18        2.07863  -0.00888   0.00000  -0.00443  -0.00443   2.07420
   R19        2.07860  -0.01099   0.00000  -0.00548  -0.00548   2.07312
   R20        2.77790   0.04604   0.00000   0.01736   0.01714   2.79503
   R21        2.77790   0.03617   0.00000   0.01145   0.01122   2.78912
   R22        1.88973   0.01597   0.00000   0.00687   0.00687   1.89660
   R23        2.77790   0.03559   0.00000   0.01734   0.01734   2.79524
   R24        2.77790  -0.00337   0.00000   0.00273   0.00295   2.78085
   R25        1.53813   0.59938   0.00000   0.18263   0.18288   1.72102
   R26        2.02201   0.12749   0.00000   0.05024   0.05019   2.07220
   R27        2.02201   0.01683   0.00000   0.00807   0.00807   2.03008
   R28        2.02201   0.01728   0.00000   0.00828   0.00828   2.03029
   R29        2.44125   0.22830   0.00000   0.12621   0.12623   2.56749
   R30        2.02201   0.01553   0.00000   0.00744   0.00744   2.02945
   R31        2.02201   0.01264   0.00000   0.00606   0.00606   2.02807
   R32        2.02201   0.01275   0.00000   0.00611   0.00611   2.02812
   R33        2.02201   0.02167   0.00000   0.01039   0.01039   2.03239
   R34        2.02201   0.01658   0.00000   0.00795   0.00795   2.02996
   R35        2.02201  -0.00090   0.00000  -0.00043  -0.00043   2.02157
   R36        2.02201   0.01850   0.00000   0.00887   0.00887   2.03088
   R37        2.02201   0.26514   0.00000   0.15060   0.15075   2.17275
   R38        2.02201   0.01583   0.00000   0.00759   0.00759   2.02959
    A1        2.10096  -0.00069   0.00000  -0.00104  -0.00108   2.09989
    A2        2.10570  -0.00012   0.00000   0.00023   0.00025   2.10595
    A3        2.07652   0.00081   0.00000   0.00081   0.00082   2.07735
    A4        2.10330   0.01036   0.00000   0.00437   0.00437   2.10766
    A5        2.10981  -0.00587   0.00000  -0.00261  -0.00261   2.10720
    A6        2.07008  -0.00449   0.00000  -0.00175  -0.00175   2.06833
    A7        2.07862   0.01092   0.00000   0.00505   0.00507   2.08369
    A8        2.12407  -0.02147   0.00000  -0.01002  -0.01007   2.11400
    A9        2.08050   0.01055   0.00000   0.00497   0.00500   2.08549
   A10        2.08061  -0.03415   0.00000  -0.01466  -0.01470   2.06592
   A11        2.07798  -0.03081   0.00000  -0.01399  -0.01399   2.06399
   A12        2.12459   0.06496   0.00000   0.02865   0.02868   2.15327
   A13        2.10235   0.01174   0.00000   0.00529   0.00530   2.10765
   A14        2.07073  -0.01237   0.00000  -0.00501  -0.00499   2.06574
   A15        2.11010   0.00064   0.00000  -0.00028  -0.00031   2.10979
   A16        2.10053   0.00182   0.00000   0.00100   0.00098   2.10152
   A17        2.07699  -0.00268   0.00000  -0.00161  -0.00160   2.07539
   A18        2.10566   0.00086   0.00000   0.00060   0.00061   2.10627
   A19        2.07068  -0.00402   0.00000  -0.00158  -0.00158   2.06909
   A20        2.10307   0.00919   0.00000   0.00389   0.00388   2.10695
   A21        2.10944  -0.00517   0.00000  -0.00230  -0.00230   2.10714
   A22        2.10398   0.00292   0.00000   0.00317   0.00312   2.10710
   A23        2.06981   0.03977   0.00000   0.01605   0.01624   2.08605
   A24        2.10940  -0.04270   0.00000  -0.01921  -0.01936   2.09004
   A25        2.10080   0.00717   0.00000   0.00262   0.00262   2.10342
   A26        2.10573  -0.00443   0.00000  -0.00183  -0.00184   2.10388
   A27        2.07666  -0.00274   0.00000  -0.00078  -0.00079   2.07587
   A28        2.10005   0.00097   0.00000  -0.00065  -0.00068   2.09937
   A29        2.10635  -0.00069   0.00000   0.00020   0.00021   2.10656
   A30        2.07679  -0.00028   0.00000   0.00046   0.00047   2.07725
   A31        1.91063  -0.06551   0.00000  -0.02363  -0.02362   1.88702
   A32        1.91063   0.01949   0.00000   0.00595   0.00631   1.91694
   A33        1.91063   0.02725   0.00000   0.01119   0.01106   1.92169
   A34        1.91063   0.07077   0.00000   0.02849   0.02818   1.93882
   A35        1.91063   0.01452   0.00000   0.00274   0.00296   1.91359
   A36        1.91063  -0.06653   0.00000  -0.02474  -0.02463   1.88601
   A37        1.91063   0.00082   0.00000   0.00364   0.00381   1.91444
   A38        1.91063   0.04623   0.00000   0.02047   0.02041   1.93104
   A39        1.99868  -0.03848   0.00000  -0.02089  -0.02112   1.97756
   A40        1.91063  -0.02519   0.00000  -0.01462  -0.01471   1.89592
   A41        1.43581   0.04352   0.00000   0.02319   0.02319   1.45900
   A42        2.21767  -0.02584   0.00000  -0.00966  -0.00937   2.20830
   A43        1.91063   0.02315   0.00000   0.00832   0.00820   1.91884
   A44        1.91063  -0.01916   0.00000  -0.00697  -0.00696   1.90367
   A45        1.91063   0.00500   0.00000   0.00095   0.00096   1.91160
   A46        1.91063   0.02281   0.00000   0.01081   0.01075   1.92139
   A47        1.91063  -0.03368   0.00000  -0.01338  -0.01323   1.89740
   A48        1.91063   0.00188   0.00000   0.00027   0.00027   1.91091
   A49        2.86535   0.07363   0.00000   0.02593   0.02591   2.89125
   A50        1.91063  -0.00872   0.00000  -0.00554  -0.00554   1.90509
   A51        1.91063   0.00894   0.00000   0.00568   0.00568   1.91632
   A52        1.91063  -0.00108   0.00000  -0.00067  -0.00068   1.90995
   A53        1.91063  -0.00008   0.00000  -0.00005  -0.00004   1.91059
   A54        1.91063   0.00230   0.00000   0.00122   0.00121   1.91185
   A55        1.91063  -0.00136   0.00000  -0.00064  -0.00064   1.90999
   A56        1.48489  -0.04675   0.00000  -0.02437  -0.02394   1.46095
   A57        1.91063   0.01263   0.00000   0.00663   0.00650   1.91713
   A58        1.91063   0.01146   0.00000   0.00438   0.00434   1.91498
   A59        1.91063   0.00028   0.00000   0.00669   0.00708   1.91771
   A60        2.73161   0.03956   0.00000   0.02220   0.02200   2.75361
   A61        1.41845  -0.00488   0.00000  -0.00302  -0.00292   1.41554
   A62        0.82362   0.06505   0.00000   0.04063   0.04058   0.86420
   A63        1.91063  -0.01004   0.00000  -0.00596  -0.00599   1.90465
   A64        1.91063  -0.02703   0.00000  -0.01933  -0.01938   1.89125
   A65        1.91063   0.01271   0.00000   0.00758   0.00729   1.91792
   A66        1.91063   0.00502   0.00000   0.00243   0.00256   1.91320
   A67        1.91063  -0.05808   0.00000  -0.03798  -0.03816   1.87247
   A68        1.91063   0.00412   0.00000   0.00270   0.00282   1.91346
   A69        1.91063   0.03614   0.00000   0.02424   0.02427   1.93490
   A70        1.91063  -0.00632   0.00000  -0.00338  -0.00354   1.90709
   A71        1.91063   0.01911   0.00000   0.01199   0.01182   1.92245
   A72        2.59596  -0.04487   0.00000   0.00823   0.00847   2.60443
    D1       -0.00019   0.00767   0.00000   0.00351   0.00352   0.00333
    D2       -3.14154   0.01115   0.00000   0.00389   0.00389  -3.13765
    D3        3.14151  -0.00209   0.00000  -0.00020  -0.00018   3.14133
    D4        0.00016   0.00139   0.00000   0.00019   0.00019   0.00035
    D5       -0.00005  -0.00625   0.00000  -0.00155  -0.00154  -0.00159
    D6       -3.14148  -0.01293   0.00000  -0.00517  -0.00517   3.13654
    D7        3.14144   0.00335   0.00000   0.00209   0.00210  -3.13965
    D8        0.00001  -0.00333   0.00000  -0.00153  -0.00153  -0.00152
    D9        0.00030   0.00724   0.00000   0.00182   0.00182   0.00212
   D10       -3.14138   0.01238   0.00000   0.00315   0.00313  -3.13825
   D11       -3.14153   0.00384   0.00000   0.00144   0.00146  -3.14007
   D12       -0.00002   0.00898   0.00000   0.00277   0.00276   0.00274
   D13       -0.00017  -0.02328   0.00000  -0.00894  -0.00885  -0.00901
   D14        3.14150  -0.00651   0.00000  -0.00462  -0.00461   3.13689
   D15        3.14150  -0.02828   0.00000  -0.01024  -0.01013   3.13138
   D16       -0.00001  -0.01152   0.00000  -0.00591  -0.00589  -0.00591
   D17       -0.00024  -0.00318   0.00000  -0.00035  -0.00030  -0.00054
   D18       -3.14158  -0.01212   0.00000  -0.00314  -0.00306   3.13854
   D19        3.14128   0.00196   0.00000   0.00099   0.00101  -3.14090
   D20       -0.00007  -0.00698   0.00000  -0.00181  -0.00175  -0.00183
   D21       -0.00007   0.02499   0.00000   0.01099   0.01092   0.01085
   D22       -3.14138   0.03326   0.00000   0.01285   0.01272  -3.12866
   D23        3.14145   0.00776   0.00000   0.00654   0.00645  -3.13529
   D24        0.00014   0.01602   0.00000   0.00840   0.00826   0.00839
   D25        0.00003   0.02664   0.00000   0.01132   0.01127   0.01129
   D26        3.14156   0.02368   0.00000   0.01004   0.00991  -3.13171
   D27       -3.14149   0.04385   0.00000   0.01577   0.01573  -3.12576
   D28        0.00005   0.04089   0.00000   0.01448   0.01437   0.01442
   D29        0.00018  -0.01027   0.00000  -0.00577  -0.00580  -0.00562
   D30       -3.14158  -0.00348   0.00000  -0.00209  -0.00211   3.13950
   D31        3.14149  -0.01873   0.00000  -0.00767  -0.00765   3.13383
   D32       -0.00027  -0.01194   0.00000  -0.00399  -0.00396  -0.00423
   D33       -2.45038  -0.01018   0.00000  -0.00152  -0.00138  -2.45176
   D34        1.73841  -0.00814   0.00000   0.00162   0.00170   1.74011
   D35       -0.87523   0.02679   0.00000   0.01951   0.01940  -0.85583
   D36        0.69150  -0.00188   0.00000   0.00034   0.00042   0.69192
   D37       -1.40290   0.00016   0.00000   0.00348   0.00351  -1.39939
   D38        2.26665   0.03509   0.00000   0.02137   0.02120   2.28785
   D39        0.00015   0.01092   0.00000   0.00436   0.00436   0.00451
   D40        3.14157   0.00615   0.00000   0.00196   0.00195  -3.13966
   D41       -3.14120   0.00178   0.00000   0.00150   0.00155  -3.13965
   D42        0.00023  -0.00299   0.00000  -0.00089  -0.00087  -0.00064
   D43        0.00005  -0.02312   0.00000  -0.00894  -0.00893  -0.00888
   D44        3.14131  -0.00860   0.00000  -0.00341  -0.00342   3.13789
   D45       -3.14149  -0.02010   0.00000  -0.00762  -0.00757   3.13412
   D46       -0.00023  -0.00558   0.00000  -0.00209  -0.00207  -0.00229
   D47       -1.32261   0.02843   0.00000   0.00972   0.00983  -1.31278
   D48        0.77178   0.08692   0.00000   0.03378   0.03357   0.80535
   D49        2.86618   0.03407   0.00000   0.01398   0.01401   2.88019
   D50        1.81893   0.02546   0.00000   0.00843   0.00848   1.82741
   D51       -2.36986   0.08396   0.00000   0.03249   0.03222  -2.33764
   D52       -0.27547   0.03110   0.00000   0.01269   0.01267  -0.26280
   D53       -0.00014   0.00421   0.00000   0.00103   0.00101   0.00088
   D54       -3.14156   0.00890   0.00000   0.00339   0.00338  -3.13818
   D55       -3.14140  -0.01007   0.00000  -0.00441  -0.00441   3.13737
   D56        0.00035  -0.00538   0.00000  -0.00205  -0.00204  -0.00168
   D57        1.36942  -0.03138   0.00000  -0.01583  -0.01571   1.35371
   D58       -2.81937  -0.00100   0.00000  -0.00177  -0.00178  -2.82115
   D59       -0.72498  -0.00737   0.00000  -0.00512  -0.00510  -0.73008
   D60       -0.72498  -0.05848   0.00000  -0.02609  -0.02585  -0.75083
   D61        1.36942  -0.02810   0.00000  -0.01203  -0.01192   1.35749
   D62       -2.81937  -0.03447   0.00000  -0.01538  -0.01525  -2.83462
   D63       -2.81937  -0.02923   0.00000  -0.01491  -0.01480  -2.83418
   D64       -0.72498   0.00115   0.00000  -0.00085  -0.00087  -0.72585
   D65        1.36942  -0.00522   0.00000  -0.00420  -0.00420   1.36522
   D66        2.89109   0.01140   0.00000   0.00541   0.00537   2.89646
   D67       -1.29770   0.02317   0.00000   0.01333   0.01331  -1.28440
   D68        0.79669   0.01354   0.00000   0.00641   0.00641   0.80310
   D69       -1.29770  -0.01356   0.00000  -0.00245  -0.00226  -1.29996
   D70        0.79669  -0.00179   0.00000   0.00548   0.00568   0.80237
   D71        2.89109  -0.01142   0.00000  -0.00144  -0.00122   2.88986
   D72        0.79669   0.00682   0.00000   0.00321   0.00311   0.79980
   D73        2.89109   0.01860   0.00000   0.01113   0.01105   2.90213
   D74       -1.29770   0.00896   0.00000   0.00421   0.00415  -1.29355
   D75        2.81902  -0.02342   0.00000  -0.01142  -0.01139   2.80762
   D76       -1.36977  -0.02338   0.00000  -0.01139  -0.01137  -1.38115
   D77        0.72462  -0.02023   0.00000  -0.00910  -0.00909   0.71553
   D78       -1.36977   0.01828   0.00000   0.00694   0.00685  -1.36292
   D79        0.72462   0.01832   0.00000   0.00696   0.00687   0.73149
   D80        2.81902   0.02147   0.00000   0.00925   0.00916   2.82817
   D81        0.84091   0.00319   0.00000   0.00315   0.00323   0.84414
   D82        2.93531   0.00322   0.00000   0.00318   0.00325   2.93856
   D83       -1.25348   0.00637   0.00000   0.00546   0.00554  -1.24795
   D84       -1.53927  -0.00624   0.00000  -0.00293  -0.00292  -1.54219
   D85        1.27193   0.01596   0.00000   0.01075   0.01079   1.28272
   D86       -2.91686   0.01841   0.00000   0.01019   0.01014  -2.90672
   D87       -0.82247   0.04116   0.00000   0.02626   0.02623  -0.79623
   D88        2.64952  -0.02013   0.00000  -0.01097  -0.01092   2.63860
   D89       -0.82247   0.00207   0.00000   0.00270   0.00279  -0.81967
   D90        1.27193   0.00453   0.00000   0.00214   0.00214   1.27407
   D91       -2.91686   0.02728   0.00000   0.01821   0.01823  -2.89863
   D92        0.99046  -0.04689   0.00000  -0.02602  -0.02599   0.96447
   D93       -2.48153  -0.02469   0.00000  -0.01234  -0.01228  -2.49381
   D94       -0.38713  -0.02224   0.00000  -0.01290  -0.01294  -0.40007
   D95        1.70726   0.00051   0.00000   0.00317   0.00316   1.71042
   D96        1.11096  -0.02108   0.00000  -0.01423  -0.01394   1.09702
   D97        2.99462  -0.00141   0.00000  -0.00022  -0.00024   2.99438
   D98       -1.39311  -0.00327   0.00000  -0.00227  -0.00249  -1.39560
   D99        0.92930  -0.02286   0.00000  -0.00887  -0.00878   0.92051
   D100      -1.16510  -0.02754   0.00000  -0.01205  -0.01201  -1.17711
   D101       3.02369  -0.02319   0.00000  -0.01081  -0.01074   3.01295
   D102      -0.87858  -0.02400   0.00000  -0.00810  -0.00833  -0.88691
   D103       3.13772   0.00211   0.00000   0.00251   0.00252   3.14025
   D104       1.05161  -0.00238   0.00000   0.00162   0.00147   1.05308
   D105      -3.01487  -0.03339   0.00000  -0.01837  -0.01790  -3.03277
   D106       0.19514  -0.00510   0.00000  -0.00191  -0.00166   0.19348
   D107       2.28954  -0.01239   0.00000  -0.00735  -0.00756   2.28198
   D108      -1.89925   0.01372   0.00000   0.01070   0.01100  -1.88825
         Item               Value     Threshold  Converged?
 Maximum Force            0.599384     0.000450     NO 
 RMS     Force            0.053608     0.000300     NO 
 Maximum Displacement     0.269913     0.001800     NO 
 RMS     Displacement     0.043539     0.001200     NO 
 Predicted change in Energy=-2.153987D-01
 GradGradGradGradGradGradGradGradGradGradGradGradGradGradGradGradGradGrad

                          Input orientation:                          
 ---------------------------------------------------------------------
 Center     Atomic      Atomic             Coordinates (Angstroms)
 Number     Number       Type             X           Y           Z
 ---------------------------------------------------------------------
      1          6           0       -3.515923   -0.077688   -3.939666
      2          6           0       -2.846046   -0.483779   -2.814624
      3          6           0       -2.866464    0.304493   -1.632208
      4          6           0       -3.593823    1.526421   -1.620630
      5          6           0       -4.274811    1.924320   -2.816053
      6          6           0       -4.236302    1.138000   -3.941051
      7          1           0       -1.614313   -1.052619   -0.488700
      8          1           0       -3.498870   -0.687344   -4.851648
      9          1           0       -2.281341   -1.424914   -2.807081
     10          6           0       -2.171242   -0.107240   -0.462461
     11          6           0       -3.602919    2.300042   -0.412450
     12          1           0       -4.760003    1.443079   -4.855383
     13          6           0       -2.916120    1.876206    0.696066
     14          6           0       -2.193603    0.660988    0.671942
     15          1           0       -2.922307    2.472210    1.617756
     16          1           0       -1.655514    0.343808    1.573814
     17          7           0       -4.357188    3.563129   -0.365655
     18          7           0       -5.011494    3.193152   -2.808969
     19          6           0       -3.592344    4.583616   -1.114830
     20          1           0       -3.725268    4.433807   -2.192944
     21          1           0       -3.939788    5.560130   -0.832410
     22          1           0       -2.547737    4.493222   -0.880469
     23          6           0       -6.279432    3.037436   -3.554658
     24          1           0       -6.952398    3.825906   -3.273987
     25          1           0       -6.089235    3.088117   -4.609661
     26          1           0       -6.719530    2.088040   -3.316351
     27          6           0       -4.218921    4.256702   -3.446294
     28          1           0       -4.201591    4.110509   -4.511667
     29          1           0       -4.655815    5.213779   -3.229387
     30          1           0       -3.212285    4.225989   -3.085526
     31          6           0       -5.697639    3.367913   -0.951726
     32          1           0       -6.326533    4.202213   -0.699928
     33          1           0       -5.563765    3.285141   -2.090673
     34          1           0       -6.133187    2.466021   -0.563915
     35          1           0       -4.473888    3.860209    0.585877
 ---------------------------------------------------------------------
                    Distance matrix (angstroms):
                    1          2          3          4          5
     1  C    0.000000
     2  C    1.370899   0.000000
     3  C    2.427390   1.421230   0.000000
     4  C    2.820844   2.454729   1.422074   0.000000
     5  C    2.417944   2.800056   2.451279   1.432167   0.000000
     6  C    1.413098   2.414916   2.811040   2.438852   1.373100
     7  H    4.059036   2.692706   2.171922   3.442553   4.621362
     8  H    1.097125   2.148741   3.427604   3.917812   3.400959
     9  H    2.149874   1.097581   2.171070   3.441025   3.897611
    10  C    3.728270   2.475846   1.421677   2.456409   3.753882
    11  C    4.254694   3.754059   2.452018   1.434668   2.523869
    12  H    2.167719   3.397162   3.907777   3.439556   2.150784
    13  C    5.066308   4.230766   2.809557   2.438998   3.766077
    14  C    4.853979   3.727240   2.426714   2.822319   4.253651
    15  H    6.143232   5.328196   3.906966   3.439854   4.667774
    16  H    5.834144   4.621758   3.427320   3.919195   5.350669
    17  N    5.170767   4.965729   3.800675   2.511149   2.949056
    18  N    3.770093   4.267202   3.785534   2.489966   1.467203
    19  C    5.450991   5.396735   4.370981   3.098754   3.229826
    20  H    4.842361   5.034101   4.254787   2.966094   2.643442
    21  H    6.451332   6.454012   5.423414   4.124535   4.155260
    22  H    5.584737   5.347942   4.267570   3.231725   3.650825
    23  C    4.182010   4.973404   4.776311   3.638148   2.408956
    24  H    5.243142   5.970471   5.638319   4.393318   3.315902
    25  H    4.134386   5.147706   5.196156   4.195268   2.804209
    26  H    3.916887   4.676523   4.567658   3.600129   2.500751
    27  C    4.418661   4.975536   4.554120   3.343386   2.416678
    28  H    4.282327   5.081825   4.955765   3.924919   2.767651
    29  H    5.459256   5.992450   5.463868   4.160833   3.337147
    30  H    4.398112   4.731748   4.196410   3.095022   2.549364
    31  C    5.055674   5.141741   4.226482   2.874816   2.753927
    32  H    6.059124   6.208402   5.294662   3.933860   3.725096
    33  H    4.349834   4.702644   4.045972   2.682295   2.009829
    34  H    4.971541   4.957047   4.060165   2.906521   2.969702
    35  H    6.074971   5.751827   4.488522   3.330128   3.919238
                    6          7          8          9         10
     6  C    0.000000
     7  H    4.857197   0.000000
     8  H    2.169072   4.766581   0.000000
     9  H    3.417058   2.440988   2.491313   0.000000
    10  C    4.232692   1.097542   4.622130   2.691771   0.000000
    11  C    3.768626   3.898808   5.351802   4.621269   2.801287
    12  H    1.096968   5.932267   2.475717   4.308676   5.329440
    13  C    4.877569   3.417072   6.139097   4.855139   2.414764
    14  C    5.067531   2.149213   5.833676   4.057375   1.370236
    15  H    5.865751   4.309573   7.222769   5.931070   3.397788
    16  H    6.140435   2.491117   6.763712   4.765740   2.148449
    17  N    4.321958   5.370627   6.239180   5.928767   4.273095
    18  N    2.471068   5.911941   4.638838   5.364724   4.946283
    19  C    4.502719   6.005979   6.461855   6.378470   4.944618
    20  H    3.765551   6.120576   5.774613   6.065205   5.102027
    21  H    5.413575   7.018148   7.441748   7.445845   5.948420
    22  H    4.845196   5.637474   6.596452   6.229538   4.634731
    23  C    2.816298   6.920403   4.825732   6.037894   6.027263
    24  H    3.879045   7.749385   5.897906   7.043286   6.799542
    25  H    2.771887   7.358868   4.585047   6.173880   6.539132
    26  H    2.731163   6.627412   4.520237   5.683108   5.800937
    27  C    3.157751   6.612128   5.190095   6.036851   5.669236
    28  H    3.026982   7.038193   4.860947   6.101958   6.189329
    29  H    4.158657   7.485308   6.228443   7.063195   6.491705
    30  H    3.363957   6.095960   5.228973   5.733838   5.171182
    31  C    4.005506   6.035648   6.040620   6.171274   4.975092
    32  H    4.925783   7.061366   7.010009   7.243496   5.991179
    33  H    3.129899   6.081171   5.259982   5.785513   5.066412
    34  H    4.094736   5.727714   5.938686   5.916746   4.725355
    35  H    5.287717   5.785133   7.155249   6.652214   4.705512
                   11         12         13         14         15
    11  C    0.000000
    12  H    4.670426   0.000000
    13  C    1.371181   5.865670   0.000000
    14  C    2.418383   6.144054   1.413990   0.000000
    15  H    2.148164   6.807185   1.097621   2.169354   0.000000
    16  H    3.400659   7.223629   2.169749   1.097048   2.477254
    17  N    1.471904   4.981419   2.459601   3.765651   2.680095
    18  N    2.919766   2.704406   4.290712   5.144813   4.947763
    19  C    2.389175   5.021766   3.326663   4.531671   3.517671
    20  H    2.781741   4.135663   3.942388   4.978729   4.360510
    21  H    3.304242   5.814393   4.117697   5.414224   4.071097
    22  H    2.478405   5.476991   3.077327   4.149869   3.235108
    23  C    4.192963   2.557836   5.543372   6.340793   6.192224
    24  H    4.662152   3.603508   5.987837   6.945012   6.480993
    25  H    4.941600   2.129175   6.299851   6.997302   7.013522
    26  H    4.265073   2.573780   5.532657   6.198950   6.237941
    27  C    3.662265   3.192926   4.952090   5.830175   5.523606
    28  H    4.521038   2.746843   5.810768   6.542249   6.472281
    29  H    4.187313   4.107663   5.438301   6.481571   5.832328
    30  H    3.317711   3.643132   4.462021   5.278780   5.027991
    31  C    2.412264   4.452267   3.560513   4.716143   3.886771
    32  H    3.334512   5.228254   4.357755   5.612790   4.466915
    33  H    2.762566   3.418018   4.094024   5.086867   4.624998
    34  H    2.540226   4.620470   3.504990   4.506197   3.881943
    35  H    2.046794   5.960846   2.524886   3.929646   2.323515
                   16         17         18         19         20
    16  H    0.000000
    17  N    4.628672   0.000000
    18  N    6.212096   2.556323   0.000000
    19  C    5.381086   1.479068   2.611031   0.000000
    20  H    5.932996   2.120469   1.890262   1.096559   0.000000
    21  H    6.182057   2.092867   3.264647   1.074270   1.779234
    22  H    4.902776   2.098623   3.388125   1.074383   1.764284
    23  C    7.411981   3.760468   1.479178   3.945108   3.213700
    24  H    7.980172   3.906733   2.093736   4.065224   3.457248
    25  H    8.088539   4.608385   2.101202   4.548057   3.638646
    26  H    7.252607   4.057482   2.096687   4.566606   3.966141
    27  C    6.861725   3.160775   1.471562   2.436226   1.358655
    28  H    7.596290   4.184884   2.096823   3.483320   2.389117
    29  H    7.469214   3.318854   2.094324   2.449373   1.596398
    30  H    6.261335   3.024548   2.092938   2.038624   1.050258
    31  C    5.644673   1.475940   1.987634   2.436556   2.562616
    32  H    6.471137   2.097257   2.682459   2.791666   3.008207
    33  H    6.111818   2.123392   0.910722   2.554370   2.170245
    34  H    5.396594   2.096933   2.612888   3.353148   3.510555
    35  H    4.613494   1.003637   3.501281   2.047643   2.934501
                   21         22         23         24         25
    21  H    0.000000
    22  H    1.754539   0.000000
    23  C    4.387317   4.816238   0.000000
    24  H    4.247899   5.057200   1.073939   0.000000
    25  H    4.999859   5.331360   1.073208   1.753114   0.000000
    26  H    5.094343   5.396506   1.073233   1.753910   1.752164
    27  C    2.934148   3.071197   2.396677   2.772575   2.493409
    28  H    3.963190   4.008403   2.526811   3.029816   2.148974
    29  H    2.525501   3.237377   2.734667   2.683743   2.911750
    30  H    2.717669   2.318472   3.322669   3.766168   3.448852
    31  C    2.812488   3.345636   2.687555   2.679006   3.689461
    32  H    2.749189   3.794282   3.083570   2.675648   4.072288
    33  H    3.065306   3.467056   1.648269   1.902882   2.580744
    34  H    3.802183   4.131005   3.048351   3.140841   4.093531
    35  H    2.277395   2.502186   4.591402   4.587236   5.495370
                   26         27         28         29         30
    26  H    0.000000
    27  C    3.312557   0.000000
    28  H    3.443716   1.075496   0.000000
    29  H    3.746563   1.074207   1.751503   0.000000
    30  H    4.113985   1.069771   1.739523   1.755050   0.000000
    31  C    2.876419   3.033056   3.932276   3.111329   3.386205
    32  H    3.386716   3.462300   4.364990   3.195736   3.923032
    33  H    2.066671   2.142486   2.897924   2.416752   2.721100
    34  H    2.839466   3.896032   4.692563   4.103358   4.241188
    35  H    4.838479   4.059633   5.110944   4.052344   3.899313
                   31         32         33         34         35
    31  C    0.000000
    32  H    1.074694   0.000000
    33  H    1.149771   1.832214   0.000000
    34  H    1.074015   1.752212   1.823784   0.000000
    35  H    2.025869   2.280911   2.946601   2.453377   0.000000
 Stoichiometry    C14H19N2(1+)
 Framework group  C1[X(C14H19N2)]
 Deg. of freedom    99
 Full point group                 C1      NOp   1
 Largest Abelian subgroup         C1      NOp   1
 Largest concise Abelian subgroup C1      NOp   1
                         Standard orientation:                         
 ---------------------------------------------------------------------
 Center     Atomic      Atomic             Coordinates (Angstroms)
 Number     Number       Type             X           Y           Z
 ---------------------------------------------------------------------
      1          6           0        0.934816    2.914627    0.121755
      2          6           0        2.060015    2.131638    0.106918
      3          6           0        1.959686    0.716366    0.024247
      4          6           0        0.674919    0.110811   -0.046258
      5          6           0       -0.479221    0.958371   -0.019720
      6          6           0       -0.346841    2.322817    0.058809
      7          1           0        4.105002    0.380299    0.068116
      8          1           0        1.014134    4.007001    0.185866
      9          1           0        3.058756    2.583817    0.159210
     10          6           0        3.121283   -0.103218    0.012369
     11          6           0        0.602006   -1.319256   -0.134947
     12          1           0       -1.231712    2.970897    0.077079
     13          6           0        1.742720   -2.080110   -0.137798
     14          6           0        3.014818   -1.467176   -0.063993
     15          1           0        1.683290   -3.174222   -0.202276
     16          1           0        3.911365   -2.099364   -0.071317
     17          7           0       -0.713168   -1.974427   -0.221946
     18          7           0       -1.804993    0.332377   -0.075805
     19          6           0       -1.333732   -1.940275    1.120208
     20          1           0       -1.738745   -0.940962    1.319655
     21          1           0       -2.119201   -2.671923    1.162491
     22          1           0       -0.592609   -2.166667    1.864374
     23          6           0       -2.700325    1.137472   -0.934973
     24          1           0       -3.530960    0.531063   -1.244263
     25          1           0       -3.061812    1.987080   -0.387919
     26          1           0       -2.159370    1.472941   -1.799066
     27          6           0       -2.395746    0.247212    1.269279
     28          1           0       -2.714756    1.222833    1.590354
     29          1           0       -3.243518   -0.412255    1.251735
     30          1           0       -1.667398   -0.114793    1.964169
     31          6           0       -1.555021   -1.277757   -1.214081
     32          1           0       -2.406180   -1.887373   -1.456700
     33          1           0       -1.885299   -0.282273   -0.743017
     34          1           0       -0.984984   -1.094046   -2.105605
     35          1           0       -0.605132   -2.926828   -0.519516
 ---------------------------------------------------------------------
 Rotational constants (GHZ):      0.7812991      0.5964135      0.3853575
 Standard basis: 6-31G(d,p) (6D, 7F)
 There are   335 symmetry adapted cartesian basis functions of A   symmetry.
 There are   335 symmetry adapted basis functions of A   symmetry.
   335 basis functions,   581 primitive gaussians,   335 cartesian basis functions
    58 alpha electrons       58 beta electrons
       nuclear repulsion energy      1182.8376998763 Hartrees.
 NAtoms=   35 NActive=   35 NUniq=   35 SFac= 1.00D+00 NAtFMM=   60 NAOKFM=F Big=F
 Integral buffers will be    131072 words long.
 Raffenetti 2 integral format.
 Two-electron integral symmetry is turned on.
 Nuclear repulsion after empirical dispersion term =     1182.8050432551 Hartrees.
 One-electron integrals computed using PRISM.
 NBasis=   335 RedAO= T EigKep=  2.27D-04  NBF=   335
 NBsUse=   335 1.00D-06 EigRej= -1.00D+00 NBFU=   335
 Initial guess from the checkpoint file:  "protsponge-out-wb97xd.chk"
 B after Tr=    -0.000000    0.000000   -0.000000
         Rot=    0.999965    0.004116    0.000250   -0.007283 Ang=   0.96 deg.
 ExpMin= 1.61D-01 ExpMax= 4.17D+03 ExpMxC= 6.27D+02 IAcc=1 IRadAn=         1 AccDes= 0.00D+00
 Harris functional with IExCor= 4639 and IRadAn=       1 diagonalized for initial guess.
 HarFok:  IExCor= 4639 AccDes= 0.00D+00 IRadAn=         1 IDoV= 1 UseB2=F ITyADJ=14
 ICtDFT=  3500011 ScaDFX=  1.000000  1.000000  1.000000  1.000000
 FoFCou: FMM=F IPFlag=           0 FMFlag=      100000 FMFlg1=           0
         NFxFlg=           0 DoJE=T BraDBF=F KetDBF=T FulRan=T
         wScrn=  0.000000 ICntrl=     500 IOpCl=  0 I1Cent=   200000004 NGrid=           0
         NMat0=    1 NMatS0=      1 NMatT0=    0 NMatD0=    1 NMtDS0=    0 NMtDT0=    0
 Petite list used in FoFCou.
 Requested convergence on RMS density matrix=1.00D-08 within 128 cycles.
 Requested convergence on MAX density matrix=1.00D-06.
 Requested convergence on             energy=1.00D-06.
 No special actions if energy rises.
 Integral accuracy reduced to 1.0D-05 until final iterations.
 Initial convergence to 1.0D-05 achieved.  Increase integral accuracy.
 SCF Done:  E(RwB97XD) =  -653.679864769     A.U. after   16 cycles
            NFock= 16  Conv=0.72D-08     -V/T= 2.0064
 Calling FoFJK, ICntrl=      2127 FMM=F ISym2X=0 I1Cent= 0 IOpClX= 0 NMat=1 NMatS=1 NMatT=0.
 ***** Axes restored to original set *****
 -------------------------------------------------------------------
 Center     Atomic                   Forces (Hartrees/Bohr)
 Number     Number              X              Y              Z
 -------------------------------------------------------------------
      1        6          -0.000422759   -0.003372919   -0.006793812
      2        6           0.002792290   -0.003866525    0.001493396
      3        6           0.001026300   -0.001348177   -0.000696951
      4        6          -0.007319886    0.013884174    0.000060859
      5        6           0.004431788   -0.000519221    0.004661669
      6        6          -0.000499160   -0.001063210   -0.004241803
      7        1          -0.004293019    0.007468226    0.000685709
      8        1           0.000352338    0.004737919    0.007651433
      9        1          -0.004549711    0.007294059   -0.000542028
     10        6           0.003145028   -0.004081235    0.001667872
     11        6           0.005223969   -0.013311196    0.006227980
     12        1           0.004962236   -0.003285272    0.007190317
     13        6          -0.003244021    0.006629731    0.003680128
     14        6           0.004678225   -0.003885313    0.004552598
     15        1          -0.000882077   -0.003661245   -0.006386867
     16        1          -0.004433545    0.002355672   -0.007532739
     17        7           0.006405317   -0.018670010   -0.018509831
     18        7           0.193186161   -0.073187806   -0.388256676
     19        6           0.006015665    0.012423185    0.037012059
     20        1           0.012586793    0.020039205    0.109799218
     21        1          -0.005358849    0.011470216    0.004579199
     22        1           0.012156396    0.000188671    0.006714402
     23        6          -0.000354369   -0.002422882   -0.025198606
     24        1          -0.005888967    0.010953507    0.005550230
     25        1          -0.002816335    0.000285091   -0.011695529
     26        1          -0.005255911   -0.008533264    0.004698734
     27        6          -0.026665817   -0.016505505   -0.086184324
     28        1          -0.001394551   -0.000237776   -0.016648317
     29        1          -0.006499881    0.012459595   -0.003091556
     30        1           0.020942939   -0.009889916   -0.052334681
     31        6          -0.100606651    0.014819825    0.186878608
     32        1          -0.004585297    0.010999274    0.016152260
     33        1          -0.093144009    0.039344971    0.187897867
     34        1          -0.003415625   -0.007081285    0.016480829
     35        1           0.003724995   -0.000430565    0.014478357
 -------------------------------------------------------------------
 Cartesian Forces:  Max     0.388256676 RMS     0.054769642

 GradGradGradGradGradGradGradGradGradGradGradGradGradGradGradGradGradGrad
 Berny optimization.
 Using GEDIIS/GDIIS optimizer.
 FormGI is forming the generalized inverse of G from B-inverse, IUseBI=4.
 Internal  Forces:  Max     0.355231863 RMS     0.032706555
 Search for a local minimum.
 Step number   2 out of a maximum of  210
 All quantities printed in internal units (Hartrees-Bohrs-Radians)
 Mixed Optimization -- RFO/linear search
 Update second derivatives using D2CorX and points    1    2
 DE= -1.92D-01 DEPred=-2.15D-01 R= 8.90D-01
 TightC=F SS=  1.41D+00  RLast= 3.18D-01 DXNew= 5.0454D-01 9.5493D-01
 Trust test= 8.90D-01 RLast= 3.18D-01 DXMaxT set to 5.05D-01
 ITU=  1  0
 Use linear search instead of GDIIS.
 Linear search step of   0.600 exceeds DXMaxT=   0.505 but not scaled.
 Quartic linear search produced a step of  2.00000.
 Iteration  1 RMS(Cart)=  0.06419629 RMS(Int)=  0.01232977
 Iteration  2 RMS(Cart)=  0.02495279 RMS(Int)=  0.00065916
 Iteration  3 RMS(Cart)=  0.00023033 RMS(Int)=  0.00063627
 Iteration  4 RMS(Cart)=  0.00000017 RMS(Int)=  0.00063627
 Variable       Old X    -DE/DX   Delta X   Delta X   Delta X     New X
                                 (Linear)    (Quad)   (Total)
    R1        2.59062  -0.00635  -0.00719   0.00000  -0.00732   2.58330
    R2        2.67037  -0.00808  -0.01107   0.00000  -0.01125   2.65912
    R3        2.07327  -0.00899  -0.01085   0.00000  -0.01085   2.06241
    R4        2.68574  -0.00233  -0.00295   0.00000  -0.00292   2.68282
    R5        2.07413  -0.00860  -0.01040   0.00000  -0.01040   2.06373
    R6        2.68733   0.00882   0.01212   0.00000   0.01245   2.69978
    R7        2.68658  -0.00092  -0.00135   0.00000  -0.00138   2.68520
    R8        2.70640   0.03101   0.03949   0.00000   0.03940   2.74580
    R9        2.71113   0.03669   0.04756   0.00000   0.04787   2.75900
   R10        2.59478  -0.00187  -0.00091   0.00000  -0.00095   2.59383
   R11        2.77261  -0.00894  -0.01057   0.00000  -0.01096   2.76165
   R12        2.07297  -0.00927  -0.01128   0.00000  -0.01128   2.06169
   R13        2.07405  -0.00863  -0.01045   0.00000  -0.01045   2.06361
   R14        2.58937  -0.00887  -0.01022   0.00000  -0.01042   2.57896
   R15        2.59116  -0.00598  -0.00635   0.00000  -0.00632   2.58484
   R16        2.78149   0.00746   0.00719   0.00000   0.00756   2.78906
   R17        2.67205  -0.00625  -0.00845   0.00000  -0.00861   2.66345
   R18        2.07420  -0.00735  -0.00885   0.00000  -0.00885   2.06535
   R19        2.07312  -0.00905  -0.01095   0.00000  -0.01095   2.06217
   R20        2.79503   0.02819   0.03427   0.00000   0.03318   2.82822
   R21        2.78912   0.02885   0.02245   0.00000   0.02129   2.81041
   R22        1.89660   0.01317   0.01375   0.00000   0.01375   1.91035
   R23        2.79524   0.02566   0.03469   0.00000   0.03469   2.82993
   R24        2.78085   0.00069   0.00590   0.00000   0.00697   2.78782
   R25        1.72102   0.35523   0.36577   0.00000   0.36697   2.08799
   R26        2.07220   0.06888   0.10038   0.00000   0.10011   2.17231
   R27        2.03008   0.01336   0.01614   0.00000   0.01614   2.04622
   R28        2.03029   0.01328   0.01657   0.00000   0.01657   2.04686
   R29        2.56749   0.16926   0.25246   0.00000   0.25247   2.81996
   R30        2.02945   0.01319   0.01489   0.00000   0.01489   2.04434
   R31        2.02807   0.01101   0.01212   0.00000   0.01212   2.04019
   R32        2.02812   0.01074   0.01222   0.00000   0.01222   2.04034
   R33        2.03239   0.01650   0.02077   0.00000   0.02077   2.05317
   R34        2.02996   0.01312   0.01590   0.00000   0.01590   2.04586
   R35        2.02157   0.00235  -0.00086   0.00000  -0.00086   2.02071
   R36        2.03088   0.01501   0.01774   0.00000   0.01774   2.04862
   R37        2.17275   0.15428   0.30149   0.00000   0.30219   2.47494
   R38        2.02959   0.01327   0.01517   0.00000   0.01517   2.04477
    A1        2.09989  -0.00106  -0.00216   0.00000  -0.00237   2.09751
    A2        2.10595  -0.00003   0.00049   0.00000   0.00059   2.10653
    A3        2.07735   0.00108   0.00165   0.00000   0.00174   2.07909
    A4        2.10766   0.00630   0.00873   0.00000   0.00874   2.11640
    A5        2.10720  -0.00368  -0.00523   0.00000  -0.00523   2.10197
    A6        2.06833  -0.00262  -0.00350   0.00000  -0.00351   2.06482
    A7        2.08369   0.00702   0.01015   0.00000   0.01030   2.09399
    A8        2.11400  -0.01458  -0.02014   0.00000  -0.02048   2.09352
    A9        2.08549   0.00756   0.00999   0.00000   0.01017   2.09566
   A10        2.06592  -0.02076  -0.02939   0.00000  -0.02961   2.03631
   A11        2.06399  -0.02080  -0.02799   0.00000  -0.02803   2.03596
   A12        2.15327   0.04153   0.05737   0.00000   0.05758   2.21085
   A13        2.10765   0.00630   0.01060   0.00000   0.01072   2.11837
   A14        2.06574  -0.00698  -0.00998   0.00000  -0.00991   2.05583
   A15        2.10979   0.00067  -0.00063   0.00000  -0.00082   2.10897
   A16        2.10152   0.00207   0.00197   0.00000   0.00185   2.10336
   A17        2.07539  -0.00210  -0.00320   0.00000  -0.00315   2.07224
   A18        2.10627   0.00001   0.00122   0.00000   0.00126   2.10754
   A19        2.06909  -0.00229  -0.00316   0.00000  -0.00316   2.06593
   A20        2.10695   0.00556   0.00776   0.00000   0.00774   2.11468
   A21        2.10714  -0.00328  -0.00461   0.00000  -0.00460   2.10254
   A22        2.10710   0.00385   0.00624   0.00000   0.00594   2.11303
   A23        2.08605   0.02367   0.03248   0.00000   0.03369   2.11974
   A24        2.09004  -0.02753  -0.03872   0.00000  -0.03963   2.05041
   A25        2.10342   0.00448   0.00525   0.00000   0.00530   2.10872
   A26        2.10388  -0.00312  -0.00368   0.00000  -0.00375   2.10014
   A27        2.07587  -0.00140  -0.00159   0.00000  -0.00165   2.07422
   A28        2.09937  -0.00080  -0.00136   0.00000  -0.00152   2.09785
   A29        2.10656   0.00012   0.00042   0.00000   0.00049   2.10705
   A30        2.07725   0.00067   0.00093   0.00000   0.00101   2.07826
   A31        1.88702  -0.03670  -0.04723   0.00000  -0.04725   1.83977
   A32        1.91694   0.01176   0.01262   0.00000   0.01470   1.93165
   A33        1.92169   0.01521   0.02211   0.00000   0.02139   1.94308
   A34        1.93882   0.04122   0.05637   0.00000   0.05476   1.99358
   A35        1.91359   0.00659   0.00592   0.00000   0.00714   1.92073
   A36        1.88601  -0.03729  -0.04925   0.00000  -0.04868   1.83732
   A37        1.91444   0.00374   0.00762   0.00000   0.00856   1.92301
   A38        1.93104   0.02895   0.04081   0.00000   0.04051   1.97155
   A39        1.97756  -0.02689  -0.04224   0.00000  -0.04361   1.93395
   A40        1.89592  -0.01807  -0.02942   0.00000  -0.02997   1.86595
   A41        1.45900   0.02991   0.04638   0.00000   0.04639   1.50539
   A42        2.20830  -0.01537  -0.01874   0.00000  -0.01705   2.19125
   A43        1.91884   0.01018   0.01641   0.00000   0.01587   1.93470
   A44        1.90367  -0.01031  -0.01392   0.00000  -0.01395   1.88972
   A45        1.91160   0.00241   0.00193   0.00000   0.00201   1.91361
   A46        1.92139   0.01473   0.02151   0.00000   0.02121   1.94260
   A47        1.89740  -0.01796  -0.02646   0.00000  -0.02571   1.87170
   A48        1.91091   0.00096   0.00055   0.00000   0.00057   1.91148
   A49        2.89125   0.04302   0.05181   0.00000   0.05169   2.94294
   A50        1.90509  -0.00666  -0.01108   0.00000  -0.01108   1.89402
   A51        1.91632   0.00867   0.01137   0.00000   0.01138   1.92770
   A52        1.90995  -0.00118  -0.00136   0.00000  -0.00139   1.90856
   A53        1.91059  -0.00083  -0.00008   0.00000  -0.00003   1.91057
   A54        1.91185   0.00142   0.00243   0.00000   0.00238   1.91423
   A55        1.90999  -0.00144  -0.00128   0.00000  -0.00131   1.90869
   A56        1.46095  -0.02947  -0.04787   0.00000  -0.04539   1.41556
   A57        1.91713   0.00757   0.01300   0.00000   0.01232   1.92946
   A58        1.91498   0.00701   0.00869   0.00000   0.00845   1.92343
   A59        1.91771   0.00388   0.01416   0.00000   0.01613   1.93385
   A60        2.75361   0.02655   0.04400   0.00000   0.04281   2.79642
   A61        1.41554  -0.00335  -0.00583   0.00000  -0.00528   1.41026
   A62        0.86420   0.04517   0.08115   0.00000   0.08073   0.94492
   A63        1.90465  -0.00698  -0.01197   0.00000  -0.01211   1.89254
   A64        1.89125  -0.01947  -0.03876   0.00000  -0.03902   1.85223
   A65        1.91792   0.00765   0.01457   0.00000   0.01290   1.93082
   A66        1.91320   0.00125   0.00513   0.00000   0.00595   1.91915
   A67        1.87247  -0.03868  -0.07632   0.00000  -0.07735   1.79512
   A68        1.91346   0.00066   0.00565   0.00000   0.00645   1.91991
   A69        1.93490   0.02721   0.04854   0.00000   0.04854   1.98344
   A70        1.90709  -0.00348  -0.00709   0.00000  -0.00809   1.89900
   A71        1.92245   0.01249   0.02363   0.00000   0.02261   1.94506
   A72        2.60443  -0.01410   0.01694   0.00000   0.01812   2.62255
    D1        0.00333   0.00475   0.00704   0.00000   0.00711   0.01044
    D2       -3.13765   0.00607   0.00778   0.00000   0.00778  -3.12987
    D3        3.14133  -0.00073  -0.00036   0.00000  -0.00028   3.14105
    D4        0.00035   0.00059   0.00038   0.00000   0.00039   0.00074
    D5       -0.00159  -0.00304  -0.00308   0.00000  -0.00299  -0.00458
    D6        3.13654  -0.00751  -0.01033   0.00000  -0.01029   3.12625
    D7       -3.13965   0.00235   0.00420   0.00000   0.00428  -3.13537
    D8       -0.00152  -0.00211  -0.00305   0.00000  -0.00302  -0.00454
    D9        0.00212   0.00349   0.00364   0.00000   0.00366   0.00578
   D10       -3.13825   0.00593   0.00625   0.00000   0.00612  -3.13213
   D11       -3.14007   0.00220   0.00292   0.00000   0.00300  -3.13707
   D12        0.00274   0.00464   0.00553   0.00000   0.00546   0.00820
   D13       -0.00901  -0.01285  -0.01769   0.00000  -0.01712  -0.02613
   D14        3.13689  -0.00502  -0.00923   0.00000  -0.00921   3.12767
   D15        3.13138  -0.01526  -0.02026   0.00000  -0.01960   3.11177
   D16       -0.00591  -0.00743  -0.01179   0.00000  -0.01170  -0.01761
   D17       -0.00054  -0.00114  -0.00060   0.00000  -0.00034  -0.00087
   D18        3.13854  -0.00564  -0.00612   0.00000  -0.00566   3.13289
   D19       -3.14090   0.00130   0.00201   0.00000   0.00213  -3.13877
   D20       -0.00183  -0.00320  -0.00351   0.00000  -0.00319  -0.00502
   D21        0.01085   0.01470   0.02184   0.00000   0.02139   0.03224
   D22       -3.12866   0.01882   0.02545   0.00000   0.02469  -3.10396
   D23       -3.13529   0.00626   0.01290   0.00000   0.01233  -3.12296
   D24        0.00839   0.01038   0.01651   0.00000   0.01563   0.02402
   D25        0.01129   0.01551   0.02254   0.00000   0.02221   0.03350
   D26       -3.13171   0.01366   0.01982   0.00000   0.01906  -3.11265
   D27       -3.12576   0.02395   0.03146   0.00000   0.03127  -3.09449
   D28        0.01442   0.02209   0.02875   0.00000   0.02813   0.04255
   D29       -0.00562  -0.00693  -0.01161   0.00000  -0.01178  -0.01740
   D30        3.13950  -0.00238  -0.00422   0.00000  -0.00433   3.13517
   D31        3.13383  -0.01116  -0.01531   0.00000  -0.01519   3.11864
   D32       -0.00423  -0.00661  -0.00792   0.00000  -0.00774  -0.01198
   D33       -2.45176  -0.00421  -0.00276   0.00000  -0.00196  -2.45372
   D34        1.74011  -0.00239   0.00340   0.00000   0.00382   1.74393
   D35       -0.85583   0.02190   0.03879   0.00000   0.03812  -0.81771
   D36        0.69192  -0.00009   0.00085   0.00000   0.00131   0.69323
   D37       -1.39939   0.00173   0.00701   0.00000   0.00709  -1.39230
   D38        2.28785   0.02602   0.04240   0.00000   0.04139   2.32924
   D39        0.00451   0.00632   0.00873   0.00000   0.00875   0.01327
   D40       -3.13966   0.00317   0.00390   0.00000   0.00383  -3.13583
   D41       -3.13965   0.00172   0.00309   0.00000   0.00333  -3.13632
   D42       -0.00064  -0.00143  -0.00173   0.00000  -0.00159  -0.00223
   D43       -0.00888  -0.01294  -0.01786   0.00000  -0.01782  -0.02671
   D44        3.13789  -0.00491  -0.00685   0.00000  -0.00694   3.13095
   D45        3.13412  -0.01113  -0.01514   0.00000  -0.01485   3.11927
   D46       -0.00229  -0.00309  -0.00413   0.00000  -0.00397  -0.00626
   D47       -1.31278   0.01495   0.01966   0.00000   0.02021  -1.29257
   D48        0.80535   0.04960   0.06714   0.00000   0.06596   0.87131
   D49        2.88019   0.02036   0.02802   0.00000   0.02821   2.90840
   D50        1.82741   0.01314   0.01697   0.00000   0.01721   1.84462
   D51       -2.33764   0.04779   0.06445   0.00000   0.06296  -2.27468
   D52       -0.26280   0.01855   0.02534   0.00000   0.02521  -0.23759
   D53        0.00088   0.00183   0.00202   0.00000   0.00191   0.00278
   D54       -3.13818   0.00493   0.00677   0.00000   0.00675  -3.13143
   D55        3.13737  -0.00608  -0.00882   0.00000  -0.00883   3.12855
   D56       -0.00168  -0.00298  -0.00407   0.00000  -0.00398  -0.00567
   D57        1.35371  -0.01918  -0.03142   0.00000  -0.03078   1.32293
   D58       -2.82115  -0.00123  -0.00356   0.00000  -0.00361  -2.82476
   D59       -0.73008  -0.00486  -0.01021   0.00000  -0.01011  -0.74019
   D60       -0.75083  -0.03520  -0.05171   0.00000  -0.05048  -0.80131
   D61        1.35749  -0.01724  -0.02385   0.00000  -0.02331   1.33419
   D62       -2.83462  -0.02088  -0.03049   0.00000  -0.02981  -2.86443
   D63       -2.83418  -0.01897  -0.02961   0.00000  -0.02908  -2.86326
   D64       -0.72585  -0.00102  -0.00175   0.00000  -0.00191  -0.72776
   D65        1.36522  -0.00465  -0.00839   0.00000  -0.00841   1.35681
   D66        2.89646   0.00576   0.01074   0.00000   0.01044   2.90690
   D67       -1.28440   0.01620   0.02661   0.00000   0.02633  -1.25807
   D68        0.80310   0.00886   0.01282   0.00000   0.01269   0.81579
   D69       -1.29996  -0.00620  -0.00452   0.00000  -0.00346  -1.30342
   D70        0.80237   0.00425   0.01135   0.00000   0.01243   0.81480
   D71        2.88986  -0.00310  -0.00244   0.00000  -0.00121   2.88866
   D72        0.79980   0.00300   0.00623   0.00000   0.00571   0.80551
   D73        2.90213   0.01345   0.02209   0.00000   0.02160   2.92373
   D74       -1.29355   0.00610   0.00830   0.00000   0.00796  -1.28560
   D75        2.80762  -0.01551  -0.02279   0.00000  -0.02268   2.78494
   D76       -1.38115  -0.01534  -0.02275   0.00000  -0.02269  -1.40383
   D77        0.71553  -0.01249  -0.01817   0.00000  -0.01810   0.69743
   D78       -1.36292   0.01099   0.01370   0.00000   0.01325  -1.34968
   D79        0.73149   0.01116   0.01374   0.00000   0.01324   0.74473
   D80        2.82817   0.01401   0.01831   0.00000   0.01783   2.84600
   D81        0.84414   0.00277   0.00646   0.00000   0.00688   0.85103
   D82        2.93856   0.00293   0.00650   0.00000   0.00688   2.94543
   D83       -1.24795   0.00578   0.01107   0.00000   0.01146  -1.23648
   D84       -1.54219  -0.00334  -0.00584   0.00000  -0.00583  -1.54801
   D85        1.28272   0.01258   0.02159   0.00000   0.02186   1.30458
   D86       -2.90672   0.01306   0.02027   0.00000   0.01999  -2.88674
   D87       -0.79623   0.02945   0.05246   0.00000   0.05236  -0.74387
   D88        2.63860  -0.01420  -0.02184   0.00000  -0.02156   2.61705
   D89       -0.81967   0.00172   0.00559   0.00000   0.00613  -0.81354
   D90        1.27407   0.00220   0.00427   0.00000   0.00426   1.27832
   D91       -2.89863   0.01859   0.03646   0.00000   0.03663  -2.86200
   D92        0.96447  -0.03296  -0.05199   0.00000  -0.05191   0.91256
   D93       -2.49381  -0.01704  -0.02456   0.00000  -0.02423  -2.51804
   D94       -0.40007  -0.01656  -0.02588   0.00000  -0.02610  -0.42617
   D95        1.71042  -0.00017   0.00631   0.00000   0.00628   1.71670
   D96        1.09702  -0.01650  -0.02789   0.00000  -0.02618   1.07083
   D97        2.99438  -0.00070  -0.00048   0.00000  -0.00058   2.99381
   D98       -1.39560  -0.00306  -0.00498   0.00000  -0.00622  -1.40183
   D99        0.92051  -0.01339  -0.01757   0.00000  -0.01711   0.90340
   D100      -1.17711  -0.01640  -0.02403   0.00000  -0.02389  -1.20100
   D101       3.01295  -0.01536  -0.02149   0.00000  -0.02114   2.99181
   D102      -0.88691  -0.01481  -0.01667   0.00000  -0.01796  -0.90487
   D103       3.14025   0.00189   0.00505   0.00000   0.00512  -3.13782
   D104       1.05308  -0.00080   0.00293   0.00000   0.00206   1.05514
   D105      -3.03277  -0.02172  -0.03581   0.00000  -0.03322  -3.06600
   D106       0.19348  -0.00289  -0.00332   0.00000  -0.00178   0.19170
   D107       2.28198  -0.00954  -0.01511   0.00000  -0.01645   2.26553
   D108      -1.88825   0.01231   0.02200   0.00000   0.02375  -1.86450
         Item               Value     Threshold  Converged?
 Maximum Force            0.355232     0.000450     NO 
 RMS     Force            0.032707     0.000300     NO 
 Maximum Displacement     0.549462     0.001800     NO 
 RMS     Displacement     0.087397     0.001200     NO 
 Predicted change in Energy=-1.136170D-01
 GradGradGradGradGradGradGradGradGradGradGradGradGradGradGradGradGradGrad

                          Input orientation:                          
 ---------------------------------------------------------------------
 Center     Atomic      Atomic             Coordinates (Angstroms)
 Number     Number       Type             X           Y           Z
 ---------------------------------------------------------------------
      1          6           0       -3.504571   -0.110342   -3.945795
      2          6           0       -2.847183   -0.485680   -2.807500
      3          6           0       -2.879251    0.319556   -1.638706
      4          6           0       -3.614374    1.544572   -1.635780
      5          6           0       -4.273772    1.912492   -2.877185
      6          6           0       -4.221605    1.099867   -3.982147
      7          1           0       -1.621314   -1.031651   -0.508219
      8          1           0       -3.473300   -0.736252   -4.839313
      9          1           0       -2.280407   -1.418706   -2.778138
     10          6           0       -2.176279   -0.091777   -0.474351
     11          6           0       -3.612906    2.306255   -0.390213
     12          1           0       -4.725477    1.383308   -4.907377
     13          6           0       -2.905375    1.876969    0.698864
     14          6           0       -2.181974    0.667989    0.659314
     15          1           0       -2.904754    2.461821    1.622151
     16          1           0       -1.635200    0.347855    1.547785
     17          7           0       -4.367116    3.568018   -0.258229
     18          7           0       -4.992494    3.184354   -2.915982
     19          6           0       -3.584442    4.582033   -1.032237
     20          1           0       -3.735849    4.439779   -2.162845
     21          1           0       -3.898581    5.568294   -0.714295
     22          1           0       -2.527441    4.456683   -0.831618
     23          6           0       -6.265456    3.034983   -3.690490
     24          1           0       -6.933644    3.838793   -3.411671
     25          1           0       -6.069349    3.081655   -4.751126
     26          1           0       -6.720006    2.085107   -3.452009
     27          6           0       -4.220458    4.262170   -3.563003
     28          1           0       -4.204779    4.125937   -4.640803
     29          1           0       -4.667138    5.224174   -3.345989
     30          1           0       -3.199412    4.240825   -3.246074
     31          6           0       -5.768535    3.393292   -0.724360
     32          1           0       -6.371317    4.237412   -0.409165
     33          1           0       -5.633889    3.300105   -2.023765
     34          1           0       -6.188268    2.488764   -0.304275
     35          1           0       -4.441724    3.852367    0.708995
 ---------------------------------------------------------------------
                    Distance matrix (angstroms):
                    1          2          3          4          5
     1  C    0.000000
     2  C    1.367024   0.000000
     3  C    2.428682   1.419687   0.000000
     4  C    2.843759   2.466462   1.428663   0.000000
     5  C    2.413598   2.791280   2.452747   1.453017   0.000000
     6  C    1.407147   2.404744   2.811141   2.464129   1.372597
     7  H    4.026462   2.662242   2.164755   3.446826   4.616873
     8  H    1.091383   2.140812   3.422209   3.935058   3.392130
     9  H    2.138649   1.092078   2.162978   3.444628   3.883323
    10  C    3.716938   2.459442   1.420946   2.468739   3.766986
    11  C    4.300446   3.771540   2.458447   1.460000   2.603233
    12  H    2.155514   3.380915   3.901836   3.458887   2.146101
    13  C    5.087366   4.228485   2.808995   2.462464   3.829086
    14  C    4.854080   3.713792   2.426622   2.843875   4.293161
    15  H    6.162615   5.320985   3.901684   3.458182   4.734976
    16  H    5.820989   4.596976   3.420846   3.935016   5.384284
    17  N    5.279437   5.024086   3.830400   2.560976   3.099743
    18  N    3.758916   4.252444   3.782103   2.495399   1.461403
    19  C    5.523910   5.420040   4.362776   3.096988   3.317448
    20  H    4.892443   5.046331   4.240839   2.945297   2.680825
    21  H    6.545589   6.491344   5.426124   4.137662   4.264241
    22  H    5.613431   5.332289   4.229774   3.210685   3.702287
    23  C    4.192938   4.985913   4.801015   3.670340   2.426572
    24  H    5.257328   5.980406   5.653896   4.408491   3.327345
    25  H    4.173186   5.185163   5.243384   4.253810   2.846522
    26  H    3.924646   4.692878   4.599635   3.638106   2.518785
    27  C    4.447233   4.999875   4.587588   3.386276   2.448300
    28  H    4.349642   5.145006   5.025749   4.005270   2.830979
    29  H    5.492576   6.017030   5.492416   4.191969   3.367751
    30  H    4.417622   4.759860   4.249998   3.167810   2.590648
    31  C    5.270543   5.283956   4.316462   2.981419   3.010272
    32  H    6.295152   6.362321   5.390352   4.044342   3.986987
    33  H    4.456382   4.765725   4.076760   2.703862   2.122195
    34  H    5.217111   5.126042   4.175616   3.047841   3.258412
    35  H    6.184528   5.807491   4.520374   3.392403   4.080687
                    6          7          8          9         10
     6  C    0.000000
     7  H    4.834569   0.000000
     8  H    2.160099   4.719692   0.000000
     9  H    3.400161   2.395151   2.477333   0.000000
    10  C    4.231786   1.092014   4.598968   2.660642   0.000000
    11  C    3.837691   3.888699   5.391737   4.620939   2.796701
    12  H    1.090997   5.900885   2.462745   4.285243   5.322218
    13  C    4.924247   3.400872   6.150030   4.831315   2.404990
    14  C    5.088199   2.136878   5.820165   4.022445   1.364724
    15  H    5.915841   4.288361   7.231973   5.900072   3.383321
    16  H    6.151029   2.475960   6.734161   4.717058   2.138943
    17  N    4.469956   5.362730   6.349171   5.964202   4.270899
    18  N    2.464968   5.910743   4.623668   5.344397   4.962426
    19  C    4.607975   5.970085   6.541433   6.384164   4.913112
    20  H    3.834167   6.094718   5.832985   6.067845   5.081168
    21  H    5.545272   6.984818   7.546121   7.462982   5.921174
    22  H    4.905532   5.572025   6.627432   6.194366   4.575964
    23  C    2.829676   6.944956   4.830957   6.045523   6.069724
    24  H    3.896449   7.769949   5.911276   7.049488   6.834454
    25  H    2.816552   7.396388   4.617754   6.204998   6.596777
    26  H    2.737472   6.661587   4.519489   5.695687   5.852413
    27  C    3.189960   6.641671   5.212623   6.054103   5.716231
    28  H    3.096968   7.096003   4.920909   6.157580   6.266039
    29  H    4.196797   7.514342   6.259548   7.081440   6.535291
    30  H    3.384124   6.146970   5.233041   5.752723   5.244110
    31  C    4.273870   6.068466   6.265307   6.288113   5.011239
    32  H    5.218395   7.094742   7.263748   7.371516   6.028637
    33  H    3.266627   6.096043   5.374722   5.837987   5.085333
    34  H    4.395855   5.769921   6.191797   6.054725   4.773277
    35  H    5.443484   5.769744   7.264778   6.679491   4.699875
                   11         12         13         14         15
    11  C    0.000000
    12  H    4.742827   0.000000
    13  C    1.367836   5.914931   0.000000
    14  C    2.415159   6.161910   1.409435   0.000000
    15  H    2.138993   6.863888   1.092937   2.160394   0.000000
    16  H    3.391532   7.231258   2.161528   1.091251   2.467013
    17  N    1.475905   5.149364   2.431534   3.745250   2.626405
    18  N    3.008958   2.698281   4.374063   5.197486   5.047312
    19  C    2.364777   5.152719   3.282562   4.488653   3.464541
    20  H    2.776555   4.225380   3.930274   4.960394   4.350773
    21  H    3.290522   5.981622   4.075458   5.370897   4.012087
    22  H    2.448962   5.557770   3.023265   4.086127   3.184780
    23  C    4.296381   2.565225   5.647793   6.418588   6.312447
    24  H    4.743962   3.625265   6.080477   7.014648   6.592978
    25  H    5.064870   2.171356   6.415948   7.085924   7.142654
    26  H    4.367788   2.566859   5.641319   6.285295   6.359651
    27  C    3.776416   3.217178   5.057878   5.907750   5.644302
    28  H    4.661445   2.804319   5.937874   6.643823   6.609382
    29  H    4.285121   4.146515   5.537908   6.555709   5.951387
    30  H    3.474115   3.640632   4.608341   5.390027   5.191463
    31  C    2.437219   4.756641   3.538713   4.712244   3.817720
    32  H    3.367277   5.575715   4.337300   5.606516   4.392724
    33  H    2.782193   3.579740   4.108870   5.103201   4.630723
    34  H    2.583251   4.954829   3.486828   4.504899   3.807008
    35  H    2.070183   6.141694   2.502532   3.905023   2.264894
                   16         17         18         19         20
    16  H    0.000000
    17  N    4.592875   0.000000
    18  N    6.264373   2.757162   0.000000
    19  C    5.327694   1.496627   2.735802   0.000000
    20  H    5.909766   2.187698   1.929369   1.149537   0.000000
    21  H    6.123143   2.104430   3.424506   1.082811   1.843454
    22  H    4.831162   2.122005   3.469854   1.083149   1.797971
    23  C    7.489957   3.958312   1.497533   4.080136   3.272012
    24  H    8.053345   4.074872   2.107620   4.175077   3.485203
    25  H    8.173837   4.829106   2.130238   4.717630   3.740177
    26  H    7.339703   4.235014   2.116593   4.682061   4.013928
    27  C    6.937260   3.380072   1.475251   2.628993   1.492258
    28  H    7.692546   4.420925   2.117092   3.689796   2.541391
    29  H    7.544545   3.516693   2.109888   2.634013   1.697765
    30  H    6.370484   3.277715   2.107186   2.272828   1.225044
    31  C    5.614427   1.487206   2.334331   2.505624   2.701145
    32  H    6.433437   2.118417   3.048641   2.876395   3.172071
    33  H    6.120561   2.189431   1.104915   2.612796   2.218278
    34  H    5.361348   2.117429   2.955458   3.419300   3.643501
    35  H    4.567467   1.010912   3.726935   2.073459   3.015091
                   21         22         23         24         25
    21  H    0.000000
    22  H    1.769030   0.000000
    23  C    4.569190   4.916009   0.000000
    24  H    4.413459   5.143257   1.081816   0.000000
    25  H    5.214557   5.458787   1.079623   1.764767   0.000000
    26  H    5.252438   5.483469   1.079700   1.767111   1.761865
    27  C    3.150349   3.219411   2.388360   2.750187   2.494725
    28  H    4.194236   4.175255   2.517869   3.006646   2.139933
    29  H    2.763135   3.389603   2.732373   2.657187   2.920786
    30  H    2.942944   2.515500   3.324482   3.759460   3.441713
    31  C    2.868355   3.412769   3.028736   2.962700   4.049994
    32  H    2.824672   3.873232   3.496303   3.080608   4.503285
    33  H    3.141765   3.522628   1.801982   1.976318   2.770531
    34  H    3.859312   4.189565   3.430855   3.469016   4.487777
    35  H    2.294594   2.530448   4.832141   4.815572   5.749442
                   26         27         28         29         30
    26  H    0.000000
    27  C    3.316575   0.000000
    28  H    3.450302   1.086489   0.000000
    29  H    3.752233   1.082622   1.759671   0.000000
    30  H    4.133293   1.069314   1.723145   1.769513   0.000000
    31  C    3.171232   3.348042   4.280260   3.382032   3.698343
    32  H    3.743380   3.817525   4.755320   3.535938   4.255472
    33  H    2.166968   2.300568   3.094065   2.526842   2.881956
    34  H    3.217749   4.199590   5.041829   4.364439   4.545015
    35  H    5.062384   4.297309   5.362026   4.286673   4.163750
                   31         32         33         34         35
    31  C    0.000000
    32  H    1.084081   0.000000
    33  H    1.309682   2.007306   0.000000
    34  H    1.082044   1.761329   1.980469   0.000000
    35  H    2.006411   2.263155   3.032199   2.436503   0.000000
 Stoichiometry    C14H19N2(1+)
 Framework group  C1[X(C14H19N2)]
 Deg. of freedom    99
 Full point group                 C1      NOp   1
 Largest Abelian subgroup         C1      NOp   1
 Largest concise Abelian subgroup C1      NOp   1
                         Standard orientation:                         
 ---------------------------------------------------------------------
 Center     Atomic      Atomic             Coordinates (Angstroms)
 Number     Number       Type             X           Y           Z
 ---------------------------------------------------------------------
      1          6           0        0.839985    2.973633    0.061458
      2          6           0        1.974427    2.210881    0.064076
      3          6           0        1.909400    0.793620    0.012559
      4          6           0        0.641079    0.139050   -0.050518
      5          6           0       -0.535047    0.991862   -0.024113
      6          6           0       -0.425319    2.359363    0.019736
      7          1           0        4.060070    0.556378    0.079645
      8          1           0        0.900708    4.062577    0.101830
      9          1           0        2.958280    2.682886    0.107409
     10          6           0        3.106037    0.027527    0.028334
     11          6           0        0.659390   -1.319228   -0.119003
     12          1           0       -1.315279    2.990286    0.033231
     13          6           0        1.837757   -2.012847   -0.082648
     14          6           0        3.072030   -1.336234   -0.010046
     15          1           0        1.836834   -3.104973   -0.124732
     16          1           0        3.995294   -1.917692    0.007799
     17          7           0       -0.588062   -2.100972   -0.224056
     18          7           0       -1.845727    0.345640   -0.038813
     19          6           0       -1.210115   -2.041969    1.135893
     20          1           0       -1.696203   -1.016541    1.319336
     21          1           0       -1.936886   -2.841048    1.211766
     22          1           0       -0.445899   -2.174824    1.891893
     23          6           0       -2.791530    1.115419   -0.908010
     24          1           0       -3.603999    0.461382   -1.195162
     25          1           0       -3.186405    1.966745   -0.374247
     26          1           0       -2.270153    1.456281   -1.789900
     27          6           0       -2.462162    0.263977    1.298985
     28          1           0       -2.836246    1.236564    1.606546
     29          1           0       -3.290297   -0.433247    1.287150
     30          1           0       -1.739399   -0.022013    2.033325
     31          6           0       -1.450443   -1.569845   -1.313085
     32          1           0       -2.238781   -2.278605   -1.539831
     33          1           0       -1.887129   -0.440348   -0.814277
     34          1           0       -0.860978   -1.406462   -2.205641
     35          1           0       -0.399952   -3.061281   -0.477759
 ---------------------------------------------------------------------
 Rotational constants (GHZ):      0.7409254      0.5908925      0.3755044
 Standard basis: 6-31G(d,p) (6D, 7F)
 There are   335 symmetry adapted cartesian basis functions of A   symmetry.
 There are   335 symmetry adapted basis functions of A   symmetry.
   335 basis functions,   581 primitive gaussians,   335 cartesian basis functions
    58 alpha electrons       58 beta electrons
       nuclear repulsion energy      1165.2187701279 Hartrees.
 NAtoms=   35 NActive=   35 NUniq=   35 SFac= 1.00D+00 NAtFMM=   60 NAOKFM=F Big=F
 Integral buffers will be    131072 words long.
 Raffenetti 2 integral format.
 Two-electron integral symmetry is turned on.
 Nuclear repulsion after empirical dispersion term =     1165.1869594537 Hartrees.
 One-electron integrals computed using PRISM.
 NBasis=   335 RedAO= T EigKep=  2.37D-04  NBF=   335
 NBsUse=   335 1.00D-06 EigRej= -1.00D+00 NBFU=   335
 Initial guess from the checkpoint file:  "protsponge-out-wb97xd.chk"
 B after Tr=    -0.000000   -0.000000   -0.000000
         Rot=    0.999746    0.008916    0.001150   -0.020669 Ang=   2.58 deg.
 ExpMin= 1.61D-01 ExpMax= 4.17D+03 ExpMxC= 6.27D+02 IAcc=1 IRadAn=         1 AccDes= 0.00D+00
 Harris functional with IExCor= 4639 and IRadAn=       1 diagonalized for initial guess.
 HarFok:  IExCor= 4639 AccDes= 0.00D+00 IRadAn=         1 IDoV= 1 UseB2=F ITyADJ=14
 ICtDFT=  3500011 ScaDFX=  1.000000  1.000000  1.000000  1.000000
 FoFCou: FMM=F IPFlag=           0 FMFlag=      100000 FMFlg1=           0
         NFxFlg=           0 DoJE=T BraDBF=F KetDBF=T FulRan=T
         wScrn=  0.000000 ICntrl=     500 IOpCl=  0 I1Cent=   200000004 NGrid=           0
         NMat0=    1 NMatS0=      1 NMatT0=    0 NMatD0=    1 NMtDS0=    0 NMtDT0=    0
 Petite list used in FoFCou.
 Requested convergence on RMS density matrix=1.00D-08 within 128 cycles.
 Requested convergence on MAX density matrix=1.00D-06.
 Requested convergence on             energy=1.00D-06.
 No special actions if energy rises.
 Integral accuracy reduced to 1.0D-05 until final iterations.
 Initial convergence to 1.0D-05 achieved.  Increase integral accuracy.
 SCF Done:  E(RwB97XD) =  -653.861934527     A.U. after   15 cycles
            NFock= 15  Conv=0.49D-08     -V/T= 2.0084
 Calling FoFJK, ICntrl=      2127 FMM=F ISym2X=0 I1Cent= 0 IOpClX= 0 NMat=1 NMatS=1 NMatT=0.
 ***** Axes restored to original set *****
 -------------------------------------------------------------------
 Center     Atomic                   Forces (Hartrees/Bohr)
 Number     Number              X              Y              Z
 -------------------------------------------------------------------
      1        6           0.000499059   -0.004306752   -0.005421521
      2        6           0.002426215   -0.003178235    0.001579042
      3        6          -0.001161059    0.003157154    0.000960530
      4        6          -0.006767377    0.012636893   -0.000899366
      5        6           0.008670529    0.004491702    0.018971070
      6        6           0.000929457    0.001369104   -0.000110098
      7        1          -0.002548044    0.004104715    0.000535121
      8        1           0.000206538    0.002494069    0.004505819
      9        1          -0.002570309    0.004156576   -0.000275350
     10        6           0.002388308   -0.003817219   -0.000196005
     11        6          -0.001612240   -0.016568416   -0.003682021
     12        1           0.002500867   -0.000884954    0.004454041
     13        6          -0.003552538    0.003147648    0.001639538
     14        6           0.005013905   -0.003354362    0.005202709
     15        1          -0.000884417   -0.001959125   -0.003809025
     16        1          -0.002450069    0.001224362   -0.004400286
     17        7           0.008725660   -0.014295350   -0.020646396
     18        7           0.033404848   -0.037327670   -0.149694731
     19        6          -0.005207890    0.009459525   -0.007105898
     20        1           0.011798148    0.016129850    0.100419790
     21        1          -0.003011979    0.006556556   -0.000451572
     22        1           0.004588601   -0.000738894    0.006670561
     23        6           0.004156762   -0.000916465   -0.007891509
     24        1          -0.003861489    0.006302133    0.002386741
     25        1          -0.002152401    0.000056820   -0.007912298
     26        1          -0.003956854   -0.004569689    0.003668295
     27        6          -0.016831313   -0.010484330   -0.052810664
     28        1          -0.002095152   -0.001070289   -0.007354634
     29        1          -0.003791146    0.006089274   -0.001061895
     30        1           0.015884457   -0.003461930   -0.021452458
     31        6          -0.044547660    0.005064765    0.015128217
     32        1           0.001497898    0.006585152    0.008107918
     33        1          -0.009251315    0.020718675    0.101844202
     34        1           0.002432959   -0.004357649    0.010098270
     35        1           0.011129043   -0.002453644    0.009003862
 -------------------------------------------------------------------
 Cartesian Forces:  Max     0.149694731 RMS     0.022998033

 GradGradGradGradGradGradGradGradGradGradGradGradGradGradGradGradGradGrad
 Berny optimization.
 Using GEDIIS/GDIIS optimizer.
 FormGI is forming the generalized inverse of G from B-inverse, IUseBI=4.
 Internal  Forces:  Max     0.112490153 RMS     0.011487990
 Search for a local minimum.
 Step number   3 out of a maximum of  210
 All quantities printed in internal units (Hartrees-Bohrs-Radians)
 Mixed Optimization -- RFO/linear search
 Update second derivatives using D2CorX and points    2    3
 ITU=  0  1  0
 Use linear search instead of GDIIS.
 Linear search step of   1.202 exceeds DXMaxT=   0.505 scaled by   0.839
 Quartic linear search produced a step of  1.67850.
 Iteration  1 RMS(Cart)=  0.08279401 RMS(Int)=  0.03482883
 Iteration  2 RMS(Cart)=  0.05422291 RMS(Int)=  0.00933541
 Iteration  3 RMS(Cart)=  0.01616575 RMS(Int)=  0.00168581
 Iteration  4 RMS(Cart)=  0.00011162 RMS(Int)=  0.00168418
 Iteration  5 RMS(Cart)=  0.00000018 RMS(Int)=  0.00168418
 Variable       Old X    -DE/DX   Delta X   Delta X   Delta X     New X
                                 (Linear)    (Quad)   (Total)
    R1        2.58330  -0.00325  -0.01229   0.00000  -0.01271   2.57059
    R2        2.65912  -0.00113  -0.01888   0.00000  -0.01944   2.63968
    R3        2.06241  -0.00511  -0.01821   0.00000  -0.01821   2.04420
    R4        2.68282  -0.00195  -0.00489   0.00000  -0.00477   2.67805
    R5        2.06373  -0.00489  -0.01745   0.00000  -0.01745   2.04627
    R6        2.69978   0.00272   0.02090   0.00000   0.02195   2.72174
    R7        2.68520   0.00028  -0.00232   0.00000  -0.00243   2.68276
    R8        2.74580   0.00291   0.06613   0.00000   0.06632   2.81212
    R9        2.75900  -0.00016   0.08035   0.00000   0.08164   2.84064
   R10        2.59383  -0.00162  -0.00159   0.00000  -0.00174   2.59209
   R11        2.76165  -0.00273  -0.01840   0.00000  -0.01957   2.74208
   R12        2.06169  -0.00516  -0.01894   0.00000  -0.01894   2.04275
   R13        2.06361  -0.00484  -0.01753   0.00000  -0.01753   2.04607
   R14        2.57896  -0.00409  -0.01748   0.00000  -0.01811   2.56085
   R15        2.58484  -0.00214  -0.01061   0.00000  -0.01050   2.57433
   R16        2.78906   0.00261   0.01269   0.00000   0.01384   2.80289
   R17        2.66345  -0.00126  -0.01445   0.00000  -0.01496   2.64849
   R18        2.06535  -0.00427  -0.01486   0.00000  -0.01486   2.05050
   R19        2.06217  -0.00517  -0.01839   0.00000  -0.01839   2.04378
   R20        2.82822   0.00680   0.05570   0.00000   0.05348   2.88170
   R21        2.81041   0.01673   0.03574   0.00000   0.03319   2.84360
   R22        1.91035   0.00710   0.02308   0.00000   0.02308   1.93342
   R23        2.82993   0.00989   0.05822   0.00000   0.05822   2.88815
   R24        2.78782   0.00195   0.01170   0.00000   0.01377   2.80159
   R25        2.08799   0.11249   0.61596   0.00000   0.61802   2.70600
   R26        2.17231  -0.00594   0.16804   0.00000   0.16742   2.33973
   R27        2.04622   0.00671   0.02709   0.00000   0.02709   2.07331
   R28        2.04686   0.00580   0.02781   0.00000   0.02781   2.07466
   R29        2.81996   0.09305   0.42377   0.00000   0.42346   3.24342
   R30        2.04434   0.00769   0.02499   0.00000   0.02499   2.06932
   R31        2.04019   0.00738   0.02035   0.00000   0.02035   2.06054
   R32        2.04034   0.00649   0.02051   0.00000   0.02051   2.06085
   R33        2.05317   0.00740   0.03487   0.00000   0.03487   2.08803
   R34        2.04586   0.00676   0.02669   0.00000   0.02669   2.07255
   R35        2.02071   0.00888  -0.00145   0.00000  -0.00145   2.01926
   R36        2.04862   0.00665   0.02978   0.00000   0.02978   2.07839
   R37        2.47494   0.01784   0.50722   0.00000   0.50833   2.98327
   R38        2.04477   0.00662   0.02547   0.00000   0.02547   2.07023
    A1        2.09751  -0.00216  -0.00399   0.00000  -0.00464   2.09287
    A2        2.10653   0.00041   0.00099   0.00000   0.00127   2.10780
    A3        2.07909   0.00174   0.00292   0.00000   0.00320   2.08229
    A4        2.11640   0.00096   0.01466   0.00000   0.01473   2.13113
    A5        2.10197  -0.00063  -0.00878   0.00000  -0.00881   2.09315
    A6        2.06482  -0.00032  -0.00589   0.00000  -0.00592   2.05890
    A7        2.09399   0.00277   0.01729   0.00000   0.01780   2.11179
    A8        2.09352  -0.00783  -0.03437   0.00000  -0.03547   2.05805
    A9        2.09566   0.00507   0.01707   0.00000   0.01765   2.11331
   A10        2.03631  -0.00469  -0.04970   0.00000  -0.05045   1.98586
   A11        2.03596  -0.00910  -0.04705   0.00000  -0.04727   1.98869
   A12        2.21085   0.01378   0.09664   0.00000   0.09748   2.30832
   A13        2.11837  -0.00001   0.01799   0.00000   0.01838   2.13675
   A14        2.05583   0.00183  -0.01663   0.00000  -0.01646   2.03937
   A15        2.10897  -0.00182  -0.00137   0.00000  -0.00195   2.10702
   A16        2.10336   0.00304   0.00310   0.00000   0.00273   2.10609
   A17        2.07224  -0.00114  -0.00530   0.00000  -0.00516   2.06708
   A18        2.10754  -0.00191   0.00212   0.00000   0.00225   2.10978
   A19        2.06593  -0.00009  -0.00530   0.00000  -0.00531   2.06062
   A20        2.11468   0.00085   0.01298   0.00000   0.01293   2.12762
   A21        2.10254  -0.00076  -0.00772   0.00000  -0.00771   2.09483
   A22        2.11303   0.00439   0.00996   0.00000   0.00903   2.12206
   A23        2.11974   0.00626   0.05654   0.00000   0.06035   2.18009
   A24        2.05041  -0.01065  -0.06652   0.00000  -0.06942   1.98099
   A25        2.10872   0.00250   0.00889   0.00000   0.00910   2.11782
   A26        2.10014  -0.00210  -0.00629   0.00000  -0.00650   2.09363
   A27        2.07422  -0.00042  -0.00277   0.00000  -0.00297   2.07125
   A28        2.09785  -0.00380  -0.00255   0.00000  -0.00305   2.09481
   A29        2.10705   0.00151   0.00082   0.00000   0.00105   2.10809
   A30        2.07826   0.00229   0.00169   0.00000   0.00191   2.08017
   A31        1.83977  -0.00368  -0.07930   0.00000  -0.07998   1.75979
   A32        1.93165   0.00264   0.02468   0.00000   0.03037   1.96201
   A33        1.94308   0.00107   0.03590   0.00000   0.03437   1.97745
   A34        1.99358   0.00894   0.09192   0.00000   0.08826   2.08183
   A35        1.92073  -0.00259   0.01198   0.00000   0.01528   1.93601
   A36        1.83732  -0.00619  -0.08171   0.00000  -0.08059   1.75673
   A37        1.92301   0.00464   0.01437   0.00000   0.01689   1.93990
   A38        1.97155   0.01042   0.06800   0.00000   0.06766   2.03921
   A39        1.93395  -0.01261  -0.07320   0.00000  -0.07706   1.85689
   A40        1.86595  -0.00710  -0.05030   0.00000  -0.05197   1.81398
   A41        1.50539   0.01335   0.07787   0.00000   0.07806   1.58345
   A42        2.19125  -0.00588  -0.02862   0.00000  -0.02380   2.16745
   A43        1.93470  -0.00320   0.02663   0.00000   0.02585   1.96055
   A44        1.88972   0.00076  -0.02341   0.00000  -0.02379   1.86593
   A45        1.91361  -0.00179   0.00337   0.00000   0.00358   1.91719
   A46        1.94260   0.00574   0.03560   0.00000   0.03486   1.97746
   A47        1.87170  -0.00168  -0.04315   0.00000  -0.04158   1.83012
   A48        1.91148   0.00009   0.00096   0.00000   0.00111   1.91259
   A49        2.94294   0.01466   0.08676   0.00000   0.08673   3.02967
   A50        1.89402  -0.00289  -0.01859   0.00000  -0.01857   1.87544
   A51        1.92770   0.00610   0.01911   0.00000   0.01915   1.94685
   A52        1.90856  -0.00096  -0.00234   0.00000  -0.00243   1.90613
   A53        1.91057  -0.00139  -0.00004   0.00000   0.00011   1.91068
   A54        1.91423   0.00006   0.00400   0.00000   0.00387   1.91809
   A55        1.90869  -0.00094  -0.00219   0.00000  -0.00226   1.90643
   A56        1.41556  -0.01021  -0.07618   0.00000  -0.06971   1.34586
   A57        1.92946   0.00162   0.02068   0.00000   0.01947   1.94892
   A58        1.92343   0.00157   0.01418   0.00000   0.01326   1.93669
   A59        1.93385   0.00501   0.02708   0.00000   0.03133   1.96518
   A60        2.79642   0.01179   0.07185   0.00000   0.06864   2.86506
   A61        1.41026  -0.00213  -0.00886   0.00000  -0.00764   1.40262
   A62        0.94492   0.02010   0.13550   0.00000   0.13399   1.07891
   A63        1.89254  -0.00267  -0.02032   0.00000  -0.02075   1.87179
   A64        1.85223  -0.00851  -0.06550   0.00000  -0.06606   1.78617
   A65        1.93082   0.00252   0.02165   0.00000   0.01724   1.94806
   A66        1.91915  -0.00320   0.00999   0.00000   0.01266   1.93181
   A67        1.79512  -0.01154  -0.12983   0.00000  -0.13225   1.66287
   A68        1.91991  -0.00475   0.01083   0.00000   0.01338   1.93328
   A69        1.98344   0.01312   0.08147   0.00000   0.08053   2.06398
   A70        1.89900   0.00138  -0.01358   0.00000  -0.01675   1.88224
   A71        1.94506   0.00382   0.03795   0.00000   0.03489   1.97995
   A72        2.62255   0.00536   0.03042   0.00000   0.03246   2.65502
    D1        0.01044   0.00129   0.01193   0.00000   0.01209   0.02252
    D2       -3.12987   0.00105   0.01306   0.00000   0.01302  -3.11685
    D3        3.14105   0.00026  -0.00047   0.00000  -0.00023   3.14082
    D4        0.00074   0.00002   0.00066   0.00000   0.00071   0.00145
    D5       -0.00458  -0.00020  -0.00502   0.00000  -0.00478  -0.00937
    D6        3.12625  -0.00159  -0.01727   0.00000  -0.01710   3.10915
    D7       -3.13537   0.00082   0.00718   0.00000   0.00736  -3.12801
    D8       -0.00454  -0.00057  -0.00506   0.00000  -0.00496  -0.00949
    D9        0.00578   0.00025   0.00614   0.00000   0.00616   0.01194
   D10       -3.13213   0.00037   0.01027   0.00000   0.00989  -3.12224
   D11       -3.13707   0.00049   0.00503   0.00000   0.00524  -3.13183
   D12        0.00820   0.00061   0.00917   0.00000   0.00897   0.01717
   D13       -0.02613  -0.00261  -0.02873   0.00000  -0.02704  -0.05317
   D14        3.12767  -0.00217  -0.01546   0.00000  -0.01548   3.11220
   D15        3.11177  -0.00277  -0.03291   0.00000  -0.03100   3.08077
   D16       -0.01761  -0.00232  -0.01964   0.00000  -0.01944  -0.03705
   D17       -0.00087   0.00021  -0.00056   0.00000   0.00020  -0.00067
   D18        3.13289  -0.00030  -0.00949   0.00000  -0.00819   3.12470
   D19       -3.13877   0.00034   0.00357   0.00000   0.00393  -3.13485
   D20       -0.00502  -0.00017  -0.00535   0.00000  -0.00446  -0.00947
   D21        0.03224   0.00368   0.03590   0.00000   0.03454   0.06678
   D22       -3.10396   0.00334   0.04145   0.00000   0.03925  -3.06471
   D23       -3.12296   0.00298   0.02069   0.00000   0.01879  -3.10417
   D24        0.02402   0.00264   0.02623   0.00000   0.02350   0.04752
   D25        0.03350   0.00374   0.03728   0.00000   0.03638   0.06988
   D26       -3.11265   0.00244   0.03200   0.00000   0.02972  -3.08292
   D27       -3.09449   0.00441   0.05249   0.00000   0.05217  -3.04232
   D28        0.04255   0.00311   0.04721   0.00000   0.04551   0.08806
   D29       -0.01740  -0.00241  -0.01977   0.00000  -0.02020  -0.03760
   D30        3.13517  -0.00100  -0.00726   0.00000  -0.00753   3.12764
   D31        3.11864  -0.00205  -0.02550   0.00000  -0.02513   3.09351
   D32       -0.01198  -0.00064  -0.01300   0.00000  -0.01246  -0.02443
   D33       -2.45372   0.00175  -0.00330   0.00000  -0.00109  -2.45482
   D34        1.74393   0.00066   0.00641   0.00000   0.00718   1.75112
   D35       -0.81771   0.01390   0.06398   0.00000   0.06198  -0.75573
   D36        0.69323   0.00141   0.00219   0.00000   0.00346   0.69669
   D37       -1.39230   0.00031   0.01190   0.00000   0.01174  -1.38056
   D38        2.32924   0.01355   0.06947   0.00000   0.06653   2.39577
   D39        0.01327   0.00152   0.01470   0.00000   0.01482   0.02808
   D40       -3.13583   0.00046   0.00643   0.00000   0.00625  -3.12958
   D41       -3.13632   0.00100   0.00558   0.00000   0.00628  -3.13004
   D42       -0.00223  -0.00006  -0.00268   0.00000  -0.00228  -0.00451
   D43       -0.02671  -0.00273  -0.02991   0.00000  -0.02983  -0.05653
   D44        3.13095  -0.00125  -0.01164   0.00000  -0.01188   3.11907
   D45        3.11927  -0.00152  -0.02493   0.00000  -0.02418   3.09509
   D46       -0.00626  -0.00004  -0.00666   0.00000  -0.00624  -0.01250
   D47       -1.29257   0.00273   0.03393   0.00000   0.03527  -1.25730
   D48        0.87131   0.01282   0.11071   0.00000   0.10780   0.97911
   D49        2.90840   0.00748   0.04735   0.00000   0.04799   2.95639
   D50        1.84462   0.00151   0.02889   0.00000   0.02925   1.87388
   D51       -2.27468   0.01160   0.10567   0.00000   0.10178  -2.17290
   D52       -0.23759   0.00626   0.04231   0.00000   0.04197  -0.19562
   D53        0.00278  -0.00012   0.00320   0.00000   0.00288   0.00566
   D54       -3.13143   0.00092   0.01133   0.00000   0.01131  -3.12012
   D55        3.12855  -0.00160  -0.01482   0.00000  -0.01487   3.11368
   D56       -0.00567  -0.00056  -0.00669   0.00000  -0.00644  -0.01211
   D57        1.32293  -0.00682  -0.05166   0.00000  -0.05014   1.27280
   D58       -2.82476  -0.00122  -0.00606   0.00000  -0.00611  -2.83087
   D59       -0.74019  -0.00169  -0.01697   0.00000  -0.01674  -0.75693
   D60       -0.80131  -0.01294  -0.08472   0.00000  -0.08187  -0.88318
   D61        1.33419  -0.00733  -0.03912   0.00000  -0.03784   1.29635
   D62       -2.86443  -0.00780  -0.05003   0.00000  -0.04847  -2.91290
   D63       -2.86326  -0.00906  -0.04881   0.00000  -0.04778  -2.91104
   D64       -0.72776  -0.00346  -0.00321   0.00000  -0.00375  -0.73151
   D65        1.35681  -0.00393  -0.01412   0.00000  -0.01439   1.34242
   D66        2.90690  -0.00107   0.01753   0.00000   0.01629   2.92319
   D67       -1.25807   0.00621   0.04419   0.00000   0.04295  -1.21511
   D68        0.81579   0.00221   0.02130   0.00000   0.02049   0.83628
   D69       -1.30342   0.00214  -0.00580   0.00000  -0.00296  -1.30638
   D70        0.81480   0.00943   0.02087   0.00000   0.02370   0.83850
   D71        2.88866   0.00542  -0.00202   0.00000   0.00124   2.88990
   D72        0.80551  -0.00009   0.00958   0.00000   0.00825   0.81376
   D73        2.92373   0.00720   0.03625   0.00000   0.03491   2.95864
   D74       -1.28560   0.00320   0.01336   0.00000   0.01245  -1.27315
   D75        2.78494  -0.00657  -0.03807   0.00000  -0.03791   2.74703
   D76       -1.40383  -0.00640  -0.03808   0.00000  -0.03806  -1.44190
   D77        0.69743  -0.00436  -0.03038   0.00000  -0.03032   0.66711
   D78       -1.34968   0.00446   0.02223   0.00000   0.02124  -1.32844
   D79        0.74473   0.00463   0.02222   0.00000   0.02109   0.76582
   D80        2.84600   0.00667   0.02992   0.00000   0.02883   2.87482
   D81        0.85103   0.00165   0.01156   0.00000   0.01264   0.86366
   D82        2.94543   0.00181   0.01154   0.00000   0.01249   2.95792
   D83       -1.23648   0.00386   0.01924   0.00000   0.02023  -1.21626
   D84       -1.54801   0.00020  -0.00978   0.00000  -0.01006  -1.55807
   D85        1.30458   0.00844   0.03669   0.00000   0.03747   1.34205
   D86       -2.88674   0.00716   0.03355   0.00000   0.03287  -2.85386
   D87       -0.74387   0.01485   0.08789   0.00000   0.08784  -0.65603
   D88        2.61705  -0.00715  -0.03618   0.00000  -0.03569   2.58136
   D89       -0.81354   0.00108   0.01029   0.00000   0.01184  -0.80170
   D90        1.27832  -0.00020   0.00715   0.00000   0.00724   1.28557
   D91       -2.86200   0.00749   0.06149   0.00000   0.06221  -2.79978
   D92        0.91256  -0.01665  -0.08713   0.00000  -0.08733   0.82522
   D93       -2.51804  -0.00842  -0.04066   0.00000  -0.03980  -2.55784
   D94       -0.42617  -0.00970  -0.04380   0.00000  -0.04440  -0.47057
   D95        1.71670  -0.00200   0.01054   0.00000   0.01057   1.72727
   D96        1.07083  -0.01070  -0.04395   0.00000  -0.03880   1.03204
   D97        2.99381  -0.00152  -0.00097   0.00000  -0.00137   2.99243
   D98       -1.40183  -0.00154  -0.01044   0.00000  -0.01374  -1.41556
   D99        0.90340  -0.00229  -0.02873   0.00000  -0.02774   0.87566
   D100      -1.20100  -0.00494  -0.04010   0.00000  -0.04014  -1.24115
   D101       2.99181  -0.00733  -0.03549   0.00000  -0.03474   2.95706
   D102      -0.90487  -0.00437  -0.03015   0.00000  -0.03341  -0.93828
   D103      -3.13782   0.00141   0.00859   0.00000   0.00890  -3.12891
   D104       1.05514   0.00021   0.00346   0.00000   0.00107   1.05621
   D105      -3.06600  -0.00783  -0.05577   0.00000  -0.04932  -3.11532
   D106       0.19170  -0.00145  -0.00300   0.00000   0.00174   0.19344
   D107       2.26553  -0.00593  -0.02761   0.00000  -0.03190   2.23363
   D108      -1.86450   0.00885   0.03986   0.00000   0.04466  -1.81984
         Item               Value     Threshold  Converged?
 Maximum Force            0.112490     0.000450     NO 
 RMS     Force            0.011488     0.000300     NO 
 Maximum Displacement     0.945633     0.001800     NO 
 RMS     Displacement     0.147710     0.001200     NO 
 Predicted change in Energy=-1.285309D-01
 GradGradGradGradGradGradGradGradGradGradGradGradGradGradGradGradGradGrad

                          Input orientation:                          
 ---------------------------------------------------------------------
 Center     Atomic      Atomic             Coordinates (Angstroms)
 Number     Number       Type             X           Y           Z
 ---------------------------------------------------------------------
      1          6           0       -3.485666   -0.158948   -3.955193
      2          6           0       -2.852261   -0.481737   -2.795448
      3          6           0       -2.906655    0.351498   -1.650412
      4          6           0       -3.655520    1.581720   -1.663201
      5          6           0       -4.272707    1.894863   -2.980582
      6          6           0       -4.196196    1.039919   -4.050493
      7          1           0       -1.640896   -0.990411   -0.540808
      8          1           0       -3.429093   -0.810828   -4.816603
      9          1           0       -2.282310   -1.400016   -2.728633
     10          6           0       -2.192674   -0.059978   -0.494407
     11          6           0       -3.637988    2.320216   -0.354027
     12          1           0       -4.664903    1.286952   -4.992724
     13          6           0       -2.898748    1.881528    0.702798
     14          6           0       -2.173306    0.684115    0.638007
     15          1           0       -2.889002    2.446704    1.629011
     16          1           0       -1.614205    0.358662    1.504710
     17          7           0       -4.383542    3.571812   -0.075423
     18          7           0       -4.960051    3.167541   -3.096287
     19          6           0       -3.579621    4.573251   -0.897760
     20          1           0       -3.770323    4.443780   -2.114246
     21          1           0       -3.834642    5.572150   -0.522399
     22          1           0       -2.505658    4.391593   -0.760258
     23          6           0       -6.238857    3.030498   -3.921942
     24          1           0       -6.898429    3.859931   -3.646049
     25          1           0       -6.031226    3.071486   -4.991597
     26          1           0       -6.718693    2.080189   -3.685342
     27          6           0       -4.222433    4.268639   -3.760684
     28          1           0       -4.211433    4.147820   -4.858944
     29          1           0       -4.687026    5.238401   -3.544894
     30          1           0       -3.181222    4.268853   -3.520532
     31          6           0       -5.859964    3.428627   -0.328407
     32          1           0       -6.410688    4.283169    0.091242
     33          1           0       -5.728628    3.322136   -1.898002
     34          1           0       -6.247637    2.516998    0.139363
     35          1           0       -4.385437    3.829886    0.914615
 ---------------------------------------------------------------------
                    Distance matrix (angstroms):
                    1          2          3          4          5
     1  C    0.000000
     2  C    1.360296   0.000000
     3  C    2.430602   1.417161   0.000000
     4  C    2.883056   2.486979   1.440281   0.000000
     5  C    2.405710   2.774917   2.453044   1.488110   0.000000
     6  C    1.396860   2.386784   2.810201   2.506999   1.371675
     7  H    3.968946   2.609512   2.152693   3.454611   4.604750
     8  H    1.081745   2.127464   3.413020   3.964783   3.376895
     9  H    2.119614   1.082841   2.149458   3.451320   3.857640
    10  C    3.695763   2.430581   1.419658   2.490215   3.785367
    11  C    4.374684   3.798531   2.468059   1.503203   2.735431
    12  H    2.134876   3.352902   3.890701   3.491628   2.138244
    13  C    5.119072   4.221955   2.806893   2.502107   3.931314
    14  C    4.850828   3.689011   2.425963   2.880661   4.355178
    15  H    6.191023   5.305935   3.891634   3.489184   4.844328
    16  H    5.794897   4.553065   3.409585   3.962133   5.435566
    17  N    5.456865   5.116113   3.877140   2.647927   3.356247
    18  N    3.738591   4.224987   3.773207   2.504069   1.451048
    19  C    5.634752   5.448226   4.340802   3.088837   3.462986
    20  H    4.965403   5.056440   4.208068   2.899656   2.738596
    21  H    6.689645   6.540747   5.421142   4.154160   4.444886
    22  H    5.645835   5.292587   4.156386   3.167471   3.779678
    23  C    4.213519   5.007376   4.841535   3.724849   2.457962
    24  H    5.281468   5.995421   5.676788   4.431522   3.346454
    25  H    4.241429   5.249217   5.322104   4.352195   2.919078
    26  H    3.941956   4.722782   4.654132   3.704126   2.552230
    27  C    4.492682   5.037372   4.639883   3.455482   2.499180
    28  H    4.460018   5.247681   5.138986   4.136022   2.933908
    29  H    5.544636   6.053759   5.535395   4.239821   3.416044
    30  H    4.459489   4.816852   4.349529   3.300806   2.668092
    31  C    5.626862   5.515751   4.465250   3.170538   3.450486
    32  H    6.682949   6.610575   5.547039   4.238731   4.439715
    33  H    4.623945   4.852663   4.104817   2.716975   2.308418
    34  H    5.617346   5.397602   4.365186   3.292879   3.744524
    35  H    6.358885   5.891119   4.567860   3.497450   4.350814
                    6          7          8          9         10
     6  C    0.000000
     7  H    4.792670   0.000000
     8  H    2.144909   4.638137   0.000000
     9  H    3.370988   2.316412   2.453950   0.000000
    10  C    4.227248   1.082736   4.557837   2.606818   0.000000
    11  C    3.951534   3.870855   5.455424   4.617006   2.788183
    12  H    1.080976   5.843847   2.441091   4.245309   5.306693
    13  C    4.998545   3.372948   6.163913   4.787823   2.387736
    14  C    5.118664   2.115918   5.793498   3.961030   1.355143
    15  H    5.995379   4.252017   7.242178   5.844176   3.358159
    16  H    6.163690   2.450480   6.679859   4.632548   2.122817
    17  N    4.716648   5.343461   6.526660   6.014464   4.262083
    18  N    2.453724   5.902188   4.596818   5.307358   4.984479
    19  C    4.775387   5.902576   6.660952   6.380833   4.853156
    20  H    3.939123   6.044882   5.918621   6.061486   5.039512
    21  H    5.754936   6.919543   7.703705   7.475848   5.866661
    22  H    4.991722   5.455451   6.661220   6.121040   4.470472
    23  C    2.855065   6.981477   4.842621   6.058689   6.137641
    24  H    3.926589   7.798076   5.934852   7.058133   6.887863
    25  H    2.894870   7.455436   4.676974   6.258571   6.690685
    26  H    2.752905   6.715705   4.523184   5.719144   5.936937
    27  C    3.241807   6.685023   5.248365   6.079708   5.790113
    28  H    3.211366   7.187167   5.020163   6.248058   6.389846
    29  H    4.257205   7.556556   6.308154   7.107568   6.603035
    30  H    3.425937   6.237886   5.248275   5.794068   5.373400
    31  C    4.725249   6.113391   6.635211   6.471205   5.064281
    32  H    5.707593   7.138701   7.676305   7.569267   6.082562
    33  H    3.491429   6.095046   5.557651   5.904725   5.090358
    34  H    4.893370   5.829804   6.601531   6.268351   4.846153
    35  H    5.698423   5.734634   7.436241   6.711801   4.682371
                   11         12         13         14         15
    11  C    0.000000
    12  H    4.862068   0.000000
    13  C    1.362278   5.992645   0.000000
    14  C    2.409616   6.186808   1.401520   0.000000
    15  H    2.123539   6.953145   1.085076   2.145000   0.000000
    16  H    3.376136   7.237757   2.147611   1.081521   2.449587
    17  N    1.483228   5.429512   2.380610   3.705795   2.530734
    18  N    3.160032   2.687044   4.509529   5.279991   5.209346
    19  C    2.318451   5.361560   3.204801   4.411539   3.373978
    20  H    2.761414   4.364800   3.906471   4.925488   4.333244
    21  H    3.262223   6.247885   3.999712   5.291451   3.910398
    22  H    2.395370   5.675818   2.931805   3.976304   3.104537
    23  C    4.472029   2.581446   5.819338   6.544261   6.509641
    24  H    4.882480   3.663658   6.230891   7.125007   6.774878
    25  H    5.272481   2.247533   6.607159   7.230181   7.355024
    26  H    4.543789   2.560571   5.821273   6.426578   6.560733
    27  C    3.967775   3.256403   5.231932   6.032927   5.843483
    28  H    4.895227   2.899672   6.147536   6.809382   6.836386
    29  H    4.449485   4.208402   5.701703   6.675100   6.147825
    30  H    3.746008   3.641482   4.859592   5.582086   5.470229
    31  C    2.483226   5.269801   3.496527   4.696567   3.690836
    32  H    3.426269   6.154007   4.298326   5.586371   4.259062
    33  H    2.785405   3.853672   4.104599   5.102039   4.611906
    34  H    2.663161   5.509663   3.454901   4.495362   3.674836
    35  H    2.108847   6.437489   2.459921   3.855633   2.159369
                   16         17         18         19         20
    16  H    0.000000
    17  N    4.526630   0.000000
    18  N    6.344577   3.101841   0.000000
    19  C    5.234260   1.524928   2.952139   0.000000
    20  H    5.868038   2.300687   2.002160   1.238130   0.000000
    21  H    6.018303   2.121893   3.697782   1.097147   1.952264
    22  H    4.710552   2.160437   3.602691   1.097864   1.853479
    23  C    7.614110   4.304756   1.528343   4.312458   3.370281
    24  H    8.167755   4.376875   2.130481   4.367654   3.531621
    25  H    8.310926   5.209026   2.179184   5.002515   3.908200
    26  H    7.480380   4.550757   2.149917   4.882595   4.092407
    27  C    7.057984   3.754020   1.482538   2.949970   1.716344
    28  H    7.848528   4.821149   2.151356   4.033752   2.795628
    29  H    7.665023   3.860939   2.136410   2.945520   1.875772
    30  H    6.557300   3.714864   2.134737   2.670264   1.534692
    31  C    5.550808   1.504767   2.922186   2.614247   2.930248
    32  H    6.356563   2.154791   3.675502   3.012841   3.444053
    33  H    6.106480   2.278901   1.431955   2.680298   2.267113
    34  H    5.290678   2.152584   3.542671   3.524501   3.863719
    35  H    4.480774   1.023123   4.105632   2.118168   3.151068
                   21         22         23         24         25
    21  H    0.000000
    22  H    1.793458   0.000000
    23  C    4.878232   5.077953   0.000000
    24  H    4.698476   5.282698   1.095038   0.000000
    25  H    5.572435   5.663616   1.090390   1.784428   0.000000
    26  H    5.524107   5.625689   1.090555   1.789226   1.778084
    27  C    3.512266   3.459044   2.371701   2.709453   2.494004
    28  H    4.579990   4.446158   2.497364   2.962083   2.118428
    29  H    3.158073   3.637258   2.724918   2.607818   2.931781
    30  H    3.333818   2.844392   3.323219   3.741737   3.423484
    31  C    2.955377   3.516414   3.635322   3.503025   4.679981
    32  H    2.945172   3.998258   4.207655   3.792673   5.239028
    33  H    3.246849   3.581304   2.107539   2.171020   3.118448
    34  H    3.948978   4.280869   4.093649   4.068949   5.165369
    35  H    2.324622   2.579591   5.240847   5.207273   6.177955
                   26         27         28         29         30
    26  H    0.000000
    27  C    3.320588   0.000000
    28  H    3.455255   1.104940   0.000000
    29  H    3.757885   1.096745   1.772648   0.000000
    30  H    4.163065   1.068547   1.693319   1.791106   0.000000
    31  C    3.718161   3.894567   4.874490   3.872577   4.251035
    32  H    4.382987   4.430124   5.418429   4.135814   4.845056
    33  H    2.391077   2.575669   3.427945   2.732994   3.165146
    34  H    3.878282   4.730757   5.638154   4.838935   5.085934
    35  H    5.446570   4.698669   5.784923   4.686373   4.616639
                   31         32         33         34         35
    31  C    0.000000
    32  H    1.099838   0.000000
    33  H    1.578677   2.312117   0.000000
    34  H    1.095521   1.774334   2.251328   0.000000
    35  H    1.969858   2.232722   3.157972   2.406756   0.000000
 Stoichiometry    C14H19N2(1+)
 Framework group  C1[X(C14H19N2)]
 Deg. of freedom    99
 Full point group                 C1      NOp   1
 Largest Abelian subgroup         C1      NOp   1
 Largest concise Abelian subgroup C1      NOp   1
                         Standard orientation:                         
 ---------------------------------------------------------------------
 Center     Atomic      Atomic             Coordinates (Angstroms)
 Number     Number       Type             X           Y           Z
 ---------------------------------------------------------------------
      1          6           0        0.446540    3.100508   -0.042530
      2          6           0        1.644464    2.457082   -0.005316
      3          6           0        1.740257    1.043163   -0.004387
      4          6           0        0.559801    0.219719   -0.057993
      5          6           0       -0.712005    0.992142   -0.039473
      6          6           0       -0.739982    2.363453   -0.054172
      7          1           0        3.888416    1.129674    0.105225
      8          1           0        0.398577    4.181189   -0.041717
      9          1           0        2.563787    3.028355    0.026927
     10          6           0        3.035110    0.464717    0.060299
     11          6           0        0.846058   -1.255644   -0.089283
     12          1           0       -1.678806    2.899287   -0.053068
     13          6           0        2.115779   -1.738441    0.013280
     14          6           0        3.219412   -0.877600    0.085421
     15          1           0        2.290256   -2.809388    0.008661
     16          1           0        4.213711   -1.298778    0.145979
     17          7           0       -0.181939   -2.317254   -0.216445
     18          7           0       -1.943380    0.226007    0.008421
     19          6           0       -0.831477   -2.253629    1.161763
     20          1           0       -1.539025   -1.247364    1.302375
     21          1           0       -1.381022   -3.193221    1.299244
     22          1           0       -0.057238   -2.163653    1.934914
     23          6           0       -3.017690    0.852845   -0.879703
     24          1           0       -3.737537    0.066319   -1.129318
     25          1           0       -3.532282    1.668388   -0.370748
     26          1           0       -2.553456    1.233658   -1.790075
     27          6           0       -2.602151    0.099784    1.330543
     28          1           0       -3.138932    1.024627    1.608794
     29          1           0       -3.337248   -0.714137    1.326567
     30          1           0       -1.901228   -0.006756    2.130011
     31          6           0       -1.037579   -2.143574   -1.442022
     32          1           0       -1.633011   -3.048658   -1.631565
     33          1           0       -1.783108   -0.854822   -0.917115
     34          1           0       -0.417261   -1.958626   -2.325858
     35          1           0        0.213404   -3.244506   -0.391627
 ---------------------------------------------------------------------
 Rotational constants (GHZ):      0.6792845      0.5820537      0.3591947
 Standard basis: 6-31G(d,p) (6D, 7F)
 There are   335 symmetry adapted cartesian basis functions of A   symmetry.
 There are   335 symmetry adapted basis functions of A   symmetry.
   335 basis functions,   581 primitive gaussians,   335 cartesian basis functions
    58 alpha electrons       58 beta electrons
       nuclear repulsion energy      1140.6744135502 Hartrees.
 NAtoms=   35 NActive=   35 NUniq=   35 SFac= 1.00D+00 NAtFMM=   60 NAOKFM=F Big=F
 Integral buffers will be    131072 words long.
 Raffenetti 2 integral format.
 Two-electron integral symmetry is turned on.
 Nuclear repulsion after empirical dispersion term =     1140.6439950549 Hartrees.
 One-electron integrals computed using PRISM.
 NBasis=   335 RedAO= T EigKep=  2.61D-04  NBF=   335
 NBsUse=   335 1.00D-06 EigRej= -1.00D+00 NBFU=   335
 Initial guess from the checkpoint file:  "protsponge-out-wb97xd.chk"
 B after Tr=    -0.000000    0.000000   -0.000000
         Rot=    0.997330    0.015704    0.004665   -0.071168 Ang=   8.38 deg.
 ExpMin= 1.61D-01 ExpMax= 4.17D+03 ExpMxC= 6.27D+02 IAcc=1 IRadAn=         1 AccDes= 0.00D+00
 Harris functional with IExCor= 4639 and IRadAn=       1 diagonalized for initial guess.
 HarFok:  IExCor= 4639 AccDes= 0.00D+00 IRadAn=         1 IDoV= 1 UseB2=F ITyADJ=14
 ICtDFT=  3500011 ScaDFX=  1.000000  1.000000  1.000000  1.000000
 FoFCou: FMM=F IPFlag=           0 FMFlag=      100000 FMFlg1=           0
         NFxFlg=           0 DoJE=T BraDBF=F KetDBF=T FulRan=T
         wScrn=  0.000000 ICntrl=     500 IOpCl=  0 I1Cent=   200000004 NGrid=           0
         NMat0=    1 NMatS0=      1 NMatT0=    0 NMatD0=    1 NMtDS0=    0 NMtDT0=    0
 Petite list used in FoFCou.
 Requested convergence on RMS density matrix=1.00D-08 within 128 cycles.
 Requested convergence on MAX density matrix=1.00D-06.
 Requested convergence on             energy=1.00D-06.
 No special actions if energy rises.
 Integral accuracy reduced to 1.0D-05 until final iterations.
 Initial convergence to 1.0D-05 achieved.  Increase integral accuracy.
 SCF Done:  E(RwB97XD) =  -653.892109540     A.U. after   15 cycles
            NFock= 15  Conv=0.47D-08     -V/T= 2.0102
 Calling FoFJK, ICntrl=      2127 FMM=F ISym2X=0 I1Cent= 0 IOpClX= 0 NMat=1 NMatS=1 NMatT=0.
 ***** Axes restored to original set *****
 -------------------------------------------------------------------
 Center     Atomic                   Forces (Hartrees/Bohr)
 Number     Number              X              Y              Z
 -------------------------------------------------------------------
      1        6           0.001754683   -0.006066838   -0.003053322
      2        6           0.001657490   -0.001581949    0.001998111
      3        6          -0.004857222    0.009862711    0.003168231
      4        6          -0.002453626    0.005469199   -0.002223299
      5        6           0.013656448    0.014266211    0.037739299
      6        6           0.002019850    0.005484913    0.006291716
      7        1           0.000453763   -0.001741723   -0.000080277
      8        1           0.000156940   -0.001586631   -0.000894181
      9        1           0.000914900   -0.001310395    0.000587410
     10        6           0.001127129   -0.003294930   -0.003289800
     11        6          -0.011253979   -0.021317758   -0.014842724
     12        1          -0.001349498    0.002999110   -0.000766130
     13        6          -0.003467799   -0.002712295   -0.000850128
     14        6           0.005838565   -0.002841771    0.006224519
     15        1          -0.000746029    0.000710199    0.000645242
     16        1           0.001238707   -0.000543299    0.001085905
     17        7           0.008676832   -0.008133287   -0.024551853
     18        7          -0.043105222   -0.010443988   -0.038520858
     19        6          -0.016692028    0.014340509   -0.041037011
     20        1           0.008542046    0.013481638    0.099255511
     21        1          -0.000055376   -0.000868641   -0.008182297
     22        1          -0.006928767   -0.001023644    0.007384009
     23        6           0.005833380   -0.000704356    0.012093736
     24        1           0.000742997   -0.001518593   -0.001959899
     25        1          -0.000118359   -0.000286645   -0.000837302
     26        1          -0.001136055    0.001896090    0.002116981
     27        6          -0.006979074   -0.004296573   -0.029903258
     28        1          -0.004912748   -0.002159072    0.004965802
     29        1           0.000354975   -0.003695906    0.000925249
     30        1           0.015414794    0.000240375    0.004762458
     31        6          -0.009374427    0.001401331   -0.074956377
     32        1           0.008563174    0.000166013   -0.005785551
     33        1           0.005117086    0.010547616    0.065116198
     34        1           0.009944317    0.000500315   -0.001278317
     35        1           0.021422134   -0.005237939   -0.001347795
 -------------------------------------------------------------------
 Cartesian Forces:  Max     0.099255511 RMS     0.017451782

 GradGradGradGradGradGradGradGradGradGradGradGradGradGradGradGradGradGrad
 Berny optimization.
 Using GEDIIS/GDIIS optimizer.
 FormGI is forming the generalized inverse of G from B-inverse, IUseBI=4.
 Internal  Forces:  Max     0.070953081 RMS     0.008742784
 Search for a local minimum.
 Step number   4 out of a maximum of  210
 All quantities printed in internal units (Hartrees-Bohrs-Radians)
 Mixed Optimization -- RFO/linear search
 Update second derivatives using D2CorX and points    3    4
 ITU=  0  0  1  0
 Use linear search instead of GDIIS.
     Eigenvalues ---    0.00355   0.00766   0.01001   0.01274   0.01459
     Eigenvalues ---    0.01512   0.01563   0.01658   0.01819   0.01911
     Eigenvalues ---    0.02039   0.02057   0.02059   0.02155   0.02156
     Eigenvalues ---    0.02182   0.02199   0.02277   0.02295   0.02309
     Eigenvalues ---    0.03000   0.03477   0.04397   0.04496   0.04780
     Eigenvalues ---    0.05518   0.05739   0.05892   0.05977   0.06249
     Eigenvalues ---    0.06469   0.06648   0.07465   0.08118   0.08640
     Eigenvalues ---    0.09600   0.09773   0.10781   0.11294   0.11460
     Eigenvalues ---    0.11928   0.13727   0.13784   0.15065   0.15832
     Eigenvalues ---    0.15991   0.15995   0.15997   0.15999   0.15999
     Eigenvalues ---    0.16000   0.16000   0.16001   0.16063   0.16477
     Eigenvalues ---    0.19927   0.21000   0.22065   0.22239   0.23387
     Eigenvalues ---    0.23738   0.24412   0.24846   0.31220   0.33214
     Eigenvalues ---    0.33278   0.33647   0.33656   0.33684   0.33687
     Eigenvalues ---    0.33688   0.33734   0.34232   0.35637   0.35747
     Eigenvalues ---    0.35825   0.36305   0.37229   0.37230   0.37230
     Eigenvalues ---    0.37230   0.37230   0.37230   0.37230   0.37230
     Eigenvalues ---    0.37230   0.37645   0.38285   0.39738   0.41092
     Eigenvalues ---    0.41412   0.42476   0.42939   0.47672   0.48169
     Eigenvalues ---    0.48654   0.49775   0.49823   0.54282
 RFO step:  Lambda=-3.99042345D-02 EMin= 3.55191033D-03
 Quartic linear search produced a step of -0.39864.
 Iteration  1 RMS(Cart)=  0.06701297 RMS(Int)=  0.00734368
 Iteration  2 RMS(Cart)=  0.01006370 RMS(Int)=  0.00097058
 Iteration  3 RMS(Cart)=  0.00004759 RMS(Int)=  0.00087516
 Iteration  4 RMS(Cart)=  0.00000057 RMS(Int)=  0.00087516
 Variable       Old X    -DE/DX   Delta X   Delta X   Delta X     New X
                                 (Linear)    (Quad)   (Total)
    R1        2.57059   0.00059   0.00507  -0.00161   0.00355   2.57413
    R2        2.63968   0.00777   0.00775   0.00964   0.01752   2.65721
    R3        2.04420   0.00168   0.00726  -0.00215   0.00511   2.04931
    R4        2.67805  -0.00015   0.00190  -0.00223  -0.00037   2.67767
    R5        2.04627   0.00163   0.00696  -0.00202   0.00494   2.05121
    R6        2.72174  -0.00129  -0.00875  -0.00070  -0.00978   2.71196
    R7        2.68276   0.00232   0.00097   0.00381   0.00479   2.68755
    R8        2.81212  -0.01958  -0.02644  -0.02821  -0.05574   2.75638
    R9        2.84064  -0.02773  -0.03255  -0.04642  -0.08050   2.76014
   R10        2.59209  -0.00170   0.00069  -0.00264  -0.00189   2.59020
   R11        2.74208   0.00014   0.00780   0.00271   0.01079   2.75287
   R12        2.04275   0.00194   0.00755  -0.00176   0.00579   2.04854
   R13        2.04607   0.00173   0.00699  -0.00180   0.00519   2.05126
   R14        2.56085   0.00178   0.00722   0.00007   0.00748   2.56833
   R15        2.57433   0.00605   0.00419   0.00473   0.00892   2.58325
   R16        2.80289   0.00371  -0.00552   0.00117  -0.00488   2.79802
   R17        2.64849   0.00523   0.00596   0.00633   0.01248   2.66097
   R18        2.05050   0.00091   0.00592  -0.00257   0.00335   2.05385
   R19        2.04378   0.00167   0.00733  -0.00221   0.00512   2.04890
   R20        2.88170  -0.01129  -0.02132  -0.01685  -0.03764   2.84406
   R21        2.84360   0.00213  -0.01323   0.00962  -0.00143   2.84217
   R22        1.93342  -0.00266  -0.00920   0.00203  -0.00717   1.92625
   R23        2.88815  -0.01056  -0.02321  -0.00781  -0.03102   2.85713
   R24        2.80159  -0.00374  -0.00549   0.00091  -0.00517   2.79642
   R25        2.70600  -0.01195  -0.24637   0.04025  -0.20548   2.50052
   R26        2.33973  -0.06538  -0.06674  -0.10327  -0.17080   2.16893
   R27        2.07331  -0.00358  -0.01080   0.00054  -0.01026   2.06305
   R28        2.07466  -0.00568  -0.01108  -0.00339  -0.01448   2.06019
   R29        3.24342   0.03450  -0.16881   0.22179   0.05210   3.29552
   R30        2.06932  -0.00209  -0.00996   0.00372  -0.00624   2.06308
   R31        2.06054   0.00079  -0.00811   0.00769  -0.00042   2.06012
   R32        2.06085  -0.00069  -0.00818   0.00469  -0.00349   2.05736
   R33        2.08803  -0.00475  -0.01390  -0.00076  -0.01465   2.07338
   R34        2.07255  -0.00323  -0.01064   0.00110  -0.00954   2.06300
   R35        2.01926   0.01609   0.00058   0.03184   0.03242   2.05168
   R36        2.07839  -0.00637  -0.01187  -0.00359  -0.01546   2.06293
   R37        2.98327  -0.07095  -0.20264  -0.09697  -0.29805   2.68522
   R38        2.07023  -0.00448  -0.01015  -0.00077  -0.01092   2.05931
    A1        2.09287  -0.00415   0.00185  -0.01027  -0.00842   2.08445
    A2        2.10780   0.00144  -0.00050   0.00203   0.00151   2.10931
    A3        2.08229   0.00273  -0.00127   0.00837   0.00708   2.08936
    A4        2.13113  -0.00382  -0.00587  -0.00744  -0.01348   2.11765
    A5        2.09315   0.00241   0.00351   0.00501   0.00861   2.10177
    A6        2.05890   0.00141   0.00236   0.00242   0.00487   2.06377
    A7        2.11179   0.00016  -0.00710   0.00322  -0.00406   2.10774
    A8        2.05805  -0.00543   0.01414  -0.02004  -0.00544   2.05261
    A9        2.11331   0.00527  -0.00704   0.01684   0.00952   2.12283
   A10        1.98586   0.00780   0.02011   0.01426   0.03503   2.02088
   A11        1.98869   0.00016   0.01884  -0.01249   0.00660   1.99528
   A12        2.30832  -0.00794  -0.03886  -0.00157  -0.04137   2.26695
   A13        2.13675  -0.00508  -0.00733  -0.01870  -0.02640   2.11035
   A14        2.03937   0.01452   0.00656   0.05140   0.05825   2.09762
   A15        2.10702  -0.00941   0.00078  -0.03257  -0.03182   2.07520
   A16        2.10609   0.00524  -0.00109   0.01963   0.01850   2.12460
   A17        2.06708   0.00022   0.00206  -0.00031   0.00174   2.06881
   A18        2.10978  -0.00543  -0.00090  -0.01917  -0.02007   2.08972
   A19        2.06062   0.00158   0.00212   0.00246   0.00462   2.06524
   A20        2.12762  -0.00351  -0.00516  -0.00476  -0.01002   2.11760
   A21        2.09483   0.00193   0.00307   0.00238   0.00549   2.10032
   A22        2.12206   0.00244  -0.00360   0.01047   0.00694   2.12900
   A23        2.18009  -0.00407  -0.02406  -0.00642  -0.03143   2.14866
   A24        1.98099   0.00161   0.02767  -0.00417   0.02433   2.00531
   A25        2.11782   0.00335  -0.00363   0.01087   0.00710   2.12491
   A26        2.09363  -0.00238   0.00259  -0.00892  -0.00631   2.08733
   A27        2.07125  -0.00092   0.00119  -0.00161  -0.00040   2.07085
   A28        2.09481  -0.00755   0.00121  -0.02018  -0.01887   2.07594
   A29        2.10809   0.00349  -0.00042   0.00851   0.00805   2.11614
   A30        2.08017   0.00406  -0.00076   0.01168   0.01087   2.09104
   A31        1.75979   0.02097   0.03188   0.08543   0.11939   1.87918
   A32        1.96201  -0.00473  -0.01211  -0.00064  -0.01296   1.94906
   A33        1.97745  -0.00999  -0.01370  -0.05578  -0.06807   1.90938
   A34        2.08183  -0.01342  -0.03518  -0.03795  -0.07253   2.00931
   A35        1.93601  -0.00926  -0.00609  -0.05099  -0.05667   1.87934
   A36        1.75673   0.01372   0.03213   0.04717   0.07793   1.83467
   A37        1.93990   0.00137  -0.00673   0.02882   0.02142   1.96132
   A38        2.03921  -0.00134  -0.02697  -0.00727  -0.03525   2.00396
   A39        1.85689  -0.00242   0.03072  -0.02020   0.01020   1.86708
   A40        1.81398   0.00608   0.02072   0.03598   0.05709   1.87107
   A41        1.58345  -0.00064  -0.03112   0.02140  -0.00810   1.57535
   A42        2.16745  -0.00142   0.00949  -0.03506  -0.02786   2.13959
   A43        1.96055  -0.01161  -0.01031  -0.06197  -0.07071   1.88984
   A44        1.86593   0.01134   0.00948   0.04511   0.05482   1.92075
   A45        1.91719  -0.00754  -0.00143  -0.03140  -0.03340   1.88378
   A46        1.97746  -0.00031  -0.01390   0.00779  -0.00657   1.97089
   A47        1.83012   0.00798   0.01657   0.03063   0.04571   1.87582
   A48        1.91259  -0.00049  -0.00044   0.00776   0.00758   1.92017
   A49        3.02967   0.00808  -0.03458   0.02599  -0.01204   3.01763
   A50        1.87544   0.00151   0.00740  -0.00130   0.00609   1.88153
   A51        1.94685   0.00049  -0.00763   0.01381   0.00615   1.95301
   A52        1.90613  -0.00049   0.00097  -0.00315  -0.00216   1.90397
   A53        1.91068  -0.00101  -0.00005  -0.00567  -0.00577   1.90491
   A54        1.91809  -0.00118  -0.00154  -0.00772  -0.00922   1.90887
   A55        1.90643   0.00065   0.00090   0.00366   0.00457   1.91100
   A56        1.34586   0.00157   0.02779   0.01832   0.04479   1.39064
   A57        1.94892  -0.00274  -0.00776  -0.02650  -0.03448   1.91444
   A58        1.93669  -0.00282  -0.00529  -0.00354  -0.00896   1.92772
   A59        1.96518   0.00206  -0.01249   0.02300   0.01023   1.97541
   A60        2.86506   0.00315  -0.02736   0.02526  -0.00078   2.86427
   A61        1.40262  -0.00259   0.00304  -0.01563  -0.01315   1.38947
   A62        1.07891   0.00097  -0.05341   0.02889  -0.02340   1.05552
   A63        1.87179   0.00128   0.00827   0.00006   0.00833   1.88012
   A64        1.78617   0.00218   0.02634  -0.00355   0.02302   1.80919
   A65        1.94806   0.00036  -0.00687   0.00895   0.00290   1.95096
   A66        1.93181  -0.00603  -0.00505  -0.02898  -0.03562   1.89619
   A67        1.66287   0.01321   0.05272   0.01247   0.06742   1.73029
   A68        1.93328  -0.01066  -0.00533  -0.05268  -0.05904   1.87425
   A69        2.06398  -0.00174  -0.03210   0.02375  -0.00743   2.05655
   A70        1.88224   0.00790   0.00668   0.03177   0.03812   1.92037
   A71        1.97995  -0.00427  -0.01391   0.00039  -0.01223   1.96772
   A72        2.65502  -0.00298  -0.01294   0.03605   0.02071   2.67572
    D1        0.02252  -0.00122  -0.00482  -0.00410  -0.00867   0.01386
    D2       -3.11685  -0.00127  -0.00519  -0.00545  -0.01057  -3.12742
    D3        3.14082   0.00016   0.00009   0.00226   0.00243  -3.13994
    D4        0.00145   0.00011  -0.00028   0.00091   0.00052   0.00197
    D5       -0.00937   0.00043   0.00191   0.00104   0.00294  -0.00643
    D6        3.10915   0.00195   0.00682   0.00769   0.01422   3.12337
    D7       -3.12801  -0.00091  -0.00294  -0.00514  -0.00795  -3.13596
    D8       -0.00949   0.00061   0.00198   0.00150   0.00333  -0.00616
    D9        0.01194  -0.00046  -0.00246  -0.00213  -0.00469   0.00725
   D10       -3.12224  -0.00069  -0.00394  -0.00452  -0.00877  -3.13101
   D11       -3.13183  -0.00041  -0.00209  -0.00081  -0.00281  -3.13465
   D12        0.01717  -0.00064  -0.00357  -0.00320  -0.00690   0.01027
   D13       -0.05317   0.00194   0.01078   0.00894   0.01975  -0.03342
   D14        3.11220   0.00137   0.00617   0.00162   0.00702   3.11922
   D15        3.08077   0.00213   0.01236   0.01125   0.02393   3.10471
   D16       -0.03705   0.00157   0.00775   0.00393   0.01121  -0.02584
   D17       -0.00067  -0.00035  -0.00008  -0.00034  -0.00010  -0.00077
   D18        3.12470   0.00033   0.00326   0.00522   0.00889   3.13359
   D19       -3.13485  -0.00056  -0.00157  -0.00267  -0.00416  -3.13900
   D20       -0.00947   0.00011   0.00178   0.00289   0.00483  -0.00464
   D21        0.06678  -0.00287  -0.01377  -0.01282  -0.02606   0.04072
   D22       -3.06471  -0.00566  -0.01565  -0.02780  -0.04329  -3.10801
   D23       -3.10417  -0.00196  -0.00749  -0.00390  -0.00982  -3.11399
   D24        0.04752  -0.00475  -0.00937  -0.01888  -0.02705   0.02047
   D25        0.06988  -0.00297  -0.01450  -0.01262  -0.02659   0.04329
   D26       -3.08292  -0.00536  -0.01185  -0.02787  -0.03839  -3.12131
   D27       -3.04232  -0.00398  -0.02080  -0.02190  -0.04302  -3.08534
   D28        0.08806  -0.00636  -0.01814  -0.03715  -0.05482   0.03324
   D29       -0.03760   0.00177   0.00805   0.00799   0.01565  -0.02196
   D30        3.12764   0.00013   0.00300   0.00092   0.00394   3.13157
   D31        3.09351   0.00479   0.01002   0.02402   0.03317   3.12668
   D32       -0.02443   0.00316   0.00497   0.01694   0.02146  -0.00298
   D33       -2.45482   0.00522   0.00044   0.04858   0.04906  -2.40575
   D34        1.75112  -0.00300  -0.00286  -0.01701  -0.01824   1.73287
   D35       -0.75573   0.00394  -0.02471   0.07404   0.05197  -0.70376
   D36        0.69669   0.00246  -0.00138   0.03380   0.03216   0.72885
   D37       -1.38056  -0.00576  -0.00468  -0.03179  -0.03515  -1.41571
   D38        2.39577   0.00118  -0.02652   0.05925   0.03506   2.43084
   D39        0.02808  -0.00113  -0.00591  -0.00232  -0.00806   0.02002
   D40       -3.12958  -0.00034  -0.00249  -0.00158  -0.00401  -3.13359
   D41       -3.13004  -0.00045  -0.00250   0.00334   0.00109  -3.12895
   D42       -0.00451   0.00035   0.00091   0.00409   0.00514   0.00062
   D43       -0.05653   0.00228   0.01189   0.01372   0.02572  -0.03081
   D44        3.11907   0.00032   0.00474   0.00219   0.00708   3.12615
   D45        3.09509   0.00444   0.00964   0.02738   0.03694   3.13203
   D46       -0.01250   0.00248   0.00249   0.01585   0.01830   0.00581
   D47       -1.25730   0.00065  -0.01406   0.00684  -0.00991  -1.26720
   D48        0.97911  -0.00427  -0.04297   0.01777  -0.02437   0.95474
   D49        2.95639   0.00362  -0.01913   0.04140   0.02196   2.97835
   D50        1.87388  -0.00155  -0.01166  -0.00723  -0.02101   1.85287
   D51       -2.17290  -0.00647  -0.04058   0.00369  -0.03547  -2.20837
   D52       -0.19562   0.00142  -0.01673   0.02733   0.01086  -0.18476
   D53        0.00566  -0.00047  -0.00115  -0.00695  -0.00812  -0.00246
   D54       -3.12012  -0.00125  -0.00451  -0.00766  -0.01208  -3.13221
   D55        3.11368   0.00144   0.00593   0.00429   0.01023   3.12391
   D56       -0.01211   0.00066   0.00257   0.00358   0.00627  -0.00584
   D57        1.27280  -0.00121   0.01999  -0.02800  -0.00642   1.26638
   D58       -2.83087  -0.00114   0.00243  -0.02671  -0.02409  -2.85496
   D59       -0.75693   0.00073   0.00667  -0.00844  -0.00235  -0.75927
   D60       -0.88318  -0.00379   0.03264  -0.07266  -0.03688  -0.92006
   D61        1.29635  -0.00372   0.01508  -0.07137  -0.05456   1.24179
   D62       -2.91290  -0.00185   0.01932  -0.05310  -0.03281  -2.94571
   D63       -2.91104  -0.00528   0.01905  -0.06798  -0.04862  -2.95966
   D64       -0.73151  -0.00521   0.00150  -0.06668  -0.06630  -0.79781
   D65        1.34242  -0.00334   0.00573  -0.04842  -0.04455   1.29788
   D66        2.92319  -0.00579  -0.00649  -0.01780  -0.02364   2.89956
   D67       -1.21511  -0.00316  -0.01712   0.00503  -0.01135  -1.22647
   D68        0.83628  -0.00484  -0.00817  -0.00450  -0.01321   0.82307
   D69       -1.30638   0.00884   0.00118   0.07032   0.07245  -1.23393
   D70        0.83850   0.01147  -0.00945   0.09315   0.08473   0.92323
   D71        2.88990   0.00979  -0.00049   0.08362   0.08287   2.97277
   D72        0.81376   0.00004  -0.00329   0.02022   0.01708   0.83084
   D73        2.95864   0.00267  -0.01392   0.04305   0.02936   2.98800
   D74       -1.27315   0.00100  -0.00496   0.03352   0.02751  -1.24564
   D75        2.74703  -0.00135   0.01511  -0.00183   0.01266   2.75969
   D76       -1.44190  -0.00134   0.01517  -0.00145   0.01315  -1.42875
   D77        0.66711  -0.00054   0.01209   0.00989   0.02140   0.68851
   D78       -1.32844   0.00186  -0.00847   0.03031   0.02256  -1.30588
   D79        0.76582   0.00187  -0.00841   0.03069   0.02305   0.78886
   D80        2.87482   0.00267  -0.01149   0.04203   0.03130   2.90612
   D81        0.86366   0.00134  -0.00504   0.00723   0.00201   0.86567
   D82        2.95792   0.00135  -0.00498   0.00761   0.00250   2.96042
   D83       -1.21626   0.00216  -0.00806   0.01896   0.01075  -1.20551
   D84       -1.55807   0.00285   0.00401   0.02926   0.03159  -1.52649
   D85        1.34205   0.00617  -0.01494   0.05712   0.04080   1.38285
   D86       -2.85386   0.00407  -0.01310   0.03715   0.02328  -2.83059
   D87       -0.65603   0.00390  -0.03502   0.06408   0.02793  -0.62810
   D88        2.58136  -0.00270   0.01423  -0.03057  -0.01695   2.56441
   D89       -0.80170   0.00062  -0.00472  -0.00272  -0.00774  -0.80944
   D90        1.28557  -0.00149  -0.00289  -0.02268  -0.02526   1.26031
   D91       -2.79978  -0.00165  -0.02480   0.00425  -0.02061  -2.82039
   D92        0.82522  -0.00584   0.03481  -0.07092  -0.03664   0.78858
   D93       -2.55784  -0.00252   0.01587  -0.04306  -0.02743  -2.58527
   D94       -0.47057  -0.00463   0.01770  -0.06303  -0.04495  -0.51552
   D95        1.72727  -0.00479  -0.00421  -0.03610  -0.04030   1.68696
   D96        1.03204  -0.00643   0.01547  -0.06880  -0.05469   0.97734
   D97        2.99243  -0.00552   0.00055  -0.03431  -0.03342   2.95901
   D98       -1.41556   0.00118   0.00548   0.01732   0.02400  -1.39156
   D99        0.87566   0.00736   0.01106   0.02835   0.04083   0.91649
   D100      -1.24115   0.00138   0.01600   0.00982   0.02619  -1.21496
   D101       2.95706  -0.00299   0.01385  -0.02365  -0.00976   2.94730
   D102      -0.93828   0.00309   0.01332   0.01605   0.03068  -0.90760
   D103      -3.12891   0.00127  -0.00355  -0.00298  -0.00689  -3.13580
   D104       1.05621   0.00048  -0.00042   0.01210   0.01246   1.06867
   D105      -3.11532   0.00230   0.01966   0.01961   0.03893  -3.07639
   D106       0.19344  -0.00254  -0.00070  -0.00717  -0.00896   0.18448
   D107       2.23363  -0.00182   0.01272  -0.02480  -0.01039   2.22324
   D108      -1.81984   0.00393  -0.01780   0.04585   0.02681  -1.79303
         Item               Value     Threshold  Converged?
 Maximum Force            0.070953     0.000450     NO 
 RMS     Force            0.008743     0.000300     NO 
 Maximum Displacement     0.423103     0.001800     NO 
 RMS     Displacement     0.074334     0.001200     NO 
 Predicted change in Energy=-3.186354D-02
 GradGradGradGradGradGradGradGradGradGradGradGradGradGradGradGradGradGrad

                          Input orientation:                          
 ---------------------------------------------------------------------
 Center     Atomic      Atomic             Coordinates (Angstroms)
 Number     Number       Type             X           Y           Z
 ---------------------------------------------------------------------
      1          6           0       -3.464628   -0.132500   -3.951317
      2          6           0       -2.835372   -0.485660   -2.795968
      3          6           0       -2.894689    0.336682   -1.643571
      4          6           0       -3.631104    1.568358   -1.657793
      5          6           0       -4.257788    1.918369   -2.927561
      6          6           0       -4.174226    1.080093   -4.008790
      7          1           0       -1.655748   -1.041422   -0.533657
      8          1           0       -3.415380   -0.768527   -4.828287
      9          1           0       -2.272122   -1.411712   -2.737775
     10          6           0       -2.197637   -0.102177   -0.484197
     11          6           0       -3.622540    2.289062   -0.387407
     12          1           0       -4.655130    1.354984   -4.940621
     13          6           0       -2.921529    1.838213    0.696105
     14          6           0       -2.196058    0.631908    0.659600
     15          1           0       -2.930675    2.413097    1.618422
     16          1           0       -1.658117    0.299637    1.540379
     17          7           0       -4.340077    3.567147   -0.177758
     18          7           0       -4.993479    3.168583   -3.061217
     19          6           0       -3.587527    4.640191   -0.917557
     20          1           0       -3.762507    4.492442   -2.042223
     21          1           0       -3.897530    5.625759   -0.564848
     22          1           0       -2.523574    4.494277   -0.729792
     23          6           0       -6.281992    2.998405   -3.833683
     24          1           0       -6.942874    3.825399   -3.566840
     25          1           0       -6.114560    3.007834   -4.910877
     26          1           0       -6.747547    2.057049   -3.546633
     27          6           0       -4.239345    4.267342   -3.704508
     28          1           0       -4.239044    4.127845   -4.792789
     29          1           0       -4.711137    5.228800   -3.492833
     30          1           0       -3.184838    4.270462   -3.446139
     31          6           0       -5.797438    3.450308   -0.530596
     32          1           0       -6.323659    4.320047   -0.132655
     33          1           0       -5.679383    3.334792   -1.941922
     34          1           0       -6.173649    2.540486   -0.063449
     35          1           0       -4.324733    3.805443    0.813205
 ---------------------------------------------------------------------
                    Distance matrix (angstroms):
                    1          2          3          4          5
     1  C    0.000000
     2  C    1.362173   0.000000
     3  C    2.422943   1.416963   0.000000
     4  C    2.860225   2.479440   1.435108   0.000000
     5  C    2.425540   2.796416   2.451205   1.458613   0.000000
     6  C    1.406134   2.390617   2.790007   2.461823   1.370674
     7  H    3.972227   2.611214   2.160106   3.460732   4.611047
     8  H    1.084450   2.132309   3.411015   3.944566   3.397326
     9  H    2.128647   1.085453   2.154473   3.448770   3.881794
    10  C    3.691491   2.428591   1.422191   2.494563   3.781118
    11  C    4.311653   3.757643   2.433003   1.460605   2.644491
    12  H    2.146772   3.361403   3.873840   3.445449   2.127839
    13  C    5.077125   4.195519   2.780179   2.473288   3.863025
    14  C    4.842947   3.687632   2.424838   2.882118   4.332832
    15  H    6.147126   5.281923   3.866961   3.455108   4.761507
    16  H    5.797322   4.561417   3.415848   3.966187   5.416740
    17  N    5.356635   5.054147   3.830621   2.586175   3.207281
    18  N    3.745239   4.252209   3.799251   2.527130   1.456757
    19  C    5.656623   5.510764   4.418972   3.160064   3.449302
    20  H    5.012331   5.119493   4.264080   2.952172   2.766763
    21  H    6.694260   6.592080   5.490325   4.210464   4.411002
    22  H    5.715843   5.400562   4.272975   3.263251   3.804338
    23  C    4.213542   5.009465   4.832720   3.715742   2.466766
    24  H    5.283085   6.004252   5.679605   4.439202   3.354866
    25  H    4.219549   5.237405   5.308287   4.338456   2.927128
    26  H    3.966794   4.725884   4.628804   3.676786   2.569316
    27  C    4.474339   5.038612   4.637418   3.441440   2.474199
    28  H    4.411160   5.219389   5.108599   4.092525   2.891576
    29  H    5.523363   6.054682   5.536432   4.234700   3.388807
    30  H    4.440672   4.813060   4.336827   3.270887   2.636757
    31  C    5.475385   5.421954   4.399923   3.083068   3.234624
    32  H    6.525444   6.508165   5.468812   4.140977   4.224616
    33  H    4.578747   4.838765   4.102706   2.719644   2.235771
    34  H    5.440512   5.269565   4.255011   3.154600   3.501527
    35  H    6.240821   5.801542   4.484760   3.404629   4.190329
                    6          7          8          9         10
     6  C    0.000000
     7  H    4.787495   0.000000
     8  H    2.159819   4.649153   0.000000
     9  H    3.382687   2.318441   2.467988   0.000000
    10  C    4.210395   1.085482   4.560487   2.607498   0.000000
    11  C    3.857510   3.870631   5.395663   4.587329   2.785272
    12  H    1.084040   5.844690   2.461483   4.264489   5.293611
    13  C    4.927477   3.377398   6.128449   4.772344   2.383746
    14  C    5.089979   2.125048   5.793519   3.965390   1.359100
    15  H    5.915137   4.265042   7.205396   5.834321   3.359308
    16  H    6.142735   2.469832   6.692447   4.648475   2.133411
    17  N    4.570531   5.345203   6.424994   5.968179   4.260034
    18  N    2.435337   5.937437   4.594972   5.337556   5.015540
    19  C    4.751236   6.013309   6.676652   6.455154   4.960811
    20  H    3.959928   6.110472   5.963258   6.128954   5.097724
    21  H    5.709674   7.034051   7.700407   7.542517   5.975399
    22  H    5.013296   5.606742   6.729790   6.243070   4.614535
    23  C    2.855391   6.972267   4.836990   6.060462   6.124918
    24  H    3.923957   7.799991   5.927784   7.066159   6.888092
    25  H    2.880077   7.445639   4.642553   6.246526   6.679068
    26  H    2.791060   6.678695   4.553005   5.719789   5.894273
    27  C    3.202403   6.701660   5.225110   6.087379   5.799282
    28  H    3.147642   7.178785   4.965293   6.227243   6.373727
    29  H    4.215004   7.576795   6.279360   7.114444   6.617318
    30  H    3.387318   6.247943   5.230191   5.798442   5.372862
    31  C    4.511161   6.109766   6.476334   6.398337   5.057753
    32  H    5.490155   7.120081   7.510036   7.486967   6.058359
    33  H    3.408976   6.109346   5.504002   5.896788   5.104927
    34  H    4.657914   5.784686   6.423496   6.163911   4.792637
    35  H    5.540923   5.694701   7.319464   6.636368   4.634359
                   11         12         13         14         15
    11  C    0.000000
    12  H    4.761355   0.000000
    13  C    1.366996   5.917057   0.000000
    14  C    2.424301   6.158925   1.408125   0.000000
    15  H    2.125421   6.863993   1.086851   2.152124   0.000000
    16  H    3.396046   7.217979   2.162458   1.084231   2.468240
    17  N    1.480646   5.260968   2.401068   3.730096   2.558224
    18  N    3.130861   2.633587   4.492252   5.301393   5.169618
    19  C    2.410414   5.302585   3.301293   4.526582   3.438400
    20  H    2.759147   4.363614   3.905204   4.965616   4.291381
    21  H    3.352708   6.161239   4.109511   5.415980   4.002834
    22  H    2.487554   5.668313   3.040760   4.117714   3.164040
    23  C    4.410518   2.563751   5.758275   6.518033   6.426458
    24  H    4.847034   3.636481   6.188119   7.112907   6.706660
    25  H    5.214267   2.205160   6.557569   7.213175   7.288524
    26  H    4.449742   2.610423   5.717266   6.359204   6.432191
    27  C    3.911163   3.191031   5.196412   6.036294   5.786573
    28  H    4.813376   2.807799   6.091487   6.791459   6.764305
    29  H    4.412570   4.135901   5.678554   6.685787   6.101079
    30  H    3.670609   3.590996   4.810754   5.574393   5.400388
    31  C    2.469650   5.014336   3.517740   4.725450   3.729935
    32  H    3.389078   5.890003   4.291950   5.591703   4.267912
    33  H    2.782206   3.736433   4.099353   5.119283   4.591402
    34  H    2.583858   5.243866   3.412681   4.470649   3.655380
    35  H    2.057658   6.262622   2.419232   3.824419   2.128473
                   16         17         18         19         20
    16  H    0.000000
    17  N    4.563061   0.000000
    18  N    6.366332   2.983308   0.000000
    19  C    5.348316   1.505011   2.955945   0.000000
    20  H    5.902806   2.160090   2.075149   1.147747   0.000000
    21  H    6.149352   2.140928   3.670242   1.091718   1.866889
    22  H    4.847442   2.112817   3.646017   1.090203   1.804836
    23  C    7.585783   4.178551   1.511928   4.296439   3.433551
    24  H    8.151278   4.281019   2.118302   4.352119   3.589448
    25  H    8.295356   5.085670   2.168849   4.999710   3.995672
    26  H    7.407327   4.407451   2.132579   4.854935   4.135801
    27  C    7.065002   3.596997   1.479801   2.886344   1.743914
    28  H    7.837435   4.650065   2.118418   3.962878   2.815250
    29  H    7.677943   3.726728   2.123795   2.870716   1.883186
    30  H    6.554670   3.537166   2.152553   2.587004   1.534261
    31  C    5.599075   1.504009   2.670161   2.539540   2.740803
    32  H    6.382008   2.122143   3.416391   2.864434   3.199324
    33  H    6.124473   2.227106   1.323220   2.670066   2.241568
    34  H    5.289962   2.104539   3.282366   3.438937   3.679577
    35  H    4.464336   1.019328   3.982959   2.058109   2.990240
                   21         22         23         24         25
    21  H    0.000000
    22  H    1.787516   0.000000
    23  C    4.824306   5.098772   0.000000
    24  H    4.639760   5.294002   1.091737   0.000000
    25  H    5.536851   5.708429   1.090169   1.777907   0.000000
    26  H    5.454295   5.631751   1.088711   1.779219   1.779277
    27  C    3.437964   3.441555   2.408172   2.742870   2.560883
    28  H    4.498429   4.425501   2.523718   2.984145   2.187677
    29  H    3.064740   3.599910   2.749259   2.637360   2.985488
    30  H    3.262912   2.804622   3.370561   3.786223   3.510408
    31  C    2.888496   3.442054   3.368886   3.266725   4.413979
    32  H    2.788867   3.850659   3.930151   3.524448   4.959540
    33  H    3.212454   3.573904   2.013716   2.116002   3.018439
    34  H    3.866656   4.193371   3.799486   3.810047   4.870264
    35  H    2.322732   2.469718   5.106441   5.102927   6.050189
                   26         27         28         29         30
    26  H    0.000000
    27  C    3.346849   0.000000
    28  H    3.483344   1.097185   0.000000
    29  H    3.769598   1.091694   1.767727   0.000000
    30  H    4.195497   1.085702   1.716146   1.802826   0.000000
    31  C    3.455482   3.628900   4.588457   3.621869   3.999840
    32  H    4.117778   4.135853   5.108759   3.836256   4.564410
    33  H    2.312726   2.459688   3.291041   2.632507   3.059559
    34  H    3.563095   4.469997   5.350614   4.596374   4.834088
    35  H    5.285367   4.542067   5.615911   4.551618   4.433691
                   31         32         33         34         35
    31  C    0.000000
    32  H    1.091657   0.000000
    33  H    1.420958   2.158534   0.000000
    34  H    1.089742   1.787213   2.098543   0.000000
    35  H    2.025039   2.270502   3.106013   2.405646   0.000000
 Stoichiometry    C14H19N2(1+)
 Framework group  C1[X(C14H19N2)]
 Deg. of freedom    99
 Full point group                 C1      NOp   1
 Largest Abelian subgroup         C1      NOp   1
 Largest concise Abelian subgroup C1      NOp   1
                         Standard orientation:                         
 ---------------------------------------------------------------------
 Center     Atomic      Atomic             Coordinates (Angstroms)
 Number     Number       Type             X           Y           Z
 ---------------------------------------------------------------------
      1          6           0        0.706811    3.028600    0.038085
      2          6           0        1.860487    2.304395    0.046607
      3          6           0        1.841614    0.888008    0.010874
      4          6           0        0.599354    0.171590   -0.044541
      5          6           0       -0.607285    0.990616   -0.016840
      6          6           0       -0.529229    2.358805    0.009903
      7          1           0        3.999051    0.806455    0.080660
      8          1           0        0.730331    4.112483    0.064095
      9          1           0        2.823191    2.804585    0.081540
     10          6           0        3.092293    0.211407    0.036161
     11          6           0        0.744569   -1.280479   -0.105989
     12          1           0       -1.438418    2.949060    0.020802
     13          6           0        1.968055   -1.888409   -0.059271
     14          6           0        3.162137   -1.145719    0.014182
     15          1           0        2.030188   -2.972944   -0.093414
     16          1           0        4.116111   -1.660281    0.040921
     17          7           0       -0.408152   -2.205565   -0.194100
     18          7           0       -1.920645    0.360425   -0.026228
     19          6           0       -1.086021   -2.220002    1.149531
     20          1           0       -1.637412   -1.222578    1.285307
     21          1           0       -1.747319   -3.085281    1.225867
     22          1           0       -0.312010   -2.273133    1.915447
     23          6           0       -2.892873    1.069802   -0.941370
     24          1           0       -3.681648    0.361996   -1.203541
     25          1           0       -3.339439    1.941643   -0.462892
     26          1           0       -2.370318    1.379134   -1.844996
     27          6           0       -2.567359    0.252619    1.300403
     28          1           0       -3.010354    1.218036    1.575251
     29          1           0       -3.370628   -0.486213    1.274255
     30          1           0       -1.864320    0.055118    2.103819
     31          6           0       -1.301680   -1.870453   -1.356576
     32          1           0       -1.980837   -2.707866   -1.527459
     33          1           0       -1.855892   -0.654998   -0.872179
     34          1           0       -0.662560   -1.724608   -2.227088
     35          1           0       -0.071373   -3.149312   -0.381052
 ---------------------------------------------------------------------
 Rotational constants (GHZ):      0.7061224      0.5807112      0.3638656
 Standard basis: 6-31G(d,p) (6D, 7F)
 There are   335 symmetry adapted cartesian basis functions of A   symmetry.
 There are   335 symmetry adapted basis functions of A   symmetry.
   335 basis functions,   581 primitive gaussians,   335 cartesian basis functions
    58 alpha electrons       58 beta electrons
       nuclear repulsion energy      1149.0783043131 Hartrees.
 NAtoms=   35 NActive=   35 NUniq=   35 SFac= 1.00D+00 NAtFMM=   60 NAOKFM=F Big=F
 Integral buffers will be    131072 words long.
 Raffenetti 2 integral format.
 Two-electron integral symmetry is turned on.
 Nuclear repulsion after empirical dispersion term =     1149.0473867962 Hartrees.
 One-electron integrals computed using PRISM.
 NBasis=   335 RedAO= T EigKep=  2.34D-04  NBF=   335
 NBsUse=   335 1.00D-06 EigRej= -1.00D+00 NBFU=   335
 Initial guess from the checkpoint file:  "protsponge-out-wb97xd.chk"
 B after Tr=     0.000000    0.000000    0.000000
         Rot=    0.999017   -0.008762   -0.000814    0.043439 Ang=  -5.08 deg.
 ExpMin= 1.61D-01 ExpMax= 4.17D+03 ExpMxC= 6.27D+02 IAcc=1 IRadAn=         1 AccDes= 0.00D+00
 Harris functional with IExCor= 4639 and IRadAn=       1 diagonalized for initial guess.
 HarFok:  IExCor= 4639 AccDes= 0.00D+00 IRadAn=         1 IDoV= 1 UseB2=F ITyADJ=14
 ICtDFT=  3500011 ScaDFX=  1.000000  1.000000  1.000000  1.000000
 FoFCou: FMM=F IPFlag=           0 FMFlag=      100000 FMFlg1=           0
         NFxFlg=           0 DoJE=T BraDBF=F KetDBF=T FulRan=T
         wScrn=  0.000000 ICntrl=     500 IOpCl=  0 I1Cent=   200000004 NGrid=           0
         NMat0=    1 NMatS0=      1 NMatT0=    0 NMatD0=    1 NMtDS0=    0 NMtDT0=    0
 Petite list used in FoFCou.
 Requested convergence on RMS density matrix=1.00D-08 within 128 cycles.
 Requested convergence on MAX density matrix=1.00D-06.
 Requested convergence on             energy=1.00D-06.
 No special actions if energy rises.
 Integral accuracy reduced to 1.0D-05 until final iterations.
 Initial convergence to 1.0D-05 achieved.  Increase integral accuracy.
 SCF Done:  E(RwB97XD) =  -653.937559414     A.U. after   14 cycles
            NFock= 14  Conv=0.75D-08     -V/T= 2.0096
 Calling FoFJK, ICntrl=      2127 FMM=F ISym2X=0 I1Cent= 0 IOpClX= 0 NMat=1 NMatS=1 NMatT=0.
 ***** Axes restored to original set *****
 -------------------------------------------------------------------
 Center     Atomic                   Forces (Hartrees/Bohr)
 Number     Number              X              Y              Z
 -------------------------------------------------------------------
      1        6          -0.001010952   -0.000369809   -0.003031156
      2        6           0.000865912   -0.001279223    0.000597740
      3        6          -0.000345811    0.001254732    0.000741261
      4        6          -0.002038928    0.006023634    0.000683610
      5        6           0.005510231    0.006111314    0.015288499
      6        6           0.002931546   -0.001678611   -0.000147322
      7        1          -0.000367694    0.000281998   -0.000246267
      8        1          -0.000073538    0.000249848    0.000316022
      9        1          -0.000221096    0.000335397    0.000014045
     10        6          -0.000413458   -0.000574145   -0.002665982
     11        6          -0.002801102   -0.006451724   -0.008021251
     12        1           0.000122257    0.000645600    0.000177516
     13        6          -0.001248276   -0.000407853    0.001346658
     14        6           0.000719537    0.000950137    0.003640940
     15        1          -0.000260881   -0.000014348    0.000218943
     16        1          -0.000312230    0.000381296   -0.000442625
     17        7           0.003624971   -0.002560213   -0.010330346
     18        7          -0.013666027   -0.015644359   -0.045813872
     19        6          -0.005147932   -0.002309975   -0.022467033
     20        1           0.008087434    0.014050298    0.065264180
     21        1          -0.003183258   -0.001257893   -0.002563070
     22        1          -0.000037254    0.001223133    0.003630921
     23        6           0.007880043   -0.000177990    0.005028881
     24        1          -0.000136517    0.000944697   -0.000457969
     25        1          -0.000074884   -0.000237112   -0.001285750
     26        1          -0.001002261    0.000276637    0.001622983
     27        6          -0.002962688   -0.007944651   -0.031215908
     28        1          -0.002726462    0.000266248   -0.000378254
     29        1           0.000048750    0.000230940    0.001036243
     30        1           0.001426056   -0.001322455   -0.000648298
     31        6          -0.009729805   -0.001844585   -0.043477569
     32        1           0.002077393    0.001265209   -0.000766731
     33        1           0.004265613    0.014169979    0.070113320
     34        1           0.001082640    0.000169558    0.002457741
     35        1           0.009118670   -0.004755708    0.001779900
 -------------------------------------------------------------------
 Cartesian Forces:  Max     0.070113320 RMS     0.012595615

 GradGradGradGradGradGradGradGradGradGradGradGradGradGradGradGradGradGrad
 Berny optimization.
 Using GEDIIS/GDIIS optimizer.
 FormGI is forming the generalized inverse of G from B-inverse, IUseBI=4.
 Internal  Forces:  Max     0.041024853 RMS     0.004984761
 Search for a local minimum.
 Step number   5 out of a maximum of  210
 All quantities printed in internal units (Hartrees-Bohrs-Radians)
 Mixed Optimization -- RFO/linear search
 Update second derivatives using D2CorX and points    4    5
 DE= -4.54D-02 DEPred=-3.19D-02 R= 1.43D+00
 TightC=F SS=  1.41D+00  RLast= 5.90D-01 DXNew= 8.4853D-01 1.7690D+00
 Trust test= 1.43D+00 RLast= 5.90D-01 DXMaxT set to 8.49D-01
 ITU=  1  0  0  1  0
 Use linear search instead of GDIIS.
     Eigenvalues ---    0.00357   0.00766   0.00994   0.01259   0.01458
     Eigenvalues ---    0.01500   0.01577   0.01642   0.01818   0.01912
     Eigenvalues ---    0.02038   0.02053   0.02058   0.02154   0.02154
     Eigenvalues ---    0.02181   0.02199   0.02274   0.02306   0.02336
     Eigenvalues ---    0.03060   0.03419   0.04272   0.04764   0.04880
     Eigenvalues ---    0.05550   0.05824   0.05838   0.06043   0.06233
     Eigenvalues ---    0.06668   0.06875   0.07475   0.07943   0.08904
     Eigenvalues ---    0.09572   0.10071   0.10166   0.10842   0.11070
     Eigenvalues ---    0.11696   0.13028   0.13572   0.14376   0.15728
     Eigenvalues ---    0.15962   0.15998   0.15999   0.15999   0.16000
     Eigenvalues ---    0.16000   0.16001   0.16008   0.16014   0.16281
     Eigenvalues ---    0.16950   0.21198   0.22084   0.22213   0.23427
     Eigenvalues ---    0.24092   0.24696   0.24880   0.30368   0.32159
     Eigenvalues ---    0.33204   0.33647   0.33657   0.33684   0.33687
     Eigenvalues ---    0.33688   0.33744   0.33926   0.35064   0.35745
     Eigenvalues ---    0.35827   0.36077   0.37207   0.37230   0.37230
     Eigenvalues ---    0.37230   0.37230   0.37230   0.37230   0.37230
     Eigenvalues ---    0.37250   0.38145   0.38172   0.39747   0.41037
     Eigenvalues ---    0.41422   0.42475   0.43045   0.47714   0.48187
     Eigenvalues ---    0.48720   0.49777   0.49845   0.53146
 RFO step:  Lambda=-1.92124320D-02 EMin= 3.56968797D-03
 Quartic linear search produced a step of  0.42047.
 Iteration  1 RMS(Cart)=  0.04388063 RMS(Int)=  0.00305949
 Iteration  2 RMS(Cart)=  0.00227965 RMS(Int)=  0.00072174
 Iteration  3 RMS(Cart)=  0.00000654 RMS(Int)=  0.00071860
 Iteration  4 RMS(Cart)=  0.00000011 RMS(Int)=  0.00071860
 Variable       Old X    -DE/DX   Delta X   Delta X   Delta X     New X
                                 (Linear)    (Quad)   (Total)
    R1        2.57413   0.00072   0.00149   0.00076   0.00235   2.57648
    R2        2.65721  -0.00078   0.00737  -0.00757  -0.00013   2.65708
    R3        2.04931  -0.00041   0.00215  -0.00282  -0.00067   2.04864
    R4        2.67767   0.00101  -0.00016   0.00312   0.00299   2.68066
    R5        2.05121  -0.00040   0.00208  -0.00275  -0.00067   2.05054
    R6        2.71196   0.00004  -0.00411   0.00266  -0.00163   2.71034
    R7        2.68755  -0.00047   0.00201  -0.00284  -0.00081   2.68674
    R8        2.75638  -0.00626  -0.02344  -0.00639  -0.03031   2.72607
    R9        2.76014  -0.00849  -0.03385  -0.00783  -0.04230   2.71785
   R10        2.59020   0.00201  -0.00080   0.00617   0.00536   2.59556
   R11        2.75287  -0.00158   0.00454  -0.00727  -0.00267   2.75020
   R12        2.04854  -0.00005   0.00243  -0.00162   0.00082   2.04936
   R13        2.05126  -0.00042   0.00218  -0.00291  -0.00073   2.05054
   R14        2.56833   0.00222   0.00314   0.00404   0.00731   2.57564
   R15        2.58325   0.00078   0.00375  -0.00066   0.00307   2.58632
   R16        2.79802  -0.00186  -0.00205  -0.00865  -0.01088   2.78714
   R17        2.66097  -0.00100   0.00525  -0.00665  -0.00129   2.65968
   R18        2.05385   0.00018   0.00141  -0.00001   0.00140   2.05525
   R19        2.04890  -0.00063   0.00215  -0.00369  -0.00153   2.04737
   R20        2.84406  -0.00469  -0.01583  -0.00833  -0.02449   2.81957
   R21        2.84217   0.00498  -0.00060   0.00855   0.00790   2.85006
   R22        1.92625   0.00075  -0.00302   0.00403   0.00101   1.92726
   R23        2.85713  -0.00828  -0.01304  -0.02188  -0.03492   2.82221
   R24        2.79642  -0.00144  -0.00217  -0.00178  -0.00362   2.79280
   R25        2.50052   0.02424  -0.08640   0.09232   0.00782   2.50834
   R26        2.16893  -0.03084  -0.07182  -0.05342  -0.12646   2.04247
   R27        2.06305  -0.00106  -0.00431  -0.00104  -0.00535   2.05770
   R28        2.06019   0.00042  -0.00609   0.00558  -0.00051   2.05968
   R29        3.29552   0.03572   0.02191   0.20350   0.22428   3.51980
   R30        2.06308   0.00068  -0.00262   0.00391   0.00129   2.06437
   R31        2.06012   0.00126  -0.00018   0.00418   0.00401   2.06413
   R32        2.05736   0.00062  -0.00147   0.00288   0.00141   2.05878
   R33        2.07338   0.00034  -0.00616   0.00518  -0.00099   2.07239
   R34        2.06300   0.00038  -0.00401   0.00385  -0.00016   2.06284
   R35        2.05168   0.00123   0.01363  -0.00606   0.00757   2.05925
   R36        2.06293  -0.00027  -0.00650   0.00340  -0.00310   2.05983
   R37        2.68522  -0.04102  -0.12532  -0.06030  -0.18377   2.50145
   R38        2.05931   0.00053  -0.00459   0.00489   0.00030   2.05961
    A1        2.08445  -0.00190  -0.00354  -0.00661  -0.01020   2.07425
    A2        2.10931   0.00099   0.00063   0.00478   0.00542   2.11473
    A3        2.08936   0.00091   0.00298   0.00186   0.00484   2.09420
    A4        2.11765  -0.00076  -0.00567   0.00052  -0.00524   2.11241
    A5        2.10177   0.00042   0.00362  -0.00062   0.00305   2.10482
    A6        2.06377   0.00034   0.00205   0.00010   0.00219   2.06596
    A7        2.10774   0.00080  -0.00171   0.00550   0.00368   2.11142
    A8        2.05261  -0.00083  -0.00229  -0.00208  -0.00409   2.04853
    A9        2.12283   0.00004   0.00400  -0.00341   0.00041   2.12324
   A10        2.02088   0.00046   0.01473  -0.00765   0.00734   2.02822
   A11        1.99528  -0.00039   0.00277  -0.00435  -0.00146   1.99383
   A12        2.26695  -0.00005  -0.01739   0.01212  -0.00584   2.26112
   A13        2.11035  -0.00048  -0.01110   0.00238  -0.00889   2.10146
   A14        2.09762   0.00261   0.02449   0.00458   0.02886   2.12647
   A15        2.07520  -0.00214  -0.01338  -0.00695  -0.02001   2.05519
   A16        2.12460   0.00189   0.00778   0.00625   0.01387   2.13847
   A17        2.06881  -0.00035   0.00073  -0.00266  -0.00186   2.06695
   A18        2.08972  -0.00154  -0.00844  -0.00362  -0.01198   2.07773
   A19        2.06524  -0.00036   0.00194  -0.00499  -0.00303   2.06220
   A20        2.11760   0.00011  -0.00421   0.00543   0.00114   2.11874
   A21        2.10032   0.00026   0.00231  -0.00041   0.00192   2.10224
   A22        2.12900   0.00268   0.00292   0.00987   0.01279   2.14180
   A23        2.14866  -0.00011  -0.01321   0.01125  -0.00253   2.14613
   A24        2.00531  -0.00257   0.01023  -0.02104  -0.01027   1.99505
   A25        2.12491  -0.00039   0.00298  -0.00419  -0.00136   2.12355
   A26        2.08733   0.00014  -0.00265   0.00292   0.00031   2.08763
   A27        2.07085   0.00026  -0.00017   0.00124   0.00111   2.07196
   A28        2.07594  -0.00203  -0.00793  -0.00305  -0.01097   2.06497
   A29        2.11614   0.00122   0.00338   0.00369   0.00706   2.12320
   A30        2.09104   0.00082   0.00457  -0.00060   0.00396   2.09500
   A31        1.87918   0.00417   0.05020   0.00470   0.05695   1.93613
   A32        1.94906   0.00094  -0.00545   0.01818   0.01294   1.96200
   A33        1.90938  -0.00304  -0.02862  -0.01769  -0.04555   1.86384
   A34        2.00931  -0.00345  -0.03050  -0.01899  -0.05026   1.95904
   A35        1.87934  -0.00230  -0.02383   0.00101  -0.02201   1.85733
   A36        1.83467   0.00329   0.03277   0.01142   0.04415   1.87882
   A37        1.96132   0.00168   0.00901   0.01366   0.02308   1.98440
   A38        2.00396   0.00122  -0.01482  -0.00377  -0.02039   1.98357
   A39        1.86708  -0.00304   0.00429  -0.01127  -0.00976   1.85733
   A40        1.87107  -0.00062   0.02400   0.00091   0.02509   1.89616
   A41        1.57535   0.00401  -0.00341   0.03371   0.03128   1.60663
   A42        2.13959  -0.00219  -0.01171  -0.02120  -0.03319   2.10640
   A43        1.88984  -0.00319  -0.02973  -0.01654  -0.04551   1.84433
   A44        1.92075   0.00034   0.02305  -0.02407  -0.00119   1.91956
   A45        1.88378  -0.00050  -0.01405   0.01776   0.00349   1.88727
   A46        1.97089   0.00099  -0.00276   0.00219  -0.00235   1.96854
   A47        1.87582   0.00187   0.01922   0.01464   0.03404   1.90986
   A48        1.92017   0.00041   0.00319   0.00744   0.01064   1.93081
   A49        3.01763   0.00219  -0.00506   0.01266   0.00427   3.02190
   A50        1.88153  -0.00019   0.00256  -0.00410  -0.00154   1.87999
   A51        1.95301   0.00065   0.00259   0.00219   0.00477   1.95777
   A52        1.90397  -0.00033  -0.00091  -0.00091  -0.00183   1.90214
   A53        1.90491  -0.00034  -0.00243  -0.00151  -0.00395   1.90096
   A54        1.90887  -0.00019  -0.00388   0.00009  -0.00379   1.90508
   A55        1.91100   0.00039   0.00192   0.00408   0.00599   1.91699
   A56        1.39064  -0.00241   0.01883  -0.01720   0.00196   1.39261
   A57        1.91444   0.00020  -0.01450   0.00831  -0.00744   1.90700
   A58        1.92772  -0.00073  -0.00377  -0.00024  -0.00445   1.92327
   A59        1.97541  -0.00063   0.00430  -0.01185  -0.00689   1.96852
   A60        2.86427   0.00393  -0.00033   0.02615   0.02587   2.89014
   A61        1.38947  -0.00192  -0.00553  -0.01904  -0.02447   1.36500
   A62        1.05552   0.00331  -0.00984   0.02186   0.01230   1.06782
   A63        1.88012  -0.00002   0.00350  -0.00210   0.00198   1.88209
   A64        1.80919   0.00064   0.00968   0.00488   0.01481   1.82400
   A65        1.95096   0.00065   0.00122   0.00198   0.00312   1.95408
   A66        1.89619  -0.00127  -0.01498  -0.00150  -0.01669   1.87949
   A67        1.73029  -0.00017   0.02835  -0.02398   0.00414   1.73443
   A68        1.87425  -0.00187  -0.02482   0.00654  -0.01827   1.85598
   A69        2.05655   0.00249  -0.00312   0.01535   0.01363   2.07018
   A70        1.92037   0.00098   0.01603  -0.00430   0.01085   1.93122
   A71        1.96772  -0.00083  -0.00514   0.00541  -0.00019   1.96753
   A72        2.67572   0.00731   0.00871   0.07179   0.07979   2.75552
    D1        0.01386  -0.00012  -0.00364  -0.00428  -0.00784   0.00602
    D2       -3.12742  -0.00050  -0.00445  -0.00493  -0.00935  -3.13677
    D3       -3.13994   0.00023   0.00102  -0.00177  -0.00069  -3.14063
    D4        0.00197  -0.00015   0.00022  -0.00242  -0.00220  -0.00023
    D5       -0.00643   0.00042   0.00124   0.00331   0.00458  -0.00184
    D6        3.12337   0.00031   0.00598   0.00090   0.00687   3.13024
    D7       -3.13596   0.00007  -0.00334   0.00081  -0.00248  -3.13844
    D8       -0.00616  -0.00004   0.00140  -0.00160  -0.00019  -0.00635
    D9        0.00725  -0.00046  -0.00197  -0.00259  -0.00454   0.00271
   D10       -3.13101  -0.00089  -0.00369  -0.00669  -0.01048  -3.14149
   D11       -3.13465  -0.00009  -0.00118  -0.00196  -0.00306  -3.13771
   D12        0.01027  -0.00052  -0.00290  -0.00605  -0.00900   0.00127
   D13       -0.03342   0.00062   0.00830   0.00984   0.01862  -0.01481
   D14        3.11922  -0.00060   0.00295  -0.00039   0.00236   3.12158
   D15        3.10471   0.00107   0.01006   0.01411   0.02480   3.12951
   D16       -0.02584  -0.00016   0.00471   0.00387   0.00855  -0.01729
   D17       -0.00077   0.00037  -0.00004   0.00296   0.00315   0.00238
   D18        3.13359   0.00089   0.00374   0.00770   0.01174  -3.13786
   D19       -3.13900  -0.00006  -0.00175  -0.00119  -0.00284   3.14134
   D20       -0.00464   0.00046   0.00203   0.00355   0.00575   0.00111
   D21        0.04072  -0.00035  -0.01096  -0.01085  -0.02193   0.01879
   D22       -3.10801  -0.00144  -0.01820  -0.00836  -0.02714  -3.13514
   D23       -3.11399   0.00110  -0.00413   0.00114  -0.00265  -3.11664
   D24        0.02047   0.00001  -0.01137   0.00364  -0.00786   0.01261
   D25        0.04329  -0.00030  -0.01118  -0.00712  -0.01843   0.02486
   D26       -3.12131  -0.00067  -0.01614  -0.00258  -0.01879  -3.14010
   D27       -3.08534  -0.00174  -0.01809  -0.01895  -0.03745  -3.12279
   D28        0.03324  -0.00211  -0.02305  -0.01441  -0.03780  -0.00456
   D29       -0.02196  -0.00019   0.00658   0.00439   0.01088  -0.01107
   D30        3.13157  -0.00009   0.00165   0.00682   0.00851   3.14008
   D31        3.12668   0.00086   0.01395   0.00188   0.01569  -3.14082
   D32       -0.00298   0.00097   0.00902   0.00431   0.01331   0.01034
   D33       -2.40575   0.00275   0.02063   0.02453   0.04535  -2.36041
   D34        1.73287   0.00125  -0.00767   0.01512   0.00857   1.74144
   D35       -0.70376   0.00655   0.02185   0.06278   0.08509  -0.61867
   D36        0.72885   0.00169   0.01352   0.02701   0.04031   0.76916
   D37       -1.41571   0.00019  -0.01478   0.01760   0.00353  -1.41218
   D38        2.43084   0.00549   0.01474   0.06526   0.08006   2.51090
   D39        0.02002  -0.00029  -0.00339  -0.00761  -0.01094   0.00909
   D40       -3.13359  -0.00030  -0.00169  -0.00391  -0.00553  -3.13911
   D41       -3.12895   0.00024   0.00046  -0.00279  -0.00217  -3.13112
   D42        0.00062   0.00023   0.00216   0.00091   0.00324   0.00387
   D43       -0.03081   0.00053   0.01081   0.00348   0.01451  -0.01630
   D44        3.12615   0.00018   0.00298   0.00581   0.00891   3.13506
   D45        3.13203   0.00085   0.01553  -0.00108   0.01477  -3.13638
   D46        0.00581   0.00049   0.00770   0.00124   0.00918   0.01498
   D47       -1.26720  -0.00028  -0.00417   0.00560  -0.00022  -1.26742
   D48        0.95474  -0.00096  -0.01025  -0.00253  -0.01260   0.94213
   D49        2.97835   0.00176   0.00923   0.01125   0.02049   2.99883
   D50        1.85287  -0.00057  -0.00883   0.01020  -0.00027   1.85260
   D51       -2.20837  -0.00124  -0.01492   0.00206  -0.01266  -2.22103
   D52       -0.18476   0.00147   0.00457   0.01584   0.02043  -0.16433
   D53       -0.00246  -0.00027  -0.00341   0.00407   0.00072  -0.00173
   D54       -3.13221  -0.00027  -0.00508   0.00039  -0.00462  -3.13683
   D55        3.12391   0.00008   0.00430   0.00178   0.00627   3.13017
   D56       -0.00584   0.00008   0.00263  -0.00190   0.00092  -0.00492
   D57        1.26638  -0.00026  -0.00270  -0.01235  -0.01369   1.25269
   D58       -2.85496  -0.00092  -0.01013  -0.03603  -0.04603  -2.90099
   D59       -0.75927  -0.00052  -0.00099  -0.03026  -0.03163  -0.79091
   D60       -0.92006  -0.00235  -0.01551  -0.02639  -0.03845  -0.95850
   D61        1.24179  -0.00301  -0.02294  -0.05007  -0.07079   1.17100
   D62       -2.94571  -0.00262  -0.01380  -0.04430  -0.05639  -3.00210
   D63       -2.95966  -0.00284  -0.02044  -0.03012  -0.04987  -3.00953
   D64       -0.79781  -0.00350  -0.02788  -0.05380  -0.08222  -0.88003
   D65        1.29788  -0.00311  -0.01873  -0.04803  -0.06781   1.23006
   D66        2.89956  -0.00029  -0.00994   0.03160   0.02248   2.92204
   D67       -1.22647   0.00192  -0.00477   0.03612   0.03304  -1.19342
   D68        0.82307   0.00029  -0.00555   0.03387   0.02838   0.85146
   D69       -1.23393   0.00344   0.03046   0.03803   0.06998  -1.16395
   D70        0.92323   0.00564   0.03563   0.04255   0.08054   1.00377
   D71        2.97277   0.00401   0.03485   0.04030   0.07588   3.04865
   D72        0.83084   0.00089   0.00718   0.03641   0.04339   0.87423
   D73        2.98800   0.00310   0.01235   0.04093   0.05395   3.04195
   D74       -1.24564   0.00146   0.01157   0.03868   0.04929  -1.19635
   D75        2.75969  -0.00071   0.00532   0.01231   0.01707   2.77676
   D76       -1.42875  -0.00087   0.00553   0.00910   0.01406  -1.41469
   D77        0.68851  -0.00019   0.00900   0.01504   0.02348   0.71198
   D78       -1.30588   0.00157   0.00949   0.01769   0.02684  -1.27904
   D79        0.78886   0.00141   0.00969   0.01447   0.02383   0.81269
   D80        2.90612   0.00209   0.01316   0.02042   0.03324   2.93937
   D81        0.86567   0.00062   0.00085   0.00797   0.00972   0.87539
   D82        2.96042   0.00046   0.00105   0.00476   0.00671   2.96712
   D83       -1.20551   0.00114   0.00452   0.01070   0.01612  -1.18939
   D84       -1.52649   0.00008   0.01328  -0.00244   0.01002  -1.51646
   D85        1.38285   0.00338   0.01715   0.02364   0.03975   1.42260
   D86       -2.83059   0.00304   0.00979   0.02606   0.03493  -2.79566
   D87       -0.62810   0.00284   0.01174   0.01933   0.03026  -0.59784
   D88        2.56441  -0.00250  -0.00713  -0.01840  -0.02554   2.53887
   D89       -0.80944   0.00080  -0.00325   0.00768   0.00419  -0.80525
   D90        1.26031   0.00046  -0.01062   0.01010  -0.00064   1.25967
   D91       -2.82039   0.00026  -0.00866   0.00337  -0.00531  -2.82570
   D92        0.78858  -0.00617  -0.01541  -0.05229  -0.06718   0.72140
   D93       -2.58527  -0.00286  -0.01153  -0.02621  -0.03745  -2.62272
   D94       -0.51552  -0.00320  -0.01890  -0.02380  -0.04227  -0.55779
   D95        1.68696  -0.00341  -0.01695  -0.03053  -0.04694   1.64002
   D96        0.97734  -0.00514  -0.02300  -0.05392  -0.07722   0.90012
   D97        2.95901  -0.00245  -0.01405  -0.02978  -0.04379   2.91522
   D98       -1.39156  -0.00098   0.01009  -0.01082  -0.00148  -1.39304
   D99        0.91649   0.00045   0.01717  -0.01264   0.00607   0.92256
   D100      -1.21496   0.00163   0.01101   0.02813   0.03981  -1.17514
   D101       2.94730  -0.00080  -0.00410   0.00733   0.00355   2.95085
   D102      -0.90760   0.00035   0.01290   0.01492   0.02900  -0.87861
   D103      -3.13580   0.00006  -0.00290  -0.01276  -0.01618   3.13120
   D104       1.06867   0.00079   0.00524   0.02471   0.03060   1.09928
   D105      -3.07639   0.00123   0.01637   0.02963   0.04670  -3.02969
   D106       0.18448  -0.00077  -0.00377   0.00062  -0.00308   0.18140
   D107       2.22324  -0.00131  -0.00437  -0.01047  -0.01451   2.20873
   D108      -1.79303   0.00175   0.01127   0.00385   0.01565  -1.77738
         Item               Value     Threshold  Converged?
 Maximum Force            0.041025     0.000450     NO 
 RMS     Force            0.004985     0.000300     NO 
 Maximum Displacement     0.186459     0.001800     NO 
 RMS     Displacement     0.044684     0.001200     NO 
 Predicted change in Energy=-1.774778D-02
 GradGradGradGradGradGradGradGradGradGradGradGradGradGradGradGradGradGrad

                          Input orientation:                          
 ---------------------------------------------------------------------
 Center     Atomic      Atomic             Coordinates (Angstroms)
 Number     Number       Type             X           Y           Z
 ---------------------------------------------------------------------
      1          6           0       -3.433691   -0.116962   -3.967117
      2          6           0       -2.813013   -0.480019   -2.808734
      3          6           0       -2.885265    0.338841   -1.652658
      4          6           0       -3.616606    1.572541   -1.666455
      5          6           0       -4.244918    1.926771   -2.915760
      6          6           0       -4.146897    1.094240   -4.003790
      7          1           0       -1.673084   -1.056645   -0.539989
      8          1           0       -3.380627   -0.741537   -4.851625
      9          1           0       -2.251173   -1.406482   -2.750075
     10          6           0       -2.208984   -0.114597   -0.487133
     11          6           0       -3.615852    2.273441   -0.410580
     12          1           0       -4.629005    1.381574   -4.931742
     13          6           0       -2.947738    1.814559    0.692222
     14          6           0       -2.228079    0.605223    0.670094
     15          1           0       -2.976274    2.388810    1.615411
     16          1           0       -1.712340    0.264742    1.559972
     17          7           0       -4.309245    3.559447   -0.208848
     18          7           0       -5.010297    3.155073   -3.069043
     19          6           0       -3.585802    4.668680   -0.896199
     20          1           0       -3.752734    4.515430   -1.953002
     21          1           0       -3.958541    5.629740   -0.545334
     22          1           0       -2.522721    4.566486   -0.678547
     23          6           0       -6.305840    2.969207   -3.788360
     24          1           0       -6.952533    3.811301   -3.531361
     25          1           0       -6.175093    2.941075   -4.872431
     26          1           0       -6.770749    2.044593   -3.447963
     27          6           0       -4.257672    4.244593   -3.725277
     28          1           0       -4.283688    4.098840   -4.811900
     29          1           0       -4.721380    5.208176   -3.505981
     30          1           0       -3.197363    4.236000   -3.474007
     31          6           0       -5.763858    3.496388   -0.602235
     32          1           0       -6.249749    4.393725   -0.219053
     33          1           0       -5.627361    3.359477   -1.911751
     34          1           0       -6.171959    2.605084   -0.125880
     35          1           0       -4.267509    3.763202    0.789582
 ---------------------------------------------------------------------
                    Distance matrix (angstroms):
                    1          2          3          4          5
     1  C    0.000000
     2  C    1.363415   0.000000
     3  C    2.421827   1.418543   0.000000
     4  C    2.860232   2.482653   1.434248   0.000000
     5  C    2.437271   2.802578   2.442458   1.442573   0.000000
     6  C    1.406065   2.384470   2.773115   2.443996   1.373509
     7  H    3.965848   2.603679   2.157498   3.458154   4.599934
     8  H    1.084096   2.136347   3.412622   3.944103   3.407997
     9  H    2.131291   1.085099   2.156977   3.451553   3.887551
    10  C    3.689200   2.426565   1.421763   2.493720   3.769674
    11  C    4.289075   3.738614   2.412300   1.438222   2.606114
    12  H    2.145901   3.357159   3.857501   3.423963   2.123429
    13  C    5.067185   4.188071   2.771301   2.463598   3.835727
    14  C    4.845490   3.690819   2.428586   2.884991   4.321166
    15  H    6.136183   5.275404   3.858877   3.441942   4.728048
    16  H    5.801505   4.566371   3.420853   3.968173   5.404486
    17  N    5.329838   5.031442   3.805865   2.559719   3.161825
    18  N    3.741449   4.255550   3.801719   2.532594   1.455344
    19  C    5.688238   5.546539   4.450898   3.190661   3.468591
    20  H    5.061374   5.154596   4.276284   2.959938   2.805406
    21  H    6.708849   6.615464   5.511052   4.223114   4.406008
    22  H    5.794760   5.485360   4.353540   3.337102   3.865123
    23  C    4.219673   5.005664   4.814601   3.699342   2.468907
    24  H    5.291823   6.006100   5.668348   4.429259   3.355830
    25  H    4.205529   5.221715   5.287865   4.324005   2.929667
    26  H    4.009713   4.737716   4.607569   3.653111   2.583978
    27  C    4.445289   5.024843   4.629703   3.433595   2.455154
    28  H    4.382824   5.209751   5.106269   4.089132   2.883528
    29  H    5.497989   6.040163   5.524178   4.221637   3.367936
    30  H    4.387173   4.778195   4.313069   3.246077   2.596450
    31  C    5.459708   5.421064   4.399976   3.073181   3.181709
    32  H    6.505725   6.501613   5.460499   4.121588   4.168624
    33  H    4.595906   4.844261   4.087843   2.701194   2.229760
    34  H    5.446352   5.291321   4.274256   3.157427   3.457892
    35  H    6.194926   5.750510   4.427345   3.354816   4.135522
                    6          7          8          9         10
     6  C    0.000000
     7  H    4.769065   0.000000
     8  H    2.162423   4.648140   0.000000
     9  H    3.379228   2.311072   2.476758   0.000000
    10  C    4.193289   1.085097   4.562301   2.606079   0.000000
    11  C    3.818859   3.857534   5.372923   4.569181   2.772700
    12  H    1.084474   5.828369   2.464238   4.264624   5.277270
    13  C    4.899936   3.374448   6.120070   4.765471   2.378714
    14  C    5.076041   2.129349   5.799268   3.968003   1.362968
    15  H    5.884020   4.267928   7.196188   5.829878   3.358046
    16  H    6.129485   2.481419   6.701071   4.654013   2.140372
    17  N    4.528266   5.326097   6.396575   5.945919   4.241125
    18  N    2.422033   5.938996   4.584429   5.340626   5.020394
    19  C    4.769546   6.046877   6.705068   6.490430   4.994267
    20  H    4.008196   6.113066   6.014664   6.161092   5.095988
    21  H    5.706764   7.066193   7.711763   7.568646   6.005144
    22  H    5.074611   5.688645   6.806298   6.327820   4.695488
    23  C    2.867568   6.944194   4.843246   6.055165   6.098539
    24  H    3.934108   7.779318   5.935482   7.066715   6.868862
    25  H    2.877310   7.417540   4.622889   6.229189   6.655673
    26  H    2.845472   6.637784   4.607137   5.729183   5.851352
    27  C    3.164579   6.702931   5.186459   6.075501   5.803899
    28  H    3.114381   7.186341   4.924058   6.220194   6.384438
    29  H    4.183576   7.572133   6.245595   7.101198   6.614944
    30  H    3.324596   6.240511   5.167910   5.766885   5.368985
    31  C    4.467153   6.121145   6.457330   6.402367   5.068490
    32  H    5.443603   7.124282   7.487556   7.485791   6.060084
    33  H    3.420483   6.084421   5.523495   5.900492   5.077798
    34  H    4.628359   5.815464   6.428380   6.192868   4.819994
    35  H    5.487652   5.632914   7.273407   6.581825   4.572183
                   11         12         13         14         15
    11  C    0.000000
    12  H    4.718349   0.000000
    13  C    1.368620   5.885840   0.000000
    14  C    2.424195   6.143919   1.407442   0.000000
    15  H    2.127677   6.827244   1.087592   2.152812   0.000000
    16  H    3.397249   7.203930   2.163592   1.083419   2.472300
    17  N    1.474890   5.210673   2.389615   3.719036   2.544626
    18  N    3.128766   2.600063   4.494245   5.312590   5.164157
    19  C    2.444157   5.308385   3.328095   4.561619   3.446378
    20  H    2.724761   4.411552   3.865221   4.949235   4.225988
    21  H    3.376439   6.143046   4.136287   5.451379   4.017126
    22  H    2.554368   5.715747   3.103666   4.194907   3.195344
    23  C    4.373731   2.576758   5.717138   6.488017   6.373665
    24  H    4.820553   3.641898   6.153375   7.088838   6.657581
    25  H    5.186864   2.196804   6.530713   7.194074   7.254621
    26  H    4.385366   2.688543   5.639987   6.298097   6.336740
    27  C    3.909552   3.128949   5.209154   6.056695   5.797315
    28  H    4.811414   2.741740   6.107214   6.817855   6.778190
    29  H    4.406401   4.084631   5.682196   6.696516   6.101055
    30  H    3.662152   3.510319   4.825262   5.594249   5.418779
    31  C    2.479165   4.950249   3.526287   4.741243   3.730323
    32  H    3.386694   5.823169   4.287865   5.596173   4.254477
    33  H    2.734805   3.745552   4.043245   5.080055   4.517890
    34  H    2.593207   5.193649   3.419038   4.493017   3.645720
    35  H    2.020998   6.207768   2.355522   3.761167   2.058697
                   16         17         18         19         20
    16  H    0.000000
    17  N    4.552771   0.000000
    18  N    6.376387   2.972492   0.000000
    19  C    5.379341   1.492052   3.006899   0.000000
    20  H    5.879843   2.065353   2.162772   1.080826   0.000000
    21  H    6.185543   2.126577   3.687720   1.088888   1.807089
    22  H    4.916572   2.103904   3.727545   1.089934   1.771941
    23  C    7.551094   4.140976   1.493450   4.318727   3.503953
    24  H    8.121538   4.253175   2.101584   4.360511   3.636720
    25  H    8.273737   5.060907   2.157487   5.049699   4.107247
    26  H    7.337219   4.341158   2.115641   4.851929   4.177123
    27  C    7.088850   3.582926   1.477884   2.938527   1.862598
    28  H    7.868474   4.634618   2.110973   4.018019   2.937474
    29  H    7.691277   3.709346   2.118872   2.896818   1.957016
    30  H    6.581575   3.515006   2.149216   2.642572   1.643159
    31  C    5.615467   1.508187   2.601825   2.490906   2.628238
    32  H    6.387605   2.112268   3.345585   2.762379   3.042445
    33  H    6.079280   2.162706   1.327356   2.629320   2.202761
    34  H    5.311073   2.094611   3.211566   3.397062   3.583357
    35  H    4.400183   1.019863   3.976248   2.031373   2.890089
                   21         22         23         24         25
    21  H    0.000000
    22  H    1.791601   0.000000
    23  C    4.806814   5.151138   0.000000
    24  H    4.602942   5.322790   1.092420   0.000000
    25  H    5.555698   5.794000   1.092289   1.777688   0.000000
    26  H    5.402504   5.663510   1.089459   1.777992   1.785383
    27  C    3.481400   3.520829   2.413624   2.736352   2.586817
    28  H    4.544552   4.517112   2.532352   2.974087   2.218445
    29  H    3.086271   3.638715   2.757395   2.632480   3.019969
    30  H    3.331520   2.894643   3.371381   3.779546   3.535435
    31  C    2.795282   3.414074   3.274607   3.176775   4.325743
    32  H    2.623705   3.759217   3.843480   3.435769   4.875416
    33  H    3.131477   3.551965   2.033298   2.140879   3.039851
    34  H    3.771433   4.179650   3.682969   3.696154   4.758428
    35  H    2.315476   2.417634   5.073733   5.087457   6.031016
                   26         27         28         29         30
    26  H    0.000000
    27  C    3.351486   0.000000
    28  H    3.502246   1.096663   0.000000
    29  H    3.769819   1.091607   1.768509   0.000000
    30  H    4.191900   1.089710   1.728836   1.807976   0.000000
    31  C    3.349583   3.547083   4.502791   3.528274   3.921861
    32  H    4.026874   4.035370   5.004657   3.715257   4.465048
    33  H    2.322973   2.438925   3.280698   2.603854   3.018911
    34  H    3.421832   4.394103   5.268363   4.506145   4.766346
    35  H    5.213119   4.540461   5.611552   4.554757   4.421192
                   31         32         33         34         35
    31  C    0.000000
    32  H    1.090014   0.000000
    33  H    1.323710   2.079004   0.000000
    34  H    1.089901   1.792754   2.013711   0.000000
    35  H    2.060923   2.311748   3.051130   2.409613   0.000000
 Stoichiometry    C14H19N2(1+)
 Framework group  C1[X(C14H19N2)]
 Deg. of freedom    99
 Full point group                 C1      NOp   1
 Largest Abelian subgroup         C1      NOp   1
 Largest concise Abelian subgroup C1      NOp   1
                         Standard orientation:                         
 ---------------------------------------------------------------------
 Center     Atomic      Atomic             Coordinates (Angstroms)
 Number     Number       Type             X           Y           Z
 ---------------------------------------------------------------------
      1          6           0        0.768020    3.012548    0.072269
      2          6           0        1.910035    2.267775    0.068379
      3          6           0        1.858964    0.851003    0.019276
      4          6           0        0.603762    0.158909   -0.031123
      5          6           0       -0.579731    0.983464   -0.009415
      6          6           0       -0.472695    2.352108    0.033974
      7          1           0        4.012852    0.732458    0.058148
      8          1           0        0.804553    4.095410    0.108857
      9          1           0        2.882599    2.747817    0.101818
     10          6           0        3.096970    0.151895    0.018872
     11          6           0        0.721360   -1.272675   -0.103369
     12          1           0       -1.376855    2.950753    0.048143
     13          6           0        1.928720   -1.917120   -0.093615
     14          6           0        3.143643   -1.209366   -0.030846
     15          1           0        1.958661   -3.003112   -0.144404
     16          1           0        4.084600   -1.746389   -0.029075
     17          7           0       -0.446217   -2.171697   -0.165228
     18          7           0       -1.916393    0.409084   -0.047477
     19          6           0       -1.140147   -2.235750    1.154081
     20          1           0       -1.630266   -1.279795    1.272903
     21          1           0       -1.837589   -3.071854    1.167486
     22          1           0       -0.383732   -2.354225    1.929811
     23          6           0       -2.841408    1.103485   -0.992225
     24          1           0       -3.651922    0.411636   -1.232631
     25          1           0       -3.267459    2.011364   -0.559405
     26          1           0       -2.298216    1.348449   -1.904286
     27          6           0       -2.565947    0.330718    1.277694
     28          1           0       -2.998245    1.307250    1.527039
     29          1           0       -3.377705   -0.398820    1.256930
     30          1           0       -1.859354    0.131342    2.082954
     31          6           0       -1.387342   -1.815569   -1.288654
     32          1           0       -2.087558   -2.642258   -1.408711
     33          1           0       -1.842993   -0.660384   -0.830245
     34          1           0       -0.771085   -1.701242   -2.180304
     35          1           0       -0.087235   -3.108655   -0.347881
 ---------------------------------------------------------------------
 Rotational constants (GHZ):      0.7118515      0.5820041      0.3647389
 Standard basis: 6-31G(d,p) (6D, 7F)
 There are   335 symmetry adapted cartesian basis functions of A   symmetry.
 There are   335 symmetry adapted basis functions of A   symmetry.
   335 basis functions,   581 primitive gaussians,   335 cartesian basis functions
    58 alpha electrons       58 beta electrons
       nuclear repulsion energy      1152.0441571436 Hartrees.
 NAtoms=   35 NActive=   35 NUniq=   35 SFac= 1.00D+00 NAtFMM=   60 NAOKFM=F Big=F
 Integral buffers will be    131072 words long.
 Raffenetti 2 integral format.
 Two-electron integral symmetry is turned on.
 Nuclear repulsion after empirical dispersion term =     1152.0131165165 Hartrees.
 One-electron integrals computed using PRISM.
 NBasis=   335 RedAO= T EigKep=  2.21D-04  NBF=   335
 NBsUse=   335 1.00D-06 EigRej= -1.00D+00 NBFU=   335
 Initial guess from the checkpoint file:  "protsponge-out-wb97xd.chk"
 B after Tr=    -0.000000    0.000000   -0.000000
         Rot=    0.999945   -0.000524   -0.000260    0.010503 Ang=  -1.21 deg.
 ExpMin= 1.61D-01 ExpMax= 4.17D+03 ExpMxC= 6.27D+02 IAcc=1 IRadAn=         1 AccDes= 0.00D+00
 Harris functional with IExCor= 4639 and IRadAn=       1 diagonalized for initial guess.
 HarFok:  IExCor= 4639 AccDes= 0.00D+00 IRadAn=         1 IDoV= 1 UseB2=F ITyADJ=14
 ICtDFT=  3500011 ScaDFX=  1.000000  1.000000  1.000000  1.000000
 FoFCou: FMM=F IPFlag=           0 FMFlag=      100000 FMFlg1=           0
         NFxFlg=           0 DoJE=T BraDBF=F KetDBF=T FulRan=T
         wScrn=  0.000000 ICntrl=     500 IOpCl=  0 I1Cent=   200000004 NGrid=           0
         NMat0=    1 NMatS0=      1 NMatT0=    0 NMatD0=    1 NMtDS0=    0 NMtDT0=    0
 Petite list used in FoFCou.
 Requested convergence on RMS density matrix=1.00D-08 within 128 cycles.
 Requested convergence on MAX density matrix=1.00D-06.
 Requested convergence on             energy=1.00D-06.
 No special actions if energy rises.
 Integral accuracy reduced to 1.0D-05 until final iterations.
 Initial convergence to 1.0D-05 achieved.  Increase integral accuracy.
 SCF Done:  E(RwB97XD) =  -653.959159523     A.U. after   14 cycles
            NFock= 14  Conv=0.62D-08     -V/T= 2.0093
 Calling FoFJK, ICntrl=      2127 FMM=F ISym2X=0 I1Cent= 0 IOpClX= 0 NMat=1 NMatS=1 NMatT=0.
 ***** Axes restored to original set *****
 -------------------------------------------------------------------
 Center     Atomic                   Forces (Hartrees/Bohr)
 Number     Number              X              Y              Z
 -------------------------------------------------------------------
      1        6          -0.000894272    0.001016790   -0.000519387
      2        6           0.000331059   -0.000044344    0.000745610
      3        6           0.001850071   -0.003010398   -0.000428987
      4        6          -0.000393296    0.000200277   -0.000064844
      5        6          -0.000017894    0.001730225   -0.000444944
      6        6           0.001932146   -0.001246570   -0.001527541
      7        1           0.000002564    0.000193525   -0.000005404
      8        1           0.000017496    0.000210849    0.000204230
      9        1          -0.000087343    0.000199439    0.000068339
     10        6          -0.000604444    0.000670697   -0.000606687
     11        6          -0.000324525    0.000905449   -0.000925749
     12        1           0.000038734    0.000152071    0.000099225
     13        6           0.000368596   -0.001279212    0.001847393
     14        6          -0.000698306    0.001104788   -0.000042902
     15        1           0.000024903   -0.000272552   -0.000014286
     16        1          -0.000117695   -0.000082839   -0.000229234
     17        7          -0.002351055    0.001094119    0.000390855
     18        7           0.004709564   -0.013817507   -0.043849268
     19        6           0.003967205   -0.003124181    0.005533589
     20        1           0.004783561    0.010958356    0.017335335
     21        1          -0.002660342   -0.000019698   -0.001280698
     22        1           0.000423329    0.001823816    0.001716574
     23        6           0.005392570   -0.000650085    0.003099277
     24        1          -0.000542509    0.000798083   -0.000606102
     25        1          -0.000558636   -0.000605857   -0.000383046
     26        1          -0.001087936    0.000211589    0.000405013
     27        6          -0.002272623   -0.007824487   -0.025252878
     28        1          -0.001431871    0.001334430   -0.000838619
     29        1           0.000551678    0.001026129    0.001090655
     30        1          -0.001642678   -0.000547343    0.000504632
     31        6          -0.004788302   -0.005295929   -0.022424602
     32        1          -0.000203570    0.001193212   -0.000507476
     33        1          -0.003990142    0.015810312    0.063478484
     34        1          -0.001674847    0.000765266    0.002309066
     35        1           0.001948805   -0.003578419    0.001124377
 -------------------------------------------------------------------
 Cartesian Forces:  Max     0.063478484 RMS     0.008906280

 GradGradGradGradGradGradGradGradGradGradGradGradGradGradGradGradGradGrad
 Berny optimization.
 Using GEDIIS/GDIIS optimizer.
 FormGI is forming the generalized inverse of G from B-inverse, IUseBI=4.
 Internal  Forces:  Max     0.039997635 RMS     0.003785299
 Search for a local minimum.
 Step number   6 out of a maximum of  210
 All quantities printed in internal units (Hartrees-Bohrs-Radians)
 Mixed Optimization -- RFO/linear search
 Update second derivatives using D2CorX and points    5    6
 DE= -2.16D-02 DEPred=-1.77D-02 R= 1.22D+00
 TightC=F SS=  1.41D+00  RLast= 4.97D-01 DXNew= 1.4270D+00 1.4905D+00
 Trust test= 1.22D+00 RLast= 4.97D-01 DXMaxT set to 1.43D+00
 ITU=  1  1  0  0  1  0
 Use linear search instead of GDIIS.
     Eigenvalues ---    0.00355   0.00765   0.01000   0.01119   0.01454
     Eigenvalues ---    0.01496   0.01597   0.01638   0.01817   0.01912
     Eigenvalues ---    0.02038   0.02051   0.02057   0.02154   0.02154
     Eigenvalues ---    0.02181   0.02200   0.02274   0.02305   0.02316
     Eigenvalues ---    0.02928   0.03235   0.04195   0.04801   0.04947
     Eigenvalues ---    0.05461   0.05791   0.05806   0.06070   0.06255
     Eigenvalues ---    0.06748   0.06902   0.07088   0.07746   0.08360
     Eigenvalues ---    0.09423   0.09774   0.10144   0.10488   0.10809
     Eigenvalues ---    0.11271   0.12631   0.13484   0.14150   0.15509
     Eigenvalues ---    0.15974   0.15999   0.16000   0.16000   0.16000
     Eigenvalues ---    0.16000   0.16003   0.16009   0.16025   0.16903
     Eigenvalues ---    0.17370   0.21245   0.22082   0.22251   0.23428
     Eigenvalues ---    0.24087   0.24472   0.24915   0.30893   0.32288
     Eigenvalues ---    0.33195   0.33647   0.33657   0.33684   0.33687
     Eigenvalues ---    0.33688   0.33739   0.33936   0.35527   0.35822
     Eigenvalues ---    0.35906   0.36776   0.37201   0.37230   0.37230
     Eigenvalues ---    0.37230   0.37230   0.37230   0.37230   0.37232
     Eigenvalues ---    0.37281   0.38087   0.39319   0.39746   0.41020
     Eigenvalues ---    0.41439   0.42475   0.43047   0.47704   0.48167
     Eigenvalues ---    0.48726   0.49773   0.49845   0.51991
 RFO step:  Lambda=-1.47172630D-02 EMin= 3.55220981D-03
 Quartic linear search produced a step of  0.67647.
 Iteration  1 RMS(Cart)=  0.04758488 RMS(Int)=  0.00860604
 Iteration  2 RMS(Cart)=  0.01120568 RMS(Int)=  0.00111561
 Iteration  3 RMS(Cart)=  0.00004574 RMS(Int)=  0.00110683
 Iteration  4 RMS(Cart)=  0.00000022 RMS(Int)=  0.00110683
 Variable       Old X    -DE/DX   Delta X   Delta X   Delta X     New X
                                 (Linear)    (Quad)   (Total)
    R1        2.57648   0.00077   0.00159   0.00024   0.00203   2.57851
    R2        2.65708  -0.00110  -0.00009  -0.00188  -0.00184   2.65523
    R3        2.04864  -0.00029  -0.00045  -0.00066  -0.00111   2.04754
    R4        2.68066  -0.00039   0.00202  -0.00274  -0.00064   2.68002
    R5        2.05054  -0.00021  -0.00045  -0.00030  -0.00076   2.04978
    R6        2.71034   0.00196  -0.00110   0.01021   0.00886   2.71919
    R7        2.68674  -0.00092  -0.00055  -0.00251  -0.00297   2.68378
    R8        2.72607   0.00353  -0.02050   0.01569  -0.00455   2.72152
    R9        2.71785   0.00496  -0.02861   0.02221  -0.00619   2.71166
   R10        2.59556   0.00104   0.00362   0.00113   0.00469   2.60024
   R11        2.75020  -0.00044  -0.00181  -0.00384  -0.00554   2.74466
   R12        2.04936  -0.00006   0.00055   0.00007   0.00062   2.04998
   R13        2.05054  -0.00017  -0.00049  -0.00004  -0.00053   2.05000
   R14        2.57564   0.00025   0.00495  -0.00279   0.00238   2.57801
   R15        2.58632   0.00110   0.00208   0.00537   0.00737   2.59369
   R16        2.78714   0.00173  -0.00736   0.01417   0.00689   2.79403
   R17        2.65968  -0.00118  -0.00087  -0.00269  -0.00343   2.65625
   R18        2.05525  -0.00015   0.00095  -0.00108  -0.00013   2.05512
   R19        2.04737  -0.00022  -0.00104  -0.00011  -0.00114   2.04622
   R20        2.81957   0.00227  -0.01657   0.01452  -0.00306   2.81651
   R21        2.85006   0.00341   0.00534   0.00376   0.00596   2.85602
   R22        1.92726   0.00046   0.00068   0.00158   0.00226   1.92952
   R23        2.82221  -0.00395  -0.02362  -0.00957  -0.03319   2.78902
   R24        2.79280   0.00174  -0.00245   0.00677   0.00548   2.79827
   R25        2.50834   0.04000   0.00529   0.16173   0.16971   2.67805
   R26        2.04247   0.00422  -0.08555   0.04021  -0.04655   1.99592
   R27        2.05770   0.00048  -0.00362   0.00279  -0.00083   2.05687
   R28        2.05968   0.00059  -0.00034   0.00070   0.00036   2.06003
   R29        3.51980   0.02330   0.15172   0.18049   0.33126   3.85106
   R30        2.06437   0.00079   0.00087   0.00267   0.00354   2.06792
   R31        2.06413   0.00033   0.00271   0.00164   0.00435   2.06848
   R32        2.05878   0.00042   0.00096   0.00190   0.00286   2.06164
   R33        2.07239   0.00069  -0.00067   0.00273   0.00206   2.07445
   R34        2.06284   0.00089  -0.00011   0.00323   0.00312   2.06596
   R35        2.05925  -0.00148   0.00512   0.00109   0.00621   2.06547
   R36        2.05983   0.00090  -0.00210   0.00212   0.00002   2.05985
   R37        2.50145  -0.02298  -0.12432  -0.01279  -0.13527   2.36618
   R38        2.05961   0.00101   0.00020   0.00238   0.00259   2.06220
    A1        2.07425   0.00047  -0.00690   0.00088  -0.00595   2.06830
    A2        2.11473  -0.00021   0.00367  -0.00101   0.00262   2.11734
    A3        2.09420  -0.00026   0.00327   0.00012   0.00335   2.09754
    A4        2.11241   0.00044  -0.00355   0.00126  -0.00227   2.11014
    A5        2.10482  -0.00013   0.00206   0.00083   0.00288   2.10770
    A6        2.06596  -0.00031   0.00148  -0.00209  -0.00062   2.06534
    A7        2.11142   0.00031   0.00249   0.00352   0.00585   2.11727
    A8        2.04853   0.00017  -0.00276  -0.00696  -0.00939   2.03914
    A9        2.12324  -0.00049   0.00027   0.00344   0.00352   2.12675
   A10        2.02822  -0.00140   0.00497  -0.00804  -0.00303   2.02520
   A11        1.99383  -0.00067  -0.00099  -0.00638  -0.00732   1.98651
   A12        2.26112   0.00207  -0.00395   0.01443   0.01023   2.27135
   A13        2.10146   0.00022  -0.00602   0.00043  -0.00554   2.09591
   A14        2.12647  -0.00116   0.01952   0.00303   0.02167   2.14814
   A15        2.05519   0.00094  -0.01353  -0.00348  -0.01622   2.03897
   A16        2.13847  -0.00004   0.00938   0.00191   0.01107   2.14953
   A17        2.06695   0.00018  -0.00126   0.00274   0.00159   2.06854
   A18        2.07773  -0.00014  -0.00811  -0.00463  -0.01263   2.06510
   A19        2.06220  -0.00048  -0.00205  -0.00063  -0.00271   2.05950
   A20        2.11874   0.00101   0.00077   0.00247   0.00325   2.12198
   A21        2.10224  -0.00053   0.00130  -0.00184  -0.00056   2.10168
   A22        2.14180  -0.00050   0.00865  -0.00513   0.00361   2.14541
   A23        2.14613   0.00118  -0.00171   0.01546   0.01274   2.15887
   A24        1.99505  -0.00068  -0.00695  -0.01037  -0.01639   1.97866
   A25        2.12355  -0.00028  -0.00092   0.00472   0.00354   2.12709
   A26        2.08763   0.00034   0.00021  -0.00119  -0.00088   2.08675
   A27        2.07196  -0.00006   0.00075  -0.00347  -0.00261   2.06934
   A28        2.06497   0.00092  -0.00742   0.00094  -0.00640   2.05857
   A29        2.12320  -0.00060   0.00477  -0.00247   0.00226   2.12546
   A30        2.09500  -0.00032   0.00268   0.00152   0.00415   2.09915
   A31        1.93613  -0.00186   0.03852   0.00236   0.04348   1.97961
   A32        1.96200   0.00104   0.00875   0.00434   0.01279   1.97479
   A33        1.86384   0.00049  -0.03081  -0.00176  -0.03245   1.83138
   A34        1.95904   0.00113  -0.03400  -0.00657  -0.04303   1.91601
   A35        1.85733   0.00003  -0.01489   0.00593  -0.00868   1.84864
   A36        1.87882  -0.00088   0.02987  -0.00420   0.02717   1.90599
   A37        1.98440   0.00034   0.01561   0.00242   0.01928   2.00368
   A38        1.98357   0.00187  -0.01380   0.00529  -0.01156   1.97201
   A39        1.85733  -0.00285  -0.00660  -0.01873  -0.02906   1.82827
   A40        1.89616  -0.00143   0.01697   0.00989   0.02700   1.92316
   A41        1.60663   0.00332   0.02116   0.01149   0.03198   1.63860
   A42        2.10640  -0.00103  -0.02245  -0.00889  -0.02955   2.07685
   A43        1.84433  -0.00072  -0.03078  -0.01187  -0.04303   1.80131
   A44        1.91956  -0.00139  -0.00081  -0.00186  -0.00302   1.91654
   A45        1.88727   0.00154   0.00236   0.00933   0.01181   1.89908
   A46        1.96854   0.00066  -0.00159  -0.00441  -0.00850   1.96004
   A47        1.90986  -0.00017   0.02302   0.00642   0.03105   1.94091
   A48        1.93081   0.00009   0.00720   0.00244   0.00946   1.94027
   A49        3.02190  -0.00137   0.00289   0.00492   0.00501   3.02691
   A50        1.87999   0.00031  -0.00104   0.00536   0.00431   1.88430
   A51        1.95777   0.00078   0.00322   0.00360   0.00680   1.96457
   A52        1.90214   0.00068  -0.00124   0.00675   0.00548   1.90762
   A53        1.90096  -0.00062  -0.00267  -0.00532  -0.00799   1.89297
   A54        1.90508  -0.00058  -0.00257  -0.00487  -0.00745   1.89763
   A55        1.91699  -0.00059   0.00405  -0.00559  -0.00158   1.91541
   A56        1.39261  -0.00249   0.00133  -0.01933  -0.01674   1.37586
   A57        1.90700   0.00088  -0.00503   0.01269   0.00480   1.91180
   A58        1.92327   0.00029  -0.00301  -0.00375  -0.00737   1.91590
   A59        1.96852  -0.00181  -0.00466  -0.01178  -0.01542   1.95310
   A60        2.89014   0.00249   0.01750   0.01868   0.03512   2.92526
   A61        1.36500  -0.00112  -0.01655  -0.01437  -0.02998   1.33502
   A62        1.06782   0.00167   0.00832   0.00660   0.01392   1.08173
   A63        1.88209  -0.00013   0.00134  -0.00055   0.00246   1.88456
   A64        1.82400   0.00083   0.01002   0.01277   0.02328   1.84728
   A65        1.95408   0.00007   0.00211  -0.00738  -0.00546   1.94862
   A66        1.87949   0.00036  -0.01129   0.00469  -0.00558   1.87392
   A67        1.73443  -0.00200   0.00280  -0.01696  -0.01783   1.71661
   A68        1.85598   0.00105  -0.01236   0.01079  -0.00079   1.85519
   A69        2.07018   0.00169   0.00922   0.00280   0.01453   2.08470
   A70        1.93122  -0.00085   0.00734  -0.00318   0.00359   1.93481
   A71        1.96753  -0.00031  -0.00013   0.00220   0.00113   1.96865
   A72        2.75552   0.00670   0.05398   0.04507   0.09998   2.85550
    D1        0.00602   0.00031  -0.00530   0.00323  -0.00245   0.00357
    D2       -3.13677  -0.00015  -0.00632   0.00097  -0.00546   3.14096
    D3       -3.14063   0.00029  -0.00047   0.00173   0.00112  -3.13951
    D4       -0.00023  -0.00017  -0.00149  -0.00053  -0.00189  -0.00212
    D5       -0.00184   0.00032   0.00310  -0.00215   0.00092  -0.00093
    D6        3.13024  -0.00016   0.00465  -0.00012   0.00500   3.13525
    D7       -3.13844   0.00034  -0.00168  -0.00066  -0.00261  -3.14105
    D8       -0.00635  -0.00014  -0.00013   0.00136   0.00148  -0.00487
    D9        0.00271  -0.00044  -0.00307  -0.00123  -0.00411  -0.00139
   D10       -3.14149  -0.00080  -0.00709  -0.00208  -0.00881   3.13289
   D11       -3.13771   0.00002  -0.00207   0.00097  -0.00117  -3.13888
   D12        0.00127  -0.00035  -0.00609   0.00013  -0.00587  -0.00460
   D13       -0.01481  -0.00002   0.01259  -0.00170   0.01151  -0.00330
   D14        3.12158  -0.00105   0.00160  -0.00151   0.00103   3.12262
   D15        3.12951   0.00036   0.01678  -0.00081   0.01646  -3.13721
   D16       -0.01729  -0.00066   0.00578  -0.00062   0.00599  -0.01130
   D17        0.00238   0.00052   0.00213   0.00297   0.00483   0.00720
   D18       -3.13786   0.00083   0.00794   0.00332   0.01087  -3.12699
   D19        3.14134   0.00015  -0.00192   0.00212   0.00010   3.14144
   D20        0.00111   0.00046   0.00389   0.00247   0.00615   0.00725
   D21        0.01879   0.00062  -0.01483   0.00273  -0.01296   0.00583
   D22       -3.13514   0.00015  -0.01836  -0.00048  -0.02015   3.12789
   D23       -3.11664   0.00184  -0.00180   0.00260  -0.00035  -3.11700
   D24        0.01261   0.00138  -0.00532  -0.00061  -0.00755   0.00506
   D25        0.02486   0.00041  -0.01247  -0.00438  -0.01777   0.00709
   D26       -3.14010   0.00066  -0.01271  -0.00608  -0.02035   3.12273
   D27       -3.12279  -0.00080  -0.02533  -0.00426  -0.03014   3.13025
   D28       -0.00456  -0.00055  -0.02557  -0.00596  -0.03273  -0.03729
   D29       -0.01107  -0.00080   0.00736  -0.00096   0.00712  -0.00395
   D30        3.14008  -0.00032   0.00576  -0.00304   0.00297  -3.14013
   D31       -3.14082  -0.00034   0.01061   0.00207   0.01362  -3.12720
   D32        0.01034   0.00014   0.00901  -0.00001   0.00946   0.01980
   D33       -2.36041   0.00264   0.03068   0.04432   0.07452  -2.28589
   D34        1.74144   0.00274   0.00579   0.02419   0.03023   1.77167
   D35       -0.61867   0.00519   0.05756   0.04920   0.10378  -0.51489
   D36        0.76916   0.00218   0.02727   0.04122   0.06760   0.83676
   D37       -1.41218   0.00229   0.00239   0.02110   0.02332  -1.38886
   D38        2.51090   0.00473   0.05416   0.04610   0.09686   2.60776
   D39        0.00909   0.00007  -0.00740   0.00057  -0.00714   0.00195
   D40       -3.13911  -0.00023  -0.00374  -0.00122  -0.00482   3.13925
   D41       -3.13112   0.00039  -0.00147   0.00092  -0.00094  -3.13206
   D42        0.00387   0.00009   0.00219  -0.00086   0.00137   0.00524
   D43       -0.01630   0.00006   0.00981   0.00754   0.01782   0.00152
   D44        3.13506   0.00006   0.00603   0.00095   0.00713  -3.14099
   D45       -3.13638  -0.00019   0.00999   0.00878   0.01983  -3.11656
   D46        0.01498  -0.00019   0.00621   0.00219   0.00914   0.02412
   D47       -1.26742  -0.00051  -0.00015   0.00971   0.00938  -1.25804
   D48        0.94213   0.00032  -0.00853   0.00622  -0.00292   0.93922
   D49        2.99883   0.00014   0.01386   0.00244   0.01669   3.01552
   D50        1.85260  -0.00028  -0.00019   0.00817   0.00723   1.85983
   D51       -2.22103   0.00055  -0.00856   0.00469  -0.00507  -2.22610
   D52       -0.16433   0.00037   0.01382   0.00090   0.01453  -0.14980
   D53       -0.00173  -0.00031   0.00049  -0.00543  -0.00458  -0.00631
   D54       -3.13683  -0.00002  -0.00313  -0.00366  -0.00685   3.13950
   D55        3.13017  -0.00030   0.00424   0.00112   0.00601   3.13619
   D56       -0.00492  -0.00001   0.00062   0.00289   0.00374  -0.00118
   D57        1.25269  -0.00111  -0.00926  -0.02329  -0.03161   1.22108
   D58       -2.90099  -0.00153  -0.03114  -0.03679  -0.06805  -2.96904
   D59       -0.79091  -0.00129  -0.02140  -0.02915  -0.05087  -0.84178
   D60       -0.95850  -0.00190  -0.02601  -0.02582  -0.04860  -1.00710
   D61        1.17100  -0.00232  -0.04789  -0.03933  -0.08503   1.08597
   D62       -3.00210  -0.00208  -0.03815  -0.03169  -0.06786  -3.06996
   D63       -3.00953  -0.00147  -0.03374  -0.02080  -0.05323  -3.06276
   D64       -0.88003  -0.00189  -0.05562  -0.03431  -0.08967  -0.96970
   D65        1.23006  -0.00165  -0.04587  -0.02667  -0.07249   1.15757
   D66        2.92204   0.00183   0.01521   0.03204   0.04851   2.97055
   D67       -1.19342   0.00290   0.02235   0.02872   0.05386  -1.13956
   D68        0.85146   0.00209   0.01920   0.02773   0.04757   0.89902
   D69       -1.16395   0.00106   0.04734   0.03343   0.08218  -1.08178
   D70        1.00377   0.00213   0.05448   0.03010   0.08753   1.09130
   D71        3.04865   0.00132   0.05133   0.02911   0.08123   3.12988
   D72        0.87423   0.00119   0.02935   0.03435   0.06363   0.93787
   D73        3.04195   0.00226   0.03650   0.03103   0.06899   3.11094
   D74       -1.19635   0.00145   0.03334   0.03004   0.06269  -1.13366
   D75        2.77676  -0.00059   0.01155   0.00568   0.01653   2.79329
   D76       -1.41469  -0.00069   0.00951   0.00478   0.01358  -1.40111
   D77        0.71198  -0.00045   0.01588   0.00476   0.01996   0.73194
   D78       -1.27904   0.00100   0.01815   0.02263   0.03932  -1.23973
   D79        0.81269   0.00090   0.01612   0.02173   0.03636   0.84906
   D80        2.93937   0.00114   0.02249   0.02171   0.04274   2.98211
   D81        0.87539   0.00092   0.00657   0.02050   0.02924   0.90463
   D82        2.96712   0.00083   0.00454   0.01960   0.02629   2.99341
   D83       -1.18939   0.00107   0.01091   0.01959   0.03267  -1.15672
   D84       -1.51646  -0.00054   0.00678  -0.00453   0.00319  -1.51327
   D85        1.42260   0.00134   0.02689   0.01394   0.04005   1.46265
   D86       -2.79566   0.00188   0.02363   0.01872   0.04155  -2.75411
   D87       -0.59784   0.00083   0.02047  -0.00293   0.01746  -0.58038
   D88        2.53887  -0.00126  -0.01728  -0.01983  -0.03620   2.50267
   D89       -0.80525   0.00062   0.00283  -0.00137   0.00066  -0.80459
   D90        1.25967   0.00116  -0.00043   0.00342   0.00216   1.26184
   D91       -2.82570   0.00010  -0.00359  -0.01824  -0.02193  -2.84762
   D92        0.72140  -0.00396  -0.04544  -0.03684  -0.07991   0.64149
   D93       -2.62272  -0.00208  -0.02533  -0.01837  -0.04305  -2.66577
   D94       -0.55779  -0.00154  -0.02860  -0.01359  -0.04155  -0.59935
   D95        1.64002  -0.00259  -0.03176  -0.03524  -0.06564   1.57438
   D96        0.90012  -0.00270  -0.05224  -0.03553  -0.08785   0.81227
   D97        2.91522  -0.00171  -0.02963  -0.03239  -0.06239   2.85282
   D98       -1.39304  -0.00153  -0.00100  -0.01555  -0.01857  -1.41161
   D99        0.92256  -0.00162   0.00411  -0.01231  -0.00689   0.91567
   D100      -1.17514   0.00017   0.02693   0.00018   0.02788  -1.14726
   D101       2.95085  -0.00029   0.00240  -0.00461  -0.00178   2.94908
   D102      -0.87861  -0.00086   0.01961   0.01133   0.03241  -0.84619
   D103       3.13120  -0.00058  -0.01095  -0.01425  -0.02613   3.10507
   D104       1.09928   0.00053   0.02070   0.01735   0.03911   1.13838
   D105      -3.02969   0.00049   0.03159   0.01519   0.04721  -2.98248
   D106       0.18140   0.00008  -0.00208   0.00257   0.00048   0.18188
   D107       2.20873  -0.00009  -0.00982  -0.00209  -0.01228   2.19645
   D108      -1.77738   0.00003   0.01059  -0.00167   0.01018  -1.76720
         Item               Value     Threshold  Converged?
 Maximum Force            0.039998     0.000450     NO 
 RMS     Force            0.003785     0.000300     NO 
 Maximum Displacement     0.188180     0.001800     NO 
 RMS     Displacement     0.053147     0.001200     NO 
 Predicted change in Energy=-1.430202D-02
 GradGradGradGradGradGradGradGradGradGradGradGradGradGradGradGradGradGrad

                          Input orientation:                          
 ---------------------------------------------------------------------
 Center     Atomic      Atomic             Coordinates (Angstroms)
 Number     Number       Type             X           Y           Z
 ---------------------------------------------------------------------
      1          6           0       -3.392230   -0.108088   -3.989781
      2          6           0       -2.785298   -0.474425   -2.823906
      3          6           0       -2.877395    0.341081   -1.667283
      4          6           0       -3.609618    1.579695   -1.681995
      5          6           0       -4.229922    1.932490   -2.932930
      6          6           0       -4.109027    1.099990   -4.021817
      7          1           0       -1.687884   -1.070682   -0.557163
      8          1           0       -3.327816   -0.726928   -4.876843
      9          1           0       -2.223073   -1.399698   -2.758014
     10          6           0       -2.221982   -0.128307   -0.498071
     11          6           0       -3.618653    2.262562   -0.419976
     12          1           0       -4.586623    1.394392   -4.950270
     13          6           0       -2.978923    1.779561    0.694145
     14          6           0       -2.262268    0.570536    0.672873
     15          1           0       -3.021890    2.342294    1.623765
     16          1           0       -1.765544    0.214622    1.566783
     17          7           0       -4.285221    3.563152   -0.195864
     18          7           0       -5.018321    3.138715   -3.114445
     19          6           0       -3.578481    4.709079   -0.835211
     20          1           0       -3.738523    4.546291   -1.866439
     21          1           0       -4.011832    5.647056   -0.492975
     22          1           0       -2.518640    4.651228   -0.586696
     23          6           0       -6.329247    2.930267   -3.759634
     24          1           0       -6.961477    3.792210   -3.525491
     25          1           0       -6.252431    2.842249   -4.847973
     26          1           0       -6.794479    2.032861   -3.349214
     27          6           0       -4.274684    4.217199   -3.804801
     28          1           0       -4.331565    4.065497   -4.890532
     29          1           0       -4.728468    5.184944   -3.575087
     30          1           0       -3.210313    4.201916   -3.556763
     31          6           0       -5.739155    3.564470   -0.608453
     32          1           0       -6.179456    4.493305   -0.245752
     33          1           0       -5.579168    3.398554   -1.839185
     34          1           0       -6.196419    2.701585   -0.121413
     35          1           0       -4.221614    3.721345    0.810859
 ---------------------------------------------------------------------
                    Distance matrix (angstroms):
                    1          2          3          4          5
     1  C    0.000000
     2  C    1.364490   0.000000
     3  C    2.420910   1.418206   0.000000
     4  C    2.867358   2.490557   1.438934   0.000000
     5  C    2.445939   2.809282   2.442084   1.440167   0.000000
     6  C    1.405090   2.380343   2.763457   2.440142   1.375989
     7  H    3.951486   2.588042   2.154153   3.461619   4.596223
     8  H    1.083509   2.138372   3.412448   3.950567   3.415421
     9  H    2.133644   1.084698   2.155956   3.457905   3.893779
    10  C    3.682653   2.417981   1.420193   2.498896   3.769251
    11  C    4.291241   3.736904   2.407763   1.434949   2.607208
    12  H    2.146290   3.355395   3.848237   3.416211   2.118123
    13  C    5.066873   4.182658   2.766925   2.466528   3.839799
    14  C    4.845378   3.686864   2.430506   2.894677   4.327632
    15  H    6.136238   5.269882   3.854442   3.443113   4.731886
    16  H    5.798763   4.559916   3.422190   3.977259   5.410328
    17  N    5.354366   5.045631   3.811664   2.568876   3.186478
    18  N    3.735253   4.257415   3.808490   2.543010   1.452411
    19  C    5.761172   5.608276   4.501475   3.242076   3.540374
    20  H    5.127547   5.199324   4.297091   2.975118   2.865455
    21  H    6.762635   6.664094   5.551515   4.256638   4.449600
    22  H    5.915677   5.598976   4.457998   3.438638   3.978045
    23  C    4.232096   5.002709   4.795530   3.679268   2.467015
    24  H    5.307298   6.011395   5.660650   4.419124   3.357243
    25  H    4.197825   5.207513   5.269109   4.312995   2.930119
    26  H    4.070539   4.757727   4.586345   3.623302   2.600061
    27  C    4.418264   5.019140   4.641734   3.450370   2.445825
    28  H    4.371786   5.222334   5.135681   4.122515   2.896939
    29  H    5.474823   6.030642   5.525323   4.222966   3.352517
    30  H    4.335521   4.752461   4.311267   3.248114   2.564969
    31  C    5.516260   5.472310   4.438584   3.102701   3.216262
    32  H    6.554327   6.545650   5.492296   4.141978   4.192777
    33  H    4.658787   4.875998   4.083781   2.685532   2.272903
    34  H    5.542744   5.387602   4.356330   3.222669   3.516141
    35  H    6.196659   5.734022   4.401624   3.342981   4.149220
                    6          7          8          9         10
     6  C    0.000000
     7  H    4.751586   0.000000
     8  H    2.163098   4.633269   0.000000
     9  H    3.376754   2.288760   2.482442   0.000000
    10  C    4.181679   1.084815   4.555751   2.593025   0.000000
    11  C    3.816450   3.854504   5.374504   4.563574   2.770026
    12  H    1.084802   5.811941   2.467790   4.266064   5.266139
    13  C    4.896861   3.369932   6.118834   4.753567   2.373668
    14  C    5.072569   2.129907   5.798117   3.956557   1.364227
    15  H    5.881987   4.264320   7.195250   5.817267   3.353492
    16  H    6.124397   2.483785   6.696830   4.638883   2.142325
    17  N    4.553693   5.324388   6.421291   5.953734   4.239711
    18  N    2.409676   5.945630   4.572423   5.342064   5.033722
    19  C    4.843703   6.087471   6.778481   6.546103   5.035282
    20  H    4.081656   6.121250   6.085890   6.200507   5.101391
    21  H    5.756559   7.108646   7.766199   7.614907   6.046355
    22  H    5.190441   5.781979   6.927099   6.435503   4.789553
    23  C    2.889296   6.914164   4.861258   6.050828   6.071433
    24  H    3.953588   7.763341   5.954180   7.070884   6.855548
    25  H    2.883086   7.386283   4.614459   6.212711   6.632525
    26  H    2.921352   6.595820   4.686986   5.747151   5.805808
    27  C    3.129142   6.723122   5.146866   6.070784   5.833651
    28  H    3.098131   7.221320   4.896431   6.233917   6.429000
    29  H    4.155733   7.581944   6.213423   7.092399   6.631828
    30  H    3.262807   6.254253   5.103913   5.743756   5.392887
    31  C    4.514647   6.156303   6.515352   6.451854   5.100911
    32  H    5.482693   7.157454   7.538547   7.529403   6.089710
    33  H    3.494080   6.062981   5.596031   5.927128   5.050548
    34  H    4.704834   5.894639   6.526692   6.289648   4.893497
    35  H    5.498994   5.590598   7.275711   6.554090   4.531186
                   11         12         13         14         15
    11  C    0.000000
    12  H    4.713199   0.000000
    13  C    1.372520   5.881537   0.000000
    14  C    2.428384   6.140122   1.405627   0.000000
    15  H    2.130578   6.823843   1.087523   2.149499   0.000000
    16  H    3.402247   7.198773   2.163983   1.082814   2.471566
    17  N    1.478537   5.234380   2.383217   3.715210   2.529338
    18  N    3.160202   2.568906   4.528995   5.341830   5.202947
    19  C    2.481830   5.379332   3.358642   4.597203   3.458038
    20  H    2.705927   4.490407   3.845566   4.943082   4.189593
    21  H    3.408037   6.187327   4.175364   5.494654   4.047471
    22  H    2.635062   5.824458   3.177875   4.278351   3.235827
    23  C    4.352754   2.610223   5.690777   6.461870   6.345495
    24  H    4.812329   3.663258   6.141401   7.077288   6.643601
    25  H    5.184591   2.209450   6.523821   7.180656   7.250500
    26  H    4.326554   2.801009   5.565194   6.233500   6.249696
    27  C    3.963335   3.062294   5.278408   6.115352   5.878273
    28  H    4.872852   2.683919   6.184154   6.888266   6.864455
    29  H    4.441478   4.034790   5.734447   6.739441   6.166128
    30  H    3.710427   3.423198   4.898118   5.654691   5.507410
    31  C    2.495400   4.988882   3.535752   4.763841   3.722908
    32  H    3.400629   5.854303   4.300142   5.619283   4.253488
    33  H    2.673621   3.831535   3.974943   5.030899   4.432536
    34  H    2.631874   5.255289   3.444929   4.544205   3.640380
    35  H    2.001641   6.224030   2.308338   3.712906   2.000483
                   16         17         18         19         20
    16  H    0.000000
    17  N    4.546245   0.000000
    18  N    6.406620   3.039029   0.000000
    19  C    5.408924   1.490435   3.119950   0.000000
    20  H    5.868817   2.014016   2.275230   1.056193   0.000000
    21  H    6.228944   2.122657   3.765222   1.088448   1.781231
    22  H    4.988798   2.111271   3.863368   1.090123   1.771120
    23  C    7.521492   4.156807   1.475888   4.391256   3.592711
    24  H    8.107287   4.277993   2.090902   4.418474   3.702502
    25  H    8.257462   5.102131   2.148497   5.170815   4.255942
    26  H    7.263829   4.310659   2.105413   4.881085   4.225496
    27  C    7.153344   3.667740   1.480783   3.089516   2.037896
    28  H    7.944219   4.721695   2.117792   4.174561   3.118974
    29  H    7.740920   3.774364   2.117371   3.009292   2.075415
    30  H    6.651060   3.585957   2.143580   2.792777   1.804105
    31  C    5.634068   1.511343   2.642133   2.455619   2.559108
    32  H    6.408980   2.110877   3.378246   2.675648   2.930459
    33  H    6.023435   2.098069   1.417164   2.593875   2.169335
    34  H    5.354217   2.097741   3.246111   3.375372   3.534021
    35  H    4.347505   1.021060   4.047495   2.024546   2.842858
                   21         22         23         24         25
    21  H    0.000000
    22  H    1.797242   0.000000
    23  C    4.839671   5.248806   0.000000
    24  H    4.619200   5.395667   1.094295   0.000000
    25  H    5.643867   5.947444   1.094592   1.775988   0.000000
    26  H    5.381787   5.724522   1.090973   1.776026   1.787513
    27  C    3.616874   3.691649   2.424761   2.734499   2.624916
    28  H    4.684236   4.706674   2.560939   2.975645   2.277691
    29  H    3.197895   3.754820   2.771302   2.632203   3.070981
    30  H    3.481042   3.082464   3.374315   3.773602   3.573570
    31  C    2.708162   3.399005   3.268083   3.170969   4.331119
    32  H    2.467965   3.680048   3.848752   3.443803   4.889965
    33  H    3.053618   3.536205   2.114246   2.215710   3.132981
    34  H    3.685956   4.188514   3.647820   3.655478   4.728985
    35  H    2.335028   2.391227   5.094834   5.129893   6.076135
                   26         27         28         29         30
    26  H    0.000000
    27  C    3.365748   0.000000
    28  H    3.545873   1.097752   0.000000
    29  H    3.775585   1.093260   1.772312   0.000000
    30  H    4.194535   1.092997   1.747786   1.808722   0.000000
    31  C    3.312296   3.575944   4.535256   3.528221   3.936231
    32  H    4.007932   4.046137   5.017141   3.697053   4.456850
    33  H    2.371136   2.497099   3.363338   2.632154   3.034293
    34  H    3.350160   4.422387   5.299286   4.499979   4.792645
    35  H    5.174633   4.642522   5.712827   4.651403   4.508858
                   31         32         33         34         35
    31  C    0.000000
    32  H    1.090023   0.000000
    33  H    1.252129   2.024316   0.000000
    34  H    1.091269   1.796109   1.953844   0.000000
    35  H    2.083744   2.354887   2.994976   2.410165   0.000000
 Stoichiometry    C14H19N2(1+)
 Framework group  C1[X(C14H19N2)]
 Deg. of freedom    99
 Full point group                 C1      NOp   1
 Largest Abelian subgroup         C1      NOp   1
 Largest concise Abelian subgroup C1      NOp   1
                         Standard orientation:                         
 ---------------------------------------------------------------------
 Center     Atomic      Atomic             Coordinates (Angstroms)
 Number     Number       Type             X           Y           Z
 ---------------------------------------------------------------------
      1          6           0        0.797250    3.014888    0.091351
      2          6           0        1.931847    2.256984    0.081062
      3          6           0        1.861813    0.841613    0.025114
      4          6           0        0.597163    0.156722   -0.020899
      5          6           0       -0.575444    0.992620   -0.002267
      6          6           0       -0.445992    2.361523    0.049617
      7          1           0        4.012334    0.718087    0.044568
      8          1           0        0.842991    4.096666    0.132052
      9          1           0        2.910764    2.723198    0.111613
     10          6           0        3.095833    0.138878    0.007592
     11          6           0        0.714031   -1.271304   -0.099394
     12          1           0       -1.348251    2.963621    0.063832
     13          6           0        1.922953   -1.920849   -0.119598
     14          6           0        3.141647   -1.222786   -0.062305
     15          1           0        1.947847   -3.006369   -0.180694
     16          1           0        4.080678   -1.761729   -0.078018
     17          7           0       -0.445146   -2.188450   -0.134389
     18          7           0       -1.926942    0.463793   -0.059670
     19          6           0       -1.154579   -2.296788    1.171890
     20          1           0       -1.615233   -1.351999    1.275401
     21          1           0       -1.879581   -3.107639    1.131770
     22          1           0       -0.418871   -2.465074    1.958517
     23          6           0       -2.802195    1.108601   -1.057868
     24          1           0       -3.634030    0.428898   -1.266526
     25          1           0       -3.212281    2.060020   -0.704652
     26          1           0       -2.241007    1.268673   -1.979643
     27          6           0       -2.593557    0.435661    1.262280
     28          1           0       -3.031272    1.419913    1.473736
     29          1           0       -3.403372   -0.298725    1.252572
     30          1           0       -1.885090    0.243960    2.072198
     31          6           0       -1.434136   -1.854516   -1.227341
     32          1           0       -2.146953   -2.677239   -1.283622
     33          1           0       -1.811978   -0.741091   -0.796820
     34          1           0       -0.856398   -1.777216   -2.149897
     35          1           0       -0.045495   -3.110840   -0.313385
 ---------------------------------------------------------------------
 Rotational constants (GHZ):      0.7020067      0.5806023      0.3614388
 Standard basis: 6-31G(d,p) (6D, 7F)
 There are   335 symmetry adapted cartesian basis functions of A   symmetry.
 There are   335 symmetry adapted basis functions of A   symmetry.
   335 basis functions,   581 primitive gaussians,   335 cartesian basis functions
    58 alpha electrons       58 beta electrons
       nuclear repulsion energy      1148.6602689573 Hartrees.
 NAtoms=   35 NActive=   35 NUniq=   35 SFac= 1.00D+00 NAtFMM=   60 NAOKFM=F Big=F
 Integral buffers will be    131072 words long.
 Raffenetti 2 integral format.
 Two-electron integral symmetry is turned on.
 Nuclear repulsion after empirical dispersion term =     1148.6293897496 Hartrees.
 One-electron integrals computed using PRISM.
 NBasis=   335 RedAO= T EigKep=  2.18D-04  NBF=   335
 NBsUse=   335 1.00D-06 EigRej= -1.00D+00 NBFU=   335
 Initial guess from the checkpoint file:  "protsponge-out-wb97xd.chk"
 B after Tr=     0.000000   -0.000000    0.000000
         Rot=    0.999988    0.002869    0.000632    0.003872 Ang=   0.56 deg.
 ExpMin= 1.61D-01 ExpMax= 4.17D+03 ExpMxC= 6.27D+02 IAcc=1 IRadAn=         1 AccDes= 0.00D+00
 Harris functional with IExCor= 4639 and IRadAn=       1 diagonalized for initial guess.
 HarFok:  IExCor= 4639 AccDes= 0.00D+00 IRadAn=         1 IDoV= 1 UseB2=F ITyADJ=14
 ICtDFT=  3500011 ScaDFX=  1.000000  1.000000  1.000000  1.000000
 FoFCou: FMM=F IPFlag=           0 FMFlag=      100000 FMFlg1=           0
         NFxFlg=           0 DoJE=T BraDBF=F KetDBF=T FulRan=T
         wScrn=  0.000000 ICntrl=     500 IOpCl=  0 I1Cent=   200000004 NGrid=           0
         NMat0=    1 NMatS0=      1 NMatT0=    0 NMatD0=    1 NMtDS0=    0 NMtDT0=    0
 Petite list used in FoFCou.
 Requested convergence on RMS density matrix=1.00D-08 within 128 cycles.
 Requested convergence on MAX density matrix=1.00D-06.
 Requested convergence on             energy=1.00D-06.
 No special actions if energy rises.
 Integral accuracy reduced to 1.0D-05 until final iterations.
 Initial convergence to 1.0D-05 achieved.  Increase integral accuracy.
 SCF Done:  E(RwB97XD) =  -653.976811188     A.U. after   14 cycles
            NFock= 14  Conv=0.48D-08     -V/T= 2.0093
 Calling FoFJK, ICntrl=      2127 FMM=F ISym2X=0 I1Cent= 0 IOpClX= 0 NMat=1 NMatS=1 NMatT=0.
 ***** Axes restored to original set *****
 -------------------------------------------------------------------
 Center     Atomic                   Forces (Hartrees/Bohr)
 Number     Number              X              Y              Z
 -------------------------------------------------------------------
      1        6          -0.000292433    0.001307412    0.001118754
      2        6          -0.000693579    0.000893778   -0.000492971
      3        6           0.001340580   -0.002309067   -0.000651097
      4        6           0.000822020   -0.003148487   -0.000129158
      5        6          -0.002561994   -0.001299789   -0.006617502
      6        6           0.001316142   -0.000764493   -0.001274853
      7        1           0.000262487    0.000088759    0.000111550
      8        1           0.000094661   -0.000002294   -0.000117934
      9        1           0.000004150   -0.000008095   -0.000086327
     10        6          -0.000366823    0.000938703    0.000844275
     11        6           0.001414927    0.004049299    0.000919048
     12        1           0.000022480   -0.000189658   -0.000115102
     13        6           0.000367710   -0.000097005   -0.000057142
     14        6          -0.001436431    0.000769738   -0.001664680
     15        1           0.000109057   -0.000111663    0.000212540
     16        1          -0.000068825   -0.000155036    0.000105419
     17        7          -0.004839224    0.003014453    0.007719524
     18        7           0.015612134   -0.007321600   -0.026905741
     19        6           0.006828917   -0.005502707    0.017233635
     20        1           0.004098832    0.009283844   -0.012534597
     21        1          -0.001623251   -0.000177100   -0.000298672
     22        1          -0.000099223    0.001204823    0.000088495
     23        6           0.001651598   -0.000223574    0.001841673
     24        1          -0.000217318    0.000223044   -0.000789574
     25        1          -0.000560259   -0.000804326    0.000039916
     26        1          -0.000440613    0.000371625   -0.000365313
     27        6          -0.004130030   -0.008331313   -0.014378898
     28        1          -0.000028353    0.001512102   -0.000244185
     29        1           0.001083849    0.000782014    0.000600546
     30        1          -0.003050245    0.000236803    0.001254903
     31        6           0.004173231   -0.010890525   -0.014758898
     32        1          -0.001093599    0.000681216   -0.002463924
     33        1          -0.013285374    0.016794411    0.051029034
     34        1          -0.002164299    0.001395619    0.000684397
     35        1          -0.002250904   -0.002210910    0.000142859
 -------------------------------------------------------------------
 Cartesian Forces:  Max     0.051029034 RMS     0.007312922

 GradGradGradGradGradGradGradGradGradGradGradGradGradGradGradGradGradGrad
 Berny optimization.
 Using GEDIIS/GDIIS optimizer.
 FormGI is forming the generalized inverse of G from B-inverse, IUseBI=4.
 Internal  Forces:  Max     0.036181798 RMS     0.003344191
 Search for a local minimum.
 Step number   7 out of a maximum of  210
 All quantities printed in internal units (Hartrees-Bohrs-Radians)
 Mixed Optimization -- RFO/linear search
 Update second derivatives using D2CorX and points    6    7
 DE= -1.77D-02 DEPred=-1.43D-02 R= 1.23D+00
 TightC=F SS=  1.41D+00  RLast= 5.95D-01 DXNew= 2.4000D+00 1.7847D+00
 Trust test= 1.23D+00 RLast= 5.95D-01 DXMaxT set to 1.78D+00
 ITU=  1  1  1  0  0  1  0
 Use linear search instead of GDIIS.
     Eigenvalues ---    0.00353   0.00764   0.00916   0.01029   0.01442
     Eigenvalues ---    0.01498   0.01634   0.01683   0.01817   0.01912
     Eigenvalues ---    0.02039   0.02050   0.02057   0.02153   0.02154
     Eigenvalues ---    0.02182   0.02198   0.02264   0.02280   0.02306
     Eigenvalues ---    0.02706   0.03080   0.04105   0.04622   0.05083
     Eigenvalues ---    0.05410   0.05532   0.05731   0.06079   0.06208
     Eigenvalues ---    0.06356   0.06820   0.07255   0.07677   0.08109
     Eigenvalues ---    0.09367   0.09687   0.10092   0.10298   0.10581
     Eigenvalues ---    0.11239   0.12406   0.13423   0.13949   0.15799
     Eigenvalues ---    0.15981   0.16000   0.16000   0.16000   0.16000
     Eigenvalues ---    0.16002   0.16002   0.16011   0.16030   0.17143
     Eigenvalues ---    0.17676   0.21009   0.22081   0.22246   0.23425
     Eigenvalues ---    0.24037   0.24380   0.24905   0.31297   0.32417
     Eigenvalues ---    0.33206   0.33647   0.33657   0.33684   0.33687
     Eigenvalues ---    0.33688   0.33735   0.33971   0.35483   0.35815
     Eigenvalues ---    0.35929   0.36828   0.37195   0.37230   0.37230
     Eigenvalues ---    0.37230   0.37230   0.37230   0.37231   0.37239
     Eigenvalues ---    0.37285   0.38043   0.39350   0.39757   0.41017
     Eigenvalues ---    0.41438   0.42474   0.43047   0.46312   0.47868
     Eigenvalues ---    0.48264   0.48741   0.49803   0.49896
 RFO step:  Lambda=-9.75142716D-03 EMin= 3.53074991D-03
 Quartic linear search produced a step of  1.05543.
 Iteration  1 RMS(Cart)=  0.06758362 RMS(Int)=  0.01583236
 Iteration  2 RMS(Cart)=  0.02088510 RMS(Int)=  0.00188710
 Iteration  3 RMS(Cart)=  0.00042332 RMS(Int)=  0.00185465
 Iteration  4 RMS(Cart)=  0.00000112 RMS(Int)=  0.00185465
 Iteration  5 RMS(Cart)=  0.00000000 RMS(Int)=  0.00185465
 Variable       Old X    -DE/DX   Delta X   Delta X   Delta X     New X
                                 (Linear)    (Quad)   (Total)
    R1        2.57851  -0.00025   0.00214  -0.00255  -0.00007   2.57844
    R2        2.65523  -0.00133  -0.00195  -0.00297  -0.00474   2.65049
    R3        2.04754   0.00010  -0.00117   0.00106  -0.00011   2.04743
    R4        2.68002  -0.00020  -0.00067   0.00016  -0.00036   2.67966
    R5        2.04978   0.00001  -0.00080   0.00032  -0.00048   2.04931
    R6        2.71919   0.00057   0.00935   0.00002   0.00899   2.72818
    R7        2.68378  -0.00030  -0.00313   0.00061  -0.00236   2.68142
    R8        2.72152   0.00528  -0.00480   0.00956   0.00563   2.72715
    R9        2.71166   0.00753  -0.00653   0.01657   0.01085   2.72251
   R10        2.60024   0.00029   0.00495  -0.00028   0.00453   2.60477
   R11        2.74466   0.00006  -0.00585  -0.00352  -0.00913   2.73553
   R12        2.04998   0.00003   0.00065   0.00041   0.00106   2.05104
   R13        2.05000   0.00004  -0.00056   0.00046  -0.00010   2.04990
   R14        2.57801  -0.00056   0.00251  -0.00252   0.00037   2.57839
   R15        2.59369  -0.00106   0.00778  -0.00412   0.00349   2.59717
   R16        2.79403   0.00076   0.00727   0.00331   0.01105   2.80508
   R17        2.65625  -0.00111  -0.00362  -0.00248  -0.00589   2.65036
   R18        2.05512   0.00012  -0.00014   0.00100   0.00086   2.05599
   R19        2.04622   0.00011  -0.00121   0.00076  -0.00044   2.04578
   R20        2.81651   0.00370  -0.00323   0.01455   0.01017   2.82668
   R21        2.85602   0.00015   0.00629  -0.00383  -0.00341   2.85262
   R22        1.92952  -0.00034   0.00239  -0.00150   0.00089   1.93041
   R23        2.78902  -0.00063  -0.03503   0.00002  -0.03500   2.75402
   R24        2.79827   0.00071   0.00578  -0.00563   0.00166   2.79993
   R25        2.67805   0.03618   0.17912   0.09731   0.27991   2.95796
   R26        1.99592   0.01850  -0.04913   0.06604   0.01527   2.01119
   R27        2.05687   0.00040  -0.00088   0.00032  -0.00056   2.05631
   R28        2.06003  -0.00014   0.00038  -0.00265  -0.00227   2.05777
   R29        3.85106   0.00853   0.34962   0.07926   0.42773   4.27880
   R30        2.06792   0.00013   0.00374  -0.00052   0.00322   2.07113
   R31        2.06848  -0.00002   0.00459   0.00102   0.00561   2.07409
   R32        2.06164  -0.00025   0.00302  -0.00127   0.00175   2.06339
   R33        2.07445   0.00004   0.00217  -0.00109   0.00108   2.07554
   R34        2.06596   0.00037   0.00330   0.00016   0.00345   2.06942
   R35        2.06547  -0.00269   0.00656  -0.00439   0.00217   2.06763
   R36        2.05985   0.00020   0.00002  -0.00222  -0.00220   2.05764
   R37        2.36618  -0.01880  -0.14277  -0.05693  -0.19726   2.16892
   R38        2.06220   0.00011   0.00273  -0.00207   0.00066   2.06286
    A1        2.06830   0.00098  -0.00628   0.00119  -0.00496   2.06333
    A2        2.11734  -0.00049   0.00276  -0.00120   0.00149   2.11884
    A3        2.09754  -0.00049   0.00353   0.00000   0.00346   2.10101
    A4        2.11014   0.00096  -0.00239   0.00358   0.00128   2.11142
    A5        2.10770  -0.00056   0.00304  -0.00273   0.00027   2.10797
    A6        2.06534  -0.00040  -0.00066  -0.00084  -0.00155   2.06379
    A7        2.11727  -0.00024   0.00618  -0.00140   0.00455   2.12183
    A8        2.03914   0.00114  -0.00991   0.00276  -0.00665   2.03249
    A9        2.12675  -0.00090   0.00371  -0.00136   0.00206   2.12881
   A10        2.02520  -0.00136  -0.00320  -0.00352  -0.00675   2.01845
   A11        1.98651  -0.00021  -0.00772   0.00030  -0.00744   1.97907
   A12        2.27135   0.00155   0.01079   0.00331   0.01411   2.28546
   A13        2.09591   0.00047  -0.00585   0.00269  -0.00304   2.09287
   A14        2.14814  -0.00247   0.02287  -0.00945   0.01199   2.16013
   A15        2.03897   0.00200  -0.01711   0.00701  -0.00885   2.03012
   A16        2.14953  -0.00081   0.01168  -0.00251   0.00880   2.15833
   A17        2.06854   0.00018   0.00168   0.00090   0.00276   2.07130
   A18        2.06510   0.00063  -0.01333   0.00160  -0.01155   2.05355
   A19        2.05950  -0.00019  -0.00286   0.00149  -0.00143   2.05807
   A20        2.12198   0.00077   0.00343   0.00027   0.00377   2.12575
   A21        2.10168  -0.00058  -0.00059  -0.00175  -0.00238   2.09930
   A22        2.14541  -0.00100   0.00381  -0.00394  -0.00007   2.14533
   A23        2.15887   0.00169   0.01344   0.01505   0.02694   2.18581
   A24        1.97866  -0.00068  -0.01730  -0.01102  -0.02686   1.95180
   A25        2.12709  -0.00036   0.00373   0.00096   0.00420   2.13129
   A26        2.08675   0.00042  -0.00093   0.00058  -0.00013   2.08662
   A27        2.06934  -0.00006  -0.00276  -0.00154  -0.00410   2.06524
   A28        2.05857   0.00170  -0.00675   0.00389  -0.00277   2.05580
   A29        2.12546  -0.00090   0.00238  -0.00167   0.00064   2.12610
   A30        2.09915  -0.00080   0.00438  -0.00219   0.00212   2.10127
   A31        1.97961  -0.00447   0.04589  -0.03007   0.01948   1.99909
   A32        1.97479  -0.00016   0.01350  -0.00838   0.00398   1.97876
   A33        1.83138   0.00221  -0.03425   0.01142  -0.02292   1.80846
   A34        1.91601   0.00357  -0.04542   0.01420  -0.03476   1.88125
   A35        1.84864   0.00090  -0.00916   0.02433   0.01466   1.86331
   A36        1.90599  -0.00208   0.02868  -0.00903   0.02272   1.92871
   A37        2.00368   0.00011   0.02035  -0.00797   0.01466   2.01833
   A38        1.97201   0.00067  -0.01220  -0.00013  -0.01618   1.95583
   A39        1.82827  -0.00114  -0.03067   0.00483  -0.02958   1.79869
   A40        1.92316  -0.00152   0.02850  -0.00591   0.02240   1.94556
   A41        1.63860   0.00040   0.03375  -0.01840   0.01208   1.65069
   A42        2.07685   0.00152  -0.03119   0.02576  -0.00039   2.07647
   A43        1.80131   0.00078  -0.04541   0.01254  -0.03249   1.76881
   A44        1.91654  -0.00211  -0.00319  -0.01286  -0.01724   1.89930
   A45        1.89908   0.00182   0.01246   0.00685   0.01938   1.91846
   A46        1.96004   0.00044  -0.00897  -0.00848  -0.02141   1.93863
   A47        1.94091  -0.00107   0.03277   0.00047   0.03534   1.97625
   A48        1.94027   0.00020   0.00999   0.00226   0.01239   1.95267
   A49        3.02691  -0.00504   0.00529  -0.03425  -0.03172   2.99519
   A50        1.88430   0.00053   0.00455   0.00663   0.01112   1.89541
   A51        1.96457   0.00063   0.00718   0.00307   0.01018   1.97475
   A52        1.90762   0.00062   0.00578   0.00259   0.00829   1.91592
   A53        1.89297  -0.00058  -0.00844  -0.00379  -0.01229   1.88068
   A54        1.89763  -0.00038  -0.00786  -0.00022  -0.00814   1.88949
   A55        1.91541  -0.00084  -0.00167  -0.00817  -0.00992   1.90549
   A56        1.37586  -0.00141  -0.01767  -0.02146  -0.03683   1.33903
   A57        1.91180   0.00140   0.00506   0.01987   0.02069   1.93249
   A58        1.91590   0.00075  -0.00778  -0.00047  -0.00922   1.90668
   A59        1.95310  -0.00183  -0.01627  -0.01152  -0.02667   1.92642
   A60        2.92526  -0.00017   0.03707  -0.00010   0.03500   2.96026
   A61        1.33502   0.00033  -0.03164   0.00090  -0.02884   1.30618
   A62        1.08173  -0.00077   0.01469  -0.00879   0.00343   1.08517
   A63        1.88456  -0.00038   0.00260  -0.00049   0.00466   1.88922
   A64        1.84728   0.00061   0.02457   0.00810   0.03339   1.88067
   A65        1.94862  -0.00047  -0.00577  -0.01401  -0.02061   1.92801
   A66        1.87392   0.00101  -0.00589   0.01395   0.00993   1.88385
   A67        1.71661   0.00036  -0.01881   0.01676  -0.00864   1.70797
   A68        1.85519   0.00194  -0.00083   0.02188   0.02222   1.87741
   A69        2.08470  -0.00146   0.01533  -0.04085  -0.02123   2.06348
   A70        1.93481  -0.00083   0.00378  -0.00156   0.00129   1.93610
   A71        1.96865  -0.00022   0.00119   0.00192   0.00182   1.97047
   A72        2.85550   0.00215   0.10552  -0.00765   0.09839   2.95388
    D1        0.00357   0.00020  -0.00258  -0.00399  -0.00751  -0.00394
    D2        3.14096  -0.00014  -0.00576  -0.00062  -0.00671   3.13425
    D3       -3.13951   0.00018   0.00118  -0.00391  -0.00310   3.14058
    D4       -0.00212  -0.00016  -0.00200  -0.00054  -0.00230  -0.00441
    D5       -0.00093   0.00031   0.00097   0.00089   0.00178   0.00086
    D6        3.13525  -0.00015   0.00528   0.00019   0.00656  -3.14138
    D7       -3.14105   0.00033  -0.00275   0.00082  -0.00258   3.13956
    D8       -0.00487  -0.00012   0.00156   0.00011   0.00219  -0.00268
    D9       -0.00139  -0.00037  -0.00433   0.00091  -0.00306  -0.00446
   D10        3.13289  -0.00066  -0.00930   0.00172  -0.00683   3.12607
   D11       -3.13888  -0.00003  -0.00124  -0.00238  -0.00385   3.14045
   D12       -0.00460  -0.00033  -0.00620  -0.00156  -0.00761  -0.01221
   D13       -0.00330   0.00005   0.01214   0.00507   0.01834   0.01504
   D14        3.12262  -0.00074   0.00109   0.01090   0.01420   3.13681
   D15       -3.13721   0.00035   0.01738   0.00419   0.02235  -3.11487
   D16       -0.01130  -0.00043   0.00632   0.01002   0.01821   0.00691
   D17        0.00720   0.00044   0.00509  -0.00014   0.00420   0.01140
   D18       -3.12699   0.00068   0.01148  -0.00151   0.00902  -3.11797
   D19        3.14144   0.00015   0.00011   0.00068   0.00043  -3.14131
   D20        0.00725   0.00039   0.00649  -0.00069   0.00525   0.01250
   D21        0.00583   0.00044  -0.01368  -0.00801  -0.02359  -0.01776
   D22        3.12789   0.00048  -0.02127   0.00797  -0.01579   3.11210
   D23       -3.11700   0.00140  -0.00037  -0.01494  -0.01826  -3.13526
   D24        0.00506   0.00144  -0.00797   0.00104  -0.01046  -0.00541
   D25        0.00709   0.00023  -0.01876  -0.01005  -0.03075  -0.02366
   D26        3.12273   0.00081  -0.02148  -0.00584  -0.03068   3.09205
   D27        3.13025  -0.00072  -0.03181  -0.00328  -0.03597   3.09428
   D28       -0.03729  -0.00015  -0.03454   0.00093  -0.03590  -0.07319
   D29       -0.00395  -0.00064   0.00752   0.00535   0.01453   0.01058
   D30       -3.14013  -0.00018   0.00313   0.00606   0.00976  -3.13038
   D31       -3.12720  -0.00063   0.01437  -0.00947   0.00707  -3.12013
   D32        0.01980  -0.00018   0.00999  -0.00877   0.00230   0.02210
   D33       -2.28589   0.00194   0.07865   0.02657   0.10387  -2.18202
   D34        1.77167   0.00339   0.03191   0.04214   0.07372   1.84540
   D35       -0.51489   0.00184   0.10953   0.00487   0.10727  -0.40762
   D36        0.83676   0.00197   0.07135   0.04202   0.11146   0.94823
   D37       -1.38886   0.00342   0.02461   0.05760   0.08132  -1.30754
   D38        2.60776   0.00187   0.10223   0.02032   0.11487   2.72263
   D39        0.00195  -0.00008  -0.00753  -0.00920  -0.01755  -0.01560
   D40        3.13925  -0.00026  -0.00509  -0.00263  -0.00757   3.13168
   D41       -3.13206   0.00016  -0.00100  -0.01061  -0.01263   3.13850
   D42        0.00524  -0.00001   0.00145  -0.00404  -0.00265   0.00259
   D43        0.00152   0.00004   0.01881   0.00072   0.02047   0.02199
   D44       -3.14099   0.00014   0.00753   0.00446   0.01221  -3.12879
   D45       -3.11656  -0.00051   0.02093  -0.00345   0.01972  -3.09684
   D46        0.02412  -0.00041   0.00964   0.00030   0.01146   0.03558
   D47       -1.25804  -0.00120   0.00991   0.00148   0.01201  -1.24602
   D48        0.93922  -0.00019  -0.00308  -0.01135  -0.01622   0.92300
   D49        3.01552  -0.00139   0.01761  -0.01959  -0.00114   3.01438
   D50        1.85983  -0.00069   0.00763   0.00539   0.01234   1.87217
   D51       -2.22610   0.00033  -0.00536  -0.00744  -0.01589  -2.24200
   D52       -0.14980  -0.00088   0.01534  -0.01568  -0.00081  -0.15062
   D53       -0.00631  -0.00013  -0.00483   0.00931   0.00515  -0.00117
   D54        3.13950   0.00005  -0.00723   0.00284  -0.00468   3.13482
   D55        3.13619  -0.00023   0.00635   0.00560   0.01331  -3.13369
   D56       -0.00118  -0.00006   0.00395  -0.00087   0.00348   0.00230
   D57        1.22108  -0.00147  -0.03336  -0.01509  -0.04725   1.17382
   D58       -2.96904  -0.00153  -0.07182  -0.02423  -0.09618  -3.06522
   D59       -0.84178  -0.00145  -0.05369  -0.02513  -0.07949  -0.92127
   D60       -1.00710  -0.00067  -0.05129   0.00819  -0.03902  -1.04612
   D61        1.08597  -0.00074  -0.08975  -0.00095  -0.08795   0.99802
   D62       -3.06996  -0.00065  -0.07162  -0.00185  -0.07126  -3.14122
   D63       -3.06276  -0.00055  -0.05619  -0.00197  -0.05578  -3.11854
   D64       -0.96970  -0.00062  -0.09464  -0.01111  -0.10470  -1.07439
   D65        1.15757  -0.00053  -0.07651  -0.01201  -0.08802   1.06955
   D66        2.97055   0.00292   0.05120   0.04697   0.09987   3.07042
   D67       -1.13956   0.00186   0.05685   0.01479   0.07583  -1.06374
   D68        0.89902   0.00237   0.05020   0.03045   0.08123   0.98025
   D69       -1.08178  -0.00028   0.08673   0.01165   0.10071  -0.98107
   D70        1.09130  -0.00134   0.09238  -0.02053   0.07667   1.16797
   D71        3.12988  -0.00083   0.08574  -0.00487   0.08207  -3.07123
   D72        0.93787   0.00162   0.06716   0.04370   0.11116   1.04903
   D73        3.11094   0.00056   0.07281   0.01152   0.08712  -3.08513
   D74       -1.13366   0.00108   0.06617   0.02717   0.09252  -1.04114
   D75        2.79329   0.00015   0.01745   0.02608   0.04239   2.83568
   D76       -1.40111   0.00017   0.01434   0.02763   0.04082  -1.36029
   D77        0.73194  -0.00004   0.02106   0.02113   0.04106   0.77300
   D78       -1.23973  -0.00018   0.04149   0.01389   0.05298  -1.18674
   D79        0.84906  -0.00017   0.03838   0.01545   0.05142   0.90047
   D80        2.98211  -0.00037   0.04511   0.00894   0.05165   3.03376
   D81        0.90463   0.00121   0.03086   0.03179   0.06620   0.97083
   D82        2.99341   0.00123   0.02775   0.03335   0.06463   3.05804
   D83       -1.15672   0.00102   0.03448   0.02684   0.06486  -1.09186
   D84       -1.51327   0.00001   0.00336  -0.00306   0.00257  -1.51070
   D85        1.46265  -0.00030   0.04227  -0.00566   0.03583   1.49848
   D86       -2.75411   0.00052   0.04385   0.00539   0.04841  -2.70570
   D87       -0.58038  -0.00083   0.01843  -0.02128  -0.00210  -0.58248
   D88        2.50267   0.00062  -0.03820   0.01305  -0.02336   2.47931
   D89       -0.80459   0.00031   0.00070   0.01045   0.00990  -0.79469
   D90        1.26184   0.00113   0.00228   0.02150   0.02249   1.28432
   D91       -2.84762  -0.00023  -0.02314  -0.00517  -0.02802  -2.87565
   D92        0.64149   0.00032  -0.08434   0.02631  -0.05429   0.58720
   D93       -2.66577   0.00002  -0.04544   0.02371  -0.02103  -2.68681
   D94       -0.59935   0.00084  -0.04385   0.03476  -0.00845  -0.60779
   D95        1.57438  -0.00052  -0.06928   0.00809  -0.05896   1.51542
   D96        0.81227  -0.00053  -0.09272  -0.00890  -0.10198   0.71029
   D97        2.85282  -0.00053  -0.06585  -0.02237  -0.08898   2.76384
   D98       -1.41161  -0.00157  -0.01960  -0.03254  -0.05434  -1.46595
   D99        0.91567  -0.00224  -0.00728  -0.03219  -0.03835   0.87732
   D100      -1.14726  -0.00041   0.02943  -0.02023   0.00933  -1.13793
   D101       2.94908  -0.00019  -0.00188  -0.01709  -0.01815   2.93093
   D102      -0.84619  -0.00093   0.03421   0.01439   0.04963  -0.79656
   D103       3.10507  -0.00034  -0.02757   0.02286  -0.00585   3.09922
   D104       1.13838   0.00026   0.04128   0.02109   0.06360   1.20198
   D105      -2.98248  -0.00012   0.04983   0.00777   0.05761  -2.92487
   D106       0.18188   0.00074   0.00051   0.01011   0.01014   0.19203
   D107       2.19645   0.00159  -0.01296   0.02125   0.00749   2.20394
   D108      -1.76720  -0.00157   0.01074  -0.02385  -0.01120  -1.77840
         Item               Value     Threshold  Converged?
 Maximum Force            0.036182     0.000450     NO 
 RMS     Force            0.003344     0.000300     NO 
 Maximum Displacement     0.301996     0.001800     NO 
 RMS     Displacement     0.076156     0.001200     NO 
 Predicted change in Energy=-1.105139D-02
 GradGradGradGradGradGradGradGradGradGradGradGradGradGradGradGradGradGrad

                          Input orientation:                          
 ---------------------------------------------------------------------
 Center     Atomic      Atomic             Coordinates (Angstroms)
 Number     Number       Type             X           Y           Z
 ---------------------------------------------------------------------
      1          6           0       -3.321478   -0.079717   -4.026888
      2          6           0       -2.741004   -0.452507   -2.849685
      3          6           0       -2.869029    0.348896   -1.686872
      4          6           0       -3.609694    1.588038   -1.700666
      5          6           0       -4.218717    1.937754   -2.961402
      6          6           0       -4.053422    1.116381   -4.055921
      7          1           0       -1.703298   -1.077972   -0.574842
      8          1           0       -3.227305   -0.686266   -4.919691
      9          1           0       -2.171509   -1.372649   -2.778698
     10          6           0       -2.243352   -0.139395   -0.510645
     11          6           0       -3.631649    2.255533   -0.424125
     12          1           0       -4.518467    1.419911   -4.988453
     13          6           0       -3.028669    1.740603    0.698435
     14          6           0       -2.320573    0.530184    0.675674
     15          1           0       -3.089452    2.285602    1.638107
     16          1           0       -1.850942    0.153358    1.575355
     17          7           0       -4.263553    3.571804   -0.156692
     18          7           0       -5.028504    3.120567   -3.163108
     19          6           0       -3.541734    4.739582   -0.750608
     20          1           0       -3.684281    4.566728   -1.791031
     21          1           0       -4.036603    5.655782   -0.434762
     22          1           0       -2.494908    4.719906   -0.451406
     23          6           0       -6.362249    2.887350   -3.702223
     24          1           0       -6.974290    3.777714   -3.518190
     25          1           0       -6.363528    2.697924   -4.783312
     26          1           0       -6.825341    2.041889   -3.189405
     27          6           0       -4.308328    4.163911   -3.929979
     28          1           0       -4.419060    3.998368   -5.010096
     29          1           0       -4.730223    5.145193   -3.688504
     30          1           0       -3.239693    4.138938   -3.696433
     31          6           0       -5.704351    3.645767   -0.600920
     32          1           0       -6.098994    4.614670   -0.299103
     33          1           0       -5.533759    3.453625   -1.719531
     34          1           0       -6.243212    2.834472   -0.107914
     35          1           0       -4.196466    3.669076    0.857981
 ---------------------------------------------------------------------
                    Distance matrix (angstroms):
                    1          2          3          4          5
     1  C    0.000000
     2  C    1.364453   0.000000
     3  C    2.421589   1.418017   0.000000
     4  C    2.876766   2.497737   1.443692   0.000000
     5  C    2.451629   2.812377   2.443472   1.443145   0.000000
     6  C    1.402581   2.374628   2.757574   2.442659   1.378386
     7  H    3.941020   2.577392   2.152090   3.465463   4.595390
     8  H    1.083452   2.139173   3.413363   3.959899   3.421005
     9  H    2.133560   1.084446   2.154608   3.463552   3.896564
    10  C    3.678299   2.411805   1.418946   2.503410   3.771316
    11  C    4.304590   3.743003   2.410681   1.440691   2.623625
    12  H    2.146223   3.352560   3.842936   3.415213   2.113515
    13  C    5.072275   4.181105   2.766229   2.473167   3.853504
    14  C    4.846430   3.683829   2.432137   2.903081   4.337341
    15  H    6.143349   5.268674   3.854205   3.450312   4.748865
    16  H    5.796717   4.554148   3.422990   3.985453   5.419650
    17  N    5.403658   5.075967   3.830572   2.597444   3.246310
    18  N    3.728521   4.254145   3.811137   2.549589   1.447580
    19  C    5.831652   5.657303   4.539521   3.292333   3.632652
    20  H    5.169152   5.215673   4.297161   2.980994   2.926926
    21  H    6.805198   6.694896   5.576204   4.281508   4.498979
    22  H    6.041826   5.706677   4.557639   3.551337   4.124557
    23  C    4.260889   4.999489   4.765289   3.642939   2.458715
    24  H    5.336813   6.021825   5.653644   4.406652   3.359858
    25  H    4.188261   5.175598   5.226605   4.279971   2.915034
    26  H    4.180866   4.797836   4.558095   3.572493   2.618647
    27  C    4.357940   4.993482   4.653757   3.477506   2.429393
    28  H    4.336146   5.224322   5.173497   4.173379   2.912630
    29  H    5.422061   5.999572   5.520420   4.226161   3.328360
    30  H    4.232367   4.695428   4.305827   3.259920   2.518724
    31  C    5.594155   5.534819   4.481931   3.135488   3.270519
    32  H    6.606682   6.592257   5.527695   4.161911   4.217720
    33  H    4.764723   4.933011   4.091601   2.680075   2.359967
    34  H    5.690991   5.530552   4.478427   3.320524   3.611797
    35  H    6.219405   5.731719   4.388845   3.349880   4.193526
                    6          7          8          9         10
     6  C    0.000000
     7  H    4.738795   0.000000
     8  H    2.162892   4.621011   0.000000
     9  H    3.371671   2.272232   2.483884   0.000000
    10  C    4.174004   1.084762   4.550486   2.582662   0.000000
    11  C    3.829556   3.854025   5.387744   4.565055   2.769572
    12  H    1.085363   5.800393   2.471398   4.264929   5.259120
    13  C    4.903435   3.364849   6.123111   4.745262   2.369174
    14  C    5.072907   2.128611   5.797416   3.946604   1.364424
    15  H    5.892221   4.258192   7.201091   5.808062   3.348676
    16  H    6.122876   2.482201   6.692158   4.624851   2.142682
    17  N    4.612726   5.324488   6.472335   5.974878   4.240222
    18  N    2.400971   5.948432   4.563100   5.338462   5.041823
    19  C    4.930974   6.103661   6.849813   6.584074   5.054482
    20  H    4.143777   6.104592   6.131173   6.208072   5.085593
    21  H    5.806827   7.127930   7.809681   7.640121   6.066760
    22  H    5.329811   5.852971   7.051856   6.529938   4.866168
    23  C    2.931231   6.870962   4.907222   6.046717   6.025999
    24  H    3.987896   7.747538   5.994265   7.080945   6.838921
    25  H    2.892570   7.327097   4.615976   6.177464   6.578898
    26  H    3.048105   6.542537   4.835553   5.786700   5.738324
    27  C    3.060765   6.746886   5.066790   6.045241   5.871491
    28  H    3.057776   7.267467   4.834692   6.235258   6.488439
    29  H    4.101754   7.588475   6.146584   7.060951   6.649073
    30  H    3.150752   6.270645   4.977861   5.688659   5.426423
    31  C    4.589161   6.190543   6.599550   6.512157   5.129728
    32  H    5.525946   7.197524   7.595812   7.577699   6.124693
    33  H    3.621164   6.043023   5.718343   5.976578   5.019759
    34  H    4.830505   6.011327   6.681653   6.435194   5.000495
    35  H    5.539237   5.550075   7.299984   6.537956   4.493577
                   11         12         13         14         15
    11  C    0.000000
    12  H    4.724172   0.000000
    13  C    1.374365   5.887533   0.000000
    14  C    2.430084   6.140415   1.402509   0.000000
    15  H    2.132529   6.833945   1.087981   2.144515   0.000000
    16  H    3.404112   7.197460   2.162262   1.082579   2.466640
    17  N    1.484382   5.295426   2.368434   3.703978   2.500826
    18  N    3.193981   2.546420   4.562363   5.364627   5.244878
    19  C    2.507025   5.471156   3.369991   4.609181   3.454350
    20  H    2.685670   4.563094   3.822859   4.923212   4.161291
    21  H    3.424295   6.237860   4.198654   5.518114   4.068414
    22  H    2.714048   5.964021   3.237790   4.342173   3.262726
    23  C    4.312922   2.684641   5.638580   6.407602   6.292251
    24  H    4.802449   3.708365   6.123535   7.056346   6.626142
    25  H    5.163466   2.253807   6.487473   7.130576   7.219709
    26  H    4.229903   2.990835   5.442499   6.125114   6.109102
    27  C    4.048557   2.948570   5.378863   6.194125   6.001440
    28  H    4.968765   2.580463   6.294285   6.982831   6.992855
    29  H    4.495906   3.951257   5.807904   6.793436   6.264357
    30  H    3.795898   3.270731   5.011128   5.743101   5.649313
    31  C    2.502019   5.060751   3.532315   4.773521   3.701484
    32  H    3.415985   5.890209   4.322296   5.648866   4.270209
    33  H    2.594518   3.981540   3.880269   4.960654   4.314238
    34  H    2.693588   5.366134   3.489991   4.616367   3.646374
    35  H    1.990205   6.272417   2.260136   3.661264   1.935994
                   16         17         18         19         20
    16  H    0.000000
    17  N    4.528405   0.000000
    18  N    6.430728   3.134852   0.000000
    19  C    5.413163   1.495816   3.263717   0.000000
    20  H    5.845642   1.999123   2.404353   1.064273   0.000000
    21  H    6.252548   2.114662   3.854225   1.088153   1.774721
    22  H    5.037441   2.129108   4.041079   1.088923   1.797962
    23  C    7.461866   4.176577   1.457365   4.483091   3.693843
    24  H    8.082627   4.323212   2.084228   4.512996   3.798655
    25  H    8.201884   5.155499   2.141489   5.328563   4.429959
    26  H    7.142418   4.254497   2.095915   4.899729   4.265737
    27  C    7.240994   3.819723   1.481659   3.320762   2.264242
    28  H    8.046584   4.874594   2.133852   4.411614   3.350420
    29  H    7.804927   3.894487   2.112847   3.195036   2.242547
    30  H    6.753165   3.728229   2.126349   3.021570   2.002803
    31  C    5.637540   1.509539   2.701372   2.428116   2.518971
    32  H    6.439166   2.115821   3.403060   2.599815   2.838836
    33  H    5.942322   2.017389   1.565287   2.561379   2.159787
    34  H    5.414222   2.113075   3.300239   3.367563   3.518767
    35  H    4.286768   1.021531   4.142741   2.040151   2.843480
                   21         22         23         24         25
    21  H    0.000000
    22  H    1.803598   0.000000
    23  C    4.873310   5.374235   0.000000
    24  H    4.654533   5.509787   1.095997   0.000000
    25  H    5.750947   6.149800   1.097559   1.771866   0.000000
    26  H    5.331542   5.781095   1.091898   1.772956   1.784431
    27  C    3.809994   3.962082   2.429007   2.725082   2.664797
    28  H    4.881288   5.000463   2.592466   2.967099   2.350222
    29  H    3.365805   3.956805   2.785957   2.633409   3.139334
    30  H    3.684342   3.379709   3.364055   3.756257   3.607793
    31  C    2.617088   3.387721   3.259772   3.184434   4.338816
    32  H    2.314255   3.608837   3.825463   3.439355   4.883854
    33  H    2.956621   3.527921   2.222190   2.327087   3.262875
    34  H    3.596629   4.209825   3.596669   3.613055   4.678939
    35  H    2.375656   2.390405   5.108540   5.184494   6.120742
                   26         27         28         29         30
    26  H    0.000000
    27  C    3.374430   0.000000
    28  H    3.596236   1.098326   0.000000
    29  H    3.777449   1.095088   1.777255   0.000000
    30  H    4.184682   1.094143   1.770982   1.798413   0.000000
    31  C    3.244888   3.646915   4.606207   3.567966   3.987475
    32  H    3.937084   4.073442   5.039392   3.693647   4.465846
    33  H    2.412822   2.625312   3.516691   2.717338   3.104921
    34  H    3.234602   4.485461   5.358505   4.522078   4.858006
    35  H    5.093138   4.814762   5.881523   4.809817   4.677486
                   31         32         33         34         35
    31  C    0.000000
    32  H    1.088857   0.000000
    33  H    1.147742   1.919670   0.000000
    34  H    1.091616   1.796235   1.866544   0.000000
    35  H    2.098250   2.419216   2.911760   2.412195   0.000000
 Stoichiometry    C14H19N2(1+)
 Framework group  C1[X(C14H19N2)]
 Deg. of freedom    99
 Full point group                 C1      NOp   1
 Largest Abelian subgroup         C1      NOp   1
 Largest concise Abelian subgroup C1      NOp   1
                         Standard orientation:                         
 ---------------------------------------------------------------------
 Center     Atomic      Atomic             Coordinates (Angstroms)
 Number     Number       Type             X           Y           Z
 ---------------------------------------------------------------------
      1          6           0        0.776660    3.032817    0.120622
      2          6           0        1.912535    2.277211    0.096571
      3          6           0        1.846617    0.862487    0.025980
      4          6           0        0.582837    0.165921   -0.017643
      5          6           0       -0.592623    1.003047   -0.004209
      6          6           0       -0.459993    2.373095    0.068768
      7          1           0        3.996367    0.762198    0.023577
      8          1           0        0.818986    4.114054    0.175420
      9          1           0        2.890638    2.744501    0.127865
     10          6           0        3.086233    0.173131   -0.013342
     11          6           0        0.721334   -1.266066   -0.093945
     12          1           0       -1.368293    2.966950    0.087250
     13          6           0        1.941292   -1.896564   -0.149208
     14          6           0        3.150065   -1.186431   -0.109097
     15          1           0        1.981976   -2.981608   -0.217961
     16          1           0        4.095667   -1.712059   -0.148217
     17          7           0       -0.401911   -2.236481   -0.091481
     18          7           0       -1.945069    0.492215   -0.077869
     19          6           0       -1.097936   -2.377771    1.224974
     20          1           0       -1.553965   -1.421305    1.324412
     21          1           0       -1.847702   -3.162150    1.143275
     22          1           0       -0.371508   -2.590722    2.007731
     23          6           0       -2.768100    1.038559   -1.149335
     24          1           0       -3.626874    0.375242   -1.303372
     25          1           0       -3.155266    2.041301   -0.927416
     26          1           0       -2.192188    1.073500   -2.076343
     27          6           0       -2.638939    0.563785    1.229316
     28          1           0       -3.101675    1.549858    1.370225
     29          1           0       -3.429411   -0.193456    1.260305
     30          1           0       -1.928390    0.408781    2.046777
     31          6           0       -1.449547   -1.942614   -1.137812
     32          1           0       -2.187796   -2.742397   -1.107040
     33          1           0       -1.759240   -0.903215   -0.762242
     34          1           0       -0.947898   -1.912043   -2.106853
     35          1           0        0.052825   -3.131202   -0.281780
 ---------------------------------------------------------------------
 Rotational constants (GHZ):      0.6864122      0.5806040      0.3576810
 Standard basis: 6-31G(d,p) (6D, 7F)
 There are   335 symmetry adapted cartesian basis functions of A   symmetry.
 There are   335 symmetry adapted basis functions of A   symmetry.
   335 basis functions,   581 primitive gaussians,   335 cartesian basis functions
    58 alpha electrons       58 beta electrons
       nuclear repulsion energy      1144.1689522669 Hartrees.
 NAtoms=   35 NActive=   35 NUniq=   35 SFac= 1.00D+00 NAtFMM=   60 NAOKFM=F Big=F
 Integral buffers will be    131072 words long.
 Raffenetti 2 integral format.
 Two-electron integral symmetry is turned on.
 Nuclear repulsion after empirical dispersion term =     1144.1383248628 Hartrees.
 One-electron integrals computed using PRISM.
 NBasis=   335 RedAO= T EigKep=  2.20D-04  NBF=   335
 NBsUse=   335 1.00D-06 EigRej= -1.00D+00 NBFU=   335
 Initial guess from the checkpoint file:  "protsponge-out-wb97xd.chk"
 B after Tr=    -0.000000    0.000000   -0.000000
         Rot=    0.999971    0.006380    0.000269   -0.004085 Ang=   0.87 deg.
 ExpMin= 1.61D-01 ExpMax= 4.17D+03 ExpMxC= 6.27D+02 IAcc=1 IRadAn=         1 AccDes= 0.00D+00
 Harris functional with IExCor= 4639 and IRadAn=       1 diagonalized for initial guess.
 HarFok:  IExCor= 4639 AccDes= 0.00D+00 IRadAn=         1 IDoV= 1 UseB2=F ITyADJ=14
 ICtDFT=  3500011 ScaDFX=  1.000000  1.000000  1.000000  1.000000
 FoFCou: FMM=F IPFlag=           0 FMFlag=      100000 FMFlg1=           0
         NFxFlg=           0 DoJE=T BraDBF=F KetDBF=T FulRan=T
         wScrn=  0.000000 ICntrl=     500 IOpCl=  0 I1Cent=   200000004 NGrid=           0
         NMat0=    1 NMatS0=      1 NMatT0=    0 NMatD0=    1 NMtDS0=    0 NMtDT0=    0
 Petite list used in FoFCou.
 Requested convergence on RMS density matrix=1.00D-08 within 128 cycles.
 Requested convergence on MAX density matrix=1.00D-06.
 Requested convergence on             energy=1.00D-06.
 No special actions if energy rises.
 Integral accuracy reduced to 1.0D-05 until final iterations.
 Initial convergence to 1.0D-05 achieved.  Increase integral accuracy.
 SCF Done:  E(RwB97XD) =  -653.990967744     A.U. after   15 cycles
            NFock= 15  Conv=0.47D-08     -V/T= 2.0094
 Calling FoFJK, ICntrl=      2127 FMM=F ISym2X=0 I1Cent= 0 IOpClX= 0 NMat=1 NMatS=1 NMatT=0.
 ***** Axes restored to original set *****
 -------------------------------------------------------------------
 Center     Atomic                   Forces (Hartrees/Bohr)
 Number     Number              X              Y              Z
 -------------------------------------------------------------------
      1        6           0.000377089    0.000643389    0.001590833
      2        6          -0.000645702    0.000943572   -0.000704081
      3        6           0.000267282   -0.000417255   -0.000140984
      4        6           0.000968760   -0.003770614    0.000046644
      5        6          -0.002941278   -0.003659624   -0.006700077
      6        6          -0.000400304    0.000700851   -0.000592646
      7        1           0.000225432   -0.000034699    0.000131338
      8        1           0.000130776   -0.000034974   -0.000150882
      9        1           0.000071721   -0.000174491   -0.000042101
     10        6          -0.000032365    0.000339728    0.001652535
     11        6           0.001663247    0.003498552    0.001028551
     12        1          -0.000120716   -0.000433065   -0.000176298
     13        6           0.000463068    0.000558514   -0.000908707
     14        6          -0.000397305   -0.000465068   -0.002128840
     15        1           0.000325536   -0.000163498    0.000155938
     16        1          -0.000092618   -0.000235226    0.000213542
     17        7          -0.004945048    0.003322632    0.007323245
     18        7           0.024895785   -0.000267177   -0.014655853
     19        6           0.000706347   -0.009270751    0.009743689
     20        1           0.007826058    0.009655505   -0.015117912
     21        1           0.000613359    0.000701921    0.000691439
     22        1           0.000006130   -0.000278889   -0.001363422
     23        6          -0.004178920   -0.000702572   -0.000742953
     24        1           0.000471059   -0.000109013   -0.000523820
     25        1          -0.000244042   -0.001025397    0.000443177
     26        1           0.000001465   -0.000038535   -0.000378965
     27        6          -0.006191145   -0.006002373   -0.001618352
     28        1           0.001380363    0.000852859   -0.000058727
     29        1           0.000808072    0.000522650   -0.000872121
     30        1          -0.002417893    0.000880571   -0.000168897
     31        6           0.006993802   -0.012311393    0.005180102
     32        1          -0.001293795    0.000491133   -0.002920209
     33        1          -0.019298278    0.014456311    0.022749519
     34        1          -0.000582720    0.001083849   -0.000201042
     35        1          -0.004413222    0.000742578   -0.000783663
 -------------------------------------------------------------------
 Cartesian Forces:  Max     0.024895785 RMS     0.005409762

 GradGradGradGradGradGradGradGradGradGradGradGradGradGradGradGradGradGrad
 Berny optimization.
 Using GEDIIS/GDIIS optimizer.
 FormGI is forming the generalized inverse of G from B-inverse, IUseBI=4.
 Internal  Forces:  Max     0.025756254 RMS     0.002465839
 Search for a local minimum.
 Step number   8 out of a maximum of  210
 All quantities printed in internal units (Hartrees-Bohrs-Radians)
 Mixed Optimization -- RFO/linear search
 Update second derivatives using D2CorX and points    7    8
 DE= -1.42D-02 DEPred=-1.11D-02 R= 1.28D+00
 TightC=F SS=  1.41D+00  RLast= 7.76D-01 DXNew= 3.0016D+00 2.3272D+00
 Trust test= 1.28D+00 RLast= 7.76D-01 DXMaxT set to 2.33D+00
 ITU=  1  1  1  1  0  0  1  0
 Use linear search instead of GDIIS.
     Eigenvalues ---    0.00358   0.00742   0.00751   0.01036   0.01435
     Eigenvalues ---    0.01494   0.01633   0.01778   0.01817   0.01913
     Eigenvalues ---    0.02037   0.02046   0.02053   0.02094   0.02152
     Eigenvalues ---    0.02155   0.02183   0.02206   0.02274   0.02306
     Eigenvalues ---    0.02508   0.02996   0.04021   0.04453   0.05075
     Eigenvalues ---    0.05279   0.05369   0.05633   0.06083   0.06109
     Eigenvalues ---    0.06389   0.06775   0.07242   0.07767   0.08087
     Eigenvalues ---    0.09465   0.09889   0.10124   0.10230   0.10527
     Eigenvalues ---    0.11383   0.12188   0.13468   0.14270   0.15880
     Eigenvalues ---    0.15990   0.15999   0.16000   0.16000   0.16001
     Eigenvalues ---    0.16002   0.16002   0.16011   0.16059   0.17349
     Eigenvalues ---    0.18452   0.20869   0.22079   0.22242   0.23428
     Eigenvalues ---    0.23991   0.24326   0.24901   0.31216   0.32422
     Eigenvalues ---    0.33264   0.33647   0.33657   0.33684   0.33687
     Eigenvalues ---    0.33689   0.33734   0.34060   0.35440   0.35861
     Eigenvalues ---    0.35985   0.36808   0.37186   0.37230   0.37230
     Eigenvalues ---    0.37230   0.37230   0.37231   0.37234   0.37238
     Eigenvalues ---    0.37279   0.37998   0.39322   0.39723   0.40452
     Eigenvalues ---    0.41049   0.41536   0.42486   0.43057   0.47760
     Eigenvalues ---    0.48208   0.48749   0.49803   0.49865
 RFO step:  Lambda=-6.69002767D-03 EMin= 3.57510658D-03
 Quartic linear search produced a step of  0.37730.
 Iteration  1 RMS(Cart)=  0.04248339 RMS(Int)=  0.00288014
 Iteration  2 RMS(Cart)=  0.00360483 RMS(Int)=  0.00045022
 Iteration  3 RMS(Cart)=  0.00000423 RMS(Int)=  0.00045012
 Iteration  4 RMS(Cart)=  0.00000002 RMS(Int)=  0.00045012
 Variable       Old X    -DE/DX   Delta X   Delta X   Delta X     New X
                                 (Linear)    (Quad)   (Total)
    R1        2.57844  -0.00060  -0.00003  -0.00177  -0.00176   2.57669
    R2        2.65049  -0.00044  -0.00179  -0.00054  -0.00229   2.64820
    R3        2.04743   0.00015  -0.00004  -0.00000  -0.00005   2.04738
    R4        2.67966  -0.00025  -0.00014  -0.00072  -0.00086   2.67881
    R5        2.04931   0.00018  -0.00018   0.00021   0.00003   2.04934
    R6        2.72818  -0.00023   0.00339   0.00053   0.00384   2.73202
    R7        2.68142   0.00013  -0.00089   0.00071  -0.00016   2.68126
    R8        2.72715   0.00421   0.00212   0.01036   0.01237   2.73952
    R9        2.72251   0.00570   0.00409   0.01304   0.01696   2.73947
   R10        2.60477  -0.00071   0.00171  -0.00167   0.00004   2.60481
   R11        2.73553   0.00055  -0.00344  -0.00023  -0.00363   2.73190
   R12        2.05104   0.00008   0.00040  -0.00004   0.00036   2.05140
   R13        2.04990   0.00013  -0.00004   0.00000  -0.00003   2.04987
   R14        2.57839  -0.00158   0.00014  -0.00410  -0.00390   2.57448
   R15        2.59717  -0.00062   0.00132  -0.00017   0.00113   2.59831
   R16        2.80508   0.00178   0.00417   0.00771   0.01188   2.81696
   R17        2.65036   0.00017  -0.00222   0.00093  -0.00126   2.64910
   R18        2.05599   0.00004   0.00033  -0.00033  -0.00000   2.05598
   R19        2.04578   0.00022  -0.00017   0.00017  -0.00000   2.04578
   R20        2.82668   0.00348   0.00384   0.01224   0.01615   2.84283
   R21        2.85262  -0.00236  -0.00129  -0.00340  -0.00592   2.84669
   R22        1.93041  -0.00100   0.00034  -0.00145  -0.00111   1.92930
   R23        2.75402   0.00437  -0.01321   0.01369   0.00048   2.75450
   R24        2.79993  -0.00052   0.00062  -0.00357  -0.00302   2.79691
   R25        2.95796   0.02576   0.10561   0.11391   0.22029   3.17826
   R26        2.01119   0.01258   0.00576   0.02371   0.02947   2.04066
   R27        2.05631   0.00051  -0.00021   0.00195   0.00174   2.05805
   R28        2.05777  -0.00037  -0.00086  -0.00089  -0.00175   2.05602
   R29        4.27880   0.00099   0.16139   0.07242   0.23389   4.51268
   R30        2.07113  -0.00044   0.00121  -0.00060   0.00062   2.07175
   R31        2.07409  -0.00026   0.00212   0.00087   0.00299   2.07707
   R32        2.06339  -0.00014   0.00066   0.00083   0.00149   2.06487
   R33        2.07554  -0.00021   0.00041   0.00059   0.00100   2.07654
   R34        2.06942  -0.00004   0.00130   0.00068   0.00199   2.07140
   R35        2.06763  -0.00242   0.00082  -0.00316  -0.00234   2.06529
   R36        2.05764   0.00010  -0.00083   0.00015  -0.00068   2.05696
   R37        2.16892  -0.00356  -0.07443   0.02018  -0.05371   2.11521
   R38        2.06286  -0.00061   0.00025  -0.00183  -0.00159   2.06127
    A1        2.06333   0.00096  -0.00187   0.00181  -0.00006   2.06327
    A2        2.11884  -0.00050   0.00056  -0.00146  -0.00090   2.11794
    A3        2.10101  -0.00045   0.00131  -0.00036   0.00095   2.10196
    A4        2.11142   0.00082   0.00048   0.00238   0.00283   2.11426
    A5        2.10797  -0.00047   0.00010  -0.00113  -0.00101   2.10696
    A6        2.06379  -0.00035  -0.00058  -0.00126  -0.00183   2.06196
    A7        2.12183  -0.00041   0.00172  -0.00077   0.00090   2.12273
    A8        2.03249   0.00033  -0.00251  -0.00302  -0.00539   2.02710
    A9        2.12881   0.00008   0.00078   0.00381   0.00450   2.13332
   A10        2.01845  -0.00088  -0.00255  -0.00279  -0.00527   2.01318
   A11        1.97907  -0.00001  -0.00281  -0.00239  -0.00517   1.97390
   A12        2.28546   0.00089   0.00532   0.00535   0.01055   2.29600
   A13        2.09287   0.00067  -0.00115   0.00188   0.00069   2.09356
   A14        2.16013  -0.00176   0.00452  -0.00177   0.00271   2.16284
   A15        2.03012   0.00110  -0.00334  -0.00012  -0.00338   2.02674
   A16        2.15833  -0.00115   0.00332  -0.00245   0.00082   2.15915
   A17        2.07130   0.00017   0.00104   0.00071   0.00178   2.07308
   A18        2.05355   0.00098  -0.00436   0.00174  -0.00260   2.05095
   A19        2.05807   0.00015  -0.00054   0.00150   0.00098   2.05905
   A20        2.12575   0.00007   0.00142  -0.00123   0.00015   2.12591
   A21        2.09930  -0.00022  -0.00090  -0.00023  -0.00111   2.09819
   A22        2.14533  -0.00165  -0.00003  -0.00484  -0.00488   2.14046
   A23        2.18581   0.00164   0.01017   0.00671   0.01664   2.20245
   A24        1.95180   0.00001  -0.01013  -0.00198  -0.01190   1.93990
   A25        2.13129   0.00031   0.00158   0.00378   0.00526   2.13655
   A26        2.08662   0.00021  -0.00005   0.00035   0.00034   2.08696
   A27        2.06524  -0.00052  -0.00155  -0.00410  -0.00560   2.05964
   A28        2.05580   0.00120  -0.00104   0.00104  -0.00003   2.05577
   A29        2.12610  -0.00064   0.00024  -0.00082  -0.00057   2.12553
   A30        2.10127  -0.00056   0.00080  -0.00022   0.00058   2.10185
   A31        1.99909  -0.00584   0.00735  -0.03114  -0.02311   1.97598
   A32        1.97876  -0.00006   0.00150  -0.00684  -0.00551   1.97325
   A33        1.80846   0.00286  -0.00865   0.01394   0.00519   1.81365
   A34        1.88125   0.00511  -0.01312   0.03658   0.02296   1.90421
   A35        1.86331   0.00144   0.00553   0.00709   0.01237   1.87568
   A36        1.92871  -0.00378   0.00857  -0.02145  -0.01233   1.91638
   A37        2.01833  -0.00105   0.00553  -0.01695  -0.01127   2.00706
   A38        1.95583   0.00020  -0.00610   0.01575   0.00906   1.96489
   A39        1.79869   0.00085  -0.01116   0.00195  -0.00998   1.78871
   A40        1.94556   0.00005   0.00845  -0.00581   0.00281   1.94837
   A41        1.65069  -0.00235   0.00456  -0.02611  -0.02252   1.62817
   A42        2.07647   0.00206  -0.00015   0.02607   0.02701   2.10347
   A43        1.76881   0.00326  -0.01226   0.02895   0.01818   1.78699
   A44        1.89930  -0.00134  -0.00651   0.00497  -0.00195   1.89734
   A45        1.91846   0.00064   0.00731  -0.00868  -0.00185   1.91661
   A46        1.93863   0.00054  -0.00808   0.00098  -0.00857   1.93005
   A47        1.97625  -0.00291   0.01334  -0.01886  -0.00534   1.97091
   A48        1.95267   0.00010   0.00468  -0.00385   0.00102   1.95369
   A49        2.99519  -0.00539  -0.01197  -0.03558  -0.04810   2.94709
   A50        1.89541  -0.00007   0.00419   0.00069   0.00484   1.90025
   A51        1.97475   0.00039   0.00384   0.00217   0.00598   1.98073
   A52        1.91592   0.00014   0.00313  -0.00073   0.00237   1.91829
   A53        1.88068   0.00000  -0.00464   0.00159  -0.00309   1.87759
   A54        1.88949   0.00019  -0.00307   0.00266  -0.00045   1.88904
   A55        1.90549  -0.00066  -0.00374  -0.00619  -0.00994   1.89555
   A56        1.33903   0.00028  -0.01390  -0.01483  -0.02805   1.31098
   A57        1.93249   0.00143   0.00781   0.01230   0.01919   1.95168
   A58        1.90668   0.00135  -0.00348   0.00181  -0.00200   1.90468
   A59        1.92642  -0.00038  -0.01006   0.00489  -0.00506   1.92136
   A60        2.96026  -0.00266   0.01320  -0.00456   0.00838   2.96864
   A61        1.30618   0.00199  -0.01088   0.01388   0.00316   1.30934
   A62        1.08517  -0.00211   0.00130  -0.00201  -0.00094   1.08423
   A63        1.88922  -0.00113   0.00176  -0.00533  -0.00308   1.88614
   A64        1.88067  -0.00056   0.01260  -0.00510   0.00762   1.88830
   A65        1.92801  -0.00076  -0.00778  -0.00886  -0.01695   1.91106
   A66        1.88385   0.00114   0.00375   0.01399   0.01804   1.90189
   A67        1.70797   0.00168  -0.00326   0.00638   0.00166   1.70963
   A68        1.87741   0.00080   0.00839   0.00466   0.01308   1.89050
   A69        2.06348  -0.00390  -0.00801  -0.03290  -0.03991   2.02357
   A70        1.93610  -0.00022   0.00049   0.00359   0.00348   1.93958
   A71        1.97047   0.00122   0.00069   0.00885   0.00918   1.97965
   A72        2.95388  -0.00553   0.03712  -0.04516  -0.00822   2.94566
    D1       -0.00394   0.00015  -0.00284   0.00001  -0.00311  -0.00706
    D2        3.13425   0.00014  -0.00253  -0.00016  -0.00283   3.13142
    D3        3.14058  -0.00003  -0.00117   0.00024  -0.00102   3.13956
    D4       -0.00441  -0.00004  -0.00087   0.00007  -0.00074  -0.00515
    D5        0.00086   0.00002   0.00067   0.00302   0.00371   0.00457
    D6       -3.14138  -0.00023   0.00248   0.00322   0.00605  -3.13533
    D7        3.13956   0.00020  -0.00097   0.00279   0.00163   3.14119
    D8       -0.00268  -0.00005   0.00083   0.00299   0.00397   0.00129
    D9       -0.00446   0.00001  -0.00116  -0.00013  -0.00123  -0.00568
   D10        3.12607   0.00008  -0.00258   0.00250   0.00006   3.12612
   D11        3.14045   0.00003  -0.00145   0.00003  -0.00151   3.13895
   D12       -0.01221   0.00009  -0.00287   0.00266  -0.00022  -0.01243
   D13        0.01504  -0.00035   0.00692  -0.00251   0.00478   0.01982
   D14        3.13681  -0.00009   0.00536   0.00508   0.01103  -3.13535
   D15       -3.11487  -0.00042   0.00843  -0.00524   0.00348  -3.11139
   D16        0.00691  -0.00016   0.00687   0.00235   0.00973   0.01663
   D17        0.01140  -0.00002   0.00159  -0.00410  -0.00270   0.00870
   D18       -3.11797  -0.00017   0.00340  -0.00862  -0.00543  -3.12340
   D19       -3.14131   0.00005   0.00016  -0.00149  -0.00143   3.14044
   D20        0.01250  -0.00011   0.00198  -0.00601  -0.00416   0.00834
   D21       -0.01776   0.00049  -0.00890   0.00527  -0.00421  -0.02196
   D22        3.11210   0.00112  -0.00596   0.00438  -0.00234   3.10977
   D23       -3.13526   0.00020  -0.00689  -0.00381  -0.01161   3.13632
   D24       -0.00541   0.00082  -0.00395  -0.00471  -0.00974  -0.01514
   D25       -0.02366   0.00044  -0.01160   0.00486  -0.00730  -0.03096
   D26        3.09205   0.00084  -0.01157  -0.00121  -0.01382   3.07823
   D27        3.09428   0.00072  -0.01357   0.01378  -0.00004   3.09424
   D28       -0.07319   0.00112  -0.01355   0.00771  -0.00656  -0.07975
   D29        0.01058  -0.00036   0.00548  -0.00581   0.00014   0.01072
   D30       -3.13038  -0.00011   0.00368  -0.00601  -0.00217  -3.13255
   D31       -3.12013  -0.00092   0.00267  -0.00497  -0.00163  -3.12176
   D32        0.02210  -0.00068   0.00087  -0.00516  -0.00394   0.01816
   D33       -2.18202   0.00062   0.03919   0.02146   0.06017  -2.12185
   D34        1.84540   0.00131   0.02782   0.03037   0.05789   1.90329
   D35       -0.40762  -0.00200   0.04047  -0.01345   0.02540  -0.38222
   D36        0.94823   0.00122   0.04206   0.02061   0.06199   1.01022
   D37       -1.30754   0.00191   0.03068   0.02952   0.05972  -1.24782
   D38        2.72263  -0.00140   0.04334  -0.01430   0.02723   2.74985
   D39       -0.01560   0.00012  -0.00662   0.00235  -0.00454  -0.02013
   D40        3.13168  -0.00003  -0.00285   0.00061  -0.00223   3.12945
   D41        3.13850  -0.00004  -0.00476  -0.00229  -0.00734   3.13116
   D42        0.00259  -0.00019  -0.00100  -0.00402  -0.00503  -0.00244
   D43        0.02199  -0.00044   0.00772  -0.00872  -0.00068   0.02131
   D44       -3.12879  -0.00010   0.00461  -0.00523  -0.00055  -3.12933
   D45       -3.09684  -0.00082   0.00744  -0.00351   0.00459  -3.09225
   D46        0.03558  -0.00048   0.00432  -0.00002   0.00472   0.04029
   D47       -1.24602  -0.00052   0.00453   0.00607   0.01055  -1.23547
   D48        0.92300   0.00161  -0.00612   0.02478   0.01836   0.94136
   D49        3.01438  -0.00118  -0.00043   0.00410   0.00386   3.01824
   D50        1.87217  -0.00019   0.00466   0.00054   0.00470   1.87687
   D51       -2.24200   0.00195  -0.00600   0.01925   0.01251  -2.22949
   D52       -0.15062  -0.00084  -0.00031  -0.00144  -0.00199  -0.15260
   D53       -0.00117   0.00012   0.00194   0.00482   0.00692   0.00575
   D54        3.13482   0.00026  -0.00177   0.00653   0.00464   3.13947
   D55       -3.13369  -0.00022   0.00502   0.00136   0.00677  -3.12692
   D56        0.00230  -0.00008   0.00131   0.00306   0.00449   0.00679
   D57        1.17382  -0.00200  -0.01783  -0.00874  -0.02592   1.14790
   D58       -3.06522  -0.00034  -0.03629   0.00841  -0.02754  -3.09276
   D59       -0.92127  -0.00068  -0.02999   0.00133  -0.02873  -0.95000
   D60       -1.04612  -0.00171  -0.01472  -0.00619  -0.01974  -1.06586
   D61        0.99802  -0.00006  -0.03318   0.01097  -0.02136   0.97666
   D62       -3.14122  -0.00039  -0.02689   0.00388  -0.02254   3.11942
   D63       -3.11854  -0.00070  -0.02104  -0.00382  -0.02427   3.14038
   D64       -1.07439   0.00095  -0.03950   0.01334  -0.02589  -1.10029
   D65        1.06955   0.00062  -0.03321   0.00625  -0.02708   1.04247
   D66        3.07042   0.00224   0.03768   0.00756   0.04568   3.11609
   D67       -1.06374  -0.00089   0.02861  -0.02086   0.00858  -1.05516
   D68        0.98025   0.00142   0.03065  -0.00697   0.02366   1.00391
   D69       -0.98107  -0.00143   0.03800  -0.00941   0.02929  -0.95178
   D70        1.16797  -0.00455   0.02893  -0.03784  -0.00781   1.16016
   D71       -3.07123  -0.00224   0.03097  -0.02395   0.00727  -3.06396
   D72        1.04903   0.00118   0.04194   0.00851   0.05062   1.09964
   D73       -3.08513  -0.00194   0.03287  -0.01992   0.01352  -3.07161
   D74       -1.04114   0.00037   0.03491  -0.00603   0.02860  -1.01254
   D75        2.83568   0.00034   0.01599   0.02020   0.03604   2.87172
   D76       -1.36029   0.00054   0.01540   0.02402   0.03929  -1.32100
   D77        0.77300   0.00007   0.01549   0.01701   0.03235   0.80534
   D78       -1.18674  -0.00027   0.01999   0.02189   0.04143  -1.14531
   D79        0.90047  -0.00007   0.01940   0.02571   0.04468   0.94515
   D80        3.03376  -0.00054   0.01949   0.01870   0.03774   3.07150
   D81        0.97083   0.00085   0.02498   0.03561   0.06117   1.03200
   D82        3.05804   0.00105   0.02438   0.03943   0.06441   3.12246
   D83       -1.09186   0.00058   0.02447   0.03242   0.05747  -1.03438
   D84       -1.51070   0.00112   0.00097   0.01091   0.01181  -1.49889
   D85        1.49848  -0.00106   0.01352   0.00080   0.01397   1.51245
   D86       -2.70570  -0.00073   0.01827   0.00289   0.02074  -2.68496
   D87       -0.58248  -0.00104  -0.00079  -0.00383  -0.00467  -0.58715
   D88        2.47931   0.00235  -0.00881   0.02580   0.01704   2.49635
   D89       -0.79469   0.00017   0.00374   0.01570   0.01920  -0.77549
   D90        1.28432   0.00050   0.00848   0.01778   0.02596   1.31028
   D91       -2.87565   0.00020  -0.01057   0.01106   0.00056  -2.87509
   D92        0.58720   0.00411  -0.02049   0.04804   0.02799   0.61518
   D93       -2.68681   0.00194  -0.00794   0.03793   0.03015  -2.65666
   D94       -0.60779   0.00226  -0.00319   0.04002   0.03691  -0.57089
   D95        1.51542   0.00196  -0.02225   0.03330   0.01151   1.52693
   D96        0.71029   0.00163  -0.03848   0.00642  -0.03238   0.67791
   D97        2.76384   0.00000  -0.03357  -0.01888  -0.05260   2.71124
   D98       -1.46595  -0.00072  -0.02050  -0.03338  -0.05436  -1.52031
   D99        0.87732  -0.00207  -0.01447  -0.03606  -0.05004   0.82728
   D100      -1.13793  -0.00246   0.00352  -0.05728  -0.05374  -1.19167
   D101       2.93093  -0.00070  -0.00685  -0.03773  -0.04392   2.88701
   D102      -0.79656  -0.00095   0.01873   0.00666   0.02565  -0.77091
   D103       3.09922   0.00028  -0.00221   0.05022   0.04777  -3.13620
   D104       1.20198  -0.00034   0.02400   0.00935   0.03373   1.23571
   D105      -2.92487  -0.00153   0.02174  -0.01224   0.00960  -2.91527
   D106       0.19203   0.00094   0.00383   0.01436   0.01794   0.20997
   D107       2.20394   0.00184   0.00283   0.02206   0.02463   2.22857
   D108      -1.77840  -0.00124  -0.00423   0.00288  -0.00092  -1.77932
         Item               Value     Threshold  Converged?
 Maximum Force            0.025756     0.000450     NO 
 RMS     Force            0.002466     0.000300     NO 
 Maximum Displacement     0.212582     0.001800     NO 
 RMS     Displacement     0.044598     0.001200     NO 
 Predicted change in Energy=-4.978041D-03
 GradGradGradGradGradGradGradGradGradGradGradGradGradGradGradGradGradGrad

                          Input orientation:                          
 ---------------------------------------------------------------------
 Center     Atomic      Atomic             Coordinates (Angstroms)
 Number     Number       Type             X           Y           Z
 ---------------------------------------------------------------------
      1          6           0       -3.280633   -0.056576   -4.043035
      2          6           0       -2.721128   -0.433633   -2.858139
      3          6           0       -2.872593    0.357167   -1.691442
      4          6           0       -3.617398    1.596178   -1.706914
      5          6           0       -4.209975    1.948185   -2.982274
      6          6           0       -4.020023    1.133355   -4.077707
      7          1           0       -1.721399   -1.082115   -0.579243
      8          1           0       -3.165477   -0.657385   -4.937230
      9          1           0       -2.148729   -1.351663   -2.783052
     10          6           0       -2.263039   -0.144645   -0.512549
     11          6           0       -3.647719    2.257596   -0.417287
     12          1           0       -4.474413    1.439180   -5.014951
     13          6           0       -3.055295    1.725022    0.703395
     14          6           0       -2.354169    0.511373    0.677977
     15          1           0       -3.118410    2.258895    1.649279
     16          1           0       -1.898304    0.122559    1.579635
     17          7           0       -4.264314    3.582180   -0.121687
     18          7           0       -5.022817    3.124233   -3.197042
     19          6           0       -3.503101    4.736240   -0.714823
     20          1           0       -3.622982    4.572187   -1.775404
     21          1           0       -3.986121    5.664832   -0.414003
     22          1           0       -2.464075    4.696229   -0.394568
     23          6           0       -6.370118    2.860690   -3.686922
     24          1           0       -6.978991    3.762484   -3.552881
     25          1           0       -6.404218    2.592469   -4.752287
     26          1           0       -6.824642    2.052274   -3.109143
     27          6           0       -4.335460    4.148530   -4.014931
     28          1           0       -4.480460    3.977160   -5.090614
     29          1           0       -4.742683    5.136336   -3.770120
     30          1           0       -3.262232    4.135172   -3.808927
     31          6           0       -5.705982    3.670566   -0.549517
     32          1           0       -6.095534    4.650657   -0.280255
     33          1           0       -5.554470    3.487469   -1.643317
     34          1           0       -6.261253    2.875840   -0.049638
     35          1           0       -4.199482    3.661978    0.894065
 ---------------------------------------------------------------------
                    Distance matrix (angstroms):
                    1          2          3          4          5
     1  C    0.000000
     2  C    1.363524   0.000000
     3  C    2.422327   1.417564   0.000000
     4  C    2.881400   2.499750   1.445725   0.000000
     5  C    2.451113   2.811606   2.446666   1.449690   0.000000
     6  C    1.401369   2.372746   2.759225   2.448872   1.378407
     7  H    3.934564   2.571643   2.152618   3.469827   4.598943
     8  H    1.083428   2.137786   3.413244   3.964557   3.420792
     9  H    2.132138   1.084462   2.153066   3.464798   3.895821
    10  C    3.675267   2.407312   1.418859   2.508238   3.777570
    11  C    4.316965   3.749538   2.415765   1.449666   2.644054
    12  H    2.146396   3.351608   3.844774   3.420853   2.112058
    13  C    5.074787   4.178036   2.763992   2.478336   3.868752
    14  C    4.844467   3.678561   2.430369   2.908651   4.348089
    15  H    6.147370   5.265392   3.851936   3.457197   4.768578
    16  H    5.792870   4.547551   3.421144   3.991020   5.430262
    17  N    5.439223   5.098661   3.847301   2.622146   3.294822
    18  N    3.724037   4.251004   3.814046   2.555511   1.445658
    19  C    5.839313   5.650918   4.530741   3.295042   3.662548
    20  H    5.165733   5.200374   4.282117   2.976803   2.947284
    21  H    6.811908   6.690686   5.571634   4.285035   4.523228
    22  H    6.047085   5.696555   4.547113   3.558472   4.158862
    23  C    4.264057   4.985437   4.741546   3.618964   2.448554
    24  H    5.338851   6.018261   5.650101   4.404633   3.359275
    25  H    4.156592   5.129351   5.180513   4.246559   2.891842
    26  H    4.228405   4.804328   4.527909   3.529970   2.619813
    27  C    4.335477   4.994042   4.681134   3.515261   2.433854
    28  H    4.336823   5.247313   5.219574   4.226509   2.938537
    29  H    5.401704   5.995243   5.537020   4.249212   3.326978
    30  H    4.198321   4.697954   4.348435   3.315282   2.522793
    31  C    5.654960   5.575261   4.506740   3.163043   3.335107
    32  H    6.651332   6.624357   5.550933   4.184060   4.261407
    33  H    4.846570   4.987851   4.122326   2.708003   2.443331
    34  H    5.781901   5.601140   4.530150   3.372547   3.697112
    35  H    6.248750   5.747920   4.400824   3.372157   4.238301
                    6          7          8          9         10
     6  C    0.000000
     7  H    4.736161   0.000000
     8  H    2.162354   4.610618   0.000000
     9  H    3.369449   2.260983   2.481185   0.000000
    10  C    4.175001   1.084744   4.544788   2.573936   0.000000
    11  C    3.847233   3.858834   5.399958   4.568431   2.774378
    12  H    1.085553   5.797543   2.472840   4.263681   5.260257
    13  C    4.913218   3.362210   6.124104   4.737422   2.366822
    14  C    5.077250   2.126077   5.792648   3.935967   1.362357
    15  H    5.905770   4.252093   7.203402   5.798446   3.343975
    16  H    6.126085   2.478566   6.684577   4.611842   2.140482
    17  N    4.659026   5.332112   6.509286   5.991775   4.248188
    18  N    2.396823   5.953619   4.558354   5.335298   5.050588
    19  C    4.955500   6.086550   6.858127   6.570728   5.040011
    20  H    4.157380   6.084237   6.128203   6.187146   5.068802
    21  H    5.827363   7.118817   7.816870   7.630177   6.060425
    22  H    5.355424   5.828802   7.056127   6.510092   4.846483
    23  C    2.942677   6.842073   4.920350   6.031669   5.998066
    24  H    3.992901   7.743056   5.999546   7.076621   6.837359
    25  H    2.875493   7.269501   4.591861   6.127254   6.528134
    26  H    3.106191   6.501374   4.906489   5.792865   5.690078
    27  C    3.032280   6.782102   5.031531   6.045779   5.915485
    28  H    3.053721   7.318548   4.819929   6.257649   6.547130
    29  H    4.079302   7.614392   6.116937   7.056701   6.682003
    30  H    3.107635   6.326539   4.924534   5.691895   5.493754
    31  C    4.661333   6.202077   6.666134   6.547176   5.139170
    32  H    5.576720   7.217140   7.645126   7.607175   6.143037
    33  H    3.717881   6.058529   5.808352   6.026215   5.030349
    34  H    4.927952   6.046169   6.779090   6.500476   5.032230
    35  H    5.580740   5.551391   7.330078   6.547012   4.496527
                   11         12         13         14         15
    11  C    0.000000
    12  H    4.742546   0.000000
    13  C    1.374965   5.898736   0.000000
    14  C    2.433551   6.145380   1.401844   0.000000
    15  H    2.133276   6.850010   1.087980   2.140403   0.000000
    16  H    3.406836   7.201277   2.162016   1.082578   2.461187
    17  N    1.490668   5.346085   2.364640   3.703778   2.490080
    18  N    3.220092   2.538689   4.587193   5.381867   5.278484
    19  C    2.500624   5.505012   3.358468   4.594501   3.445897
    20  H    2.683734   4.586429   3.817468   4.911128   4.163456
    21  H    3.424001   6.266042   4.199657   5.514873   4.075594
    22  H    2.710805   5.999814   3.222287   4.321511   3.247470
    23  C    4.297173   2.716257   5.617177   6.379615   6.277803
    24  H    4.816016   3.715953   6.136980   7.061081   6.650363
    25  H    5.148073   2.263452   6.460048   7.086722   7.203322
    26  H    4.169064   3.087324   5.371268   6.058200   6.035017
    27  C    4.122095   2.891353   5.456630   6.259219   6.093866
    28  H    5.048796   2.539115   6.377598   7.057580   7.087578
    29  H    4.552755   3.910311   5.873387   6.846959   6.347268
    30  H    3.895781   3.192531   5.119833   5.838562   5.773483
    31  C    2.500084   5.141590   3.518675   4.766749   3.677369
    32  H    3.425977   5.946340   4.332431   5.661245   4.278655
    33  H    2.579038   4.090223   3.854757   4.948483   4.276093
    34  H    2.710711   5.469106   3.488497   4.624439   3.625521
    35  H    1.999093   6.319247   2.257723   3.657620   1.925540
                   16         17         18         19         20
    16  H    0.000000
    17  N    4.523437   0.000000
    18  N    6.448974   3.200445   0.000000
    19  C    5.396848   1.504363   3.327088   0.000000
    20  H    5.833524   2.031305   2.465190   1.079870   0.000000
    21  H    6.249029   2.121386   3.908284   1.089074   1.783019
    22  H    5.013585   2.134580   4.107578   1.087999   1.806976
    23  C    7.431764   4.203078   1.457621   4.535510   3.758973
    24  H    8.087345   4.378935   2.088206   4.591795   3.883019
    25  H    8.154566   5.196265   2.147051   5.414180   4.529501
    26  H    7.069459   4.221468   2.098428   4.895823   4.287126
    27  C    7.310769   3.934865   1.480063   3.453830   2.388010
    28  H    8.125128   4.989285   2.146451   4.547415   3.475620
    29  H    7.864371   3.994408   2.110794   3.321367   2.356031
    30  H    6.855506   3.860790   2.120392   3.161136   2.111003
    31  C    5.623171   1.506405   2.788294   2.452686   2.579652
    32  H    6.448225   2.126065   3.462418   2.629996   2.890526
    33  H    5.922634   1.997206   1.681861   2.574810   2.219168
    34  H    5.410214   2.119404   3.391397   3.392781   3.579991
    35  H    4.277022   1.020942   4.207636   2.056090   2.878697
                   21         22         23         24         25
    21  H    0.000000
    22  H    1.804216   0.000000
    23  C    4.925307   5.428257   0.000000
    24  H    4.735900   5.588496   1.096323   0.000000
    25  H    5.840147   6.240212   1.099139   1.771405   0.000000
    26  H    5.326496   5.777021   1.092684   1.773569   1.780025
    27  C    3.922741   4.112067   2.430217   2.711232   2.691612
    28  H    4.996328   5.160980   2.605314   2.941661   2.394301
    29  H    3.480691   4.096352   2.798934   2.633578   3.193213
    30  H    3.793333   3.551012   3.361272   3.744163   3.625181
    31  C    2.636926   3.403815   3.307611   3.263310   4.394668
    32  H    2.344368   3.633544   3.858077   3.504201   4.932595
    33  H    2.951583   3.545564   2.287893   2.398192   3.344965
    34  H    3.617660   4.225087   3.638945   3.684290   4.713348
    35  H    2.401664   2.396224   5.132169   5.245102   6.155160
                   26         27         28         29         30
    26  H    0.000000
    27  C    3.377983   0.000000
    28  H    3.623066   1.098856   0.000000
    29  H    3.779270   1.096140   1.776557   0.000000
    30  H    4.185563   1.092903   1.775323   1.787616   0.000000
    31  C    3.228306   3.757110   4.713540   3.667248   4.100186
    32  H    3.909706   4.159062   5.118751   3.774287   4.554651
    33  H    2.412834   2.747278   3.643782   2.810880   3.219276
    34  H    3.218111   4.588242   5.458531   4.610627   4.971146
    35  H    5.050573   4.934923   5.999555   4.921729   4.818763
                   31         32         33         34         35
    31  C    0.000000
    32  H    1.088499   0.000000
    33  H    1.119321   1.871816   0.000000
    34  H    1.090777   1.797393   1.847551   0.000000
    35  H    2.086514   2.439575   2.881797   2.399893   0.000000
 Stoichiometry    C14H19N2(1+)
 Framework group  C1[X(C14H19N2)]
 Deg. of freedom    99
 Full point group                 C1      NOp   1
 Largest Abelian subgroup         C1      NOp   1
 Largest concise Abelian subgroup C1      NOp   1
                         Standard orientation:                         
 ---------------------------------------------------------------------
 Center     Atomic      Atomic             Coordinates (Angstroms)
 Number     Number       Type             X           Y           Z
 ---------------------------------------------------------------------
      1          6           0        0.670799    3.060867    0.130389
      2          6           0        1.827795    2.340072    0.098565
      3          6           0        1.807814    0.924769    0.021080
      4          6           0        0.566198    0.185320   -0.020451
      5          6           0       -0.637789    0.992611   -0.003291
      6          6           0       -0.544705    2.365600    0.075710
      7          1           0        3.960314    0.905600    0.009114
      8          1           0        0.682061    4.142514    0.191467
      9          1           0        2.791163    2.837109    0.129124
     10          6           0        3.072518    0.283270   -0.025439
     11          6           0        0.760905   -1.249503   -0.090479
     12          1           0       -1.471349    2.930756    0.094494
     13          6           0        2.007440   -1.826704   -0.149801
     14          6           0        3.187681   -1.070783   -0.121864
     15          1           0        2.095456   -2.909293   -0.212683
     16          1           0        4.152749   -1.559094   -0.168477
     17          7           0       -0.310923   -2.285284   -0.069679
     18          7           0       -1.975108    0.448447   -0.076717
     19          6           0       -0.975728   -2.423809    1.272690
     20          1           0       -1.469025   -1.469953    1.386424
     21          1           0       -1.707000   -3.229064    1.218936
     22          1           0       -0.225180   -2.606796    2.038806
     23          6           0       -2.774529    0.927977   -1.197269
     24          1           0       -3.640478    0.267578   -1.323486
     25          1           0       -3.154021    1.950206   -1.058915
     26          1           0       -2.183910    0.896711   -2.116045
     27          6           0       -2.706852    0.564086    1.204597
     28          1           0       -3.216471    1.533136    1.297954
     29          1           0       -3.465386   -0.225433    1.257602
     30          1           0       -2.013753    0.460886    2.043286
     31          6           0       -1.365988   -2.063780   -1.121834
     32          1           0       -2.097384   -2.867883   -1.064310
     33          1           0       -1.716833   -1.057358   -0.779924
     34          1           0       -0.878524   -2.044694   -2.097441
     35          1           0        0.186430   -3.157040   -0.256776
 ---------------------------------------------------------------------
 Rotational constants (GHZ):      0.6752135      0.5793758      0.3552983
 Standard basis: 6-31G(d,p) (6D, 7F)
 There are   335 symmetry adapted cartesian basis functions of A   symmetry.
 There are   335 symmetry adapted basis functions of A   symmetry.
   335 basis functions,   581 primitive gaussians,   335 cartesian basis functions
    58 alpha electrons       58 beta electrons
       nuclear repulsion energy      1140.1386365165 Hartrees.
 NAtoms=   35 NActive=   35 NUniq=   35 SFac= 1.00D+00 NAtFMM=   60 NAOKFM=F Big=F
 Integral buffers will be    131072 words long.
 Raffenetti 2 integral format.
 Two-electron integral symmetry is turned on.
 Nuclear repulsion after empirical dispersion term =     1140.1082432280 Hartrees.
 One-electron integrals computed using PRISM.
 NBasis=   335 RedAO= T EigKep=  2.23D-04  NBF=   335
 NBsUse=   335 1.00D-06 EigRej= -1.00D+00 NBFU=   335
 Initial guess from the checkpoint file:  "protsponge-out-wb97xd.chk"
 B after Tr=    -0.000000   -0.000000   -0.000000
         Rot=    0.999832    0.005070    0.001185   -0.017582 Ang=   2.10 deg.
 ExpMin= 1.61D-01 ExpMax= 4.17D+03 ExpMxC= 6.27D+02 IAcc=1 IRadAn=         1 AccDes= 0.00D+00
 Harris functional with IExCor= 4639 and IRadAn=       1 diagonalized for initial guess.
 HarFok:  IExCor= 4639 AccDes= 0.00D+00 IRadAn=         1 IDoV= 1 UseB2=F ITyADJ=14
 ICtDFT=  3500011 ScaDFX=  1.000000  1.000000  1.000000  1.000000
 FoFCou: FMM=F IPFlag=           0 FMFlag=      100000 FMFlg1=           0
         NFxFlg=           0 DoJE=T BraDBF=F KetDBF=T FulRan=T
         wScrn=  0.000000 ICntrl=     500 IOpCl=  0 I1Cent=   200000004 NGrid=           0
         NMat0=    1 NMatS0=      1 NMatT0=    0 NMatD0=    1 NMtDS0=    0 NMtDT0=    0
 Petite list used in FoFCou.
 Requested convergence on RMS density matrix=1.00D-08 within 128 cycles.
 Requested convergence on MAX density matrix=1.00D-06.
 Requested convergence on             energy=1.00D-06.
 No special actions if energy rises.
 Integral accuracy reduced to 1.0D-05 until final iterations.
 Initial convergence to 1.0D-05 achieved.  Increase integral accuracy.
 SCF Done:  E(RwB97XD) =  -653.997718928     A.U. after   14 cycles
            NFock= 14  Conv=0.50D-08     -V/T= 2.0095
 Calling FoFJK, ICntrl=      2127 FMM=F ISym2X=0 I1Cent= 0 IOpClX= 0 NMat=1 NMatS=1 NMatT=0.
 ***** Axes restored to original set *****
 -------------------------------------------------------------------
 Center     Atomic                   Forces (Hartrees/Bohr)
 Number     Number              X              Y              Z
 -------------------------------------------------------------------
      1        6           0.000404107    0.000047344    0.000861449
      2        6          -0.000378391    0.000384676   -0.000670180
      3        6          -0.000448845    0.000656110    0.000001653
      4        6           0.000510857   -0.001815652    0.000197002
      5        6          -0.001067623   -0.002815892   -0.002309987
      6        6          -0.000552228    0.000924610   -0.000139984
      7        1           0.000060010   -0.000137680   -0.000063540
      8        1           0.000081907   -0.000032937   -0.000245409
      9        1           0.000096817   -0.000173413   -0.000019598
     10        6           0.000082441   -0.000075445    0.000841341
     11        6           0.001212432    0.000896997    0.000273108
     12        1           0.000047332   -0.000364333   -0.000164938
     13        6          -0.000107979    0.000888071   -0.000778203
     14        6          -0.000025236   -0.000416862   -0.000957906
     15        1           0.000226911    0.000011227    0.000124215
     16        1          -0.000085881   -0.000007172    0.000293586
     17        7          -0.001513979    0.002313377    0.000850015
     18        7           0.019760996    0.002450364   -0.007056910
     19        6          -0.005942087   -0.009858622    0.001315469
     20        1           0.007291714    0.007810333   -0.005187209
     21        1           0.000935041    0.000383478    0.000830142
     22        1           0.000278832   -0.000759088   -0.000891634
     23        6          -0.004677435   -0.000553834   -0.000380642
     24        1           0.000829324   -0.000323644   -0.000348784
     25        1           0.000662432   -0.000481803    0.000677424
     26        1           0.000271276    0.000196918   -0.000135237
     27        6          -0.005864057   -0.003267199    0.002500913
     28        1           0.001351944   -0.000415838    0.000345617
     29        1           0.000171107   -0.000127633   -0.001350226
     30        1          -0.001029173    0.000295772   -0.000297006
     31        6           0.008341023   -0.008558063    0.003211020
     32        1          -0.000224605    0.000701181   -0.001356790
     33        1          -0.018671180    0.010164740    0.011284307
     34        1           0.000363785    0.000453374   -0.000508099
     35        1          -0.002391588    0.001606537   -0.000744976
 -------------------------------------------------------------------
 Cartesian Forces:  Max     0.019760996 RMS     0.003886356

 GradGradGradGradGradGradGradGradGradGradGradGradGradGradGradGradGradGrad
 Berny optimization.
 Using GEDIIS/GDIIS optimizer.
 FormGI is forming the generalized inverse of G from B-inverse, IUseBI=4.
 Internal  Forces:  Max     0.013821638 RMS     0.001539492
 Search for a local minimum.
 Step number   9 out of a maximum of  210
 All quantities printed in internal units (Hartrees-Bohrs-Radians)
 Mixed Optimization -- RFO/linear search
 Update second derivatives using D2CorX and points    8    9
 DE= -6.75D-03 DEPred=-4.98D-03 R= 1.36D+00
 TightC=F SS=  1.41D+00  RLast= 4.40D-01 DXNew= 3.9139D+00 1.3205D+00
 Trust test= 1.36D+00 RLast= 4.40D-01 DXMaxT set to 2.33D+00
 ITU=  1  1  1  1  1  0  0  1  0
 Use linear search instead of GDIIS.
     Eigenvalues ---    0.00363   0.00698   0.00743   0.01036   0.01422
     Eigenvalues ---    0.01486   0.01631   0.01779   0.01818   0.01912
     Eigenvalues ---    0.01941   0.02040   0.02052   0.02062   0.02152
     Eigenvalues ---    0.02155   0.02183   0.02205   0.02273   0.02306
     Eigenvalues ---    0.02524   0.02967   0.03893   0.04075   0.04932
     Eigenvalues ---    0.05234   0.05470   0.05594   0.06027   0.06065
     Eigenvalues ---    0.06198   0.06665   0.07181   0.07584   0.07907
     Eigenvalues ---    0.09535   0.09817   0.10024   0.10219   0.10538
     Eigenvalues ---    0.11375   0.11973   0.13333   0.13763   0.15076
     Eigenvalues ---    0.15961   0.15999   0.16000   0.16000   0.16000
     Eigenvalues ---    0.16001   0.16002   0.16016   0.16025   0.17399
     Eigenvalues ---    0.17631   0.21339   0.22080   0.22236   0.23412
     Eigenvalues ---    0.23986   0.24306   0.24901   0.30895   0.32194
     Eigenvalues ---    0.33322   0.33647   0.33658   0.33684   0.33687
     Eigenvalues ---    0.33688   0.33736   0.34092   0.35428   0.35538
     Eigenvalues ---    0.35977   0.36104   0.37215   0.37216   0.37230
     Eigenvalues ---    0.37230   0.37230   0.37230   0.37231   0.37247
     Eigenvalues ---    0.37358   0.37919   0.38139   0.39789   0.41025
     Eigenvalues ---    0.41304   0.42050   0.42486   0.43102   0.47734
     Eigenvalues ---    0.48221   0.48754   0.49789   0.49856
 RFO step:  Lambda=-3.37196354D-03 EMin= 3.63294630D-03
 Quartic linear search produced a step of  0.95830.
 Iteration  1 RMS(Cart)=  0.04910775 RMS(Int)=  0.00501681
 Iteration  2 RMS(Cart)=  0.00503888 RMS(Int)=  0.00079016
 Iteration  3 RMS(Cart)=  0.00001826 RMS(Int)=  0.00078989
 Iteration  4 RMS(Cart)=  0.00000005 RMS(Int)=  0.00078989
 Variable       Old X    -DE/DX   Delta X   Delta X   Delta X     New X
                                 (Linear)    (Quad)   (Total)
    R1        2.57669  -0.00047  -0.00168  -0.00020  -0.00205   2.57464
    R2        2.64820   0.00003  -0.00220   0.00099  -0.00121   2.64700
    R3        2.04738   0.00023  -0.00004   0.00047   0.00043   2.04781
    R4        2.67881   0.00018  -0.00082   0.00122   0.00024   2.67904
    R5        2.04934   0.00020   0.00003   0.00026   0.00028   2.04962
    R6        2.73202  -0.00070   0.00368  -0.00361   0.00006   2.73208
    R7        2.68126   0.00028  -0.00016   0.00125   0.00093   2.68219
    R8        2.73952   0.00056   0.01185  -0.00414   0.00556   2.74507
    R9        2.73947   0.00090   0.01625  -0.00539   0.00864   2.74811
   R10        2.60481  -0.00038   0.00004  -0.00029  -0.00010   2.60471
   R11        2.73190   0.00086  -0.00348   0.00370  -0.00015   2.73174
   R12        2.05140   0.00002   0.00034  -0.00052  -0.00018   2.05122
   R13        2.04987   0.00015  -0.00003   0.00012   0.00009   2.04996
   R14        2.57448  -0.00048  -0.00374   0.00118  -0.00272   2.57176
   R15        2.59831  -0.00075   0.00109  -0.00249  -0.00125   2.59706
   R16        2.81696   0.00052   0.01138  -0.00168   0.00906   2.82601
   R17        2.64910   0.00037  -0.00120   0.00152   0.00031   2.64941
   R18        2.05598   0.00010  -0.00000   0.00014   0.00014   2.05612
   R19        2.04578   0.00021  -0.00000   0.00024   0.00024   2.04601
   R20        2.84283  -0.00174   0.01548  -0.01373   0.00238   2.84522
   R21        2.84669  -0.00314  -0.00567  -0.00701  -0.01170   2.83500
   R22        1.92930  -0.00077  -0.00107  -0.00097  -0.00203   1.92727
   R23        2.75450   0.00298   0.00046   0.00739   0.00785   2.76236
   R24        2.79691  -0.00272  -0.00289  -0.01277  -0.01654   2.78038
   R25        3.17826   0.01382   0.21111   0.03185   0.24389   3.42215
   R26        2.04066   0.00158   0.02824  -0.01264   0.01688   2.05754
   R27        2.05805   0.00014   0.00167   0.00050   0.00216   2.06022
   R28        2.05602   0.00003  -0.00167   0.00164  -0.00003   2.05599
   R29        4.51268  -0.00096   0.22413   0.00482   0.23010   4.74278
   R30        2.07175  -0.00077   0.00059  -0.00232  -0.00173   2.07003
   R31        2.07707  -0.00056   0.00286  -0.00179   0.00107   2.07814
   R32        2.06487  -0.00032   0.00142  -0.00081   0.00062   2.06549
   R33        2.07654  -0.00045   0.00096  -0.00089   0.00007   2.07661
   R34        2.07140  -0.00048   0.00190  -0.00152   0.00038   2.07179
   R35        2.06529  -0.00108  -0.00225  -0.00150  -0.00374   2.06155
   R36        2.05696   0.00038  -0.00065   0.00265   0.00200   2.05896
   R37        2.11521  -0.00333  -0.05147  -0.00088  -0.05118   2.06403
   R38        2.06127  -0.00075  -0.00152  -0.00185  -0.00336   2.05791
    A1        2.06327   0.00024  -0.00006   0.00059   0.00037   2.06365
    A2        2.11794  -0.00006  -0.00086   0.00050  -0.00028   2.11766
    A3        2.10196  -0.00018   0.00091  -0.00109  -0.00010   2.10186
    A4        2.11426   0.00019   0.00272  -0.00046   0.00195   2.11620
    A5        2.10696  -0.00013  -0.00096   0.00010  -0.00072   2.10625
    A6        2.06196  -0.00006  -0.00175   0.00037  -0.00123   2.06074
    A7        2.12273  -0.00020   0.00086  -0.00172  -0.00092   2.12181
    A8        2.02710   0.00020  -0.00517   0.00343  -0.00159   2.02551
    A9        2.13332   0.00000   0.00432  -0.00168   0.00254   2.13586
   A10        2.01318  -0.00005  -0.00505   0.00325  -0.00127   2.01191
   A11        1.97390   0.00034  -0.00495   0.00295  -0.00152   1.97237
   A12        2.29600  -0.00029   0.01011  -0.00615   0.00288   2.29889
   A13        2.09356   0.00030   0.00066  -0.00032   0.00011   2.09367
   A14        2.16284  -0.00017   0.00259  -0.00114   0.00244   2.16528
   A15        2.02674  -0.00013  -0.00324   0.00148  -0.00252   2.02423
   A16        2.15915  -0.00049   0.00079  -0.00140  -0.00043   2.15872
   A17        2.07308  -0.00015   0.00170  -0.00220  -0.00059   2.07249
   A18        2.05095   0.00064  -0.00249   0.00360   0.00103   2.05198
   A19        2.05905   0.00008   0.00094  -0.00083   0.00026   2.05931
   A20        2.12591  -0.00027   0.00014  -0.00119  -0.00137   2.12454
   A21        2.09819   0.00019  -0.00106   0.00205   0.00114   2.09933
   A22        2.14046  -0.00048  -0.00467   0.00138  -0.00346   2.13700
   A23        2.20245   0.00069   0.01595  -0.00614   0.01061   2.21306
   A24        1.93990  -0.00021  -0.01141   0.00471  -0.00736   1.93253
   A25        2.13655   0.00009   0.00504  -0.00220   0.00298   2.13953
   A26        2.08696   0.00013   0.00033   0.00158   0.00183   2.08879
   A27        2.05964  -0.00021  -0.00537   0.00065  -0.00479   2.05484
   A28        2.05577   0.00033  -0.00003   0.00093   0.00073   2.05650
   A29        2.12553   0.00002  -0.00055   0.00179   0.00133   2.12686
   A30        2.10185  -0.00034   0.00056  -0.00272  -0.00207   2.09978
   A31        1.97598  -0.00281  -0.02215  -0.00468  -0.02711   1.94887
   A32        1.97325   0.00085  -0.00528   0.01145   0.00662   1.97987
   A33        1.81365   0.00126   0.00497   0.00709   0.01121   1.82487
   A34        1.90421   0.00233   0.02200   0.01296   0.03576   1.93996
   A35        1.87568   0.00076   0.01186  -0.01161   0.00019   1.87587
   A36        1.91638  -0.00257  -0.01181  -0.01799  -0.02966   1.88673
   A37        2.00706  -0.00073  -0.01080  -0.01502  -0.02659   1.98047
   A38        1.96489  -0.00035   0.00868   0.00750   0.01484   1.97972
   A39        1.78871   0.00167  -0.00957   0.02269   0.01166   1.80037
   A40        1.94837   0.00049   0.00269  -0.01240  -0.00854   1.93983
   A41        1.62817  -0.00259  -0.02158  -0.02957  -0.05013   1.57804
   A42        2.10347   0.00128   0.02588   0.02342   0.04751   2.15098
   A43        1.78699   0.00295   0.01742   0.02791   0.04974   1.83673
   A44        1.89734  -0.00057  -0.00187   0.00081  -0.00148   1.89587
   A45        1.91661  -0.00050  -0.00177  -0.01224  -0.01572   1.90088
   A46        1.93005   0.00073  -0.00822   0.00855  -0.00276   1.92730
   A47        1.97091  -0.00253  -0.00512  -0.01804  -0.02298   1.94793
   A48        1.95369   0.00016   0.00098  -0.00415  -0.00292   1.95076
   A49        2.94709  -0.00376  -0.04609  -0.03535  -0.08312   2.86397
   A50        1.90025  -0.00025   0.00464  -0.00202   0.00259   1.90285
   A51        1.98073  -0.00080   0.00573  -0.01135  -0.00563   1.97510
   A52        1.91829  -0.00000   0.00227   0.00002   0.00228   1.92057
   A53        1.87759   0.00056  -0.00296   0.00542   0.00244   1.88004
   A54        1.88904   0.00037  -0.00043   0.00558   0.00512   1.89416
   A55        1.89555   0.00018  -0.00953   0.00320  -0.00634   1.88921
   A56        1.31098   0.00028  -0.02688  -0.01175  -0.03742   1.27356
   A57        1.95168   0.00127   0.01839   0.00658   0.02333   1.97501
   A58        1.90468   0.00060  -0.00192   0.00082  -0.00093   1.90375
   A59        1.92136   0.00011  -0.00485   0.00314  -0.00153   1.91983
   A60        2.96864  -0.00236   0.00803  -0.00604   0.00243   2.97107
   A61        1.30934   0.00196   0.00303   0.01907   0.02070   1.33004
   A62        1.08423  -0.00168  -0.00090  -0.00185  -0.00116   1.08307
   A63        1.88614  -0.00112  -0.00295  -0.00460  -0.00705   1.87909
   A64        1.88830  -0.00068   0.00731  -0.00716   0.00046   1.88875
   A65        1.91106  -0.00023  -0.01624   0.00099  -0.01549   1.89557
   A66        1.90189  -0.00040   0.01729  -0.00834   0.00915   1.91104
   A67        1.70963   0.00338   0.00159   0.01618   0.01845   1.72808
   A68        1.89050  -0.00052   0.01254  -0.00244   0.00913   1.89963
   A69        2.02357  -0.00330  -0.03824  -0.01202  -0.05076   1.97281
   A70        1.93958   0.00056   0.00333   0.00434   0.00718   1.94675
   A71        1.97965   0.00067   0.00879   0.00307   0.01151   1.99116
   A72        2.94566  -0.00816  -0.00788  -0.06905  -0.07705   2.86861
    D1       -0.00706   0.00001  -0.00298  -0.00335  -0.00636  -0.01341
    D2        3.13142   0.00014  -0.00271   0.00036  -0.00245   3.12897
    D3        3.13956  -0.00013  -0.00098  -0.00370  -0.00463   3.13493
    D4       -0.00515   0.00000  -0.00071   0.00001  -0.00072  -0.00588
    D5        0.00457  -0.00007   0.00355   0.00212   0.00577   0.01033
    D6       -3.13533  -0.00016   0.00579   0.00042   0.00630  -3.12903
    D7        3.14119   0.00007   0.00156   0.00248   0.00405  -3.13794
    D8        0.00129  -0.00002   0.00380   0.00078   0.00459   0.00588
    D9       -0.00568   0.00013  -0.00118   0.00165   0.00037  -0.00531
   D10        3.12612   0.00028   0.00005   0.00506   0.00495   3.13107
   D11        3.13895   0.00000  -0.00144  -0.00197  -0.00344   3.13551
   D12       -0.01243   0.00015  -0.00021   0.00145   0.00114  -0.01130
   D13        0.01982  -0.00022   0.00458   0.00138   0.00608   0.02590
   D14       -3.13535   0.00016   0.01057   0.00493   0.01539  -3.11995
   D15       -3.11139  -0.00037   0.00333  -0.00227   0.00124  -3.11015
   D16        0.01663   0.00001   0.00932   0.00128   0.01055   0.02718
   D17        0.00870  -0.00016  -0.00259  -0.00634  -0.00886  -0.00016
   D18       -3.12340  -0.00035  -0.00520  -0.00971  -0.01477  -3.13818
   D19        3.14044  -0.00002  -0.00137  -0.00290  -0.00427   3.13618
   D20        0.00834  -0.00020  -0.00399  -0.00627  -0.01018  -0.00184
   D21       -0.02196   0.00015  -0.00403  -0.00260  -0.00668  -0.02864
   D22        3.10977   0.00072  -0.00224   0.00113  -0.00135   3.10842
   D23        3.13632  -0.00031  -0.01112  -0.00708  -0.01811   3.11821
   D24       -0.01514   0.00025  -0.00933  -0.00335  -0.01277  -0.02791
   D25       -0.03096   0.00027  -0.00700   0.00635  -0.00068  -0.03164
   D26        3.07823   0.00048  -0.01325   0.00449  -0.00893   3.06930
   D27        3.09424   0.00073  -0.00004   0.01075   0.01055   3.10479
   D28       -0.07975   0.00094  -0.00629   0.00889   0.00229  -0.07746
   D29        0.01072  -0.00002   0.00013   0.00092   0.00101   0.01172
   D30       -3.13255   0.00007  -0.00208   0.00260   0.00048  -3.13207
   D31       -3.12176  -0.00055  -0.00156  -0.00251  -0.00394  -3.12570
   D32        0.01816  -0.00046  -0.00377  -0.00083  -0.00447   0.01369
   D33       -2.12185   0.00005   0.05766   0.00211   0.05965  -2.06220
   D34        1.90329   0.00035   0.05548   0.02667   0.08226   1.98554
   D35       -0.38222  -0.00229   0.02434  -0.02471   0.00063  -0.38160
   D36        1.01022   0.00060   0.05941   0.00570   0.06481   1.07503
   D37       -1.24782   0.00090   0.05723   0.03026   0.08741  -1.16041
   D38        2.74985  -0.00174   0.02609  -0.02112   0.00578   2.75563
   D39       -0.02013   0.00012  -0.00435   0.00346  -0.00092  -0.02106
   D40        3.12945   0.00007  -0.00214   0.00269   0.00051   3.12997
   D41        3.13116  -0.00006  -0.00703   0.00003  -0.00696   3.12419
   D42       -0.00244  -0.00012  -0.00482  -0.00074  -0.00553  -0.00797
   D43        0.02131  -0.00037  -0.00065  -0.00963  -0.01015   0.01116
   D44       -3.12933  -0.00013  -0.00053  -0.00627  -0.00673  -3.13607
   D45       -3.09225  -0.00057   0.00440  -0.00784  -0.00338  -3.09563
   D46        0.04029  -0.00032   0.00452  -0.00448   0.00003   0.04033
   D47       -1.23547  -0.00020   0.01011  -0.00165   0.00767  -1.22780
   D48        0.94136   0.00137   0.01759   0.02151   0.03936   0.98072
   D49        3.01824  -0.00049   0.00370   0.01022   0.01404   3.03228
   D50        1.87687  -0.00002   0.00451  -0.00336   0.00024   1.87711
   D51       -2.22949   0.00156   0.01199   0.01980   0.03193  -2.19756
   D52       -0.15260  -0.00031  -0.00190   0.00851   0.00661  -0.14600
   D53        0.00575   0.00015   0.00663   0.00437   0.01095   0.01670
   D54        3.13947   0.00021   0.00445   0.00515   0.00955  -3.13417
   D55       -3.12692  -0.00009   0.00648   0.00105   0.00756  -3.11936
   D56        0.00679  -0.00003   0.00430   0.00183   0.00617   0.01295
   D57        1.14790  -0.00152  -0.02484  -0.00221  -0.02474   1.12316
   D58       -3.09276   0.00053  -0.02639   0.02158  -0.00320  -3.09596
   D59       -0.95000   0.00004  -0.02753   0.00919  -0.01751  -0.96752
   D60       -1.06586  -0.00238  -0.01892  -0.02415  -0.04108  -1.10695
   D61        0.97666  -0.00034  -0.02047  -0.00036  -0.01955   0.95711
   D62        3.11942  -0.00082  -0.02160  -0.01275  -0.03386   3.08556
   D63        3.14038  -0.00103  -0.02326  -0.00321  -0.02548   3.11489
   D64       -1.10029   0.00101  -0.02481   0.02057  -0.00395  -1.10423
   D65        1.04247   0.00053  -0.02595   0.00819  -0.01826   1.02421
   D66        3.11609   0.00040   0.04377  -0.02143   0.02176   3.13785
   D67       -1.05516  -0.00181   0.00822  -0.03014  -0.02283  -1.07799
   D68        1.00391   0.00027   0.02268  -0.02029   0.00178   1.00570
   D69       -0.95178  -0.00083   0.02807  -0.00872   0.01964  -0.93213
   D70        1.16016  -0.00304  -0.00748  -0.01743  -0.02494   1.13521
   D71       -3.06396  -0.00095   0.00697  -0.00758  -0.00033  -3.06429
   D72        1.09964  -0.00003   0.04851  -0.02556   0.02299   1.12264
   D73       -3.07161  -0.00224   0.01295  -0.03427  -0.02159  -3.09320
   D74       -1.01254  -0.00015   0.02741  -0.02442   0.00302  -1.00952
   D75        2.87172   0.00070   0.03454   0.02991   0.06519   2.93692
   D76       -1.32100   0.00073   0.03765   0.02808   0.06647  -1.25453
   D77        0.80534   0.00040   0.03100   0.02433   0.05606   0.86140
   D78       -1.14531   0.00000   0.03971   0.01538   0.05492  -1.09039
   D79        0.94515   0.00002   0.04282   0.01355   0.05619   1.00134
   D80        3.07150  -0.00030   0.03616   0.00980   0.04578   3.11728
   D81        1.03200   0.00027   0.05862   0.02211   0.08017   1.11216
   D82        3.12246   0.00029   0.06173   0.02027   0.08144  -3.07929
   D83       -1.03438  -0.00004   0.05507   0.01653   0.07103  -0.96335
   D84       -1.49889   0.00102   0.01132  -0.00600   0.00254  -1.49635
   D85        1.51245  -0.00089   0.01339  -0.02067  -0.00872   1.50373
   D86       -2.68496  -0.00110   0.01987  -0.02175  -0.00340  -2.68836
   D87       -0.58715  -0.00094  -0.00447  -0.01809  -0.02387  -0.61102
   D88        2.49635   0.00192   0.01633   0.01950   0.03422   2.53057
   D89       -0.77549   0.00001   0.01840   0.00484   0.02296  -0.75254
   D90        1.31028  -0.00020   0.02488   0.00375   0.02828   1.33856
   D91       -2.87509  -0.00004   0.00053   0.00742   0.00780  -2.86729
   D92        0.61518   0.00417   0.02682   0.05329   0.07869   0.69388
   D93       -2.65666   0.00226   0.02889   0.03863   0.06743  -2.58923
   D94       -0.57089   0.00205   0.03537   0.03754   0.07275  -0.49813
   D95        1.52693   0.00221   0.01103   0.04121   0.05228   1.57920
   D96        0.67791   0.00107  -0.03103   0.01454  -0.01648   0.66143
   D97        2.71124  -0.00011  -0.05041  -0.00526  -0.05574   2.65550
   D98       -1.52031  -0.00084  -0.05209  -0.03221  -0.08538  -1.60569
   D99        0.82728  -0.00060  -0.04796  -0.04381  -0.08981   0.73747
   D100      -1.19167  -0.00180  -0.05150  -0.06294  -0.11365  -1.30532
   D101       2.88701  -0.00064  -0.04209  -0.05023  -0.09034   2.79667
   D102      -0.77091   0.00018   0.02458   0.04125   0.06648  -0.70443
   D103      -3.13620   0.00073   0.04577   0.11462   0.15990  -2.97630
   D104       1.23571  -0.00009   0.03232   0.03912   0.07203   1.30774
   D105      -2.91527  -0.00084   0.00920   0.02650   0.03674  -2.87854
   D106       0.20997   0.00038   0.01720   0.00220   0.01875   0.22872
   D107       2.22857   0.00068   0.02361  -0.00248   0.02052   2.24909
   D108      -1.77932  -0.00107  -0.00088  -0.00475  -0.00620  -1.78552
         Item               Value     Threshold  Converged?
 Maximum Force            0.013822     0.000450     NO 
 RMS     Force            0.001539     0.000300     NO 
 Maximum Displacement     0.238680     0.001800     NO 
 RMS     Displacement     0.051501     0.001200     NO 
 Predicted change in Energy=-3.955112D-03
 GradGradGradGradGradGradGradGradGradGradGradGradGradGradGradGradGradGrad

                          Input orientation:                          
 ---------------------------------------------------------------------
 Center     Atomic      Atomic             Coordinates (Angstroms)
 Number     Number       Type             X           Y           Z
 ---------------------------------------------------------------------
      1          6           0       -3.235453   -0.023223   -4.060170
      2          6           0       -2.703699   -0.413917   -2.868182
      3          6           0       -2.880088    0.361692   -1.694657
      4          6           0       -3.624116    1.601191   -1.711294
      5          6           0       -4.195382    1.964436   -2.996536
      6          6           0       -3.979790    1.162803   -4.096885
      7          1           0       -1.751993   -1.094251   -0.579233
      8          1           0       -3.096304   -0.611896   -4.959287
      9          1           0       -2.130416   -1.331494   -2.792145
     10          6           0       -2.290521   -0.155016   -0.511446
     11          6           0       -3.664530    2.257351   -0.414135
     12          1           0       -4.417140    1.475644   -5.039794
     13          6           0       -3.081239    1.714024    0.705364
     14          6           0       -2.391955    0.493405    0.680760
     15          1           0       -3.143185    2.241489    1.654995
     16          1           0       -1.952128    0.095919    1.586742
[truncated: 1,274,416 more chars]
