# Supplementary material for: An organic proton cage that is ultra-resistant to hydroxide-promoted degradation
Source: Nat Commun. 2024 Apr 22;15:3395. doi: 10.1038/s41467-024-47809-0 (PMC11035699; doi:10.1038/s41467-024-47809-0)
Supplement: Supplementary file 3 — Source Data [file 41467_2024_47809_MOESM3_ESM.zip › Paper/water-freqh2o-wb97xd.out]

 Entering Gaussian System, Link 0=g09
 Initial command:
 /opt/software/gaussian/g09.e01/l1.exe "/localscratch/clr426.7817689.0/Gau-17523.inp" -scrdir="/localscratch/clr426.7817689.0/"
 Entering Link 1 = /opt/software/gaussian/g09.e01/l1.exe PID=     17524.
  
 Copyright (c) 1988,1990,1992,1993,1995,1998,2003,2009,2015,
            Gaussian, Inc.  All Rights Reserved.
  
 This is part of the Gaussian(R) 09 program.  It is based on
 the Gaussian(R) 03 system (copyright 2003, Gaussian, Inc.),
 the Gaussian(R) 98 system (copyright 1998, Gaussian, Inc.),
 the Gaussian(R) 94 system (copyright 1995, Gaussian, Inc.),
 the Gaussian 92(TM) system (copyright 1992, Gaussian, Inc.),
 the Gaussian 90(TM) system (copyright 1990, Gaussian, Inc.),
 the Gaussian 88(TM) system (copyright 1988, Gaussian, Inc.),
 the Gaussian 86(TM) system (copyright 1986, Carnegie Mellon
 University), and the Gaussian 82(TM) system (copyright 1983,
 Carnegie Mellon University). Gaussian is a federally registered
 trademark of Gaussian, Inc.
  
 This software contains proprietary and confidential information,
 including trade secrets, belonging to Gaussian, Inc.
  
 This software is provided under written license and may be
 used, copied, transmitted, or stored only in accord with that
 written license.
  
 The following legend is applicable only to US Government
 contracts under FAR:
  
                    RESTRICTED RIGHTS LEGEND
  
 Use, reproduction and disclosure by the US Government is
 subject to restrictions as set forth in subparagraphs (a)
 and (c) of the Commercial Computer Software - Restricted
 Rights clause in FAR 52.227-19.
  
 Gaussian, Inc.
 340 Quinnipiac St., Bldg. 40, Wallingford CT 06492
  
  
 ---------------------------------------------------------------
 Warning -- This program may not be used in any manner that
 competes with the business of Gaussian, Inc. or will provide
 assistance to any competitor of Gaussian, Inc.  The licensee
 of this program is prohibited from giving any competitor of
 Gaussian, Inc. access to this program.  By using this program,
 the user acknowledges that Gaussian, Inc. is engaged in the
 business of creating and licensing software in the field of
 computational chemistry and represents and warrants to the
 licensee that it is not a competitor of Gaussian, Inc. and that
 it will not use this program in any manner prohibited above.
 ---------------------------------------------------------------
  

 Cite this work as:
 Gaussian 09, Revision E.01,
 M. J. Frisch, G. W. Trucks, H. B. Schlegel, G. E. Scuseria, 
 M. A. Robb, J. R. Cheeseman, G. Scalmani, V. Barone, B. Mennucci, 
 G. A. Petersson, H. Nakatsuji, M. Caricato, X. Li, H. P. Hratchian, 
 A. F. Izmaylov, J. Bloino, G. Zheng, J. L. Sonnenberg, M. Hada, 
 M. Ehara, K. Toyota, R. Fukuda, J. Hasegawa, M. Ishida, T. Nakajima, 
 Y. Honda, O. Kitao, H. Nakai, T. Vreven, J. A. Montgomery, Jr., 
 J. E. Peralta, F. Ogliaro, M. Bearpark, J. J. Heyd, E. Brothers, 
 K. N. Kudin, V. N. Staroverov, T. Keith, R. Kobayashi, J. Normand, 
 K. Raghavachari, A. Rendell, J. C. Burant, S. S. Iyengar, J. Tomasi, 
 M. Cossi, N. Rega, J. M. Millam, M. Klene, J. E. Knox, J. B. Cross, 
 V. Bakken, C. Adamo, J. Jaramillo, R. Gomperts, R. E. Stratmann, 
 O. Yazyev, A. J. Austin, R. Cammi, C. Pomelli, J. W. Ochterski, 
 R. L. Martin, K. Morokuma, V. G. Zakrzewski, G. A. Voth, 
 P. Salvador, J. J. Dannenberg, S. Dapprich, A. D. Daniels, 
 O. Farkas, J. B. Foresman, J. V. Ortiz, J. Cioslowski, 
 and D. J. Fox, Gaussian, Inc., Wallingford CT, 2013.
 
 ******************************************
 Gaussian 09:  EM64L-G09RevE.01 30-Nov-2015
                20-Jul-2023 
 ******************************************
 %chk=water-freqh2o-wb97xd.chk
 %mem=10GB
 ---------------------------------------------
 # freq wb97xd/6-31g(d,p) scrf=(solvent=water)
 ---------------------------------------------
 1/10=4,30=1,38=1/1,3;
 2/12=2,17=6,18=5,40=1/2;
 3/5=1,6=6,7=101,11=2,16=1,25=1,30=1,70=2201,71=2,72=1,74=-58,140=1/1,2,3;
 4//1;
 5/5=2,38=5,53=1,98=1/2;
 8/6=4,10=90,11=11/1;
 11/6=1,8=1,9=11,15=111,16=1/1,2,10;
 10/6=1/2;
 6/7=2,8=2,9=2,10=2,18=1,28=1/1;
 7/8=1,10=1,25=1/1,2,3,16;
 1/10=4,30=1/3;
 99//99;
 -------------------
 Title Card Required
 -------------------
 Symbolic Z-matrix:
 Charge =  0 Multiplicity = 1
 O                     0.        0.        0.11778 
 H                     0.        0.7579   -0.47112 
 H                     0.       -0.7579   -0.47112 
 

 GradGradGradGradGradGradGradGradGradGradGradGradGradGradGradGradGradGrad
 Berny optimization.
 Initialization pass.
 Trust Radius=3.00D-01 FncErr=1.00D-07 GrdErr=1.00D-07
 Number of steps in this run=      2 maximum allowed number of steps=      2.
 GradGradGradGradGradGradGradGradGradGradGradGradGradGradGradGradGradGrad

                          Input orientation:                          
 ---------------------------------------------------------------------
 Center     Atomic      Atomic             Coordinates (Angstroms)
 Number     Number       Type             X           Y           Z
 ---------------------------------------------------------------------
      1          8           0        0.000000    0.000000    0.117781
      2          1           0        0.000000    0.757903   -0.471123
      3          1           0        0.000000   -0.757903   -0.471123
 ---------------------------------------------------------------------
                    Distance matrix (angstroms):
                    1          2          3
     1  O    0.000000
     2  H    0.959805   0.000000
     3  H    0.959805   1.515806   0.000000
 Stoichiometry    H2O
 Framework group  C2V[C2(O),SGV(H2)]
 Deg. of freedom     2
 Full point group                 C2V     NOp   4
 Largest Abelian subgroup         C2V     NOp   4
 Largest concise Abelian subgroup C2      NOp   2
                         Standard orientation:                         
 ---------------------------------------------------------------------
 Center     Atomic      Atomic             Coordinates (Angstroms)
 Number     Number       Type             X           Y           Z
 ---------------------------------------------------------------------
      1          8           0        0.000000   -0.000000    0.117781
      2          1           0        0.000000    0.757903   -0.471123
      3          1           0       -0.000000   -0.757903   -0.471123
 ---------------------------------------------------------------------
 Rotational constants (GHZ):    814.0638177    436.4905090    284.1388995
 Standard basis: 6-31G(d,p) (6D, 7F)
 There are    12 symmetry adapted cartesian basis functions of A1  symmetry.
 There are     2 symmetry adapted cartesian basis functions of A2  symmetry.
 There are     4 symmetry adapted cartesian basis functions of B1  symmetry.
 There are     7 symmetry adapted cartesian basis functions of B2  symmetry.
 There are    12 symmetry adapted basis functions of A1  symmetry.
 There are     2 symmetry adapted basis functions of A2  symmetry.
 There are     4 symmetry adapted basis functions of B1  symmetry.
 There are     7 symmetry adapted basis functions of B2  symmetry.
    25 basis functions,    42 primitive gaussians,    25 cartesian basis functions
     5 alpha electrons        5 beta electrons
       nuclear repulsion energy         9.1705217862 Hartrees.
 NAtoms=    3 NActive=    3 NUniq=    2 SFac= 2.25D+00 NAtFMM=   60 NAOKFM=F Big=F
 Integral buffers will be    131072 words long.
 Raffenetti 2 integral format.
 Two-electron integral symmetry is turned on.
 Nuclear repulsion after empirical dispersion term =        9.1704947988 Hartrees.
 Force inversion solution in PCM.
 ------------------------------------------------------------------------------
 Polarizable Continuum Model (PCM)
 =================================
 Model                : PCM (using non-symmetric T matrix).
 Atomic radii         : UFF (Universal Force Field).
 Polarization charges : Total charges.
 Charge compensation  : None.
 Solution method      : Matrix inversion.
 Cavity type          : Scaled VdW (van der Waals Surface) (Alpha=1.100).
 Cavity algorithm     : GePol (No added spheres)
                        Default sphere list used, NSphG=    3.
                        Lebedev-Laikov grids with approx.  5.0 points / Ang**2.
                        Smoothing algorithm: York/Karplus (Gamma=1.0000).
                        Polarization charges: spherical gaussians, with
                                              point-specific exponents (IZeta= 3).
                        Self-potential: point-specific (ISelfS= 7).
                        Self-field    : sphere-specific E.n sum rule (ISelfD= 2).
 1st derivatives      : Analytical E(r).r(x)/FMM algorithm (CHGder, D1EAlg=3).
                        Cavity 1st derivative terms included.
 2nd derivatives      : Analytical E(r).r(xy)/FMM algorithm (CHGder, D2EAlg=3).
                        Cavity 2nd derivative terms included.
 Solvent              : Water, Eps=  78.355300 Eps(inf)=   1.777849
 ------------------------------------------------------------------------------
 Spheres list:
 ISph  on   Nord     Re0    Alpha      Xe            Ye            Ze
    1   O      1    1.7500  1.100      0.000000     -0.000000      0.117781
    2   H      2    1.4430  1.100      0.000000      0.757903     -0.471123
    3   H      3    1.4430  1.100     -0.000000     -0.757903     -0.471123
 ------------------------------------------------------------------------------
 One-electron integrals computed using PRISM.
 NBasis=    25 RedAO= T EigKep=  4.07D-02  NBF=    12     2     4     7
 NBsUse=    25 1.00D-06 EigRej= -1.00D+00 NBFU=    12     2     4     7
 ExpMin= 1.61D-01 ExpMax= 5.48D+03 ExpMxC= 8.25D+02 IAcc=1 IRadAn=         1 AccDes= 0.00D+00
 Harris functional with IExCor= 4639 and IRadAn=       1 diagonalized for initial guess.
 HarFok:  IExCor= 4639 AccDes= 0.00D+00 IRadAn=         1 IDoV= 1 UseB2=F ITyADJ=14
 ICtDFT=  3500011 ScaDFX=  1.000000  1.000000  1.000000  1.000000
 FoFCou: FMM=F IPFlag=           0 FMFlag=      100000 FMFlg1=           0
         NFxFlg=           0 DoJE=T BraDBF=F KetDBF=T FulRan=T
         wScrn=  0.000000 ICntrl=     500 IOpCl=  0 I1Cent=   200000004 NGrid=           0
         NMat0=    1 NMatS0=      1 NMatT0=    0 NMatD0=    1 NMtDS0=    0 NMtDT0=    0
 Petite list used in FoFCou.
 Initial guess orbital symmetries:
       Occupied  (A1) (A1) (B2) (A1) (B1)
       Virtual   (A1) (B2) (B2) (A1) (B1) (A1) (B2) (A1) (A2) (A1)
                 (B1) (A1) (B2) (B2) (A2) (B1) (A1) (A1) (B2) (A1)
 The electronic state of the initial guess is 1-A1.
 Keep R1 ints in memory in symmetry-blocked form, NReq=3165805.
 Requested convergence on RMS density matrix=1.00D-08 within 128 cycles.
 Requested convergence on MAX density matrix=1.00D-06.
 Requested convergence on             energy=1.00D-06.
 No special actions if energy rises.
 Inv3:  Mode=1 IEnd=      460992.
 Iteration    1 A*A^-1 deviation from unit magnitude is 2.89D-15 for     57.
 Iteration    1 A*A^-1 deviation from orthogonality  is 2.32D-15 for    258    119.
 Iteration    1 A^-1*A deviation from unit magnitude is 4.00D-15 for    182.
 Iteration    1 A^-1*A deviation from orthogonality  is 9.07D-16 for    240    184.
 Error on total polarization charges =  0.00135
 SCF Done:  E(RwB97XD) =  -76.4052297357     A.U. after    9 cycles
            NFock=  9  Conv=0.14D-08     -V/T= 2.0078
 DoSCS=F DFT=T ScalE2(SS,OS)=  1.000000  1.000000
 Range of M.O.s used for correlation:     1    25
 NBasis=    25 NAE=     5 NBE=     5 NFC=     0 NFV=     0
 NROrb=     25 NOA=     5 NOB=     5 NVA=    20 NVB=    20
 Symmetrizing basis deriv contribution to polar:
 IMax=3 JMax=2 DiffMx= 0.00D+00
 G2DrvN: will do     4 centers at a time, making    1 passes.
 Calling FoFCou, ICntrl=  3107 FMM=F I1Cent=   0 AccDes= 0.00D+00.
 NEqPCM:  Using equilibrium solvation (IEInf=0, Eps=  78.3553, EpsInf=   1.7778)
 G2PCM: DoFxE=T DoFxN=T DoGrad=T DoDP/DQ/DG/TGxP=FFFF NFrqRd=   0 IEInf=0 SqF1=F DoCFld=F IF1Alg=4.
 End of G2Drv F.D. properties file   721 does not exist.
 End of G2Drv F.D. properties file   722 does not exist.
 End of G2Drv F.D. properties file   788 does not exist.
          IDoAtm=111
 NEqPCM:  Using equilibrium solvation (IEInf=0, Eps=  78.3553, EpsInf=   1.7778)
          Differentiating once with respect to electric field.
                with respect to dipole field.
          Differentiating once with respect to nuclear coordinates.
 Keep R1 ints in memory in symmetry-blocked form, NReq=1945528.
          There are     9 degrees of freedom in the 1st order CPHF.  IDoFFX=4 NUNeed=     9.
      9 vectors produced by pass  0 Test12= 1.11D-15 1.11D-08 XBig12= 1.79D+00 9.24D-01.
 AX will form     9 AO Fock derivatives at one time.
      9 vectors produced by pass  1 Test12= 1.11D-15 1.11D-08 XBig12= 1.53D-01 1.86D-01.
      9 vectors produced by pass  2 Test12= 1.11D-15 1.11D-08 XBig12= 3.74D-03 2.81D-02.
      9 vectors produced by pass  3 Test12= 1.11D-15 1.11D-08 XBig12= 1.75D-05 2.13D-03.
      9 vectors produced by pass  4 Test12= 1.11D-15 1.11D-08 XBig12= 8.30D-08 1.18D-04.
      5 vectors produced by pass  5 Test12= 1.11D-15 1.11D-08 XBig12= 6.14D-11 3.34D-06.
      1 vectors produced by pass  6 Test12= 1.11D-15 1.11D-08 XBig12= 5.42D-14 9.35D-08.
 InvSVY:  IOpt=1 It=  1 EMax= 1.11D-16
 Solved reduced A of dimension    51 with     9 vectors.
 Isotropic polarizability for W=    0.000000        5.46 Bohr**3.
 End of Minotr F.D. properties file   721 does not exist.
 End of Minotr F.D. properties file   722 does not exist.
 End of Minotr F.D. properties file   788 does not exist.

 **********************************************************************

            Population analysis using the SCF density.

 **********************************************************************

 Orbital symmetries:
       Occupied  (A1) (A1) (B2) (A1) (B1)
       Virtual   (A1) (B2) (B2) (A1) (B1) (A1) (B2) (A1) (A2) (A1)
                 (B1) (A1) (B2) (B2) (A2) (B1) (A1) (A1) (B2) (A1)
 The electronic state is 1-A1.
 Alpha  occ. eigenvalues --  -19.26001  -1.09897  -0.60426  -0.46358  -0.38446
 Alpha virt. eigenvalues --    0.17482   0.26188   0.85998   0.90301   0.97881
 Alpha virt. eigenvalues --    0.97900   1.10692   1.26547   1.61452   1.62521
 Alpha virt. eigenvalues --    1.72922   2.33603   2.36492   2.55506   2.74230
 Alpha virt. eigenvalues --    2.76239   3.13206   3.41819   3.63546   3.79769
          Condensed to atoms (all electrons):
               1          2          3
     1  O    8.086165   0.301698   0.301698
     2  H    0.301698   0.378013  -0.024492
     3  H    0.301698  -0.024492   0.378013
 Mulliken charges:
               1
     1  O   -0.689562
     2  H    0.344781
     3  H    0.344781
 Sum of Mulliken charges =  -0.00000
 Mulliken charges with hydrogens summed into heavy atoms:
               1
     1  O   -0.000000
 APT charges:
               1
     1  O   -0.616477
     2  H    0.308239
     3  H    0.308239
 Sum of APT charges =  -0.00000
 APT charges with hydrogens summed into heavy atoms:
               1
     1  O   -0.000000
 Electronic spatial extent (au):  <R**2>=             18.8205
 Charge=             -0.0000 electrons
 Dipole moment (field-independent basis, Debye):
    X=             -0.0000    Y=              0.0000    Z=             -2.2966  Tot=              2.2966
 Quadrupole moment (field-independent basis, Debye-Ang):
   XX=             -7.1336   YY=             -4.0810   ZZ=             -5.9163
   XY=              0.0000   XZ=              0.0000   YZ=             -0.0000
 Traceless Quadrupole moment (field-independent basis, Debye-Ang):
   XX=             -1.4233   YY=              1.6293   ZZ=             -0.2061
   XY=              0.0000   XZ=              0.0000   YZ=             -0.0000
 Octapole moment (field-independent basis, Debye-Ang**2):
  XXX=              0.0000  YYY=              0.0000  ZZZ=             -1.4914  XYY=             -0.0000
  XXY=             -0.0000  XXZ=             -0.3890  XZZ=             -0.0000  YZZ=              0.0000
  YYZ=             -1.4088  XYZ=             -0.0000
 Hexadecapole moment (field-independent basis, Debye-Ang**3):
 XXXX=             -5.1061 YYYY=             -5.4732 ZZZZ=             -6.0500 XXXY=             -0.0000
 XXXZ=             -0.0000 YYYX=              0.0000 YYYZ=             -0.0000 ZZZX=             -0.0000
 ZZZY=             -0.0000 XXYY=             -2.0389 XXZZ=             -1.9140 YYZZ=             -1.5656
 XXYZ=             -0.0000 YYXZ=              0.0000 ZZXY=              0.0000
 N-N= 9.170494798751D+00 E-N=-1.989798500130D+02  KE= 7.581218763943D+01
 Symmetry A1   KE= 6.766441774622D+01
 Symmetry A2   KE= 4.121327166464D-35
 Symmetry B1   KE= 4.545448092127D+00
 Symmetry B2   KE= 3.602321801091D+00
  Exact polarizability:   3.166  -0.000   7.592  -0.000  -0.000   5.619
 Approx polarizability:   2.919   0.000   6.801   0.000  -0.000   5.183
 D2PCM: PCM CHGder 2nd derivatives, FixD1E=F FixD2E=F DoIter=F DoCFld=F I1PDM=0
 Calling FoFJK, ICntrl=    100127 FMM=F ISym2X=1 I1Cent= 0 IOpClX= 0 NMat=1 NMatS=1 NMatT=0.
 Full mass-weighted force constant matrix:
 Low frequencies --- -209.3715 -193.2810  -44.7434    0.0021    0.0022    0.0024
 Low frequencies --- 1655.7517 3909.8481 4017.9564
 Diagonal vibrational polarizability:
        0.0000000       0.1125243       1.1370029
 Harmonic frequencies (cm**-1), IR intensities (KM/Mole), Raman scattering
 activities (A**4/AMU), depolarization ratios for plane and unpolarized
 incident light, reduced masses (AMU), force constants (mDyne/A),
 and normal coordinates:
                      1                      2                      3
                     A1                     A1                     B2
 Frequencies --   1655.7517              3909.8481              4017.9563
 Red. masses --      1.0821                 1.0457                 1.0817
 Frc consts  --      1.7479                 9.4183                10.2885
 IR Inten    --    112.8617                16.5485                67.5031
  Atom  AN      X      Y      Z        X      Y      Z        X      Y      Z
     1   8    -0.00   0.00  -0.07     0.00  -0.00   0.05    -0.00  -0.07  -0.00
     2   1     0.00   0.43   0.56     0.00   0.58  -0.40     0.00   0.56  -0.43
     3   1     0.00  -0.43   0.56    -0.00  -0.58  -0.40     0.00   0.56   0.43

 -------------------
 - Thermochemistry -
 -------------------
 Temperature   298.150 Kelvin.  Pressure   1.00000 Atm.
 Atom     1 has atomic number  8 and mass  15.99491
 Atom     2 has atomic number  1 and mass   1.00783
 Atom     3 has atomic number  1 and mass   1.00783
 Molecular mass:    18.01056 amu.
 Principal axes and moments of inertia in atomic units:
                           1         2         3
     Eigenvalues --     2.21695   4.13466   6.35162
           X            0.00000   0.00000   1.00000
           Y            1.00000   0.00000  -0.00000
           Z            0.00000   1.00000   0.00000
 This molecule is an asymmetric top.
 Rotational symmetry number  2.
 Rotational temperatures (Kelvin)     39.06885    20.94822    13.63650
 Rotational constants (GHZ):         814.06382   436.49051   284.13890
 Zero-point vibrational energy      57322.4 (Joules/Mol)
                                   13.70038 (Kcal/Mol)
 Vibrational temperatures:   2382.25  5625.39  5780.94
          (Kelvin)
 
 Zero-point correction=                           0.021833 (Hartree/Particle)
 Thermal correction to Energy=                    0.024668
 Thermal correction to Enthalpy=                  0.025612
 Thermal correction to Gibbs Free Energy=         0.004194
 Sum of electronic and zero-point Energies=            -76.383397
 Sum of electronic and thermal Energies=               -76.380562
 Sum of electronic and thermal Enthalpies=             -76.379617
 Sum of electronic and thermal Free Energies=          -76.401036
 
                     E (Thermal)             CV                S
                      KCal/Mol        Cal/Mol-Kelvin    Cal/Mol-Kelvin
 Total                   15.479              6.005             45.078
 Electronic               0.000              0.000              0.000
 Translational            0.889              2.981             34.608
 Rotational               0.889              2.981             10.464
 Vibrational             13.702              0.043              0.006
                       Q            Log10(Q)             Ln(Q)
 Total Bot       0.117710D-01         -1.929187         -4.442117
 Total V=0       0.129793D+09          8.113250         18.681449
 Vib (Bot)       0.907215D-10        -10.042290        -23.123227
 Vib (V=0)       0.100034D+01          0.000147          0.000339
 Electronic      0.100000D+01          0.000000          0.000000
 Translational   0.300432D+07          6.477746         14.915562
 Rotational      0.431874D+02          1.635357          3.765548
 ***** Axes restored to original set *****
 -------------------------------------------------------------------
 Center     Atomic                   Forces (Hartrees/Bohr)
 Number     Number              X              Y              Z
 -------------------------------------------------------------------
      1        8          -0.000000000   -0.000000000    0.003227706
      2        1           0.000000000    0.000119978   -0.001613853
      3        1           0.000000000   -0.000119978   -0.001613853
 -------------------------------------------------------------------
 Cartesian Forces:  Max     0.003227706 RMS     0.001318919

 GradGradGradGradGradGradGradGradGradGradGradGradGradGradGradGradGradGrad
 Berny optimization.
 Search for a local minimum.
 Step number   1 out of a maximum of    2
 All quantities printed in internal units (Hartrees-Bohrs-Radians)
 Second derivative matrix not updated -- analytic derivatives used.
 The second derivative matrix:
                          X1        Y1        Z1        X2        Y2
           X1          -0.00253
           Y1           0.00000   0.71111
           Z1           0.00000   0.00000   0.47919
           X2           0.00127  -0.00000   0.00000  -0.00067
           Y2          -0.00000  -0.35556   0.21440   0.00000   0.38668
           Z2           0.00000   0.27730  -0.23960  -0.00000  -0.24585
           X3           0.00127  -0.00000  -0.00000  -0.00059  -0.00000
           Y3           0.00000  -0.35556  -0.21440  -0.00000  -0.03113
           Z3           0.00000  -0.27730  -0.23960  -0.00000   0.03145
                          Z2        X3        Y3        Z3
           Z2           0.22664
           X3           0.00000  -0.00067
           Y3          -0.03145   0.00000   0.38668
           Z3           0.01295   0.00000   0.24585   0.22664
 ITU=  0
     Eigenvalues ---    0.15336   0.82304   1.02539
 Angle between quadratic step and forces=  47.16 degrees.
 ClnCor:  largest displacement from symmetrization is 7.87D-13 for atom     3.
 Linear search not attempted -- first point.
 ClnCor:  largest displacement from symmetrization is 1.35D-29 for atom     1.
 B after Tr=    -0.000000    0.000000    0.003024
         Rot=    1.000000    0.000000    0.000000    0.000000 Ang=   0.00 deg.
 Variable       Old X    -DE/DX   Delta X   Delta X   Delta X     New X
                                 (Linear)    (Quad)   (Total)
    X1        0.00000  -0.00000   0.00000   0.00000  -0.00000  -0.00000
    Y1        0.00000  -0.00000   0.00000   0.00000   0.00000   0.00000
    Z1        0.22257   0.00323   0.00000   0.00496   0.00799   0.23056
    X2        0.00000   0.00000   0.00000  -0.00000   0.00000   0.00000
    Y2        1.43223   0.00012   0.00000  -0.00586  -0.00586   1.42637
    Z2       -0.89029  -0.00161   0.00000  -0.00702  -0.00399  -0.89429
    X3       -0.00000   0.00000   0.00000   0.00000   0.00000  -0.00000
    Y3       -1.43223  -0.00012   0.00000   0.00586   0.00586  -1.42637
    Z3       -0.89029  -0.00161   0.00000  -0.00702  -0.00399  -0.89429
         Item               Value     Threshold  Converged?
 Maximum Force            0.003228     0.000450     NO 
 RMS     Force            0.001319     0.000300     NO 
 Maximum Displacement     0.007986     0.001800     NO 
 RMS     Displacement     0.004273     0.001200     NO 
 Predicted change in Energy=-1.862972D-05
 GradGradGradGradGradGradGradGradGradGradGradGradGradGradGradGradGradGrad

 1\1\GINC-CDR1944\Freq\RwB97XD\6-31G(d,p)\H2O1\CLR426\20-Jul-2023\0\\# 
 freq wb97xd/6-31g(d,p) scrf=(solvent=water)\\Title Card Required\\0,1\
 O,0.,0.,0.117781\H,0.,0.757903,-0.471123\H,0.,-0.757903,-0.471123\\Ver
 sion=EM64L-G09RevE.01\State=1-A1\HF=-76.4052297\RMSD=1.448e-09\RMSF=1.
 319e-03\ZeroPoint=0.0218329\Thermal=0.0246681\Dipole=0.,0.,-0.9035579\
 DipoleDeriv=-0.8114606,0.,0.,0.,-0.567198,0.,0.,0.,-0.470773,0.4057303
 ,0.,0.,0.,0.283599,0.0671016,0.,0.0948035,0.2353865,0.4057303,0.,0.,0.
 ,0.283599,-0.0671016,0.,-0.0948035,0.2353865\Polar=3.1655034,0.,7.5919
 611,0.,0.,5.6190308\PG=C02V [C2(O1),SGV(H2)]\NImag=0\\-0.00253069,0.,0
 .71111196,0.,0.,0.47919337,0.00126535,0.,0.,-0.00067085,0.,-0.35555598
 ,0.21439523,0.,0.38668171,0.,0.27729644,-0.23959668,0.,-0.24584584,0.2
 2664381,0.00126535,0.,0.,-0.00059450,0.,0.,-0.00067085,0.,-0.35555598,
 -0.21439523,0.,-0.03112573,-0.03145061,0.,0.38668171,0.,-0.27729644,-0
 .23959668,0.,0.03145061,0.01295287,0.,0.24584584,0.22664381\\0.,0.,-0.
 00322771,0.,-0.00011998,0.00161385,0.,0.00011998,0.00161385\\\@


 TELEVISION IS CALLED A MEDIUM BECAUSE IT ISN'T
 RARE, AND IT ISN'T WELL DONE.
 Job cpu time:       0 days  0 hours  0 minutes  6.1 seconds.
 File lengths (MBytes):  RWF=      6 Int=      0 D2E=      0 Chk=      2 Scr=      1
 Normal termination of Gaussian 09 at Thu Jul 20 10:16:20 2023.
