# Supplementary material for: An organic proton cage that is ultra-resistant to hydroxide-promoted degradation
Source: Nat Commun. 2024 Apr 22;15:3395. doi: 10.1038/s41467-024-47809-0 (PMC11035699; doi:10.1038/s41467-024-47809-0)
Supplement: Supplementary file 3 — Source Data [file 41467_2024_47809_MOESM3_ESM.zip › Paper/water-opt-wb97xd.out]

 Entering Gaussian System, Link 0=g09
 Initial command:
 /opt/software/gaussian/g09.e01/l1.exe "/localscratch/clr426.6757959.0/Gau-31718.inp" -scrdir="/localscratch/clr426.6757959.0/"
 Entering Link 1 = /opt/software/gaussian/g09.e01/l1.exe PID=     31719.
  
 Copyright (c) 1988,1990,1992,1993,1995,1998,2003,2009,2015,
            Gaussian, Inc.  All Rights Reserved.
  
 This is part of the Gaussian(R) 09 program.  It is based on
 the Gaussian(R) 03 system (copyright 2003, Gaussian, Inc.),
 the Gaussian(R) 98 system (copyright 1998, Gaussian, Inc.),
 the Gaussian(R) 94 system (copyright 1995, Gaussian, Inc.),
 the Gaussian 92(TM) system (copyright 1992, Gaussian, Inc.),
 the Gaussian 90(TM) system (copyright 1990, Gaussian, Inc.),
 the Gaussian 88(TM) system (copyright 1988, Gaussian, Inc.),
 the Gaussian 86(TM) system (copyright 1986, Carnegie Mellon
 University), and the Gaussian 82(TM) system (copyright 1983,
 Carnegie Mellon University). Gaussian is a federally registered
 trademark of Gaussian, Inc.
  
 This software contains proprietary and confidential information,
 including trade secrets, belonging to Gaussian, Inc.
  
 This software is provided under written license and may be
 used, copied, transmitted, or stored only in accord with that
 written license.
  
 The following legend is applicable only to US Government
 contracts under FAR:
  
                    RESTRICTED RIGHTS LEGEND
  
 Use, reproduction and disclosure by the US Government is
 subject to restrictions as set forth in subparagraphs (a)
 and (c) of the Commercial Computer Software - Restricted
 Rights clause in FAR 52.227-19.
  
 Gaussian, Inc.
 340 Quinnipiac St., Bldg. 40, Wallingford CT 06492
  
  
 ---------------------------------------------------------------
 Warning -- This program may not be used in any manner that
 competes with the business of Gaussian, Inc. or will provide
 assistance to any competitor of Gaussian, Inc.  The licensee
 of this program is prohibited from giving any competitor of
 Gaussian, Inc. access to this program.  By using this program,
 the user acknowledges that Gaussian, Inc. is engaged in the
 business of creating and licensing software in the field of
 computational chemistry and represents and warrants to the
 licensee that it is not a competitor of Gaussian, Inc. and that
 it will not use this program in any manner prohibited above.
 ---------------------------------------------------------------
  

 Cite this work as:
 Gaussian 09, Revision E.01,
 M. J. Frisch, G. W. Trucks, H. B. Schlegel, G. E. Scuseria, 
 M. A. Robb, J. R. Cheeseman, G. Scalmani, V. Barone, B. Mennucci, 
 G. A. Petersson, H. Nakatsuji, M. Caricato, X. Li, H. P. Hratchian, 
 A. F. Izmaylov, J. Bloino, G. Zheng, J. L. Sonnenberg, M. Hada, 
 M. Ehara, K. Toyota, R. Fukuda, J. Hasegawa, M. Ishida, T. Nakajima, 
 Y. Honda, O. Kitao, H. Nakai, T. Vreven, J. A. Montgomery, Jr., 
 J. E. Peralta, F. Ogliaro, M. Bearpark, J. J. Heyd, E. Brothers, 
 K. N. Kudin, V. N. Staroverov, T. Keith, R. Kobayashi, J. Normand, 
 K. Raghavachari, A. Rendell, J. C. Burant, S. S. Iyengar, J. Tomasi, 
 M. Cossi, N. Rega, J. M. Millam, M. Klene, J. E. Knox, J. B. Cross, 
 V. Bakken, C. Adamo, J. Jaramillo, R. Gomperts, R. E. Stratmann, 
 O. Yazyev, A. J. Austin, R. Cammi, C. Pomelli, J. W. Ochterski, 
 R. L. Martin, K. Morokuma, V. G. Zakrzewski, G. A. Voth, 
 P. Salvador, J. J. Dannenberg, S. Dapprich, A. D. Daniels, 
 O. Farkas, J. B. Foresman, J. V. Ortiz, J. Cioslowski, 
 and D. J. Fox, Gaussian, Inc., Wallingford CT, 2013.
 
 ******************************************
 Gaussian 09:  EM64L-G09RevE.01 30-Nov-2015
                 7-Jul-2023 
 ******************************************
 %chk=water-opt-wb97xd.chk
 %mem=10GB
 ----------------------------
 # opt freq wb97xd/6-31g(d,p)
 ----------------------------
 1/14=-1,18=20,19=15,26=3,38=1/1,3;
 2/9=110,12=2,17=6,18=5,40=1/2;
 3/5=1,6=6,7=101,11=2,16=1,25=1,30=1,71=1,74=-58/1,2,3;
 4//1;
 5/5=2,38=5/2;
 6/7=2,8=2,9=2,10=2,28=1/1;
 7//1,2,3,16;
 1/14=-1,18=20,19=15,26=3/3(2);
 2/9=110/2;
 99//99;
 2/9=110/2;
 3/5=1,6=6,7=101,11=2,16=1,25=1,30=1,71=1,74=-58/1,2,3;
 4/5=5,16=3,69=1/1;
 5/5=2,38=5/2;
 7//1,2,3,16;
 1/14=-1,18=20,19=15,26=3/3(-5);
 2/9=110/2;
 6/7=2,8=2,9=2,10=2,19=2,28=1/1;
 99/9=1/99;
 -------------------
 Title Card Required
 -------------------
 Symbolic Z-matrix:
 Charge =  0 Multiplicity = 1
 O                     0.        0.        0.11742 
 H                     0.       -0.75754  -0.46966 
 H                     0.        0.75754  -0.46966 
 

 GradGradGradGradGradGradGradGradGradGradGradGradGradGradGradGradGradGrad
 Berny optimization.
 Initialization pass.
                           ----------------------------
                           !    Initial Parameters    !
                           ! (Angstroms and Degrees)  !
 --------------------------                            --------------------------
 ! Name  Definition              Value          Derivative Info.                !
 --------------------------------------------------------------------------------
 ! R1    R(1,2)                  0.9584         estimate D2E/DX2                !
 ! R2    R(1,3)                  0.9584         estimate D2E/DX2                !
 ! A1    A(2,1,3)              104.45           estimate D2E/DX2                !
 --------------------------------------------------------------------------------
 Trust Radius=3.00D-01 FncErr=1.00D-07 GrdErr=1.00D-06
 Number of steps in this run=     20 maximum allowed number of steps=    100.
 GradGradGradGradGradGradGradGradGradGradGradGradGradGradGradGradGradGrad

                          Input orientation:                          
 ---------------------------------------------------------------------
 Center     Atomic      Atomic             Coordinates (Angstroms)
 Number     Number       Type             X           Y           Z
 ---------------------------------------------------------------------
      1          8           0        0.000000    0.000000    0.117416
      2          1           0        0.000000   -0.757541   -0.469664
      3          1           0        0.000000    0.757541   -0.469664
 ---------------------------------------------------------------------
                    Distance matrix (angstroms):
                    1          2          3
     1  O    0.000000
     2  H    0.958400   0.000000
     3  H    0.958400   1.515082   0.000000
 Stoichiometry    H2O
 Framework group  C2V[C2(O),SGV(H2)]
 Deg. of freedom     2
 Full point group                 C2V     NOp   4
 Largest Abelian subgroup         C2V     NOp   4
 Largest concise Abelian subgroup C2      NOp   2
                         Standard orientation:                         
 ---------------------------------------------------------------------
 Center     Atomic      Atomic             Coordinates (Angstroms)
 Number     Number       Type             X           Y           Z
 ---------------------------------------------------------------------
      1          8           0        0.000000    0.000000    0.117416
      2          1           0        0.000000    0.757541   -0.469664
      3          1           0       -0.000000   -0.757541   -0.469664
 ---------------------------------------------------------------------
 Rotational constants (GHZ):    819.1301086    436.9077731    284.9311449
 Standard basis: 6-31G(d,p) (6D, 7F)
 There are    12 symmetry adapted cartesian basis functions of A1  symmetry.
 There are     2 symmetry adapted cartesian basis functions of A2  symmetry.
 There are     4 symmetry adapted cartesian basis functions of B1  symmetry.
 There are     7 symmetry adapted cartesian basis functions of B2  symmetry.
 There are    12 symmetry adapted basis functions of A1  symmetry.
 There are     2 symmetry adapted basis functions of A2  symmetry.
 There are     4 symmetry adapted basis functions of B1  symmetry.
 There are     7 symmetry adapted basis functions of B2  symmetry.
    25 basis functions,    42 primitive gaussians,    25 cartesian basis functions
     5 alpha electrons        5 beta electrons
       nuclear repulsion energy         9.1836135069 Hartrees.
 NAtoms=    3 NActive=    3 NUniq=    2 SFac= 2.25D+00 NAtFMM=   60 NAOKFM=F Big=F
 Integral buffers will be    131072 words long.
 Raffenetti 2 integral format.
 Two-electron integral symmetry is turned on.
 Nuclear repulsion after empirical dispersion term =        9.1835866025 Hartrees.
 One-electron integrals computed using PRISM.
 NBasis=    25 RedAO= T EigKep=  4.06D-02  NBF=    12     2     4     7
 NBsUse=    25 1.00D-06 EigRej= -1.00D+00 NBFU=    12     2     4     7
 ExpMin= 1.61D-01 ExpMax= 5.48D+03 ExpMxC= 8.25D+02 IAcc=1 IRadAn=         1 AccDes= 0.00D+00
 Harris functional with IExCor= 4639 and IRadAn=       1 diagonalized for initial guess.
 HarFok:  IExCor= 4639 AccDes= 0.00D+00 IRadAn=         1 IDoV= 1 UseB2=F ITyADJ=14
 ICtDFT=  3500011 ScaDFX=  1.000000  1.000000  1.000000  1.000000
 FoFCou: FMM=F IPFlag=           0 FMFlag=      100000 FMFlg1=           0
         NFxFlg=           0 DoJE=T BraDBF=F KetDBF=T FulRan=T
         wScrn=  0.000000 ICntrl=     500 IOpCl=  0 I1Cent=   200000004 NGrid=           0
         NMat0=    1 NMatS0=      1 NMatT0=    0 NMatD0=    1 NMtDS0=    0 NMtDT0=    0
 Petite list used in FoFCou.
 Initial guess orbital symmetries:
       Occupied  (A1) (A1) (B2) (A1) (B1)
       Virtual   (A1) (B2) (B2) (A1) (B1) (A1) (B2) (A1) (A2) (A1)
                 (B1) (A1) (B2) (B2) (A2) (B1) (A1) (A1) (B2) (A1)
 The electronic state of the initial guess is 1-A1.
 Keep R1 ints in memory in symmetry-blocked form, NReq=987742.
 Requested convergence on RMS density matrix=1.00D-08 within 128 cycles.
 Requested convergence on MAX density matrix=1.00D-06.
 Requested convergence on             energy=1.00D-06.
 No special actions if energy rises.
 Integral accuracy reduced to 1.0D-05 until final iterations.
 Initial convergence to 1.0D-05 achieved.  Increase integral accuracy.
 SCF Done:  E(RwB97XD) =  -76.3978902512     A.U. after   13 cycles
            NFock= 13  Conv=0.24D-08     -V/T= 2.0075

 **********************************************************************

            Population analysis using the SCF density.

 **********************************************************************

 Orbital symmetries:
       Occupied  (A1) (A1) (B2) (A1) (B1)
       Virtual   (A1) (B2) (B2) (A1) (A1) (B1) (B2) (A1) (A2) (A1)
                 (B1) (A1) (B2) (B2) (A2) (B1) (A1) (A1) (B2) (A1)
 The electronic state is 1-A1.
 Alpha  occ. eigenvalues --  -19.25892  -1.09970  -0.60605  -0.45821  -0.38036
 Alpha virt. eigenvalues --    0.16150   0.24790   0.85770   0.90533   0.98444
 Alpha virt. eigenvalues --    0.98563   1.10964   1.26096   1.61428   1.62921
 Alpha virt. eigenvalues --    1.73324   2.33798   2.35955   2.55641   2.74309
 Alpha virt. eigenvalues --    2.76027   3.13244   3.41621   3.63616   3.80553
          Condensed to atoms (all electrons):
               1          2          3
     1  O    8.051343   0.295473   0.295473
     2  H    0.295473   0.409233  -0.025850
     3  H    0.295473  -0.025850   0.409233
 Mulliken charges:
               1
     1  O   -0.642289
     2  H    0.321144
     3  H    0.321144
 Sum of Mulliken charges =  -0.00000
 Mulliken charges with hydrogens summed into heavy atoms:
               1
     1  O   -0.000000
 Electronic spatial extent (au):  <R**2>=             18.9065
 Charge=             -0.0000 electrons
 Dipole moment (field-independent basis, Debye):
    X=             -0.0000    Y=              0.0000    Z=             -2.0920  Tot=              2.0920
 Quadrupole moment (field-independent basis, Debye-Ang):
   XX=             -7.1219   YY=             -4.1929   ZZ=             -5.9534
   XY=              0.0000   XZ=              0.0000   YZ=             -0.0000
 Traceless Quadrupole moment (field-independent basis, Debye-Ang):
   XX=             -1.3658   YY=              1.5632   ZZ=             -0.1973
   XY=              0.0000   XZ=              0.0000   YZ=             -0.0000
 Octapole moment (field-independent basis, Debye-Ang**2):
  XXX=              0.0000  YYY=             -0.0000  ZZZ=             -1.2683  XYY=             -0.0000
  XXY=              0.0000  XXZ=             -0.3293  XZZ=             -0.0000  YZZ=              0.0000
  YYZ=             -1.2671  XYZ=             -0.0000
 Hexadecapole moment (field-independent basis, Debye-Ang**3):
 XXXX=             -5.0964 YYYY=             -5.7613 ZZZZ=             -6.1236 XXXY=             -0.0000
 XXXZ=             -0.0000 YYYX=             -0.0000 YYYZ=              0.0000 ZZZX=             -0.0000
 ZZZY=              0.0000 XXYY=             -2.0714 XXZZ=             -1.9217 YYZZ=             -1.6506
 XXYZ=              0.0000 YYXZ=              0.0000 ZZXY=              0.0000
 N-N= 9.183586602531D+00 E-N=-1.989735689620D+02  KE= 7.582721155119D+01
 Symmetry A1   KE= 6.767754393019D+01
 Symmetry A2   KE= 2.097106296107D-36
 Symmetry B1   KE= 4.569851932250D+00
 Symmetry B2   KE= 3.579815688749D+00
 Calling FoFJK, ICntrl=      2127 FMM=F ISym2X=1 I1Cent= 0 IOpClX= 0 NMat=1 NMatS=1 NMatT=0.
 ***** Axes restored to original set *****
 -------------------------------------------------------------------
 Center     Atomic                   Forces (Hartrees/Bohr)
 Number     Number              X              Y              Z
 -------------------------------------------------------------------
      1        8           0.000000000   -0.000000000    0.002169487
      2        1          -0.000000000   -0.001033270   -0.001084743
      3        1          -0.000000000    0.001033270   -0.001084743
 -------------------------------------------------------------------
 Cartesian Forces:  Max     0.002169487 RMS     0.001010792

 GradGradGradGradGradGradGradGradGradGradGradGradGradGradGradGradGradGrad
 Berny optimization.
 FormGI is forming the generalized inverse of G from B-inverse, IUseBI=4.
 Internal  Forces:  Max     0.001481192 RMS     0.001231953
 Search for a local minimum.
 Step number   1 out of a maximum of   20
 All quantities printed in internal units (Hartrees-Bohrs-Radians)
 Mixed Optimization -- RFO/linear search
 Second derivative matrix not updated -- first step.
 The second derivative matrix:
                          R1        R2        A1
           R1           0.55819
           R2           0.00000   0.55819
           A1           0.00000   0.00000   0.16000
 ITU=  0
     Eigenvalues ---    0.16000   0.55819   0.55819
 RFO step:  Lambda=-8.89379737D-06 EMin= 1.60000000D-01
 Linear search not attempted -- first point.
 Iteration  1 RMS(Cart)=  0.00171797 RMS(Int)=  0.00000246
 Iteration  2 RMS(Cart)=  0.00000276 RMS(Int)=  0.00000000
 Iteration  3 RMS(Cart)=  0.00000000 RMS(Int)=  0.00000000
 ClnCor:  largest displacement from symmetrization is 4.58D-16 for atom     3.
 Variable       Old X    -DE/DX   Delta X   Delta X   Delta X     New X
                                 (Linear)    (Quad)   (Total)
    R1        1.81111   0.00148   0.00000   0.00265   0.00265   1.81377
    R2        1.81111   0.00148   0.00000   0.00265   0.00265   1.81377
    A1        1.82300  -0.00041   0.00000  -0.00254  -0.00254   1.82046
         Item               Value     Threshold  Converged?
 Maximum Force            0.001481     0.000450     NO 
 RMS     Force            0.001232     0.000300     NO 
 Maximum Displacement     0.002297     0.001800     NO 
 RMS     Displacement     0.001718     0.001200     NO 
 Predicted change in Energy=-4.446899D-06
 GradGradGradGradGradGradGradGradGradGradGradGradGradGradGradGradGradGrad

                          Input orientation:                          
 ---------------------------------------------------------------------
 Center     Atomic      Atomic             Coordinates (Angstroms)
 Number     Number       Type             X           Y           Z
 ---------------------------------------------------------------------
      1          8           0       -0.000000    0.000000    0.118632
      2          1           0       -0.000000   -0.757903   -0.470272
      3          1           0        0.000000    0.757903   -0.470272
 ---------------------------------------------------------------------
                    Distance matrix (angstroms):
                    1          2          3
     1  O    0.000000
     2  H    0.959805   0.000000
     3  H    0.959805   1.515807   0.000000
 Stoichiometry    H2O
 Framework group  C2V[C2(O),SGV(H2)]
 Deg. of freedom     2
 Full point group                 C2V     NOp   4
 Largest Abelian subgroup         C2V     NOp   4
 Largest concise Abelian subgroup C2      NOp   2
                         Standard orientation:                         
 ---------------------------------------------------------------------
 Center     Atomic      Atomic             Coordinates (Angstroms)
 Number     Number       Type             X           Y           Z
 ---------------------------------------------------------------------
      1          8           0       -0.000000    0.000000    0.117781
      2          1           0       -0.000000    0.757903   -0.471123
      3          1           0       -0.000000   -0.757903   -0.471123
 ---------------------------------------------------------------------
 Rotational constants (GHZ):    814.0654371    436.4900382    284.1388973
 Standard basis: 6-31G(d,p) (6D, 7F)
 There are    12 symmetry adapted cartesian basis functions of A1  symmetry.
 There are     2 symmetry adapted cartesian basis functions of A2  symmetry.
 There are     4 symmetry adapted cartesian basis functions of B1  symmetry.
 There are     7 symmetry adapted cartesian basis functions of B2  symmetry.
 There are    12 symmetry adapted basis functions of A1  symmetry.
 There are     2 symmetry adapted basis functions of A2  symmetry.
 There are     4 symmetry adapted basis functions of B1  symmetry.
 There are     7 symmetry adapted basis functions of B2  symmetry.
    25 basis functions,    42 primitive gaussians,    25 cartesian basis functions
     5 alpha electrons        5 beta electrons
       nuclear repulsion energy         9.1705219346 Hartrees.
 NAtoms=    3 NActive=    3 NUniq=    2 SFac= 2.25D+00 NAtFMM=   60 NAOKFM=F Big=F
 Integral buffers will be    131072 words long.
 Raffenetti 2 integral format.
 Two-electron integral symmetry is turned on.
 Nuclear repulsion after empirical dispersion term =        9.1704949471 Hartrees.
 One-electron integrals computed using PRISM.
 NBasis=    25 RedAO= T EigKep=  4.07D-02  NBF=    12     2     4     7
 NBsUse=    25 1.00D-06 EigRej= -1.00D+00 NBFU=    12     2     4     7
 Initial guess from the checkpoint file:  "water-opt-wb97xd.chk"
 B after Tr=    -0.000000    0.000000    0.000000
         Rot=    1.000000    0.000000   -0.000000   -0.000000 Ang=   0.00 deg.
 Initial guess orbital symmetries:
       Occupied  (A1) (A1) (B2) (A1) (B1)
       Virtual   (A1) (A1) (A1) (A1) (A1) (A1) (A1) (A1) (A1) (A2)
                 (A2) (B1) (B1) (B1) (B2) (B2) (B2) (B2) (B2) (B2)
 Keep R1 ints in memory in symmetry-blocked form, NReq=987742.
 Requested convergence on RMS density matrix=1.00D-08 within 128 cycles.
 Requested convergence on MAX density matrix=1.00D-06.
 Requested convergence on             energy=1.00D-06.
 No special actions if energy rises.
 SCF Done:  E(RwB97XD) =  -76.3978951060     A.U. after    7 cycles
            NFock=  7  Conv=0.71D-08     -V/T= 2.0076
 Calling FoFJK, ICntrl=      2127 FMM=F ISym2X=1 I1Cent= 0 IOpClX= 0 NMat=1 NMatS=1 NMatT=0.
 ***** Axes restored to original set *****
 -------------------------------------------------------------------
 Center     Atomic                   Forces (Hartrees/Bohr)
 Number     Number              X              Y              Z
 -------------------------------------------------------------------
      1        8           0.000000000    0.000000000    0.000236198
      2        1          -0.000000000   -0.000010338   -0.000118099
      3        1          -0.000000000    0.000010338   -0.000118099
 -------------------------------------------------------------------
 Cartesian Forces:  Max     0.000236198 RMS     0.000096551

 GradGradGradGradGradGradGradGradGradGradGradGradGradGradGradGradGradGrad
 Berny optimization.
 Using GEDIIS/GDIIS optimizer.
 FormGI is forming the generalized inverse of G from B-inverse, IUseBI=4.
 Internal  Forces:  Max     0.000157641 RMS     0.000112326
 Search for a local minimum.
 Step number   2 out of a maximum of   20
 All quantities printed in internal units (Hartrees-Bohrs-Radians)
 Mixed Optimization -- En-DIIS/RFO-DIIS
 Update second derivatives using D2CorX and points    1    2
 DE= -4.85D-06 DEPred=-4.45D-06 R= 1.09D+00
 TightC=F SS=  1.41D+00  RLast= 4.53D-03 DXNew= 5.0454D-01 1.3595D-02
 Trust test= 1.09D+00 RLast= 4.53D-03 DXMaxT set to 3.00D-01
 The second derivative matrix:
                          R1        R2        A1
           R1           0.55472
           R2          -0.00347   0.55472
           A1           0.02448   0.02448   0.14910
 ITU=  1  0
 Use linear search instead of GDIIS.
     Eigenvalues ---    0.14614   0.55421   0.55819
 RFO step:  Lambda=-1.24086330D-07 EMin= 1.46140855D-01
 Quartic linear search produced a step of  0.10324.
 Iteration  1 RMS(Cart)=  0.00058189 RMS(Int)=  0.00000024
 Iteration  2 RMS(Cart)=  0.00000024 RMS(Int)=  0.00000000
 ClnCor:  largest displacement from symmetrization is 2.48D-16 for atom     3.
 Variable       Old X    -DE/DX   Delta X   Delta X   Delta X     New X
                                 (Linear)    (Quad)   (Total)
    R1        1.81377   0.00008   0.00027  -0.00008   0.00020   1.81397
    R2        1.81377   0.00008   0.00027  -0.00008   0.00020   1.81397
    A1        1.82046  -0.00016  -0.00026  -0.00086  -0.00113   1.81933
         Item               Value     Threshold  Converged?
 Maximum Force            0.000158     0.000450     YES
 RMS     Force            0.000112     0.000300     YES
 Maximum Displacement     0.000618     0.001800     YES
 RMS     Displacement     0.000582     0.001200     YES
 Predicted change in Energy=-1.042169D-07
 Optimization completed.
    -- Stationary point found.
                           ----------------------------
                           !   Optimized Parameters   !
                           ! (Angstroms and Degrees)  !
 --------------------------                            --------------------------
 ! Name  Definition              Value          Derivative Info.                !
 --------------------------------------------------------------------------------
 ! R1    R(1,2)                  0.9598         -DE/DX =    0.0001              !
 ! R2    R(1,3)                  0.9598         -DE/DX =    0.0001              !
 ! A1    A(2,1,3)              104.3044         -DE/DX =   -0.0002              !
 --------------------------------------------------------------------------------
 GradGradGradGradGradGradGradGradGradGradGradGradGradGradGradGradGradGrad

                          Input orientation:                          
 ---------------------------------------------------------------------
 Center     Atomic      Atomic             Coordinates (Angstroms)
 Number     Number       Type             X           Y           Z
 ---------------------------------------------------------------------
      1          8           0        0.000000   -0.000000    0.118632
      2          1           0       -0.000000   -0.757903   -0.470272
      3          1           0        0.000000    0.757903   -0.470272
 ---------------------------------------------------------------------
                    Distance matrix (angstroms):
                    1          2          3
     1  O    0.000000
     2  H    0.959805   0.000000
     3  H    0.959805   1.515807   0.000000
 Stoichiometry    H2O
 Framework group  C2V[C2(O),SGV(H2)]
 Deg. of freedom     2
 Full point group                 C2V     NOp   4
 Largest Abelian subgroup         C2V     NOp   4
 Largest concise Abelian subgroup C2      NOp   2
                         Standard orientation:                         
 ---------------------------------------------------------------------
 Center     Atomic      Atomic             Coordinates (Angstroms)
 Number     Number       Type             X           Y           Z
 ---------------------------------------------------------------------
      1          8           0       -0.000000    0.000000    0.117781
      2          1           0        0.000000    0.757903   -0.471123
      3          1           0       -0.000000   -0.757903   -0.471123
 ---------------------------------------------------------------------
 Rotational constants (GHZ):    814.0654371    436.4900382    284.1388973

 **********************************************************************

            Population analysis using the SCF density.

 **********************************************************************

 Orbital symmetries:
       Occupied  (A1) (A1) (B2) (A1) (B1)
       Virtual   (A1) (B2) (B2) (A1) (A1) (B1) (B2) (A1) (A2) (A1)
                 (B1) (A1) (B2) (B2) (A2) (B1) (A1) (A1) (B2) (A1)
 The electronic state is 1-A1.
 Alpha  occ. eigenvalues --  -19.25923  -1.09921  -0.60526  -0.45839  -0.38029
 Alpha virt. eigenvalues --    0.16104   0.24731   0.85667   0.90474   0.98436
 Alpha virt. eigenvalues --    0.98560   1.10950   1.26111   1.61446   1.62810
 Alpha virt. eigenvalues --    1.73270   2.33622   2.35898   2.55328   2.74063
 Alpha virt. eigenvalues --    2.75962   3.12953   3.41331   3.63492   3.80386
          Condensed to atoms (all electrons):
               1          2          3
     1  O    8.052544   0.294863   0.294863
     2  H    0.294863   0.409825  -0.025823
     3  H    0.294863  -0.025823   0.409825
 Mulliken charges:
               1
     1  O   -0.642270
     2  H    0.321135
     3  H    0.321135
 Sum of Mulliken charges =   0.00000
 Mulliken charges with hydrogens summed into heavy atoms:
               1
     1  O    0.000000
 Electronic spatial extent (au):  <R**2>=             18.9256
 Charge=             -0.0000 electrons
 Dipole moment (field-independent basis, Debye):
    X=             -0.0000    Y=             -0.0000    Z=             -2.0949  Tot=              2.0949
 Quadrupole moment (field-independent basis, Debye-Ang):
   XX=             -7.1249   YY=             -4.1970   ZZ=             -5.9504
   XY=              0.0000   XZ=              0.0000   YZ=              0.0000
 Traceless Quadrupole moment (field-independent basis, Debye-Ang):
   XX=             -1.3675   YY=              1.5604   ZZ=             -0.1929
   XY=              0.0000   XZ=              0.0000   YZ=              0.0000
 Octapole moment (field-independent basis, Debye-Ang**2):
  XXX=              0.0000  YYY=             -0.0000  ZZZ=             -1.2694  XYY=             -0.0000
  XXY=             -0.0000  XXZ=             -0.3287  XZZ=             -0.0000  YZZ=             -0.0000
  YYZ=             -1.2698  XYZ=             -0.0000
 Hexadecapole moment (field-independent basis, Debye-Ang**3):
 XXXX=             -5.1000 YYYY=             -5.7770 ZZZZ=             -6.1354 XXXY=             -0.0000
 XXXZ=             -0.0000 YYYX=             -0.0000 YYYZ=              0.0000 ZZZX=             -0.0000
 ZZZY=              0.0000 XXYY=             -2.0749 XXZZ=             -1.9248 YYZZ=             -1.6520
 XXYZ=             -0.0000 YYXZ=              0.0000 ZZXY=              0.0000
 N-N= 9.170494947111D+00 E-N=-1.989450038768D+02  KE= 7.582239684131D+01
 Symmetry A1   KE= 6.767499197574D+01
 Symmetry A2   KE= 4.118514020340D-35
 Symmetry B1   KE= 4.570204136496D+00
 Symmetry B2   KE= 3.577200729078D+00
 1\1\GINC-CDR828\FOpt\RwB97XD\6-31G(d,p)\H2O1\CLR426\07-Jul-2023\0\\# o
 pt freq wb97xd/6-31g(d,p)\\Title Card Required\\0,1\O,0.,0.,0.11863160
 95\H,0.,-0.7579034087,-0.4702718047\H,0.,0.7579034087,-0.4702718047\\V
 ersion=EM64L-G09RevE.01\State=1-A1\HF=-76.3978951\RMSD=7.113e-09\RMSF=
 9.655e-05\Dipole=0.,0.,-0.8241927\Quadrupole=-1.0167064,1.1601563,-0.1
 434499,0.,0.,0.\PG=C02V [C2(O1),SGV(H2)]\\@


 HE WHO LAUGHS LAST PROBABLY DIDN'T GET THE JOKE.
 Job cpu time:       0 days  0 hours  0 minutes  3.4 seconds.
 File lengths (MBytes):  RWF=      5 Int=      0 D2E=      0 Chk=      1 Scr=      1
 Normal termination of Gaussian 09 at Fri Jul  7 09:26:56 2023.
 Link1:  Proceeding to internal job step number  2.
 ----------------------------------------------------------------------
 #N Geom=AllCheck Guess=TCheck SCRF=Check GenChk RwB97XD/6-31G(d,p) Fre
 q
 ----------------------------------------------------------------------
 1/10=4,29=7,30=1,38=1,40=1/1,3;
 2/12=2,40=1/2;
 3/5=1,6=6,7=101,11=2,14=-4,16=1,25=1,30=1,70=2,71=2,74=-58,116=1,140=1/1,2,3;
 4/5=101/1;
 5/5=2,38=6,98=1/2;
 8/6=4,10=90,11=11/1;
 11/6=1,8=1,9=11,15=111,16=1/1,2,10;
 10/6=1/2;
 6/7=2,8=2,9=2,10=2,18=1,28=1/1;
 7/8=1,10=1,25=1/1,2,3,16;
 1/10=4,30=1/3;
 99//99;
 Structure from the checkpoint file:  "water-opt-wb97xd.chk"
 -------------------
 Title Card Required
 -------------------
 Charge =  0 Multiplicity = 1
 Redundant internal coordinates found in file.
 O,0,0.,0.,0.1186316095
 H,0,0.,-0.7579034087,-0.4702718047
 H,0,0.,0.7579034087,-0.4702718047
 Recover connectivity data from disk.

 GradGradGradGradGradGradGradGradGradGradGradGradGradGradGradGradGradGrad
 Berny optimization.
 Initialization pass.
                           ----------------------------
                           !    Initial Parameters    !
                           ! (Angstroms and Degrees)  !
 --------------------------                            --------------------------
 ! Name  Definition              Value          Derivative Info.                !
 --------------------------------------------------------------------------------
 ! R1    R(1,2)                  0.9598         calculate D2E/DX2 analytically  !
 ! R2    R(1,3)                  0.9598         calculate D2E/DX2 analytically  !
 ! A1    A(2,1,3)              104.3044         calculate D2E/DX2 analytically  !
 --------------------------------------------------------------------------------
 Trust Radius=3.00D-01 FncErr=1.00D-07 GrdErr=1.00D-07
 Number of steps in this run=      2 maximum allowed number of steps=      2.
 GradGradGradGradGradGradGradGradGradGradGradGradGradGradGradGradGradGrad

                          Input orientation:                          
 ---------------------------------------------------------------------
 Center     Atomic      Atomic             Coordinates (Angstroms)
 Number     Number       Type             X           Y           Z
 ---------------------------------------------------------------------
      1          8           0       -0.000000   -0.000000    0.118632
      2          1           0       -0.000000   -0.757903   -0.470272
      3          1           0        0.000000    0.757903   -0.470272
 ---------------------------------------------------------------------
                    Distance matrix (angstroms):
                    1          2          3
     1  O    0.000000
     2  H    0.959805   0.000000
     3  H    0.959805   1.515807   0.000000
 Stoichiometry    H2O
 Framework group  C2V[C2(O),SGV(H2)]
 Deg. of freedom     2
 Full point group                 C2V     NOp   4
 Largest Abelian subgroup         C2V     NOp   4
 Largest concise Abelian subgroup C2      NOp   2
                         Standard orientation:                         
 ---------------------------------------------------------------------
 Center     Atomic      Atomic             Coordinates (Angstroms)
 Number     Number       Type             X           Y           Z
 ---------------------------------------------------------------------
      1          8           0       -0.000000    0.000000    0.117781
      2          1           0        0.000000    0.757903   -0.471123
      3          1           0       -0.000000   -0.757903   -0.471123
 ---------------------------------------------------------------------
 Rotational constants (GHZ):    814.0654371    436.4900382    284.1388973
 Standard basis: 6-31G(d,p) (6D, 7F)
 There are    12 symmetry adapted cartesian basis functions of A1  symmetry.
 There are     2 symmetry adapted cartesian basis functions of A2  symmetry.
 There are     4 symmetry adapted cartesian basis functions of B1  symmetry.
 There are     7 symmetry adapted cartesian basis functions of B2  symmetry.
 There are    12 symmetry adapted basis functions of A1  symmetry.
 There are     2 symmetry adapted basis functions of A2  symmetry.
 There are     4 symmetry adapted basis functions of B1  symmetry.
 There are     7 symmetry adapted basis functions of B2  symmetry.
    25 basis functions,    42 primitive gaussians,    25 cartesian basis functions
     5 alpha electrons        5 beta electrons
       nuclear repulsion energy         9.1705219346 Hartrees.
 NAtoms=    3 NActive=    3 NUniq=    2 SFac= 2.25D+00 NAtFMM=   60 NAOKFM=F Big=F
 Integral buffers will be    131072 words long.
 Raffenetti 2 integral format.
 Two-electron integral symmetry is turned on.
 Nuclear repulsion after empirical dispersion term =        9.1704949471 Hartrees.
 One-electron integrals computed using PRISM.
 NBasis=    25 RedAO= T EigKep=  4.07D-02  NBF=    12     2     4     7
 NBsUse=    25 1.00D-06 EigRej= -1.00D+00 NBFU=    12     2     4     7
 Initial guess from the checkpoint file:  "water-opt-wb97xd.chk"
 B after Tr=     0.000000    0.000000   -0.000000
         Rot=    1.000000   -0.000000    0.000000    0.000000 Ang=   0.00 deg.
 Initial guess orbital symmetries:
       Occupied  (A1) (A1) (B2) (A1) (B1)
       Virtual   (A1) (B2) (B2) (A1) (A1) (B1) (B2) (A1) (A2) (A1)
                 (B1) (A1) (B2) (B2) (A2) (B1) (A1) (A1) (B2) (A1)
 Keep R1 ints in memory in symmetry-blocked form, NReq=987742.
 Requested convergence on RMS density matrix=1.00D-08 within 128 cycles.
 Requested convergence on MAX density matrix=1.00D-06.
 Requested convergence on             energy=1.00D-06.
 No special actions if energy rises.
 SCF Done:  E(RwB97XD) =  -76.3978951060     A.U. after    1 cycles
            NFock=  1  Conv=0.36D-09     -V/T= 2.0076
 DoSCS=F DFT=T ScalE2(SS,OS)=  1.000000  1.000000
 Range of M.O.s used for correlation:     1    25
 NBasis=    25 NAE=     5 NBE=     5 NFC=     0 NFV=     0
 NROrb=     25 NOA=     5 NOB=     5 NVA=    20 NVB=    20
 Symmetrizing basis deriv contribution to polar:
 IMax=3 JMax=2 DiffMx= 0.00D+00
 G2DrvN: will do     4 centers at a time, making    1 passes.
 Calling FoFCou, ICntrl=  3107 FMM=F I1Cent=   0 AccDes= 0.00D+00.
 End of G2Drv F.D. properties file   721 does not exist.
 End of G2Drv F.D. properties file   722 does not exist.
 End of G2Drv F.D. properties file   788 does not exist.
          IDoAtm=111
          Differentiating once with respect to electric field.
                with respect to dipole field.
          Differentiating once with respect to nuclear coordinates.
 Keep R1 ints in memory in symmetry-blocked form, NReq=966390.
          There are     9 degrees of freedom in the 1st order CPHF.  IDoFFX=4 NUNeed=     9.
      9 vectors produced by pass  0 Test12= 1.11D-15 1.11D-08 XBig12= 1.91D+00 9.51D-01.
 AX will form     9 AO Fock derivatives at one time.
      9 vectors produced by pass  1 Test12= 1.11D-15 1.11D-08 XBig12= 1.75D-01 2.00D-01.
      9 vectors produced by pass  2 Test12= 1.11D-15 1.11D-08 XBig12= 4.81D-03 3.18D-02.
      9 vectors produced by pass  3 Test12= 1.11D-15 1.11D-08 XBig12= 2.32D-05 2.46D-03.
      9 vectors produced by pass  4 Test12= 1.11D-15 1.11D-08 XBig12= 1.04D-07 1.35D-04.
      5 vectors produced by pass  5 Test12= 1.11D-15 1.11D-08 XBig12= 6.55D-11 3.45D-06.
      1 vectors produced by pass  6 Test12= 1.11D-15 1.11D-08 XBig12= 6.20D-14 1.07D-07.
 InvSVY:  IOpt=1 It=  1 EMax= 1.11D-16
 Solved reduced A of dimension    51 with     9 vectors.
 Isotropic polarizability for W=    0.000000        5.17 Bohr**3.
 End of Minotr F.D. properties file   721 does not exist.
 End of Minotr F.D. properties file   722 does not exist.
 End of Minotr F.D. properties file   788 does not exist.

 **********************************************************************

            Population analysis using the SCF density.

 **********************************************************************

 Orbital symmetries:
       Occupied  (A1) (A1) (B2) (A1) (B1)
       Virtual   (A1) (B2) (B2) (A1) (A1) (B1) (B2) (A1) (A2) (A1)
                 (B1) (A1) (B2) (B2) (A2) (B1) (A1) (A1) (B2) (A1)
 The electronic state is 1-A1.
 Alpha  occ. eigenvalues --  -19.25923  -1.09921  -0.60526  -0.45839  -0.38029
 Alpha virt. eigenvalues --    0.16104   0.24731   0.85667   0.90474   0.98436
 Alpha virt. eigenvalues --    0.98560   1.10950   1.26111   1.61446   1.62810
 Alpha virt. eigenvalues --    1.73270   2.33622   2.35898   2.55328   2.74063
 Alpha virt. eigenvalues --    2.75962   3.12953   3.41331   3.63492   3.80386
          Condensed to atoms (all electrons):
               1          2          3
     1  O    8.052544   0.294863   0.294863
     2  H    0.294863   0.409825  -0.025823
     3  H    0.294863  -0.025823   0.409825
 Mulliken charges:
               1
     1  O   -0.642270
     2  H    0.321135
     3  H    0.321135
 Sum of Mulliken charges =   0.00000
 Mulliken charges with hydrogens summed into heavy atoms:
               1
     1  O    0.000000
 APT charges:
               1
     1  O   -0.519307
     2  H    0.259653
     3  H    0.259653
 Sum of APT charges =  -0.00000
 APT charges with hydrogens summed into heavy atoms:
               1
     1  O   -0.000000
 Electronic spatial extent (au):  <R**2>=             18.9256
 Charge=              0.0000 electrons
 Dipole moment (field-independent basis, Debye):
    X=             -0.0000    Y=              0.0000    Z=             -2.0949  Tot=              2.0949
 Quadrupole moment (field-independent basis, Debye-Ang):
   XX=             -7.1249   YY=             -4.1970   ZZ=             -5.9504
   XY=              0.0000   XZ=              0.0000   YZ=              0.0000
 Traceless Quadrupole moment (field-independent basis, Debye-Ang):
   XX=             -1.3675   YY=              1.5604   ZZ=             -0.1929
   XY=              0.0000   XZ=              0.0000   YZ=              0.0000
 Octapole moment (field-independent basis, Debye-Ang**2):
  XXX=              0.0000  YYY=              0.0000  ZZZ=             -1.2694  XYY=             -0.0000
  XXY=             -0.0000  XXZ=             -0.3287  XZZ=             -0.0000  YZZ=              0.0000
  YYZ=             -1.2698  XYZ=             -0.0000
 Hexadecapole moment (field-independent basis, Debye-Ang**3):
 XXXX=             -5.1000 YYYY=             -5.7770 ZZZZ=             -6.1354 XXXY=             -0.0000
 XXXZ=             -0.0000 YYYX=             -0.0000 YYYZ=             -0.0000 ZZZX=             -0.0000
 ZZZY=              0.0000 XXYY=             -2.0749 XXZZ=             -1.9248 YYZZ=             -1.6520
 XXYZ=              0.0000 YYXZ=              0.0000 ZZXY=              0.0000
 N-N= 9.170494947111D+00 E-N=-1.989450038414D+02  KE= 7.582239682197D+01
 Symmetry A1   KE= 6.767499196283D+01
 Symmetry A2   KE= 2.159431247130D-36
 Symmetry B1   KE= 4.570204123092D+00
 Symmetry B2   KE= 3.577200736045D+00
  Exact polarizability:   2.994  -0.000   7.186  -0.000  -0.000   5.341
 Approx polarizability:   2.910   0.000   7.074   0.000   0.000   5.367
 Calling FoFJK, ICntrl=    100127 FMM=F ISym2X=1 I1Cent= 0 IOpClX= 0 NMat=1 NMatS=1 NMatT=0.
 Full mass-weighted force constant matrix:
 Low frequencies ---  -72.0354  -24.7806    0.0004    0.0011    0.0017   51.5548
 Low frequencies --- 1668.3219 3901.7389 4021.2520
 Diagonal vibrational polarizability:
        0.0000000       0.0528461       0.7823105
 Harmonic frequencies (cm**-1), IR intensities (KM/Mole), Raman scattering
 activities (A**4/AMU), depolarization ratios for plane and unpolarized
 incident light, reduced masses (AMU), force constants (mDyne/A),
 and normal coordinates:
                      1                      2                      3
                     A1                     A1                     B2
 Frequencies --   1668.3219              3901.7389              4021.2517
 Red. masses --      1.0827                 1.0451                 1.0817
 Frc consts  --      1.7756                 9.3740                10.3054
 IR Inten    --     80.0800                 4.5435                31.7543
  Atom  AN      X      Y      Z        X      Y      Z        X      Y      Z
     1   8    -0.00   0.00  -0.07     0.00  -0.00   0.05    -0.00  -0.07  -0.00
     2   1     0.00   0.43   0.56     0.00   0.58  -0.40     0.00   0.56  -0.43
     3   1     0.00  -0.43   0.56    -0.00  -0.58  -0.40     0.00   0.56   0.43

 -------------------
 - Thermochemistry -
 -------------------
 Temperature   298.150 Kelvin.  Pressure   1.00000 Atm.
 Atom     1 has atomic number  8 and mass  15.99491
 Atom     2 has atomic number  1 and mass   1.00783
 Atom     3 has atomic number  1 and mass   1.00783
 Molecular mass:    18.01056 amu.
 Principal axes and moments of inertia in atomic units:
                           1         2         3
     Eigenvalues --     2.21695   4.13467   6.35162
           X            0.00000   0.00000   1.00000
           Y            1.00000   0.00000  -0.00000
           Z            0.00000   1.00000   0.00000
 This molecule is an asymmetric top.
 Rotational symmetry number  2.
 Rotational temperatures (Kelvin)     39.06893    20.94819    13.63650
 Rotational constants (GHZ):         814.06544   436.49004   284.13890
 Zero-point vibrational energy      57368.8 (Joules/Mol)
                                   13.71147 (Kcal/Mol)
 Vibrational temperatures:   2400.34  5613.73  5785.68
          (Kelvin)
 
 Zero-point correction=                           0.021851 (Hartree/Particle)
 Thermal correction to Energy=                    0.024686
 Thermal correction to Enthalpy=                  0.025630
 Thermal correction to Gibbs Free Energy=         0.004212
 Sum of electronic and zero-point Energies=            -76.376044
 Sum of electronic and thermal Energies=               -76.373210
 Sum of electronic and thermal Enthalpies=             -76.372265
 Sum of electronic and thermal Free Energies=          -76.393683
 
                     E (Thermal)             CV                S
                      KCal/Mol        Cal/Mol-Kelvin    Cal/Mol-Kelvin
 Total                   15.490              6.003             45.078
 Electronic               0.000              0.000              0.000
 Translational            0.889              2.981             34.608
 Rotational               0.889              2.981             10.464
 Vibrational             13.713              0.041              0.006
                       Q            Log10(Q)             Ln(Q)
 Total Bot       0.115525D-01         -1.937324         -4.460852
 Total V=0       0.129790D+09          8.113241         18.681429
 Vib (Bot)       0.890376D-10        -10.050426        -23.141962
 Vib (V=0)       0.100032D+01          0.000139          0.000319
 Electronic      0.100000D+01          0.000000          0.000000
 Translational   0.300432D+07          6.477746         14.915562
 Rotational      0.431874D+02          1.635357          3.765548
 ***** Axes restored to original set *****
 -------------------------------------------------------------------
 Center     Atomic                   Forces (Hartrees/Bohr)
 Number     Number              X              Y              Z
 -------------------------------------------------------------------
      1        8           0.000000000   -0.000000000    0.000236199
      2        1           0.000000000   -0.000010338   -0.000118099
      3        1          -0.000000000    0.000010338   -0.000118099
 -------------------------------------------------------------------
 Cartesian Forces:  Max     0.000236199 RMS     0.000096551
 FormGI is forming the generalized inverse of G from B-inverse, IUseBI=4.

 GradGradGradGradGradGradGradGradGradGradGradGradGradGradGradGradGradGrad
 Berny optimization.
 Internal  Forces:  Max     0.000157641 RMS     0.000112326
 Search for a local minimum.
 Step number   1 out of a maximum of    2
 All quantities printed in internal units (Hartrees-Bohrs-Radians)
 Second derivative matrix not updated -- analytic derivatives used.
 The second derivative matrix:
                          R1        R2        A1
           R1           0.56405
           R2          -0.00793   0.56405
           A1           0.03240   0.03240   0.16574
 ITU=  0
     Eigenvalues ---    0.16043   0.56142   0.57198
 Angle between quadratic step and forces=  20.17 degrees.
 Linear search not attempted -- first point.
 Iteration  1 RMS(Cart)=  0.00052834 RMS(Int)=  0.00000021
 Iteration  2 RMS(Cart)=  0.00000021 RMS(Int)=  0.00000000
 ClnCor:  largest displacement from symmetrization is 4.69D-14 for atom     3.
 Variable       Old X    -DE/DX   Delta X   Delta X   Delta X     New X
                                 (Linear)    (Quad)   (Total)
    R1        1.81377   0.00008   0.00000   0.00021   0.00021   1.81397
    R2        1.81377   0.00008   0.00000   0.00021   0.00021   1.81397
    A1        1.82046  -0.00016   0.00000  -0.00103  -0.00103   1.81942
         Item               Value     Threshold  Converged?
 Maximum Force            0.000158     0.000450     YES
 RMS     Force            0.000112     0.000300     YES
 Maximum Displacement     0.000576     0.001800     YES
 RMS     Displacement     0.000528     0.001200     YES
 Predicted change in Energy=-9.782082D-08
 Optimization completed.
    -- Stationary point found.
                           ----------------------------
                           !   Optimized Parameters   !
                           ! (Angstroms and Degrees)  !
 --------------------------                            --------------------------
 ! Name  Definition              Value          Derivative Info.                !
 --------------------------------------------------------------------------------
 ! R1    R(1,2)                  0.9598         -DE/DX =    0.0001              !
 ! R2    R(1,3)                  0.9598         -DE/DX =    0.0001              !
 ! A1    A(2,1,3)              104.3044         -DE/DX =   -0.0002              !
 --------------------------------------------------------------------------------
 GradGradGradGradGradGradGradGradGradGradGradGradGradGradGradGradGradGrad

 1\1\GINC-CDR828\Freq\RwB97XD\6-31G(d,p)\H2O1\CLR426\07-Jul-2023\0\\#N 
 Geom=AllCheck Guess=TCheck SCRF=Check GenChk RwB97XD/6-31G(d,p) Freq\\
 Title Card Required\\0,1\O,0.,0.,0.1186316095\H,0.,-0.7579034087,-0.47
 02718047\H,0.,0.7579034087,-0.4702718047\\Version=EM64L-G09RevE.01\Sta
 te=1-A1\HF=-76.3978951\RMSD=3.563e-10\RMSF=9.655e-05\ZeroPoint=0.02185
 06\Thermal=0.0246856\Dipole=0.,0.,-0.8241927\DipoleDeriv=-0.7400572,0.
 ,0.,0.,-0.4530973,0.,0.,0.,-0.3647651,0.3700286,0.,0.,0.,0.2265486,-0.
 079287,0.,-0.1114504,0.1823825,0.3700286,0.,0.,0.,0.2265486,0.079287,0
 .,0.1114504,0.1823825\Polar=2.9940924,0.,7.1864099,0.,0.,5.3410885\PG=
 C02V [C2(O1),SGV(H2)]\NImag=0\\-0.00004160,0.,0.71333511,0.,0.,0.47517
 984,0.00002080,0.,0.,0.00004029,0.,-0.35666755,-0.21182768,0.,0.387956
 15,0.,-0.27706448,-0.23758992,0.,0.24444608,0.22625683,0.00002080,0.,0
 .,-0.00006109,0.,0.,0.00004029,0.,-0.35666755,0.21182768,0.,-0.0312886
 0,0.03261840,0.,0.38795615,0.,0.27706448,-0.23758992,0.,-0.03261840,0.
 01133309,0.,-0.24444608,0.22625683\\0.,0.,-0.00023620,0.,0.00001034,0.
 00011810,0.,-0.00001034,0.00011810\\\@


 Human beings, who are almost unique in having the
 ability to learn from the experience of others, are
 also remarkable for their apparent disinclination to do so.
                               -- Douglas Adams,
                                Last Chance to See
 Job cpu time:       0 days  0 hours  0 minutes  3.7 seconds.
 File lengths (MBytes):  RWF=      5 Int=      0 D2E=      0 Chk=      1 Scr=      1
 Normal termination of Gaussian 09 at Fri Jul  7 09:27:01 2023.
